# Supplementary material for: Expression of Aspergillus niger CAZymes is determined by compositional changes in wheat straw generated by hydrothermal or ionic liquid pretreatments
Source: Biotechnol Biofuels. 2017 Feb 7;10:35. doi: 10.1186/s13068-017-0700-9 (PMC5294722; doi:10.1186/s13068-017-0700-9)
Supplement: Supplementary file 2 — Additional file 2: Table S1. pH of culture filtrates. The pH of the culture filtrates is shown as the mean of the biological replicate flasks with standard errors. [file 13068_2017_700_MOESM2_ESM.xlsx]

## Sheet: Sheet1
pH of culture supernatants
KMS	untreated straw
	Time	Mean	st. error
KMS-3h	3	6.09333	0.024037
KMS-6h	6	6.09333	0.0864741
KMS-9h	9	5.97667	0.0768838
KMS-12h	12	5.79667	0.0788106
KMS-24h	24	5.11667	0.244563
KMS-2d	48	4.62	0.112694
KMS-3d	72	4.91333	0.228059
KMS-4d	96	4.775	0.235
KMS-5d	120	5.39	0.607152
ILS	ionic liquid pretreated straw
	Time	Mean	st. error
ILS-3h	3	5.89667	0.0145297
ILS-6h	6	5.81	0.0152753
ILS-9h	9	5.78333	0.0868588
ILS-12h	12	5.49	0.13
ILS-24h	24	4.74333	0.207391
ILS-2d	48	4.06667	0.0983757
ILS-3d	72	4.16	0.22
ILS-4d	96	4.66333	0.175721
ILS-5d	120	4.73333	0.2979
HTS	hydrothermally pretreated straw
	Time	Mean	st. error
HTS-3h	3	5.62333	0.0617342
HTS-6h	6	5.56333	0.0851143
HTS-9h	9	5.54333	0.0841295
HTS-12h	12	5.41333	0.0669162
HTS-24h	24	5.25	0.0781025
Glu	glucose
	time	Mean	st. error
glu-3h	3	5.89667	0.0643774
glu-24h	24	3.39667	0.102035
glu-120h	120	2.905	0.135
