# Supplementary material for: Expression of Aspergillus niger CAZymes is determined by compositional changes in wheat straw generated by hydrothermal or ionic liquid pretreatments
Source: Biotechnol Biofuels. 2017 Feb 7;10:35. doi: 10.1186/s13068-017-0700-9 (PMC5294722; doi:10.1186/s13068-017-0700-9)
Supplement: Supplementary file 3 — Additional file 3: Table S2. CAZy, transcription factor and sugar transporter content of MFuzz clusters from the KMS time-course. File with lists of genes from each cluster from the KMS time-course of all genes from the categories of CAZy, Pfam for sugar transporters and Pfam for Zn2Cys6 transcription factors that met selection criteria. Only genes strongly associated with a cluster’s predominant expression profile (membership value > 0.5 as well as an FPKM > 10 at the cluster’s expression peak) were selected which led to the capture of between a half and a third of each category. [file 13068_2017_700_MOESM3_ESM.xlsx]

## Sheet: Summary
KMS(16)	membership threshold >	time selected as peak to select for > 10 FPKM	number of genes	CAZy (358)	PF00083_Sugar_tr_Family (116)	PF00172_Zn_clus_Domain (292)
cluster 1	0.5	6 h	340	18	8	6
cluster 2	0.5	5 d	109	1	0	3
cluster 3	0.5	12 h	279	3	1	7
cluster 4	0.5	5 d	617	4	5	12
cluster 5	0.5	2 d	402	19	6	11
cluster 6	0.5	4 d	280	14	3	4
cluster 7	0.5	3 h	544	12	8	4
cluster 8	0.5	3 h	278	2	1	4
cluster 9	0.5	24 h	158	48	1	2
cluster 10	0.5	3 h	500	2	0	0
cluster 11	0.5	6 h	226	13	4	6
cluster 12	0.5	3 h	551	2	1	2
cluster 13	0.5	9 h	247	15	5	4
cluster 14	0.5	12 h	211	3	1	4
cluster 15	0.5	3 d	598	16	5	20
cluster 16	0.5	2 d	471	3	0	8
sum of genes in each category			5811	175	49	97
total number of genes in genome annotated with this category				358	116	292
percentage of total annotated genes in category				48.8827	42.2414	33.2192

## Sheet: KMS(16)-all_clusters
																										Glu-48 h	Glu-3 h	Glu-24 h	Glu-5 d	3 h	6 h	9 h	12 h	24 h	2 d	3 d	4 d	5 d	3 h	6 h	9 h	12 h	24 h	2 d	3 d	4 d	5 d	3 h	6 h
combined_identifiers	cluster number where cluster membership threshold for gene >0.5 and FPKM > 10 at indicated peak in expressin (total number of genes)	SignalP (Braaksma et al., 2010)	cluster number from KMS MFuzz clustering of all genes	MEM_SCORE_CLUSTER_1	MEM_SCORE_CLUSTER_2	MEM_SCORE_CLUSTER_3	MEM_SCORE_CLUSTER_4	MEM_SCORE_CLUSTER_5	MEM_SCORE_CLUSTER_6	MEM_SCORE_CLUSTER_7	MEM_SCORE_CLUSTER_8	MEM_SCORE_CLUSTER_9	MEM_SCORE_CLUSTER_10	MEM_SCORE_CLUSTER_11	MEM_SCORE_CLUSTER_12	MEM_SCORE_CLUSTER_13	MEM_SCORE_CLUSTER_14	MEM_SCORE_CLUSTER_15	MEM_SCORE_CLUSTER_16	Gene_name (A_niger_CBS_513_88_version_s01-m06-r19_chromosomal_feature)	Feature type (characterisation?) (A_niger_CBS_513_88_version_s01-m06-r19_chromosomal_feature)	Description (A_niger_CBS_513_88_version_s01-m06-r19_chromosomal_feature)	CAZy family (Feb 2015)	PF00083_Sugar_tr_Family	PF00172_Zn_clus_Domain	Glu-48h( #3)	Glu-3h( #1)	Glu-24h( #2)	Glu-5d( #4)	KMS-3h( #39)	KMS-6h( #40)	KMS-9h( #41)	KMS-12h( #42)	KMS-24h( #43)	KMS-2d( #44)	KMS-3d( #45)	KMS-4d( #46)	KMS-5d( #47)(excluding C)	ILS-3h( #24)	ILS-6h( #25)	ILS-9h( #26)	ILS-12h( #27)	ILS-24h( #28)	ILS-2d( #29)	ILS-3d( #30)	ILS-4d( #31)	ILS-5d( #32)	HTS-3h( #10)	HTS-6h( #11)
An16g07110.Aspni5_214587	cluster 1;membership threshold >0.5;peak of expression for FPKM>10 at 6 h;340 genes	#N/A	1	0.872032	7.73925e-05	0.000167007	4.18336e-05	4.46711e-05	5.36519e-05	0.110607	0.0137136	9.5627e-05	0.000233684	0.000453251	0.00166735	0.000629101	6.18583e-05	3.73758e-05	8.49497e-05	ach1	ORF|Verified	Acetyl-CoA hydrolase; protein levels influenced by the presence of lactate	#N/A	#N/A	#N/A	791.687	585.107	821.09	612.77	1594.62	891.33	590.247	199.913	68.4733	22.2767	24.05	21.16	25.685	2261.61	833.79	116.963	449.277	417.253	75.5433	37.945	38.8233	37.4067	1801.7	346.537
An04g06920.Aspni5_214233	cluster 1;membership threshold >0.5;peak of expression for FPKM>10 at 6 h;340 genes	SignalP (Braaksma et al 2010)	1	0.857623	0.000240233	0.000233536	0.000155556	0.000195011	0.000186682	0.113821	0.00403032	0.000295675	0.00124495	0.00252675	0.0180429	0.000639631	0.000144844	0.000150613	0.000469033	agdA	ORF|Verified	Extracellular alpha-glucosidase pro-protein; the mature form of the enzyme is a heterosubunit protein; AmyR dependant induction on maltose	GH31	#N/A	#N/A	213.267	188.413	298.567	146.04	337.46	264.713	86.31	42.34	79.1967	122.797	78.9167	66.825	58.4	566.077	299.717	47.2167	51.1833	39.6567	98.9033	105.495	64.8	64.0767	675.187	183.377
An09g00260.Aspni5_212736	cluster 1;membership threshold >0.5;peak of expression for FPKM>10 at 6 h;340 genes	SignalP (Braaksma et al 2010)	1	0.990788	2.8154e-05	3.55593e-05	1.69458e-05	2.12743e-05	2.04643e-05	0.00658671	0.000778313	3.95795e-05	9.90415e-05	0.000467611	0.000906092	0.000134697	1.84304e-05	1.61756e-05	4.3276e-05	aglC	ORF|Uncharacterized	Putative secreted alpha-galactosidase; glycosyl hydrolase family 36; contains several putative N-glycosylation sites; highly expressed on maltose; expression repressed by tunicamycin and DTT	GH36	#N/A	#N/A	2.86	49.5933	4.72	12.32	185.617	166.547	66.2267	21.28	38.2367	51.1633	29.8967	23.35	22.955	219.823	135.367	16.2933	52.5267	108.347	22.6067	22.315	12.94	16.0567	140.147	56.0933
An04g06910.Aspni5_139793	cluster 1;membership threshold >0.5;peak of expression for FPKM>10 at 6 h;340 genes	#N/A	1	0.994279	1.44161e-05	3.26929e-05	8.29028e-06	1.04171e-05	1.04829e-05	0.00344606	0.00148338	2.41266e-05	3.76391e-05	0.000203169	0.000239246	0.000173839	1.20699e-05	7.93644e-06	1.7376e-05	amyR	ORF|Verified	Transcriptional regulator of starch degradation; activity is induced by the presence of maltose; thought to be a regulated by maltose although evidence also suggests regulation by D-glucose	#N/A	#N/A	PF00172_Zn_clus_Domain	44.0167	31.7533	49.3433	79.22	115.63	100.283	70.0667	40.2467	37.9233	38.9167	28.3933	32.71	25.16	130.617	87.5833	19.3767	40.0733	37.37	49.31	45.335	36.8467	33.7233	150.057	81.1033
An04g08600.Aspni5_194806	cluster 1;membership threshold >0.5;peak of expression for FPKM>10 at 6 h;340 genes	#N/A	1	0.995667	1.06229e-05	1.3828e-05	5.75499e-06	5.78838e-06	7.50689e-06	0.0033311	0.000415006	9.58151e-06	3.48501e-05	0.000130783	0.000293582	4.9441e-05	6.87332e-06	5.07212e-06	1.31423e-05	araR	ORF|Uncharacterized	L-arabinose responsive transcriptional activator; Zn(2)Cys(6) binuclear cluster domain; controls the L-arabinose catabolic pathway and expression of genes encoding extracellular L-arabinose releasing enzymes;	#N/A	#N/A	PF00172_Zn_clus_Domain	36.64	30.9033	22.1667	32.305	61.6767	55.0767	29.03	18.4033	13.5033	18.0033	19.8667	18.835	19.705	50.8167	37.9167	14.4733	13.5	51.5533	18.4067	15.365	19.0067	19.2333	56.6633	36.8933
An18g03570.Aspni5_56782	cluster 1;membership threshold >0.5;peak of expression for FPKM>10 at 6 h;340 genes	SignalP (Braaksma et al 2010)	1	0.991102	2.60053e-05	7.52217e-05	1.34923e-05	1.52994e-05	1.69445e-05	0.00307125	0.00442768	3.81841e-05	5.0763e-05	0.000374075	0.000246167	0.000483717	2.24964e-05	1.21615e-05	2.4112e-05	bglA	ORF|Verified	Beta-glucosidase; repressed by growth on starch and lactate	GH3	#N/A	#N/A	12.7967	56.9467	7.8	649.875	3395.66	3180.22	2184.51	1432.34	849.763	787.83	653.3	700.505	787.28	3410.94	3068.56	330.4	456.043	675.047	1412.44	880.31	651.807	583.553	3315.65	2277.93
An04g03350.Aspni5_203521	cluster 1;membership threshold >0.5;peak of expression for FPKM>10 at 6 h;340 genes	#N/A	1	0.584852	0.00106252	0.0038974	0.000586096	0.000511635	0.000852185	0.168899	0.207149	0.000834826	0.00257359	0.00556519	0.0112669	0.00925456	0.001193	0.000512893	0.000989249	none	ORF|Uncharacterized	Ortholog(s) have role in positive regulation of cell-substrate adhesion, regulation of filamentous growth, signal transduction involved in conjugation with cellular fusion and endoplasmic reticulum localization	#N/A	#N/A	#N/A	18.53	12.54	19.1633	33.46	19.2233	17.1367	14.5667	15.6533	11.33	11.7567	14.69	13.695	12.75	16.75	19.2533	11.49	14.88	12.0167	14.6067	12.68	14.32	12.9633	18.62	16.06
An01g01550.Aspni5_55494	cluster 1;membership threshold >0.5;peak of expression for FPKM>10 at 6 h;340 genes	SignalP (Braaksma et al 2010)	1	0.817425	8.56569e-05	0.0001012	4.79923e-05	4.81229e-05	6.47741e-05	0.172815	0.00322016	7.90453e-05	0.000382565	0.000567326	0.00466636	0.000278926	5.41838e-05	4.27578e-05	0.000120325	cat1	ORF|Uncharacterized	Catalase	#N/A	#N/A	#N/A	21.3867	478.02	90.92	7.815	503.157	324.913	106.337	29.1333	22.2133	33.0467	40.9967	73.6	47.41	166.453	85.2333	200.013	249.313	385.593	39.84	61.335	69.3967	71.7167	47.7533	61.0733
Aspni5_186504	cluster 1;membership threshold >0.5;peak of expression for FPKM>10 at 6 h;340 genes	#N/A	1	0.928072	0.000554305	0.00142187	0.00027887	0.000316974	0.000322084	0.0104139	0.0212578	0.000794152	0.000758167	0.0225679	0.00264608	0.00944851	0.000448246	0.000245505	0.000453262	#N/A	#N/A	#N/A	#N/A	#N/A	#N/A	24.91	3.32667	7.45667	3.1	8.89667	11.6367	6.98667	6.60667	4.47667	4.48333	4.57	3.555	5.015	4.82	9.52667	0.82	1.11667	0.36	1.51	3.305	4.57333	4.45333	75.1867	20.7567
An04g04060.Aspni5_213025	cluster 1;membership threshold >0.5;peak of expression for FPKM>10 at 6 h;340 genes	#N/A	1	0.910227	5.45582e-05	9.62327e-05	3.36861e-05	3.97457e-05	4.29416e-05	0.0820146	0.00416104	6.82737e-05	0.000218889	0.000433497	0.0021353	0.000317566	4.34175e-05	3.22354e-05	8.11437e-05	ccp1	ORF|Verified	Cytochrome-c peroxidase precursor	AA2	#N/A	#N/A	48.3067	237.513	67.3633	71	475.447	375.29	287.05	229.5	212.85	249.277	236.633	222.625	197.225	485.793	351.727	340.747	288.747	393.747	187.927	177.225	160.63	157.82	114.22	219.18
An07g07390.Aspni5_199998	cluster 1;membership threshold >0.5;peak of expression for FPKM>10 at 6 h;340 genes	SignalP (Braaksma et al 2010)	1	0.936762	4.15939e-05	6.09364e-05	2.15525e-05	2.06684e-05	2.79935e-05	0.0580806	0.00302105	3.63254e-05	0.000142285	0.000263152	0.00123469	0.000195069	2.74422e-05	1.83909e-05	4.65955e-05	coxA	ORF|Uncharacterized	Cytochrome c oxidase subunit	#N/A	#N/A	#N/A	538.113	719.487	587.003	230.615	647.2	495.29	346.36	263.46	214.253	241.717	240.357	246.25	268.965	498.547	406.353	570.113	624.157	692.85	233.577	222.015	210.837	176.153	372.09	272.1
An18g03280.Aspni5_42800	cluster 1;membership threshold >0.5;peak of expression for FPKM>10 at 6 h;340 genes	#N/A	1	0.557281	0.00307782	0.00199813	0.00214131	0.00291685	0.00239626	0.0352721	0.0119884	0.00310036	0.00907588	0.307205	0.0466295	0.00689384	0.00168969	0.00215876	0.00617548	none	ORF|Uncharacterized	Ortholog of A. oryzae RIB40 : AO090009000380, Aspergillus niger ATCC 1015 : 42800-mRNA, Aspergillus carbonarius ITEM 5010 : Acar5010_143927 and Aspergillus tubingensis : Asptu1_0186069	#N/A	#N/A	#N/A	15.1533	48.16	19.1067	37.975	85.21	104.13	70	56.4767	61.3567	78.1967	69.2267	64.475	66.015	108.667	126.23	49.97	66.77	81.7867	67.53	65.075	66.13	57.7467	69.42	88.4533
An01g05800.Aspni5_55399	cluster 1;membership threshold >0.5;peak of expression for FPKM>10 at 6 h;340 genes	#N/A	1	0.98781	1.95224e-05	4.08252e-05	1.05768e-05	1.17802e-05	1.35135e-05	0.00873949	0.00250626	2.6079e-05	5.27652e-05	0.000181126	0.000349621	0.000192421	1.53959e-05	9.59917e-06	2.15065e-05	estf1	ORF|Verified	Lactone-specific esterase	#N/A	#N/A	#N/A	191.46	426.443	262.887	128.845	603.753	435.34	276.053	82.3633	52.3467	30.9733	25.8333	27.755	25.685	737.227	313.45	141.6	277.63	184.547	50.4667	31.265	32.0267	28.2033	474.88	166.487
An12g07850.Aspni5_56673	cluster 1;membership threshold >0.5;peak of expression for FPKM>10 at 6 h;340 genes	#N/A	1	0.943157	6.25829e-05	0.000224035	3.494e-05	3.89337e-05	4.56691e-05	0.0260079	0.0276557	8.37386e-05	0.000153508	0.000511152	0.000844048	0.00102137	6.30291e-05	3.22733e-05	6.44202e-05	fumR	ORF|Verified	Fumarate hydratase	#N/A	#N/A	#N/A	312.24	420.233	289.66	247.385	346.937	265.313	208.127	168.663	88.9167	107.333	112.73	105.755	82.735	411.833	309.05	131.46	155.453	235.85	92.4533	88.28	88.43	94.2767	424.193	317.177
An07g04570.Aspni5_180126	cluster 1;membership threshold >0.5;peak of expression for FPKM>10 at 6 h;340 genes	#N/A	1	0.887826	6.71741e-05	0.000144776	4.09688e-05	4.99748e-05	5.21386e-05	0.100803	0.00742287	0.00010316	0.000242257	0.000500714	0.00207213	0.000484073	5.71493e-05	3.94714e-05	9.38101e-05	hexA	ORF|Verified	Putative woronin body protein	#N/A	#N/A	#N/A	1590.43	1374.67	1656.59	1351.04	4095.96	2889.24	1943.18	1530.52	1366.46	1379.93	1339.38	1229.92	912.88	3861.2	2383.08	887.287	1217.51	1515.94	1286.47	1040.84	967.863	1002.13	3888.22	2483.51
An04g08050	cluster 1;membership threshold >0.5;peak of expression for FPKM>10 at 6 h;340 genes	#N/A	1	0.576488	0.00423351	0.00819661	0.00250636	0.00443453	0.00254737	0.0376071	0.0467072	0.0252463	0.00556117	0.208259	0.0171344	0.0506535	0.00331166	0.00253847	0.00457493	none	ORF|Uncharacterized	Ortholog of A. fumigatus Af293 : Afu1g16300, A. niger CBS 513.88 : An02g13120, An01g10860, A. oryzae RIB40 : AO090010000043/aoiC, AO090005001075 and Aspergillus terreus NIH2624 : ATET_02208, ATET_04235	#N/A	#N/A	#N/A	28.0333	41.0067	59.6	34.38	21.8367	28.92	18.8433	16.9833	22.14	14.9933	13.09	11.405	14.425	33.8167	48.1267	17.4933	13.2733	14.6567	41.95	36.11	21.1033	16.2533	28.69	42.9933
An12g05020	cluster 1;membership threshold >0.5;peak of expression for FPKM>10 at 6 h;340 genes	#N/A	1	0.983635	5.36857e-05	0.000159162	2.86619e-05	3.14017e-05	3.55261e-05	0.00681117	0.00697666	6.35949e-05	0.000115361	0.000730594	0.000582739	0.000651965	4.6829e-05	2.56313e-05	5.23252e-05	hfbE	ORF|Uncharacterized	Putative hydrophobin	#N/A	#N/A	#N/A	499.663	640.267	308.877	330.575	522.987	504.42	350.333	365.137	241.84	298.377	270.463	262.225	269.595	460.547	490.8	402.257	512.22	318.077	376.16	463.375	421.317	334.257	283.457	282.017
An04g01290.Aspni5_44271	cluster 1;membership threshold >0.5;peak of expression for FPKM>10 at 6 h;340 genes	#N/A	1	0.605629	0.00110692	0.00414964	0.000647335	0.000613044	0.00111078	0.146787	0.200368	0.000968581	0.00281582	0.00763659	0.0126308	0.0123804	0.00138545	0.000614603	0.00115532	none	ORF|Uncharacterized	Ortholog(s) have single-stranded DNA binding activity	#N/A	#N/A	#N/A	20.3333	17.83	13.52	18.97	21.5733	20.0367	18.59	18.0733	14.9233	15.5833	16.95	18.595	15.66	17.1033	19.2767	10.24	16.53	11.34	11.5233	14.395	14.3033	15.57	21.81	17.41
An03g04560.Aspni5_213512	cluster 1;membership threshold >0.5;peak of expression for FPKM>10 at 6 h;340 genes	#N/A	1	0.957734	0.000297122	0.000554093	0.000161944	0.000186074	0.000206647	0.00665731	0.00741125	0.000357771	0.000519988	0.0199074	0.00216018	0.00316005	0.000230639	0.000149796	0.000305394	morA	ORF|Verified	Morphine dehydrogenase	#N/A	#N/A	#N/A	254.997	218.273	309.46	121.335	280.23	357.283	227.117	194.56	150.96	175.793	167.877	173.775	169.775	212.64	209.107	228.953	216.25	273.597	177.263	184.045	185.41	176.23	144.507	207.557
An12g07450.Aspni5_53978	cluster 1;membership threshold >0.5;peak of expression for FPKM>10 at 6 h;340 genes	#N/A	1	0.984931	9.06686e-05	0.000205034	5.05258e-05	5.69665e-05	6.36828e-05	0.0042008	0.00501194	0.000101355	0.000180243	0.00283877	0.00082737	0.00122296	7.74149e-05	4.66274e-05	9.46399e-05	mstA	ORF|Verified	High affinity sugar/H+ symporter; regulated by extracellular pH	#N/A	PF00083_Sugar_tr_Family	#N/A	63.13	107.103	30.0467	853.825	2718.65	3134.93	2081.31	1541.61	908.223	1424	1362.83	1197.94	1180.22	3557.92	3210.98	231.063	149.463	274.033	1602.81	1635.12	1751.49	1723.78	4084.15	2498.07
An16g00900.Aspni5_41393	cluster 1;membership threshold >0.5;peak of expression for FPKM>10 at 6 h;340 genes	#N/A	1	0.693208	0.00246786	0.00211418	0.00184424	0.00322308	0.00222742	0.0865689	0.0140919	0.00626516	0.0100624	0.0798126	0.0825323	0.0056384	0.00152495	0.00207228	0.0063463	none	ORF|Uncharacterized	Ortholog of A. fumigatus Af293 : Afu3g13760, A. oryzae RIB40 : AO090023000181, AO090011000107, Neosartorya fischeri NRRL 181 : NFIA_063490 and Aspergillus wentii : Aspwe1_0041303	#N/A	#N/A	#N/A	13.27	7.25333	8.44667	17.235	20.76	22.75	9.71	9.87667	14.9933	13.7067	10.77	12.745	9.69	20.7167	22.2	3.96333	8.77667	11.0233	19.6433	15.19	11.71	11.8433	13.2667	15.4433
An14g02860.Aspni5_41696	cluster 1;membership threshold >0.5;peak of expression for FPKM>10 at 6 h;340 genes	SignalP (Braaksma et al 2010)	1	0.756307	0.00138156	0.00327895	0.0007721	0.000930633	0.00106973	0.0156335	0.0290329	0.00199183	0.00195099	0.155372	0.00638362	0.02253	0.00128272	0.000748536	0.00133377	none	ORF|Uncharacterized	Ortholog(s) have cytosol, nucleus localization	#N/A	#N/A	#N/A	4.57667	1.83333	6.50333	5.76	17.5233	35.9933	14.8567	8.99333	1.10667	1.93	1.86333	8.14	1.795	8.08333	17.5967	3.51667	3.84667	8.17333	3.81333	6.11	5.76	2.93333	11.8433	16.0967
An14g03580.Aspni5_41758	cluster 1;membership threshold >0.5;peak of expression for FPKM>10 at 6 h;340 genes	#N/A	1	0.704153	0.00161387	0.00509469	0.000966319	0.00134094	0.00130523	0.0191937	0.0530726	0.00338009	0.00220716	0.13564	0.00685285	0.0607589	0.00180159	0.00099657	0.00162181	none	ORF|Uncharacterized	Ortholog of A. fumigatus Af293 : Afu2g01740, A. oryzae RIB40 : AO090011000423, Aspergillus wentii : Aspwe1_0112466, Aspergillus sydowii : Aspsy1_0091287 and Aspergillus terreus NIH2624 : ATET_05746	#N/A	#N/A	#N/A	79.1733	56.9333	150.993	98.93	92.08	142.087	106.163	62.47	51.7833	49.2167	48	61.75	37.205	69.0867	93.78	37.1433	40.72	46.4833	53.8167	53.885	48.2067	54.2133	85.35	121.11
An11g01190.Aspni5_38782	cluster 1;membership threshold >0.5;peak of expression for FPKM>10 at 6 h;340 genes	SignalP (Braaksma et al 2010)	1	0.972653	0.000199198	0.000328555	0.000116367	0.000164449	0.000137095	0.00831406	0.00447088	0.000466438	0.000430637	0.00827847	0.00227509	0.00165247	0.000143219	0.000114021	0.00025573	none	ORF|Uncharacterized	Has domain(s) with predicted membrane localization	#N/A	#N/A	#N/A	14.1267	20.1967	19.34	40.005	85.11	101.793	48.5867	37.8333	47.6333	34.1033	27.9067	27.995	28.61	70.4967	103.417	11.43	36.0833	20.4833	32.3	30.015	25.6733	28.2833	40.0133	50.13
An08g09580.Aspni5_37967	cluster 1;membership threshold >0.5;peak of expression for FPKM>10 at 6 h;340 genes	#N/A	1	0.98722	6.10855e-05	7.42229e-05	3.64235e-05	4.71959e-05	4.22223e-05	0.00758825	0.00135186	8.82338e-05	0.000193345	0.00129768	0.00153956	0.000295463	3.8567e-05	3.46333e-05	9.11717e-05	none	ORF|Uncharacterized	Ortholog of A. niger CBS 513.88 : An14g06160, An15g04010, Aspergillus flavus NRRL 3357 : AFL2T_06082, Neosartorya fischeri NRRL 181 : NFIA_004710 and Aspergillus kawachii : Aspka1_0181663	#N/A	#N/A	#N/A	42.3433	4.39333	0.486667	4.12	12.8667	12.72	6.21667	3.47667	4.49333	5.94	3.61667	3.21	3.8	7.13333	11.4633	1.22	1.37333	0.45	4.13333	1.61	0.72	0.626667	36.87	31.83
An02g13440.Aspni5_47166	cluster 1;membership threshold >0.5;peak of expression for FPKM>10 at 6 h;340 genes	SignalP (Braaksma et al 2010)	1	0.826474	0.00144631	0.00220175	0.00109507	0.00188746	0.00113996	0.03889	0.0195803	0.003125	0.00394362	0.0656059	0.0199817	0.00945111	0.00122176	0.00120339	0.00275281	none	ORF|Uncharacterized	Has domain(s) with predicted hydrolase activity and role in metabolic process	#N/A	#N/A	#N/A	1.43333	1.43667	2.89333	10.74	15.57	18.9433	10.46	7.45667	8.30333	11.4933	10.8467	5.075	5.35	11.5633	15.42	3.35333	5.77667	6.13667	7.35	5.91	5.51333	5.16667	10.7633	17.0267
An02g11330.Aspni5_47124	cluster 1;membership threshold >0.5;peak of expression for FPKM>10 at 6 h;340 genes	SignalP (Braaksma et al 2010)	1	0.851104	0.00106777	0.00140014	0.000638816	0.000920438	0.000709048	0.0175698	0.0111597	0.00242403	0.00202666	0.0927114	0.00884844	0.00667861	0.000714626	0.000626331	0.00140018	none	ORF|Uncharacterized	Ortholog of A. nidulans FGSC A4 : AN8368, AN2952, A. fumigatus Af293 : Afu3g07900, Afu4g14080, Afu8g00900, A. niger CBS 513.88 : An03g05560 and A. oryzae RIB40 : AO090120000471	#N/A	#N/A	#N/A	45.95	87.4567	40.2533	67.58	167.24	223.823	117.377	104.423	123.317	101.72	102.177	83.655	97.47	98.78	135.55	57.7533	87.2133	46.31	97.4033	87.27	73.0267	64.92	89.7233	130.44
An02g14930.Aspni5_198037	cluster 1;membership threshold >0.5;peak of expression for FPKM>10 at 6 h;340 genes	SignalP (Braaksma et al 2010)	1	0.84294	0.000756167	0.000720038	0.000334242	0.000264567	0.000410452	0.115107	0.0154962	0.000368184	0.00215293	0.00441324	0.0140305	0.00172051	0.000366784	0.000251829	0.000666681	none	ORF|Uncharacterized	Oligosaccharyltransferase complex, gamma subunit; expression enhanced by maltose	#N/A	#N/A	#N/A	195.503	135.9	151.447	213.87	306.01	287.463	229.557	231.757	199.87	232.34	210.87	220.155	244.96	219.533	292.667	158.367	229.657	218.58	166.783	197.475	179.4	182.147	225.747	230.963
An12g02510.Aspni5_43781	cluster 1;membership threshold >0.5;peak of expression for FPKM>10 at 6 h;340 genes	#N/A	1	0.909723	0.000763338	0.000780979	0.000464447	0.000659869	0.000539048	0.0215403	0.00734771	0.00167188	0.00188448	0.0383911	0.0107803	0.00336471	0.00046247	0.000459214	0.00116762	none	ORF|Uncharacterized	Ortholog of A. fumigatus Af293 : Afu3g03210, A. oryzae RIB40 : AO090003000507, Neosartorya fischeri NRRL 181 : NFIA_005320 and Aspergillus wentii : Aspwe1_0054163, Aspwe1_0117592	#N/A	#N/A	#N/A	3.46333	3.91333	2.72	1.48	11.0333	13.7333	6.32333	4.09667	7.26667	4.81	4.98667	4.395	4.83	7.93333	9.85	3.00333	5.99	5.05333	4.79333	4.09	5.91667	5.08	5.58667	6.51
An14g04140.Aspni5_56589	cluster 1;membership threshold >0.5;peak of expression for FPKM>10 at 6 h;340 genes	#N/A	1	0.918294	0.000485976	0.00110334	0.000264374	0.000290597	0.000361784	0.0199549	0.0339566	0.000584371	0.000888887	0.00948794	0.00362338	0.0095465	0.000443985	0.000245783	0.000467697	none	ORF|Uncharacterized	Ortholog of A. nidulans FGSC A4 : AN2318, A. fumigatus Af293 : Afu5g10580, A. oryzae RIB40 : AO090010000479, Aspergillus wentii : Aspwe1_0106828 and Aspergillus sydowii : Aspsy1_0026806	#N/A	#N/A	#N/A	15.65	19.9133	21.2933	26.435	25.0467	25.8633	24.65	18.8033	18.0833	18.3633	19.01	19.47	18.565	19.72	23.8567	14.6233	22.4867	14.82	20	19.135	17.5433	17.58	19.9933	19.94
Aspni5_40889	cluster 1;membership threshold >0.5;peak of expression for FPKM>10 at 6 h;340 genes	#N/A	1	0.630954	0.00165799	0.00372899	0.000931552	0.00119683	0.00115895	0.014326	0.025518	0.00281196	0.00215547	0.280468	0.00666961	0.0244802	0.00145185	0.000898496	0.00159186	#N/A	#N/A	#N/A	#N/A	#N/A	#N/A	55.9567	57.2833	140.117	394.085	7.42667	18.6867	5.60333	4.39	0.65	0.76	0.46	1.095	0.385	34.9333	224.487	21.96	50.1567	230.647	190.993	40.615	37.9767	3.67667	12.6067	114.623
An04g08060.Aspni5_45946	cluster 1;membership threshold >0.5;peak of expression for FPKM>10 at 6 h;340 genes	#N/A	1	0.723103	0.00154778	0.0034831	0.00084846	0.00107157	0.00105173	0.0149151	0.0322519	0.00259288	0.00195518	0.172891	0.00601207	0.0346942	0.00137028	0.000808998	0.00140257	none	ORF|Uncharacterized	Protein of unknown function	#N/A	#N/A	#N/A	2110.03	2408.91	3829.33	1313.44	189.343	442.093	224.487	56.64	11.8433	5.63	5.89333	6.36	7.3	402.393	991.557	574.453	351.663	63.4933	38.0467	16.92	6.26667	6.77667	238.167	477.067
An07g02680.Aspni5_40100	cluster 1;membership threshold >0.5;peak of expression for FPKM>10 at 6 h;340 genes	#N/A	1	0.77924	0.00143431	0.00112624	0.000906707	0.00109261	0.00127365	0.113848	0.0132131	0.00219515	0.00578298	0.0199279	0.0517848	0.0037504	0.000850988	0.000901829	0.00267126	none	ORF|Uncharacterized	Ortholog(s) have role in attachment of spindle microtubules to kinetochore involved in homologous chromosome segregation and cytosol, nucleus localization	#N/A	#N/A	#N/A	7.41	8.08333	6.30667	10.38	12.4233	12.1633	10.0467	8.42	10.2667	8.68	9.66	10	9.31	9.02	10.8	4.89	9.39	7	6.43667	8.245	7.40333	8.29667	11.8767	9.81
An07g05460.Aspni5_209628	cluster 1;membership threshold >0.5;peak of expression for FPKM>10 at 6 h;340 genes	#N/A	1	0.89397	0.0007402	0.00194438	0.000414238	0.000557805	0.000493279	0.0130965	0.0201695	0.00161643	0.0011149	0.0486702	0.00408549	0.0113447	0.00064211	0.000398478	0.000741983	none	ORF|Uncharacterized	Putative methyltransferase; induced by growth on starch and lactate	#N/A	#N/A	#N/A	71.48	12.07	41.96	417.555	29.03	49.8667	13.3633	16.1667	7.58333	2.78333	0.576667	0.31	0.63	43.2233	73.9667	2.26	3.66333	16.4133	72.17	22.905	6.14667	6.11	69.4567	88.6133
An08g02350	cluster 1;membership threshold >0.5;peak of expression for FPKM>10 at 6 h;340 genes	#N/A	1	0.631974	0.00106312	0.00055217	0.000574976	0.000565649	0.000672044	0.248499	0.00716321	0.000817317	0.00574455	0.006995	0.091406	0.0013229	0.000424466	0.000481974	0.00174365	none	ORF|Uncharacterized	Ortholog(s) have double-stranded telomeric DNA binding, single-stranded telomeric DNA binding activity	#N/A	#N/A	#N/A	90.9633	73.64	49.19	72.555	82.4133	73.5067	49.9433	43.7233	52.28	53.8	48.75	49.67	56.805	74.7967	81.8567	47.5833	68.0467	70.6633	46.5233	54.415	49.4233	50.2233	81.4733	68.8533
An16g03390.Aspni5_41120	cluster 1;membership threshold >0.5;peak of expression for FPKM>10 at 6 h;340 genes	SignalP (Braaksma et al 2010)	1	0.617015	0.00910939	0.00539259	0.00369963	0.00251243	0.00533526	0.0654432	0.0332695	0.0032644	0.0148809	0.165053	0.0492379	0.0126207	0.00380366	0.00270589	0.00665691	none	ORF|Uncharacterized	Has domain(s) with predicted translation release factor activity and role in translational termination	#N/A	#N/A	#N/A	8.99333	6.99667	10.4367	9.81	8.73667	10.1733	6.7	7.09	5.88667	6.32	6.46333	7.475	8.005	9.29	10.2933	5.06	6.25	7.67667	9.78333	8.385	7.89	8.21333	12.71	11.0667
An03g04410.Aspni5_213492	cluster 1;membership threshold >0.5;peak of expression for FPKM>10 at 6 h;340 genes	SignalP (Braaksma et al 2010)	1	0.821351	0.00178794	0.00263266	0.00113474	0.00159581	0.00129356	0.0618514	0.0208287	0.00377919	0.00468599	0.0420836	0.0252304	0.00663779	0.00126484	0.00112358	0.0027186	none	ORF|Uncharacterized	Putative dolichyl-phosphate glucosyltransferase; expression enhanced by maltose; expression induced by tunicamycin and DTT	#N/A	#N/A	#N/A	37.5	25.4033	45.5467	37.555	49.08	50.94	38.9933	43.42	42.92	41.3767	41.2067	40.13	40.175	40.3633	53.7267	31.9867	36.7767	35.5333	36.4267	41.195	44.47	49.3	43.0833	42.0033
An11g09520.Aspni5_209012	cluster 1;membership threshold >0.5;peak of expression for FPKM>10 at 6 h;340 genes	#N/A	1	0.832732	0.00117873	0.000978998	0.000828335	0.00120972	0.00103671	0.0345881	0.00814889	0.00159106	0.00422032	0.0749357	0.030888	0.00351453	0.000726828	0.000878664	0.00254318	none	ORF|Uncharacterized	Has domain(s) with predicted UDP-N-acetylmuramate dehydrogenase activity, catalytic activity, flavin adenine dinucleotide binding, oxidoreductase activity, acting on CH-OH group of donors activity and role in oxidation-reduction process	#N/A	#N/A	#N/A	3.65	5.31667	6.12	19.815	36.1067	45.8167	19.43	7.83	14.49	23.6533	14.8567	18.3	12.195	28.42	30.9133	2.07333	6.55	9.89333	6.24	10.37	9.59667	10.71	36.1933	25.4067
An18g03730.Aspni5_54157	cluster 1;membership threshold >0.5;peak of expression for FPKM>10 at 6 h;340 genes	SignalP (Braaksma et al 2010)	1	0.599659	0.0048267	0.00171755	0.00251282	0.00183945	0.00356331	0.108881	0.014526	0.00159613	0.0211293	0.0595595	0.165025	0.00431171	0.00178081	0.00199261	0.00707799	none	ORF|Uncharacterized	Ortholog of A. nidulans FGSC A4 : AN5834, AN4190, A. fumigatus Af293 : Afu1g05790, Afu2g07800, A. niger CBS 513.88 : An05g00400 and A. oryzae RIB40 : AO090011000916, AO090009000346	#N/A	#N/A	#N/A	239.887	125.103	281.553	231.605	542.98	587.943	328.563	190.053	195.43	318.94	318.19	359.77	387.975	337.227	493.553	314.417	284.47	476.677	202.58	220.145	248.503	220.543	368.15	481.587
An04g00500.Aspni5_213358	cluster 1;membership threshold >0.5;peak of expression for FPKM>10 at 6 h;340 genes	#N/A	1	0.802671	0.000970325	0.00400824	0.000513553	0.000654708	0.000632124	0.0150828	0.0693564	0.00200358	0.0011721	0.0411933	0.00359928	0.0558578	0.00102341	0.000484715	0.000777121	none	ORF|Uncharacterized	Has domain(s) with predicted DNA binding, protein kinase regulator activity, zinc ion binding activity, role in transcription, DNA-templated and nucleus, protein kinase CK2 complex localization	#N/A	#N/A	#N/A	55.9567	58.4733	89.7867	49.375	76.8933	105.343	79.55	58.25	41.6933	36.12	33.6433	35.035	35.195	66.1067	67.2333	53.86	42.93	41.95	45.61	41.675	46.5233	50.4167	50.45	67.06
An08g07150.Aspni5_38152	cluster 1;membership threshold >0.5;peak of expression for FPKM>10 at 6 h;340 genes	#N/A	1	0.597452	0.00536706	0.00171585	0.00257909	0.00177999	0.0032413	0.116568	0.0139315	0.00170906	0.0219678	0.0513725	0.167793	0.00391981	0.0017194	0.00190682	0.00697775	none	ORF|Uncharacterized	Ortholog of A. nidulans FGSC A4 : AN0723, A. fumigatus Af293 : Afu1g13990, Afu6g13740, A. niger CBS 513.88 : An05g01960 and A. oryzae RIB40 : AO090103000371	#N/A	#N/A	#N/A	68	73.87	31.58	51.02	80.3367	83.9333	56.0533	49.4733	49.7467	56.8467	60.76	58.03	67.74	43.3933	84.45	26.65	76.7667	58.1333	57.25	64.97	65.2	67.55	71.7933	67.6633
An16g05510.Aspni5_40967	cluster 1;membership threshold >0.5;peak of expression for FPKM>10 at 6 h;340 genes	#N/A	1	0.986175	6.99589e-05	0.000118621	4.09377e-05	4.91369e-05	5.25365e-05	0.0075901	0.00217993	0.000105053	0.000194996	0.00151693	0.00131041	0.000412186	5.19533e-05	3.89694e-05	9.35274e-05	none	ORF|Uncharacterized	Ortholog(s) have role in activation of bipolar cell growth, intra-S DNA damage checkpoint and nucleus localization	#N/A	#N/A	#N/A	15.78	12.07	11.4467	13.16	25.03	25.5767	15.6167	16.3333	15.1567	13.9133	14.9233	14.78	13.71	18.5233	19.09	11.04	13.72	11.2267	13.1667	14.775	13.8267	15.13	18.69	19.6667
An01g05080.Aspni5_36134	cluster 1;membership threshold >0.5;peak of expression for FPKM>10 at 6 h;340 genes	#N/A	1	0.548184	0.000387949	0.000554379	0.00025279	0.000333848	0.000304942	0.409722	0.0114492	0.000671194	0.00184126	0.00252763	0.0212599	0.0012903	0.0002777	0.000249335	0.000692688	none	ORF|Uncharacterized	Has domain(s) with predicted calcium ion binding activity	#N/A	#N/A	#N/A	45.5233	29.9833	32.65	43.765	74.9933	60.5633	42.32	44.6667	47.3967	45.9367	42.8267	42.15	39.48	51.15	55.36	19.9967	36.79	39.51	40.1667	46.51	40.02	43.7733	60.66	53.36
An08g03620.Aspni5_208206	cluster 1;membership threshold >0.5;peak of expression for FPKM>10 at 6 h;340 genes	#N/A	1	0.889249	0.000616319	0.00108805	0.00040224	0.000586015	0.000526049	0.0127746	0.0111229	0.001241	0.00126873	0.0667332	0.00562584	0.00691608	0.000541535	0.000427049	0.000881468	none	ORF|Uncharacterized	Ortholog of A. nidulans FGSC A4 : AN1147, A. fumigatus Af293 : Afu1g11500/erg27, Aspergillus wentii : Aspwe1_0172221, Aspergillus sydowii : Aspsy1_0053214 and Aspergillus terreus NIH2624 : ATET_00340	#N/A	#N/A	#N/A	23.0767	24.28	46.9067	29.505	37.45	47.2067	33.51	25.6167	27.0767	26.2133	27.3733	27.535	22.545	28.2933	37.2467	24.4	40.8733	24.92	37.6033	26.29	30.9267	26.34	19.72	25.1
An07g04190.Aspni5_39998	cluster 1;membership threshold >0.5;peak of expression for FPKM>10 at 6 h;340 genes	SignalP (Braaksma et al 2010)	1	0.587999	0.00158938	0.0126341	0.000914472	0.00112141	0.00120594	0.0289451	0.226598	0.00233365	0.00211939	0.0378219	0.00614972	0.0860751	0.00228015	0.000888306	0.00132413	none	ORF|Uncharacterized	Oligosaccharyltransferase complex beta subunit; expression enhanced by maltose; expression induced by tunicamycin and DTT	#N/A	#N/A	#N/A	30.6667	23.18	40.66	32.935	58.5367	63.5433	55.9	57.5567	44.1167	50.79	47.5	49.645	45.56	33.2933	65.2	33.6367	49.87	67.01	35.5733	36.46	34.8767	36.58	36.52	42.8633
An08g01950.Aspni5_208344	cluster 1;membership threshold >0.5;peak of expression for FPKM>10 at 6 h;340 genes	#N/A	1	0.852369	0.000745687	0.00267568	0.000462901	0.000769265	0.000528672	0.0337496	0.0590833	0.00334487	0.00134174	0.0145376	0.00545565	0.0228053	0.00078341	0.000483225	0.000863996	none	ORF|Uncharacterized	Has domain(s) with predicted catalytic activity and role in metabolic process	#N/A	#N/A	#N/A	104.19	122.76	192.98	171.715	166.89	168.21	135.467	95.1233	116.11	76.1367	67.07	54.755	48.225	155.583	151.183	73.83	97.5033	90.97	125.267	108.305	65.46	74.3767	199.56	211.517
An12g08140	cluster 1;membership threshold >0.5;peak of expression for FPKM>10 at 6 h;340 genes	#N/A	1	0.621248	0.00373159	0.0081767	0.00128435	0.000984699	0.00155078	0.0840016	0.209477	0.00278313	0.0039048	0.0167754	0.0112532	0.0300183	0.00224493	0.000907207	0.00165856	none	ORF|Uncharacterized	Protein of unknown function	#N/A	#N/A	#N/A	6.66	4.59333	8.42	6.61	14.2033	13.4133	10.1633	10.5667	7.36667	5.17667	5.19333	6.445	10.61	10.4767	10.28	8.81667	7.88333	6.93333	5.78667	5.86	7.86667	9.02667	10.5067	10.65
An15g06470.Aspni5_182409	cluster 1;membership threshold >0.5;peak of expression for FPKM>10 at 6 h;340 genes	SignalP (Braaksma et al 2010)	1	0.563569	0.000645999	0.000473322	0.000385925	0.000374431	0.000484276	0.343893	0.00699416	0.000446994	0.00404256	0.00413134	0.0717719	0.000958791	0.000331214	0.000338374	0.00115817	none	ORF|Uncharacterized	Putative signal sequence receptor alpha; expression enhanced by maltose; expression induced by tunicamycin and DTT	#N/A	#N/A	#N/A	138.39	101.923	128.083	142.605	265.823	236.99	166.51	170.217	165.027	187.317	181.2	178.75	182.29	148.877	216.793	117.343	154.073	233.943	124.63	127.775	124.75	139.193	174.353	167.717
An04g03495.Aspni5_191021	cluster 1;membership threshold >0.5;peak of expression for FPKM>10 at 6 h;340 genes	SignalP (Braaksma et al 2010)	1	0.751807	0.000621562	0.000402876	0.000361692	0.000339218	0.000462906	0.169403	0.00562531	0.000394673	0.00359942	0.00531474	0.0590531	0.000914435	0.000299935	0.000313451	0.00108716	none	ORF|Uncharacterized	Ortholog(s) have dolichyl-diphosphooligosaccharide-protein glycotransferase activity, role in protein N-linked glycosylation and oligosaccharyltransferase complex localization	#N/A	#N/A	#N/A	39.1467	25.13	40.0933	42.735	89.9	81.8033	48.6733	45.41	44.9	54.4867	53.6567	52.665	54.795	51.7033	71.27	26.48	49.5467	73.2567	37.0067	38.875	38.1567	41.7967	65.8533	54.88
An01g12690.Aspni5_170198	cluster 1;membership threshold >0.5;peak of expression for FPKM>10 at 6 h;340 genes	#N/A	1	0.667378	0.00298588	0.00385013	0.00234796	0.00462515	0.00271432	0.101757	0.0242081	0.0117835	0.0104473	0.0789957	0.0667766	0.00983538	0.00230303	0.00275963	0.00723198	none	ORF|Uncharacterized	Ortholog(s) have methyltransferase activity	#N/A	#N/A	#N/A	12.0367	9.13	10.16	42.385	53.4267	55.85	35.12	39.63	46.0767	41.5733	39.29	39.13	33.875	65.9767	66.1967	7.82	19.8167	12.31	48.21	41.325	37.1833	34.7467	66.29	69.69
An04g03380.Aspni5_126341	cluster 1;membership threshold >0.5;peak of expression for FPKM>10 at 6 h;340 genes	#N/A	1	0.882717	0.000434539	0.00111462	0.000208402	0.000197259	0.000319636	0.045624	0.054435	0.000410521	0.000863057	0.00393279	0.00392268	0.00491097	0.000369063	0.00018104	0.00035918	none	ORF|Uncharacterized	Ortholog(s) have nucleus localization	#N/A	#N/A	#N/A	90.5733	94.2267	84.5867	98.515	110.037	105.68	97.3567	90.69	81.8667	82.22	78.8967	92.695	86.395	88.42	103.74	61.8867	100.567	93.46	77.3033	94.435	91.7433	79.58	101.33	91.2933
An03g03570.Aspni5_54682	cluster 1;membership threshold >0.5;peak of expression for FPKM>10 at 6 h;340 genes	SignalP (Braaksma et al 2010)	1	0.593064	0.00298237	0.00168362	0.00211058	0.00304537	0.00242463	0.0440861	0.0101758	0.00359542	0.0106862	0.239486	0.0706035	0.00533407	0.00150236	0.00218076	0.00703943	none	ORF|Uncharacterized	Ortholog of Aspergillus carbonarius ITEM 5010 : Acar5010_512068	#N/A	#N/A	#N/A	45.75	46.6167	50.2333	44.745	101.363	127.85	66.8067	46.3733	66.0933	82.92	67.1267	66.695	65.27	91.3267	87.0733	39.4533	66.7767	93.57	57.48	61.06	63.42	58.3567	76.6267	57.0233
An14g05690	cluster 1;membership threshold >0.5;peak of expression for FPKM>10 at 6 h;340 genes	#N/A	1	0.74953	0.000941301	0.00390368	0.000469518	0.000567944	0.000550815	0.0656436	0.142285	0.00232602	0.00149656	0.00749201	0.00573843	0.0170197	0.000861632	0.000418199	0.000756043	none	ORF|Uncharacterized	Protein of unknown function	#N/A	#N/A	#N/A	19.9167	21.6133	51.2233	13.71	28.53	23.7867	14.08	17.8	13.5167	4.77	3.38333	4.57	7.755	17.2867	33.15	15.1933	18.2633	18.2567	2.00333	2.04	1.95667	2.06667	21.9633	26.6733
An17g00940.Aspni5_125779	cluster 1;membership threshold >0.5;peak of expression for FPKM>10 at 6 h;340 genes	#N/A	1	0.82808	0.00197679	0.00142774	0.00103998	0.00124193	0.00109397	0.0316807	0.0107728	0.0025332	0.0042121	0.0859251	0.020842	0.00494283	0.000898522	0.000905658	0.00242643	none	ORF|Uncharacterized	Ortholog of A. nidulans FGSC A4 : AN2249, A. fumigatus Af293 : Afu5g06670, A. oryzae RIB40 : AO090701000204, Aspergillus wentii : Aspwe1_0099978 and Aspergillus sydowii : Aspsy1_0026878	#N/A	#N/A	#N/A	17.57	10.9933	25.37	43.555	35.8733	45.6467	19.63	17.59	22.36	21.74	16.4167	14.77	23.64	44.4567	46.59	5.97333	18.7	17.79	12.23	16.675	16.4067	15.2733	42.7267	28.2633
An14g01850.Aspni5_210989	cluster 1;membership threshold >0.5;peak of expression for FPKM>10 at 6 h;340 genes	#N/A	1	0.848141	0.000865589	0.000751169	0.000399205	0.000337535	0.000505756	0.102506	0.0203582	0.000603412	0.00224719	0.00525255	0.0133029	0.00316388	0.000451271	0.00031616	0.000798664	none	ORF|Uncharacterized	Ortholog(s) have gamma-aminobutyric acid:proton symporter activity, putrescine transmembrane transporter activity and role in gamma-aminobutyric acid transport, putrescine transport, transmembrane transport	#N/A	#N/A	#N/A	49.7633	47.8333	32.0867	31.24	78.8967	68.5967	60.1533	31.8767	39.0067	33.34	41.2433	37.715	49.555	63.1333	66.9	33.66	43.69	40.5067	28.5833	32.195	30.87	34.3967	65.55	43.6833
An16g08360.Aspni5_133197	cluster 1;membership threshold >0.5;peak of expression for FPKM>10 at 6 h;340 genes	#N/A	1	0.822215	0.000678845	0.00139891	0.000508646	0.000947703	0.000582921	0.111078	0.0230308	0.00254598	0.00240951	0.00933434	0.0176444	0.0050575	0.000629722	0.00057913	0.00135858	none	ORF|Uncharacterized	Protein of unknown function	#N/A	#N/A	#N/A	15.0467	23.9733	16.6633	21.43	40.4667	35.4333	25.67	22.52	27.94	25.9767	22.8433	20.285	15.83	29.1133	29.23	15.05	23.62	23.1367	32.7033	22.905	19.97	17.9467	22.4567	31.1467
An12g10030.Aspni5_55190	cluster 1;membership threshold >0.5;peak of expression for FPKM>10 at 6 h;340 genes	#N/A	1	0.968739	0.000216667	0.000351122	0.000120443	0.000164804	0.000143305	0.0135586	0.00560123	0.000472356	0.000491177	0.00529226	0.00277677	0.00154768	0.000146585	0.000114743	0.000263292	none	ORF|Uncharacterized	Ortholog of A. nidulans FGSC A4 : AN2922, AN1515, AN7536, A. oryzae RIB40 : AO090701000305, AO090102000038, AO090124000043 and Aspergillus wentii : Aspwe1_0030521	#N/A	#N/A	#N/A	15.1333	9.67333	19.6367	48.92	38.6367	40.16	26.18	23.88	26.3267	23.8233	17.6367	21.63	21.75	39.1467	40.3067	11.9633	15.7733	17.7133	25.8133	31.755	23.4067	22.2333	44.86	42.93
An16g07180.Aspni5_51325	cluster 1;membership threshold >0.5;peak of expression for FPKM>10 at 6 h;340 genes	#N/A	1	0.948186	0.000354349	0.00047903	0.000213436	0.000293749	0.000259718	0.00983295	0.00485187	0.000654037	0.00079944	0.0267557	0.0042192	0.00215068	0.000243105	0.000211321	0.000495779	none	ORF|Uncharacterized	Has domain(s) with predicted oxidoreductase activity, oxidoreductase activity, acting on the aldehyde or oxo group of donors, NAD or NADP as acceptor activity and role in oxidation-reduction process	#N/A	#N/A	#N/A	2.75333	1.99	2.53	5.08	21.3633	28.66	11.8867	9.59	11.04	9.97333	8.36667	9.02	8.005	25.4533	25.51	4.14	8.83	20.8733	11.1667	11.505	10.8567	10.4867	15.9967	20.0133
An07g06770.Aspni5_209561	cluster 1;membership threshold >0.5;peak of expression for FPKM>10 at 6 h;340 genes	#N/A	1	0.578315	0.00157019	0.00779669	0.00097219	0.00128429	0.00137944	0.0381177	0.209731	0.00310298	0.00243945	0.0299803	0.00772153	0.112768	0.00225729	0.00101158	0.00155259	none	ORF|Uncharacterized	Stearoyl-CoA 12-desaturase	#N/A	#N/A	#N/A	64.36	72.19	121.21	61.205	77.1167	83.2167	86.2967	54.05	45.6533	44.3733	50.2533	54.23	36.235	62.48	69.86	64.0733	76.8133	44.6467	46.24	41.755	51.1033	48.2367	59.4233	70.0133
An16g08570.Aspni5_51267	cluster 1;membership threshold >0.5;peak of expression for FPKM>10 at 6 h;340 genes	SignalP (Braaksma et al 2010)	1	0.611619	0.000274973	0.00106796	0.00016105	0.000178735	0.000207888	0.257069	0.118521	0.000345737	0.000796946	0.00143496	0.00464109	0.0029357	0.000292083	0.000149604	0.000304244	sttC	ORF|Uncharacterized	Oligosaccharyltransferase complex subunit; putative transmembrane protein localised in the ER; expression enhanced by maltose	#N/A	#N/A	#N/A	63.2033	51.0333	68.5933	58	107.83	86.7267	75.89	79.2333	61.0267	68.54	67.1533	65.355	60.525	63.63	96.8333	47.05	76.53	105.797	48.5833	51.53	42.5567	47.61	85.1167	73.7633
An12g04180.Aspni5_202078	cluster 1;membership threshold >0.5;peak of expression for FPKM>10 at 6 h;340 genes	#N/A	1	0.955324	0.000100242	0.000119574	5.88629e-05	6.46037e-05	7.84235e-05	0.0354762	0.00262809	0.000122692	0.00038755	0.00112878	0.00386516	0.000374708	6.58154e-05	5.48627e-05	0.000150698	none	ORF|Uncharacterized	Ortholog(s) have L-aspartate transmembrane transporter activity, L-glutamate transmembrane transporter activity and role in L-aspartate transport, L-glutamate transport, cellular response to drug	#N/A	#N/A	#N/A	1.25	23.6633	2.03	5.625	204.4	175.01	79.7233	55.81	70.8733	42.39	73.8533	68.16	56.505	73.62	113.447	12.88	26.3933	57.5333	38.2833	54.58	84.6867	90.81	67.46	87.68
An04g06310.Aspni5_132036	cluster 1;membership threshold >0.5;peak of expression for FPKM>10 at 6 h;340 genes	SignalP (Braaksma et al 2010)	1	0.795823	0.00181087	0.0034797	0.00111473	0.00125095	0.00136798	0.0262599	0.030895	0.00165182	0.00335864	0.101658	0.0121031	0.0144684	0.00162118	0.00105615	0.00208126	none	ORF|Uncharacterized	Ortholog of A. nidulans FGSC A4 : AN10255, A. fumigatus Af293 : Afu4g10440, A. oryzae RIB40 : AO090003001168, Neosartorya fischeri NRRL 181 : NFIA_105630 and Aspergillus wentii : Aspwe1_0166753	#N/A	#N/A	#N/A	126.097	76.06	116.953	148.255	191.607	218.683	174.85	171.987	144.34	169.58	173.753	159.33	158.715	156.473	193.123	113.527	123.223	164.327	160.1	156.87	173.663	169.533	150.913	163.34
An13g00620.Aspni5_54785	cluster 1;membership threshold >0.5;peak of expression for FPKM>10 at 6 h;340 genes	SignalP (Braaksma et al 2010)	1	0.881348	0.000887587	0.00121168	0.000592572	0.00088726	0.000784858	0.0314283	0.010283	0.0017861	0.00257174	0.0456389	0.0158459	0.00387723	0.000655156	0.000631921	0.00157	none	ORF|Uncharacterized	Putative glucosidase II, beta subunit; expression enhanced by maltose; expression induced by tunicamycin and DTT	#N/A	#N/A	#N/A	52.2767	39.71	52.87	70.035	122.373	132.92	95.54	98.4633	100.38	100.263	92.4567	102.69	90.595	78.6933	117.677	43.5367	82.7467	108.643	78.6333	94.465	91.15	96.0267	82.3633	83.1
An12g03760.Aspni5_54034	cluster 1;membership threshold >0.5;peak of expression for FPKM>10 at 6 h;340 genes	#N/A	1	0.988354	2.41104e-05	3.58924e-05	1.29155e-05	1.36174e-05	1.67959e-05	0.00927704	0.00113297	2.84491e-05	7.45156e-05	0.000252816	0.000596517	0.000123626	1.61349e-05	1.1499e-05	2.88623e-05	none	ORF|Uncharacterized	Ortholog of A. niger CBS 513.88 : An12g03780, An12g03770, Aspergillus wentii : Aspwe1_0168652 and Aspergillus niger ATCC 1015 : 54032-mRNA, 54033-mRNA, 54034-mRNA	#N/A	#N/A	#N/A	3065.74	521.087	1842.7	756.79	56.64	46.7667	19.34	13.7533	12.23	6.05333	10.0933	11.03	11.35	146.89	112.54	32.8	26.1767	37.0667	143.557	35.565	15.89	14.5	125.703	118.973
An13g02030.Aspni5_140221	cluster 1;membership threshold >0.5;peak of expression for FPKM>10 at 6 h;340 genes	#N/A	1	0.781094	0.00182251	0.00258251	0.00082043	0.000625646	0.00101243	0.0804254	0.0882922	0.000907424	0.00329797	0.0111313	0.0123617	0.012478	0.00123186	0.000625337	0.00129098	none	ORF|Uncharacterized	Has domain(s) with predicted amino acid transmembrane transporter activity, role in amino acid transmembrane transport, transmembrane transport and membrane localization	#N/A	#N/A	#N/A	6.07333	15.1533	12.2633	14.97	27.37	25.4833	23.8167	14.2633	9.18333	13.1033	16.9367	12.075	17.905	29.4767	29.75	21.0767	18.9767	8.55333	10.7167	5.24	12.8267	14.6067	22.75	23.76
An15g05180	cluster 1;membership threshold >0.5;peak of expression for FPKM>10 at 6 h;340 genes	#N/A	1	0.782384	0.00128569	0.00421225	0.000683829	0.00082407	0.000875616	0.0161684	0.0581636	0.00215466	0.00156484	0.0707741	0.00472037	0.053189	0.00130702	0.00064297	0.00104982	none	ORF|Uncharacterized	Protein of unknown function	#N/A	#N/A	#N/A	14.0133	9.90333	22.9733	7.37	11.1167	18.64	12.6567	6.58333	3.22667	2.26333	3.33667	3.495	3.02	9.63333	15.3233	10.0967	15.9567	8.53333	4.77667	2.9	4.04	4.85667	6.59	10.03
An01g03560	cluster 1;membership threshold >0.5;peak of expression for FPKM>10 at 6 h;340 genes	#N/A	1	0.914948	0.000283408	0.000221603	0.000146144	0.000122888	0.000195501	0.0638481	0.00450752	0.000171663	0.00110702	0.00241064	0.0107675	0.000648125	0.000146615	0.00012029	0.000354738	none	ORF|Uncharacterized	Ortholog(s) have DNA binding, bending, double-stranded DNA binding, four-way junction DNA binding, sequence-specific DNA binding activity	#N/A	#N/A	#N/A	9.14	6.13667	7.77667	8.83	15.6967	14.5333	10.1933	8.18667	8.06	8.17	9.94	9.22	10.065	11.9433	11.8033	6.34667	8.79	10.08	7.32667	7.81	6.26333	5.91333	13.4967	12.9233
An03g03520.Aspni5_191228	cluster 1;membership threshold >0.5;peak of expression for FPKM>10 at 6 h;340 genes	#N/A	1	0.858235	0.000744725	0.0013047	0.000474024	0.000736068	0.000563622	0.012815	0.0117012	0.00185331	0.00138615	0.0939331	0.0058001	0.00833362	0.000611675	0.000495384	0.00101239	sidD	ORF|Uncharacterized	Putative nonribosomal peptide synthase (NRPS), encoded in a predicted secondary metabolite gene cluster	#N/A	#N/A	#N/A	23.2233	1.23667	28.3967	20.675	7.03333	11.4067	5.14	2.74	3.68667	3.04	2.64667	2.15	1.41	6.56333	6.07	0.376667	0.343333	0.32	0.21	0.33	0.446667	0.463333	50.6333	35.7767
An01g06370.Aspni5_205944	cluster 1;membership threshold >0.5;peak of expression for FPKM>10 at 6 h;340 genes	#N/A	1	0.91425	0.000558156	0.000452045	0.000323228	0.00031802	0.000392465	0.0448834	0.00601379	0.000353954	0.00216497	0.00895984	0.0186623	0.00124748	0.000300567	0.000282235	0.000837562	none	ORF|Uncharacterized	Ortholog(s) have role in protein import into mitochondrial matrix and plasma membrane, presequence translocase-associated import motor localization	#N/A	#N/A	#N/A	183.083	140.207	153.383	179.07	154.527	155.99	117.407	110.613	101.73	124.493	117.633	113.155	118.13	154.433	148.22	127.66	142.313	145.097	153.03	141.955	119.04	105.547	159.117	149.523
An11g00090.Aspni5_178492	cluster 1;membership threshold >0.5;peak of expression for FPKM>10 at 6 h;340 genes	SignalP (Braaksma et al 2010)	1	0.693246	0.00252963	0.00108489	0.0012422	0.000980155	0.00162068	0.135019	0.0103982	0.00123289	0.0109986	0.0226037	0.111314	0.00238501	0.000916923	0.000972362	0.00345517	none	ORF|Uncharacterized	Ortholog of A. nidulans FGSC A4 : AN6924, AN5943, AN8512, AN8548, AN0857, AN8661, AN4642 and A. fumigatus Af293 : Afu1g15290, Afu3g00850, Afu4g08850, Afu7g00920	#N/A	#N/A	#N/A	0.503333	2.15333	0.753333	0.685	16.29	16.1533	1.66	1.11	2.16	2.32	3.56667	4.635	7.535	2.75667	5.2	6.84	2.07333	2.72667	0.663333	1.28	3.24667	3.03333	1.73333	3.17667
An03g03620.Aspni5_191742	cluster 1;membership threshold >0.5;peak of expression for FPKM>10 at 6 h;340 genes	SignalP (Braaksma et al 2010)	1	0.610146	0.00123584	0.00776644	0.000676425	0.000946816	0.000801248	0.0201629	0.159473	0.00355175	0.00142672	0.0346156	0.00412786	0.151915	0.00152288	0.000656857	0.000975694	none	ORF|Uncharacterized	Has domain(s) with predicted ATP binding, ATPase activity, ATPase activity, coupled to transmembrane movement of substances, nucleoside-triphosphatase activity, nucleotide binding activity and role in transmembrane transport	#N/A	#N/A	#N/A	56.8067	4.41333	47.7733	33.635	9.78333	13.4933	10.8167	7.34667	4.37333	2.92667	1.76333	1.545	1.55	12.18	10.6533	2.97667	1.27333	0.833333	0.433333	0.545	0.356667	0.276667	56.79	47.2667
An06g01880.Aspni5_207689	cluster 1;membership threshold >0.5;peak of expression for FPKM>10 at 6 h;340 genes	#N/A	1	0.780253	0.00101072	0.00126298	0.000677768	0.000973908	0.00084079	0.0160676	0.00955326	0.00166368	0.0022978	0.165658	0.0107209	0.00591613	0.000757574	0.000711307	0.00163454	none	ORF|Uncharacterized	Has domain(s) with predicted hydrolase activity, hydrolase activity, acting on carbon-nitrogen (but not peptide) bonds, in linear amidines activity and role in metabolic process	#N/A	#N/A	#N/A	12.8767	38.3033	20.29	39.825	93.3167	147.357	62.0367	37.6733	43.0767	51.44	53.3367	45.5	31.695	103.06	101.31	18.6767	30.1833	54.2067	45.1133	47.28	53.71	48.61	58.9567	84.9133
An12g03550.Aspni5_42486	cluster 1;membership threshold >0.5;peak of expression for FPKM>10 at 6 h;340 genes	#N/A	1	0.973256	0.000103889	0.000135443	6.48275e-05	8.19429e-05	8.5761e-05	0.0172779	0.00222294	0.000160944	0.000378106	0.00203816	0.00345178	0.000433542	7.1962e-05	6.42005e-05	0.000172792	none	ORF|Uncharacterized	Ortholog(s) have Golgi apparatus, cell division site, cell tip, endoplasmic reticulum localization	#N/A	#N/A	#N/A	34.79	15.68	25.76	130.56	185.863	179.777	56.75	48.0233	60.9533	44.8233	48.43	60.9	31.815	83.59	77.92	9.27667	18.8367	56.1667	23.7433	32.735	38.39	33.9367	122.253	141.267
An16g04710.Aspni5_53582	cluster 1;membership threshold >0.5;peak of expression for FPKM>10 at 6 h;340 genes	#N/A	1	0.992159	5.54505e-05	7.43734e-05	3.00651e-05	3.36074e-05	3.9036e-05	0.00280393	0.00126907	6.28854e-05	0.000129327	0.00211501	0.000743798	0.000355365	3.6547e-05	2.74901e-05	6.50431e-05	none	ORF|Uncharacterized	Ortholog(s) have carbonyl reductase (NADPH) activity and cytosol, nucleus localization	#N/A	#N/A	#N/A	12.2133	18.1367	20.9967	5.47	63.14	78.4767	31.5567	12.5567	8.99667	13.14	9.34667	15.395	13.88	44.3767	69.9767	37.44	38.28	62.11	12.35	13.26	12.1267	10.8967	103.553	139.097
Aspni5_55567	cluster 1;membership threshold >0.5;peak of expression for FPKM>10 at 6 h;340 genes	#N/A	1	0.503609	0.0041869	0.00295494	0.00151835	0.000894896	0.00173288	0.344101	0.0676975	0.00111612	0.0096233	0.00899675	0.0420604	0.0063841	0.00168832	0.00097266	0.00246362	#N/A	#N/A	#N/A	#N/A	#N/A	#N/A	35.53	12.43	30.8567	8.945	136.493	106.427	77.3	66.0133	32.7833	60.8833	62.22	46.905	96.725	58.5433	52.7533	21.84	21.4967	11.4867	15.5133	16.795	23.6	22.4967	101.787	82.6533
An13g02050.Aspni5_191935	cluster 1;membership threshold >0.5;peak of expression for FPKM>10 at 6 h;340 genes	#N/A	1	0.817244	0.000921115	0.001342	0.000526057	0.000661261	0.000647893	0.0117535	0.0113333	0.00136221	0.00153318	0.136805	0.00590875	0.007747	0.000668132	0.000503617	0.00104322	none	ORF|Uncharacterized	Ortholog(s) have dioxygenase activity, role in austinol biosynthetic process, dehydroaustinol biosynthetic process, verruculogen biosynthetic process and cytoplasm localization	#N/A	#N/A	#N/A	4.14	5.71667	3.56	5.9	60.4733	130.35	35.2233	7.27	1.92333	2.54	3.77333	1.22	1.48	88.0267	82.8267	5.73	10.1233	8.66667	3.4	1.88	2.01667	2.34	55.76	45.41
An01g09000.Aspni5_171548	cluster 1;membership threshold >0.5;peak of expression for FPKM>10 at 6 h;340 genes	#N/A	1	0.936964	7.19674e-05	0.000102648	3.80945e-05	4.09008e-05	4.87669e-05	0.0550257	0.00439589	8.30208e-05	0.000232791	0.000522074	0.00191654	0.000392278	4.718e-05	3.37492e-05	8.43939e-05	none	ORF|Uncharacterized	Ortholog(s) have cytoplasm, nucleus localization	#N/A	#N/A	#N/A	59.7133	74.4967	103.933	55.785	74.8933	58.4567	45.82	29.3367	32.2867	32.1633	25.86	31.43	32.435	55.62	53.9567	34.2067	51.2	47.5367	33.8167	40.76	36.8733	37.9433	59.1067	51.33
An03g05330.Aspni5_44520	cluster 1;membership threshold >0.5;peak of expression for FPKM>10 at 6 h;340 genes	#N/A	1	0.825713	0.00120959	0.00290147	0.000646015	0.000777786	0.000810489	0.0162557	0.0403316	0.00184674	0.00159783	0.0666337	0.00512076	0.0334119	0.00108983	0.000603816	0.00104981	none	ORF|Uncharacterized	Putative beta-glucosidase	GH3	#N/A	#N/A	1.4	1.77333	4.94667	1.61	6.31	11.4267	7.6	1.38333	0.28	0.313333	0.333333	0.325	0.525	10.4633	9.20667	1.40667	2.04667	4.42	1.02	0.23	0.303333	0.403333	5.33667	4.68667
An14g00610.Aspni5_41507	cluster 1;membership threshold >0.5;peak of expression for FPKM>10 at 6 h;340 genes	#N/A	1	0.78088	0.00126094	0.00268963	0.000577076	0.000422297	0.000817767	0.0929649	0.0898268	0.000595925	0.00257375	0.00766727	0.0105703	0.00679223	0.000989808	0.000447575	0.00092353	none	ORF|Uncharacterized	Protein of unknown function	#N/A	#N/A	#N/A	36.2467	29.73	37.35	39.68	48.69	46.2033	35.5933	37.6933	23.1867	28.8367	33.1667	32.75	34.35	39.71	41.1433	43.4267	35.5367	35.2567	36.69	35.84	36.8633	31.7233	39.5433	32.57
An02g14760.Aspni5_125522	cluster 1;membership threshold >0.5;peak of expression for FPKM>10 at 6 h;340 genes	#N/A	1	0.958737	0.000288053	0.000306288	0.000166669	0.000189869	0.000213994	0.0196877	0.0057883	0.000327538	0.000815359	0.0058946	0.00524815	0.00160371	0.000186538	0.000155985	0.000390027	none	ORF|Uncharacterized	Ortholog of A. nidulans FGSC A4 : AN7433, A. fumigatus Af293 : Afu2g06120, Aspergillus wentii : Aspwe1_0110312, Aspergillus sydowii : Aspsy1_0153514 and Aspergillus terreus NIH2624 : ATET_05606	#N/A	#N/A	#N/A	8.27667	17.3233	14.76	7.1	12.01	12.2767	9.71	4.70667	6.33333	6.38333	6.75667	6.435	6.415	10.2267	9.60333	8	11.5867	5.65667	6.37	5.56	7.15667	7.21333	7.01333	7.13667
An07g07530.Aspni5_56172	cluster 1;membership threshold >0.5;peak of expression for FPKM>10 at 6 h;340 genes	SignalP (Braaksma et al 2010)	1	0.644103	0.000127257	0.000164206	7.06071e-05	7.10144e-05	9.07015e-05	0.341642	0.00530448	0.000120534	0.000554562	0.000706035	0.00633198	0.000399274	8.11242e-05	6.1944e-05	0.000171316	crhB	ORF|Uncharacterized	Putative GPI-anchored glucanosyltransferase; induced by caspofungin	CBM18,GH16	#N/A	#N/A	71.0133	84.2867	69.68	23.475	201.067	125.577	37.2533	35.24	19.69	27.8433	24.4033	27.51	29.66	135.653	153.567	56.82	100.697	100.063	18.9	24.365	27.3133	26.7633	119.83	91.9933
An01g06690.Aspni5_46597	cluster 1;membership threshold >0.5;peak of expression for FPKM>10 at 6 h;340 genes	#N/A	1	0.725597	0.00116847	0.000581541	0.000641022	0.000570153	0.000766465	0.150941	0.0069423	0.000642019	0.00633118	0.00997766	0.0915625	0.00136036	0.000473173	0.000527233	0.00191821	none	ORF|Uncharacterized	Ortholog(s) have low-affinity zinc ion transmembrane transporter activity, role in low-affinity zinc ion transport, response to zinc ion and plasma membrane localization	#N/A	#N/A	#N/A	13.5567	10.72	6.83	18.54	28.9833	26.3667	10.02	6.92333	8.12667	13.0833	12	10.31	14.615	15.68	18.7167	6.76333	15.5933	21.81	8.22	8.965	8.52667	8.79	10.6967	12.39
An02g14410.Aspni5_207503	cluster 1;membership threshold >0.5;peak of expression for FPKM>10 at 6 h;340 genes	#N/A	1	0.734595	0.0015606	0.00410715	0.000735397	0.000615607	0.00117366	0.0524241	0.150196	0.00105082	0.00247871	0.0155797	0.00843938	0.0238241	0.00148159	0.000621292	0.00111674	none	ORF|Uncharacterized	Putative ammonium transport protein	#N/A	#N/A	#N/A	205.277	268.84	192.167	48.99	164.65	167.577	146.94	80.13	17.4533	33.4567	51.8733	96.765	70.01	118.11	150.3	137.323	163.483	85.97	50.1167	60.035	91.0467	85.8367	126.477	140.88
An04g01590.Aspni5_190247	cluster 1;membership threshold >0.5;peak of expression for FPKM>10 at 6 h;340 genes	#N/A	1	0.521419	0.000380652	0.00304594	0.000204218	0.000236699	0.000265797	0.0209944	0.416039	0.000642638	0.000563874	0.00427089	0.00191382	0.0290251	0.000507488	0.000190068	0.000299779	none	ORF|Uncharacterized	Ortholog of A. fumigatus Af293 : Afu4g07180, A. oryzae RIB40 : AO090023000857, Aspergillus wentii : Aspwe1_0247174, Aspergillus sydowii : Aspsy1_0548380 and Aspergillus terreus NIH2624 : ATET_05493	#N/A	#N/A	#N/A	58.8233	64.3433	65.17	59.21	90.7833	84.67	73.2833	62.82	20.1367	21.7333	24.8733	24.665	16.035	86.7133	73.51	37.1133	35.7733	20.24	26.08	19.37	20.8033	24.7567	85.66	68.2267
An05g01760.Aspni5_203398	cluster 1;membership threshold >0.5;peak of expression for FPKM>10 at 6 h;340 genes	#N/A	1	0.911313	0.000692008	0.00051518	0.000424633	0.00052526	0.000512535	0.0242646	0.00472599	0.00077969	0.00231382	0.0324285	0.0178238	0.00169982	0.000362491	0.000405365	0.00121361	none	ORF|Uncharacterized	Has domain(s) with predicted transferase activity, transferring acyl groups other than amino-acyl groups activity	#N/A	#N/A	#N/A	17.26	19.9967	21.5467	100.9	119.49	150.62	42.3933	20.0267	37.9667	54.45	36.1767	39.785	41.07	161.257	146.357	28.08	54.7067	68.0767	31.5867	24.465	14.6933	10.8633	128.93	116.613
Aspni5_54765	cluster 1;membership threshold >0.5;peak of expression for FPKM>10 at 6 h;340 genes	#N/A	1	0.526182	0.00126915	0.000610301	0.000792007	0.000824888	0.00096861	0.237435	0.00721874	0.000881711	0.00909745	0.0100467	0.199097	0.0015177	0.000548032	0.000713893	0.00279726	#N/A	#N/A	#N/A	#N/A	#N/A	#N/A	132.14	142.903	158.21	126.545	157.61	142.467	102.913	77.9233	95.65	112.85	100.74	102.265	106.11	105.58	118.29	88.0567	140.323	123.957	94.2567	112.29	100.157	99.41	131.013	134.22
An03g03330.Aspni5_213409	cluster 1;membership threshold >0.5;peak of expression for FPKM>10 at 6 h;340 genes	#N/A	1	0.54677	0.00236769	0.00886011	0.00129768	0.00169058	0.00160831	0.0188708	0.0831188	0.00453504	0.0025128	0.166802	0.00661285	0.149189	0.00263516	0.00125284	0.00187729	none	ORF|Uncharacterized	Has domain(s) with predicted oxidoreductase activity and role in metabolic process	#N/A	#N/A	#N/A	6.06667	3.5	3.55667	31.92	175.583	361.923	263.23	121.657	50.77	59.4633	43.2367	51.01	40.95	33.51	61.5433	3.92667	6.79333	19.3467	58.3133	40.925	44.82	55.1567	145.07	1412.53
An14g00300.Aspni5_56516	cluster 1;membership threshold >0.5;peak of expression for FPKM>10 at 6 h;340 genes	#N/A	1	0.967804	0.000277071	0.000508523	0.000137603	0.000145968	0.000172205	0.00907951	0.00774568	0.000301956	0.000495088	0.00851863	0.00218621	0.00206343	0.000191113	0.000119498	0.000253786	none	ORF|Uncharacterized	Ortholog(s) have acylglycerone-phosphate reductase activity, role in phosphatidic acid biosynthetic process and endoplasmic reticulum, lipid particle, mitochondrial outer membrane localization	#N/A	#N/A	#N/A	27.2867	31.1667	32.9	66.63	62.1467	73.56	38.4567	41.95	27.89	32.67	25.89	31.695	34.805	115.343	103.733	37.9633	48.29	42.3233	42.3267	37.925	34.36	27.18	121.197	93.4033
An03g00730.Aspni5_45789	cluster 1;membership threshold >0.5;peak of expression for FPKM>10 at 6 h;340 genes	#N/A	1	0.695345	0.000513343	0.0016499	0.000258458	0.00023638	0.000372088	0.0707542	0.211263	0.000444891	0.00101952	0.00322189	0.00424752	0.00951529	0.000519273	0.000223409	0.000415621	none	ORF|Uncharacterized	Amine oxidase	#N/A	#N/A	#N/A	28.9767	40.02	26.0467	26.67	52.8733	43.92	44.8467	30.2233	19.6633	21.64	26.7667	28.575	25.905	36.3933	37.28	20.79	29.76	28.56	19.8433	28.675	37.0667	41.0633	39.7867	26.47
An14g02740.Aspni5_56566	cluster 1;membership threshold >0.5;peak of expression for FPKM>10 at 6 h;340 genes	SignalP (Braaksma et al 2010)	1	0.50425	0.000179895	0.00038121	9.88099e-05	0.000105104	0.000123827	0.464998	0.0221447	0.000231833	0.000604435	0.000811253	0.0046353	0.00100056	0.000140772	8.77769e-05	0.000206788	none	ORF|Uncharacterized	Ortholog(s) have solute:proton symporter activity, role in D-xylose transport, glycerol transport, transmembrane transport and plasma membrane localization	#N/A	PF00083_Sugar_tr_Family	#N/A	0.25	34.5233	0.166667	0.25	88.7833	47.21	21.71	23.1067	13.4033	6.05333	9.13333	6.095	8.145	56.1	49.5533	4.95667	6.06667	7.53	4.21	5.555	6.84	7.27	44.53	33.1233
An16g00320.Aspni5_210798	cluster 1;membership threshold >0.5;peak of expression for FPKM>10 at 6 h;340 genes	#N/A	1	0.826254	0.000878417	0.00111761	0.000581395	0.000790913	0.000611021	0.107669	0.0147348	0.00117953	0.0033617	0.0104535	0.026859	0.00283345	0.000587424	0.000562255	0.00152598	none	ORF|Uncharacterized	Has domain(s) with predicted hydrolase activity	#N/A	#N/A	#N/A	88.37	36.15	67.41	27.545	30.2167	27.3733	12.8333	14.62	12.5567	20.01	14.1433	9.735	12.07	38.6533	27.14	9.50333	16.8533	26.86	27.1533	21.03	10.74	10.9233	31.7	25.7233
An13g02040	cluster 1;membership threshold >0.5;peak of expression for FPKM>10 at 6 h;340 genes	#N/A	1	0.832047	0.000711306	0.00180689	0.000345453	0.000319902	0.0004295	0.0354524	0.101383	0.000588723	0.00116544	0.00656076	0.00428084	0.0134669	0.000620807	0.000287628	0.000533245	none	ORF|Uncharacterized	Has domain(s) with predicted sequence-specific DNA binding RNA polymerase II transcription factor activity, zinc ion binding activity, role in regulation of transcription, DNA-templated and nucleus localization	#N/A	#N/A	PF00172_Zn_clus_Domain	8.94	23.5133	20.6733	21.605	40.9267	38.9267	37.39	21.09	11.7867	16.7333	20.7	14.57	20.595	46.4433	46.0967	32.1567	34.1467	16.28	14.4867	5.99	16.59	17.77	33.18	37.2333
An01g06390.Aspni5_171346	cluster 1;membership threshold >0.5;peak of expression for FPKM>10 at 6 h;340 genes	#N/A	1	0.736334	0.00336384	0.00498365	0.0020142	0.00184558	0.00265939	0.0590994	0.0633526	0.00210043	0.00690665	0.0613961	0.0243425	0.0231692	0.0029824	0.00181178	0.00363858	none	ORF|Uncharacterized	Ortholog of A. nidulans FGSC A4 : AN10059, A. fumigatus Af293 : Afu1g01850, A. oryzae RIB40 : AO090005000906, Aspergillus wentii : Aspwe1_0025690 and Aspergillus sydowii : Aspsy1_0636968	#N/A	#N/A	#N/A	22.97	26.4767	23.05	20.835	36.8967	40.42	35.4467	27.7833	22.85	27.9833	33.85	28.03	28.43	36.0467	32.8367	18.0567	17.7533	17.67	16.3833	17.925	24.9833	26.8433	42.73	31.6267
An07g06960.Aspni5_39817	cluster 1;membership threshold >0.5;peak of expression for FPKM>10 at 6 h;340 genes	#N/A	1	0.690188	0.00124628	0.00127581	0.000801648	0.0011362	0.000920498	0.214417	0.021735	0.00188593	0.00502457	0.0103554	0.0427631	0.00450062	0.000783835	0.000793119	0.00217244	none	ORF|Uncharacterized	Has domain(s) with predicted carbon-sulfur lyase activity and role in metabolic process	#N/A	#N/A	#N/A	41.3333	20.1033	21.4567	21.295	16.9067	14.2433	12.3733	7.93333	10.41	12.58	8.49667	9.57	9.455	18.1567	12.8467	5.40333	10.2567	20.5367	19.4233	13.03	10.0067	10.9933	20.0933	14.5567
An13g00420.Aspni5_44684	cluster 1;membership threshold >0.5;peak of expression for FPKM>10 at 6 h;340 genes	#N/A	1	0.822481	0.000212221	0.000941886	0.000114656	0.0001338	0.000144051	0.0647135	0.102519	0.000362857	0.000460089	0.00148832	0.00225083	0.00365587	0.000215709	0.000105069	0.000200769	none	ORF|Uncharacterized	Protein of unknown function	#N/A	#N/A	#N/A	10.3167	10.4933	15.2133	19.71	46.7467	33.2733	22.2233	24.8367	12.2967	10.89	7.68667	9.565	7.885	54.5867	47.8367	15.7367	17.9	16.7967	9.77	10.45	8.36667	7.43333	72.98	56.6567
An13g01160	cluster 1;membership threshold >0.5;peak of expression for FPKM>10 at 6 h;340 genes	#N/A	1	0.601045	0.00134535	0.00643321	0.000721437	0.000900431	0.00091977	0.0269087	0.197071	0.00276117	0.00168064	0.0249882	0.00500336	0.12688	0.00160267	0.000685875	0.00105273	none	ORF|Uncharacterized	Ortholog(s) have RNA binding, telomeric template RNA reverse transcriptase activity, role in telomere maintenance via telomerase and telomerase catalytic core complex localization	#N/A	#N/A	#N/A	8.7	18.4433	28.6667	7.62	13.6533	15.8633	16.18	8.13	6.26	4.56	4.91667	5.255	4.56	13.4033	15.05	13.36	15.3833	8.48667	4.37667	5.97	6.07667	6.56333	15.15	13.99
An02g10460.Aspni5_175156	cluster 1;membership threshold >0.5;peak of expression for FPKM>10 at 6 h;340 genes	#N/A	1	0.640757	0.00100257	0.000594798	0.000598264	0.000562537	0.000903438	0.215772	0.00761359	0.000684593	0.00629933	0.0088109	0.112016	0.00141676	0.000496967	0.000543619	0.00192819	none	ORF|Uncharacterized	Ortholog(s) have cytosol, nucleus localization	#N/A	#N/A	#N/A	10.94	10.1933	17.5	8.9	23.42	20.52	9.84	6.07333	8.62333	9.01667	9.87333	13.44	10.6	16.8867	13.2867	8.33	14.4933	17.09	9.19	13.67	12.9633	11.7733	16.6333	14.1933
An05g00570.Aspni5_42514	cluster 1;membership threshold >0.5;peak of expression for FPKM>10 at 6 h;340 genes	#N/A	1	0.595858	0.000195463	0.000445633	0.0001182	0.000145362	0.000158226	0.366454	0.0269279	0.000330298	0.000692637	0.001112	0.00547329	0.00153594	0.000174155	0.000115126	0.000263676	none	ORF|Uncharacterized	Ortholog of A. nidulans FGSC A4 : AN5848, A. fumigatus Af293 : Afu2g08010, A. oryzae RIB40 : AO090011000900, Aspergillus wentii : Aspwe1_0031468, Aspwe1_0628489 and Aspergillus sydowii : Aspsy1_0044787	#N/A	#N/A	#N/A	55.69	91.5	100.04	50.65	76.5	61.2367	57.08	49.5233	50.6267	48.18	46.4	49.95	44.3	70.7633	67.7333	58.3667	46.2667	57.17	45.55	50.435	45.85	45.4333	84.8233	70.8833
An09g06670.Aspni5_56871	cluster 1;membership threshold >0.5;peak of expression for FPKM>10 at 6 h;340 genes	#N/A	1	0.882154	0.00116605	0.00107687	0.000674697	0.000668637	0.0009626	0.0271468	0.0124568	0.000845641	0.00295947	0.0471287	0.0149859	0.00487037	0.000756588	0.000621886	0.00152458	none	ORF|Uncharacterized	Ortholog(s) have DNA binding, tricarboxylate secondary active transmembrane transporter activity and role in alpha-ketoglutarate transport, mitochondrial citrate transport, mitochondrial genome maintenance	#N/A	#N/A	#N/A	407.43	674.237	490.32	440.735	568.607	654.32	503.293	350.093	344.197	397.327	432.997	441.52	411.48	688.477	622.04	286.937	650.647	645.477	311.59	348.875	330.197	347.683	682.903	522.957
An08g05350.Aspni5_208069	cluster 1;membership threshold >0.5;peak of expression for FPKM>10 at 6 h;340 genes	#N/A	1	0.926673	0.000344029	0.000415468	0.000219188	0.000325793	0.000254371	0.0454232	0.00619584	0.000838872	0.0011788	0.00569798	0.00988054	0.00151237	0.000224888	0.000221421	0.000594302	none	ORF|Uncharacterized	Has domain(s) with predicted transferase activity, transferring acyl groups other than amino-acyl groups activity	#N/A	#N/A	#N/A	24.5767	12.46	9.91333	26.855	80.4867	73.08	30.13	15.4133	40.1033	25.08	18.3567	16.35	15.08	48.73	30.9067	9.88333	40.7267	15.5967	27.4567	23.79	24	24.3633	65.01	52.7167
An01g05230.Aspni5_51951	cluster 1;membership threshold >0.5;peak of expression for FPKM>10 at 6 h;340 genes	SignalP (Braaksma et al 2010)	1	0.981849	0.000133645	0.000253126	6.6954e-05	7.59458e-05	8.16063e-05	0.00627114	0.00480523	0.000175525	0.000249928	0.00343335	0.00118784	0.00113994	9.18009e-05	5.90149e-05	0.000126441	none	ORF|Uncharacterized	Ortholog(s) have role in hyphal growth, response to cold, response to heat, response to oxidative stress, response to salt stress, sporocarp development involved in sexual reproduction	#N/A	#N/A	#N/A	2680.43	1639.08	2209.09	2159.19	1970.35	2127.25	1456	1442.86	1240.61	1316.35	1067.55	1226.5	1306.05	2048.88	1879.25	1812.74	1378.71	1682.78	1737.11	1175.06	958.4	905.523	2573.66	3281.42
An07g01950.Aspni5_209878	cluster 1;membership threshold >0.5;peak of expression for FPKM>10 at 6 h;340 genes	#N/A	1	0.930008	7.36508e-05	8.42574e-05	4.0839e-05	3.99214e-05	5.69728e-05	0.0624175	0.00233138	6.23013e-05	0.000311886	0.000613145	0.00353908	0.000236406	4.60874e-05	3.62988e-05	0.000101845	none	ORF|Uncharacterized	Ortholog(s) have purine nucleobase binding, urate transmembrane transporter activity, xanthine transmembrane transporter activity and role in cellular response to ammonium ion, urate transport, xanthine transport	#N/A	#N/A	#N/A	98.8433	86.0533	84.8433	14.28	183.38	136.007	42.7367	17.4867	6.44333	16.4633	19.89	40.31	24.36	67.06	68.63	35.4367	39.65	53.06	18.51	24.325	30.4767	23.75	66.7967	54.4933
An01g09260.Aspni5_55323	cluster 1;membership threshold >0.5;peak of expression for FPKM>10 at 6 h;340 genes	#N/A	1	0.817497	0.00133501	0.00428144	0.000881038	0.0011095	0.00114193	0.0267197	0.0483934	0.00190594	0.00246741	0.0592438	0.00887767	0.0220539	0.00158349	0.000901789	0.0016071	none	ORF|Uncharacterized	Ortholog(s) have carboxylate reductase activity, role in carotenoid biosynthetic process, cellular aldehyde metabolic process and endosome, integral component of mitochondrial outer membrane, lipid particle localization	#N/A	#N/A	#N/A	39.98	37.6267	50.2867	213.295	84.98	101.88	74.3433	72.3733	53.7767	60.57	73.99	61.025	52.835	162.993	151.177	33.57	58.7133	55.93	66.5533	70.3	70.1867	83.6667	227.56	168.563
An14g00780.Aspni5_185495	cluster 1;membership threshold >0.5;peak of expression for FPKM>10 at 6 h;340 genes	#N/A	1	0.995284	2.02483e-05	2.61505e-05	1.18328e-05	1.45522e-05	1.48999e-05	0.00288554	0.000526281	2.81529e-05	6.33114e-05	0.000454836	0.000510269	0.000106049	1.32953e-05	1.12565e-05	2.91521e-05	none	ORF|Uncharacterized	Ortholog(s) have role in isoleucine biosynthetic process, mitochondrial translation and cytosol, mitochondrial intermembrane space, mitochondrial matrix, nucleus localization	#N/A	#N/A	#N/A	215.3	93.5333	217	129.845	256.243	256.187	148.88	106.34	119.177	124.623	105.217	115.515	106.64	131.763	174.09	98.34	165.163	205.15	128.81	154.26	141.23	124.463	141.61	175.207
An08g05340.Aspni5_38280	cluster 1;membership threshold >0.5;peak of expression for FPKM>10 at 6 h;340 genes	#N/A	1	0.836036	0.000207435	0.000214567	0.000123513	0.0001474	0.000148681	0.143005	0.00441967	0.000285489	0.000930614	0.00169848	0.0115997	0.000606557	0.000121979	0.00011487	0.000340047	none	ORF|Uncharacterized	Has domain(s) with predicted intramolecular transferase activity and role in hopanoid biosynthetic process	#N/A	#N/A	#N/A	4.97333	2.38667	2.01667	3.72	18.3533	13.2833	4.52	2.31667	5.35333	4.12667	3.14667	2.805	3.355	10.5767	6.00333	1.81333	8.74667	4.87	4.07333	6.61	4.73	4.31	14.34	11.6833
An05g01750.Aspni5_189528	cluster 1;membership threshold >0.5;peak of expression for FPKM>10 at 6 h;340 genes	SignalP (Braaksma et al 2010)	1	0.730594	0.00161096	0.000862034	0.0010721	0.0013032	0.00128322	0.0880543	0.00745606	0.00147971	0.00876702	0.0339161	0.115728	0.00225708	0.000747643	0.00103397	0.00383438	none	ORF|Uncharacterized	Ortholog of A. fumigatus Af293 : Afu6g14040/och2, A. oryzae RIB40 : AO090003001503, Neosartorya fischeri NRRL 181 : NFIA_059930 and Aspergillus niger ATCC 1015 : 189528-mRNA	#N/A	#N/A	#N/A	54.8167	29.16	47.09	171.775	193.737	203.927	64.08	28.3067	67.5933	107.29	74.8033	77.68	77.475	231.937	186.643	29.3267	87.1133	91.28	53.9767	50	25.3767	23.6533	255.967	195.74
Aspni5_128537	cluster 1;membership threshold >0.5;peak of expression for FPKM>10 at 6 h;340 genes	SignalP (Braaksma et al 2010)	1	0.617561	0.00154019	0.00815901	0.000739589	0.000767804	0.000984474	0.0212076	0.191286	0.00202793	0.00163072	0.0346751	0.00444096	0.111582	0.00176324	0.000650826	0.000984178	#N/A	#N/A	#N/A	#N/A	#N/A	#N/A	4259.46	2918.15	3324.86	2693.04	2046.32	2482.86	2142.17	1807.55	1196.72	1118.52	1276.66	1361.03	1362.67	1890.94	2236.88	2435.06	2342.95	2179.89	2204.02	1569.06	1341.2	1373.05	2080.92	2501.08
An15g02860.Aspni5_48719	cluster 1;membership threshold >0.5;peak of expression for FPKM>10 at 6 h;340 genes	#N/A	1	0.84524	0.000217643	0.000211602	0.00013063	0.000145198	0.000154079	0.131816	0.00450792	0.000200056	0.00104605	0.00179142	0.0133525	0.000585692	0.000126202	0.000118465	0.000356354	none	ORF|Uncharacterized	Ortholog(s) have 2,4-dienoyl-CoA reductase (NADPH) activity, role in ascospore formation, fatty acid catabolic process and peroxisomal matrix localization	#N/A	#N/A	#N/A	14.38	23.8667	12.3733	34.72	68.6433	55.6767	32.9233	24.1333	24.3933	37.21	28.37	25.485	28.725	59.01	52.94	16.7167	29.44	24.9933	24.93	27.515	23.01	24.03	63.05	58.8067
An01g11680.Aspni5_172633	cluster 1;membership threshold >0.5;peak of expression for FPKM>10 at 6 h;340 genes	#N/A	1	0.620269	0.00314942	0.0123072	0.00144241	0.00138978	0.00179372	0.0254521	0.130209	0.00279625	0.00304226	0.0970668	0.0076277	0.0873446	0.00304477	0.00120032	0.00186475	none	ORF|Uncharacterized	Ortholog(s) have carboxy-cis,cis-muconate cyclase activity	#N/A	#N/A	#N/A	11.8167	4.88333	4.88667	13.1	34.8133	44.17	34.18	34.0333	21.1667	26.5333	24.61	25.565	28.41	16.21	21.0733	3.66667	12.69	19.6033	11.3267	16.12	19.2733	22.2533	30.2933	107.573
An12g08660.Aspni5_211403	cluster 1;membership threshold >0.5;peak of expression for FPKM>10 at 6 h;340 genes	#N/A	1	0.993691	2.53383e-05	4.465e-05	1.46011e-05	1.65596e-05	1.96329e-05	0.0034202	0.00146193	3.01439e-05	6.81589e-05	0.000472188	0.000430759	0.00023942	2.02456e-05	1.3803e-05	3.13149e-05	none	ORF|Uncharacterized	Ortholog of A. nidulans FGSC A4 : AN8684/ngn24, A. fumigatus Af293 : Afu6g02180, A. oryzae RIB40 : AO090120000103, Aspergillus wentii : Aspwe1_0035741 and Aspergillus sydowii : Aspsy1_0097118	#N/A	#N/A	#N/A	36.93	57.36	47.7267	37.595	64.8567	63.2867	44.7167	21.65	19.0967	22.9167	24.9567	25.595	19.55	43.7467	45.08	49.0533	47.9333	22.0967	18.5233	17.895	21.8633	22.6367	39.1733	46.5967
An07g00470.Aspni5_180255	cluster 1;membership threshold >0.5;peak of expression for FPKM>10 at 6 h;340 genes	#N/A	1	0.993913	2.05025e-05	4.56954e-05	1.19735e-05	1.53001e-05	1.50483e-05	0.00362464	0.00130619	3.57066e-05	5.46346e-05	0.000362214	0.000356486	0.000183888	1.67164e-05	1.15399e-05	2.60065e-05	none	ORF|Uncharacterized	Has domain(s) with predicted metalloendopeptidase activity, metallopeptidase activity and role in proteolysis	#N/A	#N/A	#N/A	9.05333	6.63667	11.1433	7.845	17.5167	16.31	5.86	5.58333	3.55	3.43333	1.64	2.575	0.87	14.9833	10.5333	2.71667	2.90333	9.03	5.92667	3.535	2.47667	1.76333	20.1933	11.5867
An03g06460.Aspni5_191094	cluster 1;membership threshold >0.5;peak of expression for FPKM>10 at 6 h;340 genes	SignalP (Braaksma et al 2010)	1	0.805324	0.000997991	0.00111513	0.000612063	0.000758411	0.000811472	0.0151003	0.00905952	0.00121984	0.00215349	0.145086	0.00983531	0.00522601	0.00068864	0.000606	0.0014058	none	ORF|Uncharacterized	Ortholog(s) have oxidoreductase activity and role in steroid metabolic process	#N/A	#N/A	#N/A	3.06333	12.17	5.35	16.155	41.6767	63.3167	30.22	18.1767	18.52	22.26	22.77	25.26	19.61	10.67	31.2933	11.7533	11.3133	9.82	17.2833	19.2	30.0067	32.2567	5.34667	20.6733
An12g09680.Aspni5_201822	cluster 1;membership threshold >0.5;peak of expression for FPKM>10 at 6 h;340 genes	#N/A	1	0.701141	0.00238498	0.00151302	0.00126354	0.000954048	0.00214493	0.148311	0.0184176	0.000981442	0.0101103	0.0221466	0.081487	0.00364746	0.00123934	0.0010615	0.0031964	none	ORF|Uncharacterized	Has domain(s) with predicted methylmalonate-semialdehyde dehydrogenase (acylating) activity, oxidoreductase activity, oxidoreductase activity, acting on the aldehyde or oxo group of donors, NAD or NADP as acceptor activity	#N/A	#N/A	#N/A	5.34	4.59333	8.22	4.805	10.91	10.6867	6.21	4.38	3.34	4.99667	5.46667	7.845	6.385	5.06333	7.51333	4.22333	6.11333	9.07	5.05	5.39	5.87333	5.29	6.75	7.52
An09g03660.Aspni5_50147	cluster 1;membership threshold >0.5;peak of expression for FPKM>10 at 6 h;340 genes	#N/A	1	0.50598	0.00276973	0.00873103	0.00149872	0.00189625	0.00185318	0.018615	0.0704548	0.00464357	0.0028663	0.237161	0.00735643	0.129685	0.00289458	0.00142766	0.0021662	none	ORF|Uncharacterized	Ortholog of Aspergillus versicolor : Aspve1_0083505, Aspergillus niger ATCC 1015 : 50147-mRNA, Aspergillus sydowii : Aspsy1_1163065 and Aspergillus carbonarius ITEM 5010 : Acar5010_050398, Acar5010_139477	#N/A	#N/A	#N/A	42.89	0.53	28.1567	27.52	6.54	14.64	10.3067	4.35667	1.54	2.60667	1.62	2.085	2.03	8.85667	7.2	0.493333	0.703333	1.25333	0.566667	0.68	0.713333	0.44	57.7733	41.9167
An02g14300.Aspni5_136451	cluster 1;membership threshold >0.5;peak of expression for FPKM>10 at 6 h;340 genes	#N/A	1	0.554323	0.00126569	0.00491141	0.000803531	0.00128613	0.000864156	0.192522	0.191563	0.00380428	0.00297422	0.00779214	0.0135038	0.0207108	0.00134187	0.00081319	0.00152116	none	ORF|Uncharacterized	Ortholog of A. nidulans FGSC A4 : AN3395, AN7406, A. fumigatus Af293 : Afu5g13715, A. niger CBS 513.88 : An14g03530, Aspergillus versicolor : Aspve1_0038904 and Aspergillus clavatus NRRL 1 : ACLA_076630	#N/A	#N/A	#N/A	21.0833	27	22.4733	17.05	19.9167	17.4533	17.2567	16.31	16.0633	16.8467	14.4233	14.205	14.265	27.6067	20.0133	15.73	14.9067	29.9733	14.95	15.84	15.7567	16.03	24.1967	16.3867
An01g10750.Aspni5_205624	cluster 1;membership threshold >0.5;peak of expression for FPKM>10 at 6 h;340 genes	#N/A	1	0.730119	0.000127778	0.000281646	6.84425e-05	7.03167e-05	9.04044e-05	0.235957	0.0280538	0.000141156	0.000391139	0.00064092	0.00272057	0.0010364	0.000104623	6.06486e-05	0.000136119	none	ORF|Uncharacterized	Ortholog(s) have mitochondrion localization	#N/A	#N/A	#N/A	29.2167	38.7667	26.15	37.555	71.97	53.6333	49.59	38.7	34.4367	35.2167	34.4967	36.325	35.25	55.31	47.4367	19.6967	34.53	34.26	23.7933	28.975	33.1967	29.7333	57.44	50.17
An02g06060.Aspni5_134668	cluster 1;membership threshold >0.5;peak of expression for FPKM>10 at 6 h;340 genes	#N/A	1	0.984445	6.29274e-05	6.83107e-05	3.04817e-05	2.77835e-05	4.05133e-05	0.0108882	0.00190542	5.04949e-05	0.000174021	0.000681679	0.00123242	0.00026676	3.58136e-05	2.53359e-05	6.47661e-05	none	ORF|Uncharacterized	Has domain(s) with predicted nucleic acid binding activity	#N/A	#N/A	#N/A	230.657	467.457	497.523	198.73	191.383	180.553	132.903	98.77	98.5167	91.78	101.847	106.38	116.88	178.517	179.607	168.477	214.303	188.61	135.367	155.135	174.55	183.393	147.02	140.017
An11g10490.Aspni5_53084	cluster 1;membership threshold >0.5;peak of expression for FPKM>10 at 6 h;340 genes	#N/A	1	0.63091	0.00374421	0.00743718	0.0030034	0.00401955	0.00391372	0.110277	0.0584347	0.00364581	0.0125591	0.0720938	0.0583807	0.0169958	0.00410072	0.00330662	0.00717795	none	ORF|Uncharacterized	Ortholog(s) have ubiquitin binding, ubiquitin-protein transferase activity	#N/A	#N/A	#N/A	1867.27	1134.73	1088.69	1059.29	1312.53	1340.8	1176.87	1203.23	1079.73	1252.44	1219.98	1190.28	1109.53	1441.81	1270.25	1236.19	962.99	1215.16	1435.56	1250.72	1471.32	1362.78	1465	1358.38
An13g02130.Aspni5_191956	cluster 1;membership threshold >0.5;peak of expression for FPKM>10 at 6 h;340 genes	SignalP (Braaksma et al 2010)	1	0.585069	0.00085572	0.00478014	0.000541219	0.000853815	0.000623885	0.0678363	0.277646	0.00261452	0.00163003	0.00819042	0.00631881	0.0404522	0.00109436	0.000560288	0.000932654	none	ORF|Uncharacterized	Pepsin family secreted protease	#N/A	#N/A	#N/A	75.2033	40.2133	58.6867	16.485	57.3167	45.2933	48.4967	31.89	26.83	31.5333	18.38	16.015	11.45	39.4133	28.2733	28.8633	26.4	42.3033	33.92	17.55	13.3933	12.5033	52.0133	42.74
An15g04630.Aspni5_40642	cluster 1;membership threshold >0.5;peak of expression for FPKM>10 at 6 h;340 genes	#N/A	1	0.997893	7.12539e-06	1.19018e-05	3.98019e-06	4.65705e-06	5.01269e-06	0.0013851	0.0003289	1.00112e-05	1.99708e-05	0.000121146	0.000143516	4.81572e-05	5.06415e-06	3.68438e-06	8.87475e-06	none	ORF|Uncharacterized	Has domain(s) with predicted transmembrane transporter activity, role in transmembrane transport and integral component of membrane localization	#N/A	PF00083_Sugar_tr_Family	#N/A	6.17	7.80333	16.6133	6.865	23.6233	21.9833	6.98	3.72	2.63	1.72	1.02667	1.37	0.97	12.6867	13.76	6.72	10.66	17.4367	2.91	2.75	1.73333	2.04	7.62	9.77333
An16g08470.Aspni5_45507	cluster 1;membership threshold >0.5;peak of expression for FPKM>10 at 6 h;340 genes	SignalP (Braaksma et al 2010)	1	0.948627	0.000386637	0.000616765	0.000207122	0.000199341	0.000300319	0.0231	0.00965997	0.000325705	0.000970522	0.00755361	0.0053732	0.00178529	0.000281378	0.000184368	0.00042865	none	ORF|Uncharacterized	Protein of unknown function; expression induced by tunicamycin and DTT	#N/A	#N/A	#N/A	26.4133	13.46	20.0367	31.585	59.4533	62.1133	44.3233	47.24	39.4933	41.18	43.03	46.78	43.435	41.03	48.5167	22.1367	26.1167	34.1533	37.06	44.835	41.3933	46.4233	57.9967	55.2667
An17g00780.Aspni5_133806	cluster 1;membership threshold >0.5;peak of expression for FPKM>10 at 6 h;340 genes	#N/A	1	0.810089	0.00124415	0.00204088	0.000990182	0.00195336	0.0013373	0.0688411	0.0204207	0.00418686	0.00439467	0.0412669	0.0298642	0.00805831	0.00115901	0.00122584	0.00292765	none	ORF|Uncharacterized	Has domain(s) with predicted role in GPI anchor biosynthetic process and endoplasmic reticulum membrane localization	#N/A	#N/A	#N/A	18.3467	18.86	18.27	22.655	22.4033	22.8533	18.8267	16.5567	18.87	18.78	16.9	18.86	14.935	20.4367	21.4033	15.37	28.6833	28.5233	23.6	24.155	16.5167	14.86	15.9233	15.12
An01g08780.Aspni5_205766	cluster 1;membership threshold >0.5;peak of expression for FPKM>10 at 6 h;340 genes	#N/A	1	0.994816	2.91049e-05	6.1236e-05	1.65398e-05	2.11012e-05	2.06217e-05	0.00184169	0.00134108	4.73296e-05	6.31464e-05	0.000998545	0.000335902	0.000334748	2.32184e-05	1.58298e-05	3.39216e-05	none	ORF|Uncharacterized	Has domain(s) with predicted substrate-specific transmembrane transporter activity, transmembrane transporter activity, role in transmembrane transport and integral component of membrane, membrane localization	#N/A	PF00083_Sugar_tr_Family	#N/A	52.3067	93.5667	35.1767	413.905	624.597	717.323	366.657	264.83	196	238.143	150.193	188.06	152.4	741.32	625.807	32.2067	71.4	155.853	92.3867	143.17	106.633	106.967	724.06	632.997
An01g03780.Aspni5_55445	cluster 1;membership threshold >0.5;peak of expression for FPKM>10 at 6 h;340 genes	#N/A	1	0.58986	0.000984333	0.00135592	0.00040839	0.000289027	0.000491362	0.311235	0.072925	0.000437167	0.00235405	0.00286936	0.0118113	0.00344451	0.000567915	0.000292174	0.000674993	none	ORF|Uncharacterized	Protein of unknown function	#N/A	#N/A	#N/A	198.137	273.403	122.287	169.085	329.55	257.187	212.783	194.74	124.357	162.65	173.247	145.765	213.43	297.12	241.033	183.31	173.063	130.587	135.7	147.38	164.867	143.463	293.577	227.54
An11g07830.Aspni5_139206	cluster 1;membership threshold >0.5;peak of expression for FPKM>10 at 6 h;340 genes	#N/A	1	0.948295	0.000369674	0.000842129	0.000216626	0.000326288	0.000250894	0.0134321	0.0120638	0.00116687	0.000692958	0.0133021	0.00314199	0.0049437	0.000303728	0.000215941	0.000436404	none	ORF|Uncharacterized	Ortholog(s) have oligopeptide transmembrane transporter activity and role in transmembrane transport	#N/A	#N/A	#N/A	88.8233	17.6067	74.7533	50.225	13.2267	15.88	7.87667	6.50333	7.90333	4.56333	3.39333	3.305	3.315	8.66	11.6667	11.0333	11.4067	21.86	19.1333	7.855	3.13333	2.29333	7.09	17.3967
An07g05660.Aspni5_180549	cluster 1;membership threshold >0.5;peak of expression for FPKM>10 at 6 h;340 genes	SignalP (Braaksma et al 2010)	1	0.96181	0.000301811	0.000292935	0.000171276	0.000191957	0.000214362	0.0145488	0.00329809	0.000329943	0.000881221	0.0101055	0.00616389	0.000934236	0.000171541	0.000156641	0.000427764	none	ORF|Uncharacterized	Ortholog of Aspergillus tubingensis : Asptu1_0750518, Aspergillus brasiliensis : Aspbr1_0042357, Aspergillus kawachii : Aspka1_0175471 and Aspergillus acidus : Aspfo1_0041009	#N/A	#N/A	#N/A	29.26	101.1	44.0133	40.79	11.76	15.05	0.396667	0.28	0.14	0.356667	0.27	0.525	0.865	156.16	118.557	10.1533	18.6133	6	2.1	0.905	1.41	0.356667	42.6067	25.9733
An03g05740.Aspni5_50744	cluster 1;membership threshold >0.5;peak of expression for FPKM>10 at 6 h;340 genes	#N/A	1	0.509485	0.00119579	0.00500463	0.00064452	0.000777777	0.000727338	0.223876	0.221534	0.00260193	0.00248237	0.00531692	0.0107055	0.0128221	0.00114908	0.000578412	0.00109868	none	ORF|Uncharacterized	Ortholog of A. nidulans FGSC A4 : AN8444/celA, A. fumigatus Af293 : Afu3g03620, Afu8g00680, A. oryzae RIB40 : AO090138000033, AO090701000186 and Neosartorya fischeri NRRL 181 : NFIA_005820, NFIA_094120	#N/A	#N/A	#N/A	38.2533	19.7933	17.48	13.45	34.2733	24.96	18.2	24.15	19.11	15.0367	14.0667	12.045	14.845	41.4	39.57	23.6567	27.1367	32.2633	12.7633	15.75	19.8167	18.62	52.5367	40.1567
An03g03560.Aspni5_191710	cluster 1;membership threshold >0.5;peak of expression for FPKM>10 at 6 h;340 genes	#N/A	1	0.919022	0.000532325	0.00107728	0.000329005	0.000519389	0.000376841	0.0122478	0.0130965	0.00142843	0.000968024	0.0365493	0.00407423	0.00832245	0.00044764	0.000338306	0.000670101	none	ORF|Uncharacterized	Ortholog(s) have role in ferric triacetylfusarinine C transport	#N/A	#N/A	#N/A	423.977	8.88667	317.19	247.405	15.3633	22.3433	12.1733	4.63	7.06333	6.71333	3.18667	2.21	1.835	12.81	10.2667	7.91	4.38333	0.956667	0.373333	0.455	0.28	0.41	40.8333	73.7133
An13g03110.Aspni5_54838	cluster 1;membership threshold >0.5;peak of expression for FPKM>10 at 6 h;340 genes	#N/A	1	0.597053	0.00159655	0.00176307	0.00115485	0.00193105	0.00138521	0.0205872	0.0112246	0.00348607	0.00377326	0.324775	0.0172897	0.00848537	0.00118361	0.00128841	0.00302276	none	ORF|Uncharacterized	Has domain(s) with predicted role in transmembrane transport and integral component of membrane localization	#N/A	#N/A	#N/A	10.7567	9.73	6.94667	412.2	736.81	1165.53	551.407	276.57	470.78	488.78	465.757	402.995	279.305	701.563	474.927	7.7	7.85667	8.35333	103.027	150.14	297.687	449.497	816.593	361.753
An16g07290.Aspni5_214565	cluster 1;membership threshold >0.5;peak of expression for FPKM>10 at 6 h;340 genes	#N/A	1	0.61673	0.00244129	0.00110479	0.00137143	0.0010671	0.00176033	0.15757	0.0111783	0.000964928	0.013732	0.0208157	0.162706	0.00238554	0.00101306	0.00110848	0.00405054	none	ORF|Uncharacterized	F1F0-ATPase complex subunit	#N/A	#N/A	#N/A	772.153	670.35	587.8	453.385	766.967	753.13	482.82	437.593	410.273	520.727	559.29	512.11	562.49	814.113	726.907	632.477	693.147	905.51	620.413	520.385	574.16	425.72	680.103	543.027
An02g14430	cluster 1;membership threshold >0.5;peak of expression for FPKM>10 at 6 h;340 genes	#N/A	1	0.996229	9.69287e-06	1.51513e-05	5.02848e-06	4.95798e-06	6.83666e-06	0.00273563	0.000564399	9.02452e-06	2.75985e-05	0.000114399	0.000198459	5.82522e-05	6.67649e-06	4.39622e-06	1.06122e-05	none	ORF|Uncharacterized	Protein of unknown function	#N/A	#N/A	#N/A	26.41	52.4533	58.4967	7.105	34.7267	29.9267	13.0433	5.81333	0.633333	1.9	2.87667	5.975	4.925	22.8433	31.68	19.4767	21.0667	44.0233	2.80333	3.005	5.54667	3.97	35.46	26.5967
An14g02880.Aspni5_41698	cluster 1;membership threshold >0.5;peak of expression for FPKM>10 at 6 h;340 genes	#N/A	1	0.916077	0.000377102	0.000408091	0.000218588	0.000236749	0.000252304	0.0567778	0.00628639	0.000419005	0.00133963	0.00429089	0.0112756	0.001078	0.000224515	0.000194844	0.000543772	none	ORF|Uncharacterized	Has domain(s) with predicted substrate-specific transmembrane transporter activity, transmembrane transporter activity, role in transmembrane transport and integral component of membrane, membrane localization	#N/A	PF00083_Sugar_tr_Family	#N/A	0.236667	8.16667	0.173333	0.945	11.6967	10.8833	4.46	5.17667	4.94667	4.49667	5.87667	3.66	5	9.65	8.02	2.42	4.59	2.69	3.26333	2.9	4.21	4.66667	7.98667	6.14667
An09g06710.Aspni5_54281	cluster 1;membership threshold >0.5;peak of expression for FPKM>10 at 6 h;340 genes	#N/A	1	0.979052	0.000140963	0.000120475	7.58622e-05	7.78775e-05	9.93297e-05	0.010421	0.0017432	0.000125014	0.000443221	0.00341059	0.00354037	0.000418874	7.47831e-05	6.70946e-05	0.000189553	none	ORF|Uncharacterized	O-acetylhomoserine (thiol)-lyase	#N/A	#N/A	#N/A	131.187	135.78	222.35	136.925	186.13	201.877	92.1067	58.8	66.0333	72.28	68.0167	82.11	85.035	245.62	184.77	68.7233	128.67	162.03	68.73	71.995	74.9967	85.82	185.917	175.727
An08g08720.Aspni5_47372	cluster 1;membership threshold >0.5;peak of expression for FPKM>10 at 6 h;340 genes	#N/A	1	0.934368	0.000103379	0.000288043	5.5189e-05	5.91499e-05	6.99514e-05	0.0446861	0.0164678	0.000132697	0.000266454	0.00077633	0.00159704	0.000887621	8.76332e-05	4.90857e-05	0.000105824	none	ORF|Uncharacterized	Has domain(s) with predicted heme binding, peroxidase activity and role in oxidation-reduction process, response to oxidative stress	AA2	#N/A	#N/A	49.0233	21.4833	24.0833	44.71	110.4	76.3533	22.9067	37.1767	1.90333	1.04	1.03333	0.89	1.08	184.557	134.763	25.3433	15.4733	4.00667	2.45333	3.795	1.95667	0.9	383.03	134.447
An12g10430.Aspni5_120939	cluster 1;membership threshold >0.5;peak of expression for FPKM>10 at 6 h;340 genes	#N/A	1	0.996584	1.57588e-05	1.99725e-05	8.79088e-06	9.92118e-06	1.11315e-05	0.00204852	0.000450453	1.91334e-05	4.55713e-05	0.000323615	0.000337134	8.75064e-05	1.01903e-05	8.0646e-06	2.04255e-05	none	ORF|Uncharacterized	Protein of unknown function	#N/A	#N/A	#N/A	48.9933	36.3133	22.3367	22.185	78.79	79.3333	40.51	18.7267	23.0433	20.9233	23.2167	21.28	22.455	17.3967	12.4267	14.6867	25.9067	14.7867	36.11	17.58	14.8933	10.5833	17.53	20.4667
An02g08110.Aspni5_52326	cluster 1;membership threshold >0.5;peak of expression for FPKM>10 at 6 h;340 genes	#N/A	1	0.882405	0.000845445	0.00175727	0.00052317	0.000775186	0.00057451	0.0164482	0.0164042	0.00161626	0.00155633	0.0599291	0.00632772	0.00857099	0.000696279	0.00052107	0.00104952	none	ORF|Uncharacterized	Ortholog(s) have glutathione peroxidase activity, phospholipid-hydroperoxide glutathione peroxidase activity and role in cellular response to hydrogen peroxide	#N/A	#N/A	#N/A	317.63	167.567	279.913	288.16	390.513	473.597	314.557	315.127	275.28	328.21	272.34	250.305	259.655	409.177	372.767	322.707	345.397	469.197	300.423	277.095	287.15	287.29	647.657	853.207
An03g03530.Aspni5_50657	cluster 1;membership threshold >0.5;peak of expression for FPKM>10 at 6 h;340 genes	#N/A	1	0.747654	0.00109818	0.00171619	0.0006444	0.000887796	0.000774006	0.0127173	0.0130519	0.00206535	0.0017638	0.197976	0.00657214	0.0103393	0.000823568	0.000635212	0.00128144	none	ORF|Uncharacterized	Ortholog(s) have intracellular localization	#N/A	#N/A	#N/A	405.437	13.9333	369.613	156.73	36.9067	74.3133	25.11	12.3767	12.91	10.7667	7.43667	7.44	6.705	44	31.7433	8.39	5.07	5.34667	2.13333	3.78	2.91333	2.80333	312.693	280.277
An16g02000.Aspni5_210724	cluster 1;membership threshold >0.5;peak of expression for FPKM>10 at 6 h;340 genes	SignalP (Braaksma et al 2010)	1	0.768167	0.00123013	0.00300331	0.000738072	0.00108532	0.000927621	0.0155487	0.0261998	0.00330124	0.00179878	0.143244	0.00615815	0.0253248	0.00116246	0.000758815	0.00135164	none	ORF|Uncharacterized	Protein involved in shikimate metabolism	#N/A	#N/A	#N/A	224.343	108.027	213.377	156.43	113.34	184.92	105.277	71.37	74.5333	47	53.03	57.535	39.88	37.81	65.7933	50.5633	64.61	84.86	43.83	56.56	51.9867	51.3633	62.7	58.6633
An14g06870.Aspni5_56635	cluster 1;membership threshold >0.5;peak of expression for FPKM>10 at 6 h;340 genes	#N/A	1	0.522737	0.000421395	0.000863233	0.000206307	0.000162478	0.000303172	0.38669	0.0749549	0.00023777	0.00125792	0.00157139	0.00748277	0.00223241	0.000338695	0.000167477	0.000372698	none	ORF|Uncharacterized	Ribonucleotide reductase	#N/A	#N/A	#N/A	391.903	134.523	242.807	195.415	225.883	174.107	152.183	136.81	87.55	110.997	121.477	132.405	127.405	169.773	137.757	93.5667	132.017	139.597	99.48	90.54	88.1667	91.0133	471.373	261.843
An01g06910.Aspni5_172198	cluster 1;membership threshold >0.5;peak of expression for FPKM>10 at 6 h;340 genes	#N/A	1	0.674239	0.00211853	0.00302706	0.00150682	0.00285533	0.00161522	0.17743	0.0329182	0.0103817	0.00704054	0.0230417	0.0467034	0.00976983	0.00158479	0.00165267	0.00411462	none	ORF|Uncharacterized	Ortholog(s) have role in steroid metabolic process	#N/A	#N/A	#N/A	12.5867	19.3067	19.2767	15.64	20.5833	17.1133	9.67	7.66667	15.1833	10.12	7.57	6.385	5.835	21.3267	13.9333	8.05667	17.9333	28.2133	20.2333	17.21	10.6333	12.0267	15.6633	11.3233
An02g11320.Aspni5_207276	cluster 1;membership threshold >0.5;peak of expression for FPKM>10 at 6 h;340 genes	#N/A	1	0.992573	2.80005e-05	6.70189e-05	1.53816e-05	1.84861e-05	1.87479e-05	0.00366515	0.00231399	4.87707e-05	6.27565e-05	0.000447426	0.000347782	0.000325981	2.2841e-05	1.42309e-05	3.03457e-05	none	ORF|Uncharacterized	Has domain(s) with predicted UDP-glucose 4-epimerase activity, catalytic activity, coenzyme binding activity and role in cellular metabolic process, galactose metabolic process	#N/A	#N/A	#N/A	300.09	266.63	216.06	75.96	328.73	314.47	175.353	151.207	125.663	84.09	103.68	77.505	88.32	182.427	144.59	118.41	177.617	97.6167	87.6167	68.255	52.04	50.9867	223.307	184.457
An05g00300.Aspni5_185842	cluster 1;membership threshold >0.5;peak of expression for FPKM>10 at 6 h;340 genes	#N/A	1	0.952255	0.000357498	0.000290394	0.000166195	0.000143645	0.000198702	0.028126	0.00490869	0.000205905	0.000986753	0.00417325	0.00666074	0.000873192	0.000165805	0.000130217	0.000357722	none	ORF|Uncharacterized	Has domain(s) with predicted heme binding activity	#N/A	#N/A	#N/A	71.6633	322.203	118.113	640.55	1315	1311.07	675.467	559.937	400.96	651.717	495.92	513.485	766.67	1413.6	1106.66	207.707	292.947	372.64	645.98	717.89	551.427	595.327	1120.95	1551.5
An01g14680.Aspni5_35399	cluster 1;membership threshold >0.5;peak of expression for FPKM>10 at 6 h;340 genes	#N/A	1	0.891402	0.000323893	0.00147915	0.000176525	0.000207182	0.000243936	0.0141911	0.0680741	0.00047623	0.000523448	0.00671255	0.00195409	0.0134126	0.000368498	0.000167849	0.000286463	none	ORF|Uncharacterized	Ortholog(s) have dioxygenase activity, role in urate biosynthetic process, xanthine catabolic process and cytosol, nucleus localization	#N/A	#N/A	#N/A	69.5933	32.8867	98.91	13.975	32.6533	36.5633	27.0533	16.3967	1.92333	6.76667	2.74667	10.425	2.185	23.1667	18.69	14.1333	9.65	11.85	7.75667	8.705	8.17333	2.65	29.4767	31.19
An18g01690.Aspni5_123758	cluster 1;membership threshold >0.5;peak of expression for FPKM>10 at 6 h;340 genes	#N/A	1	0.51047	0.000703731	0.0014232	0.000448683	0.000538034	0.000728022	0.406708	0.0426541	0.00100942	0.00279752	0.00439292	0.0219728	0.00395625	0.00066291	0.000460684	0.00107375	none	ORF|Uncharacterized	Protein of unknown function; expression induced by tunicamycin and DTT	#N/A	#N/A	#N/A	59.8867	70.3167	66.8233	75.295	146.187	114.91	98.74	83.4633	83.26	80.4933	72.3867	106.225	69.815	148.933	96.8	69.9033	61.6833	77.5067	98.7267	114.69	104.937	91.52	136.527	84.97
An01g03680.Aspni5_196686	cluster 1;membership threshold >0.5;peak of expression for FPKM>10 at 6 h;340 genes	#N/A	1	0.879309	0.000953601	0.000999065	0.000649351	0.000837929	0.000787826	0.0327029	0.00844771	0.0011447	0.00320153	0.0433112	0.021696	0.00287738	0.000637164	0.000653632	0.00179111	none	ORF|Uncharacterized	Ortholog(s) have ATPase activity, coupled to transmembrane movement of substances activity, role in fatty acid transport and integral component of peroxisomal membrane localization	#N/A	#N/A	#N/A	11.2867	9.53333	12.5767	92.03	88.18	104.593	46.2867	49.8767	45.2067	57.0133	58.45	49.265	44.73	134.067	98.7133	10.77	17.9667	16.5933	51.9133	52.345	63.15	62.8233	115.46	102.027
An02g13400.Aspni5_173674	cluster 1;membership threshold >0.5;peak of expression for FPKM>10 at 6 h;340 genes	SignalP (Braaksma et al 2010)	1	0.996015	1.01814e-05	2.62157e-05	5.46583e-06	6.03295e-06	7.21874e-06	0.00191798	0.00154065	1.3116e-05	2.33927e-05	0.00013834	0.000130483	0.000141497	8.78206e-06	4.99064e-06	1.04223e-05	none	ORF|Uncharacterized	Ortholog of A. nidulans FGSC A4 : AN12127, A. fumigatus Af293 : Afu3g07310, A. oryzae RIB40 : AO090020000191, Aspergillus wentii : Aspwe1_0173528 and Aspergillus sydowii : Aspsy1_0043134, Aspsy1_0833750	#N/A	#N/A	#N/A	165.39	258.147	342.157	107.545	183.21	163.313	103.79	60.88	26.7167	30.49	30.6433	38.74	27.505	136.36	118.613	133.333	213.32	111.88	63.1533	54.475	52.5167	53.6533	112.973	107.82
An04g05210.Aspni5_214391	cluster 1;membership threshold >0.5;peak of expression for FPKM>10 at 6 h;340 genes	#N/A	1	0.873748	0.000685587	0.00127448	0.000447748	0.000661766	0.000557632	0.0133585	0.0110113	0.00142656	0.00139721	0.0808947	0.00615066	0.00634363	0.000590982	0.000470594	0.00098093	none	ORF|Uncharacterized	Has domain(s) with predicted role in transmembrane transport and integral component of membrane localization	#N/A	#N/A	#N/A	12.3767	16.9267	26.21	51.705	46.9933	63.24	35.1567	32.7967	30.9667	30.7667	31.4567	29.905	24.23	75.6833	60.2533	7.64333	10.8967	13.0533	28.1433	26.375	27.9967	29.8767	72.5233	66.85
An15g07620.Aspni5_40867	cluster 1;membership threshold >0.5;peak of expression for FPKM>10 at 6 h;340 genes	#N/A	1	0.585565	0.00565583	0.00396096	0.00306642	0.00303246	0.00314541	0.0421628	0.0225286	0.00334755	0.0107416	0.255607	0.0381039	0.0114882	0.00275719	0.00253678	0.00629986	none	ORF|Uncharacterized	Ortholog of Aspergillus tubingensis : Asptu1_0132098, Aspergillus brasiliensis : Aspbr1_0034734, Aspergillus kawachii : Aspka1_0182387 and Aspergillus acidus : Aspfo1_0135600	#N/A	#N/A	#N/A	522.963	301.407	403.327	354.145	248.93	299.017	202.4	201.593	173.847	227.43	207.34	182.425	220.07	245.93	281.2	224.49	283.86	343.38	217.96	187.87	194.023	168.81	233.533	282.97
An03g01270.Aspni5_194249	cluster 1;membership threshold >0.5;peak of expression for FPKM>10 at 6 h;340 genes	#N/A	1	0.893891	0.00117301	0.000760067	0.000588839	0.000576378	0.000806517	0.0309514	0.00781217	0.00096979	0.00302041	0.0359384	0.0182375	0.00280341	0.000542519	0.00050799	0.00142049	none	ORF|Uncharacterized	Protein of unknown function	#N/A	#N/A	#N/A	10.4767	16.5267	9.45333	43.885	41.85	49.0533	27.38	16.47	22.2667	19.9767	18.34	26.355	26.895	29.7133	21.84	10.7533	16.4333	18.8367	24.95	26.925	25.9267	21.4733	43.9033	70.0967
An16g04830.Aspni5_48951	cluster 1;membership threshold >0.5;peak of expression for FPKM>10 at 6 h;340 genes	#N/A	1	0.576509	0.000983662	0.00139399	0.000708382	0.000968207	0.000925577	0.319264	0.0194712	0.00127763	0.0052623	0.00841175	0.0584095	0.00281549	0.000769702	0.000743024	0.00208698	none	ORF|Uncharacterized	Has domain(s) with predicted catalytic activity and role in metabolic process	#N/A	#N/A	#N/A	6.43667	3.8	6.91667	26.46	26.5433	23.2067	16.24	17.6933	16.2467	20.19	16.4767	18.48	15.23	28.1833	20.61	2.07667	4.45333	4.69	11.9467	14.27	14.62	16.4967	42.3033	42.12
An02g11360.Aspni5_207278	cluster 1;membership threshold >0.5;peak of expression for FPKM>10 at 6 h;340 genes	SignalP (Braaksma et al 2010)	1	0.989358	3.12183e-05	4.82088e-05	1.75955e-05	2.06813e-05	2.16684e-05	0.00772893	0.00123973	4.72226e-05	9.38472e-05	0.000417156	0.000722824	0.000175084	2.14368e-05	1.62449e-05	4.04536e-05	none	ORF|Uncharacterized	Ortholog of A. nidulans FGSC A4 : AN2953, A. fumigatus Af293 : Afu3g07890, A. oryzae RIB40 : AO090005001486, Aspergillus wentii : Aspwe1_0041944 and Aspergillus sydowii : Aspsy1_0056308	GH114	#N/A	#N/A	152.927	512.567	141.757	66.02	1240.69	1095.72	455.53	363.34	397.59	241.28	296.967	237.05	266.465	962.25	663.763	282.377	382.067	231.29	185.3	162.28	208.413	212.343	707.79	551.007
An04g08620.Aspni5_131561	cluster 1;membership threshold >0.5;peak of expression for FPKM>10 at 6 h;340 genes	#N/A	1	0.850481	0.000208901	0.000318035	0.000112023	0.000120848	0.000156749	0.127215	0.0121327	0.000276537	0.000669184	0.00143756	0.00521774	0.00115655	0.000146677	0.000101982	0.000248742	none	ORF|Uncharacterized	Has domain(s) with predicted sequence-specific DNA binding RNA polymerase II transcription factor activity, zinc ion binding activity, role in regulation of transcription, DNA-templated and nucleus localization	#N/A	#N/A	PF00172_Zn_clus_Domain	267.513	199.37	282.273	156.83	184.813	145.32	116.133	81.4367	94.8833	72.6933	70.24	97.455	83.77	263.763	223.203	76.7633	103.177	97.2633	109.4	127.42	111.827	106.673	272.317	208.857
An16g07040.Aspni5_57420	cluster 1;membership threshold >0.5;peak of expression for FPKM>10 at 6 h;340 genes	SignalP (Braaksma et al 2010)	1	0.923425	0.00026504	0.000199164	0.000137702	0.00011647	0.000184149	0.0558078	0.0039051	0.000143854	0.00108385	0.0024741	0.0110947	0.000574172	0.000133994	0.000113509	0.000341163	none	ORF|Uncharacterized	Protein similar to cell wall glucanase Scw10p; expression repressed by tunicamycin and DTT	GH17	#N/A	#N/A	210.927	266.58	273.51	285.395	454.32	411.177	222.24	130.72	103.393	175.133	189.177	187.855	215.79	342.24	342.217	289.877	262.643	368.947	119.09	108.025	110.873	103.603	339.793	339.59
An03g05210.Aspni5_44512	cluster 1;membership threshold >0.5;peak of expression for FPKM>10 at 6 h;340 genes	SignalP (Braaksma et al 2010)	1	0.947115	0.000338341	0.00082492	0.000200635	0.000280977	0.000244298	0.00852922	0.0100629	0.000736617	0.000602923	0.0228526	0.00253488	0.00478816	0.000297477	0.000199806	0.00039163	none	ORF|Uncharacterized	Has domain(s) with predicted UDP-N-acetylmuramate dehydrogenase activity, flavin adenine dinucleotide binding, oxidoreductase activity, oxidoreductase activity, acting on CH-OH group of donors activity	AA7	#N/A	#N/A	64.2733	47.26	110.697	25.705	47.6933	67.09	29.69	28.1433	21.6433	19.1667	16.6867	16.275	12.39	43.0567	43.4033	46.3533	31.7333	34.2033	13.0567	13.905	12.93	13.52	33.65	38.6567
An18g02690.Aspni5_131352	cluster 1;membership threshold >0.5;peak of expression for FPKM>10 at 6 h;340 genes	#N/A	1	0.608152	0.0031869	0.00447782	0.00215065	0.00402222	0.00233913	0.0351592	0.0314169	0.0129979	0.00555514	0.227118	0.019942	0.0339422	0.0025275	0.00235791	0.00465501	dhgo	ORF|Uncharacterized	Dihydrogeodin oxidase	AA1	#N/A	#N/A	2.91667	23.6067	2.12	5.445	107.673	147.88	110.913	49.9033	97.07	77.0433	65.1167	55.115	55.64	82.16	60.74	7.21667	10.67	19.45	34.1833	27.905	39.26	34.6567	44.4667	47.29
An07g06240.Aspni5_48389	cluster 1;membership threshold >0.5;peak of expression for FPKM>10 at 6 h;340 genes	#N/A	1	0.997715	7.50938e-06	1.41169e-05	4.01475e-06	4.44438e-06	5.12216e-06	0.0013184	0.000588167	9.40455e-06	1.83984e-05	0.000110836	0.000112593	7.49824e-05	5.64183e-06	3.62911e-06	8.12508e-06	none	ORF|Uncharacterized	Ortholog(s) have role in ferric triacetylfusarinine C transport	#N/A	#N/A	#N/A	504.71	97.9167	274.247	63.13	141.307	127.3	71.12	17.89	8.43333	9.00667	7.59333	7.665	9.98	160.26	95.5367	60.4833	29.58	16.2233	2.43333	3.155	3.12	2.62667	340.357	264.553
An03g00130.Aspni5_205156	cluster 1;membership threshold >0.5;peak of expression for FPKM>10 at 6 h;340 genes	#N/A	1	0.814508	0.00117666	0.0011689	0.000897732	0.00134057	0.00117413	0.0754317	0.0134796	0.00157847	0.00524691	0.0296106	0.0453094	0.0043922	0.000870244	0.000999312	0.00281594	none	ORF|Uncharacterized	Has domain(s) with predicted flavin adenine dinucleotide binding, oxidoreductase activity, acting on CH-OH group of donors activity and role in oxidation-reduction process	AA3	#N/A	#N/A	85.5367	13.9567	87.5333	8.9	52.6933	53.5033	38.2067	18.65	26.1467	37.9533	30.93	32.47	22.335	13.9867	15.2133	4.92333	7.92333	50.21	58.5667	37.2	22.72	20.1367	21.4567	12.37
An02g11390.Aspni5_197780	cluster 1;membership threshold >0.5;peak of expression for FPKM>10 at 6 h;340 genes	SignalP (Braaksma et al 2010)	1	0.940855	0.000346786	0.00104271	0.000187588	0.000237025	0.000233602	0.0084944	0.0200205	0.000686115	0.000513289	0.0148683	0.00189322	0.00980128	0.000323608	0.000177793	0.00031897	none	ORF|Uncharacterized	Ortholog(s) have extracellular region localization	#N/A	#N/A	#N/A	113.377	400.913	133.863	61.435	784.537	1105.5	645.39	382	255.667	116.237	158.483	146.17	134.455	583.683	382.023	149.743	173.18	138.083	104.58	68.31	80.2533	76.18	677.77	481.777
An11g03680.Aspni5_55971	cluster 1;membership threshold >0.5;peak of expression for FPKM>10 at 6 h;340 genes	#N/A	1	0.99769	6.23056e-06	1.32018e-05	3.38285e-06	3.91032e-06	4.25149e-06	0.00142329	0.000570232	9.15767e-06	1.556e-05	8.49514e-05	9.79082e-05	6.29708e-05	4.84202e-06	3.09799e-06	6.90045e-06	none	ORF|Uncharacterized	Has domain(s) with predicted oxidoreductase activity, transferase activity, transferring acyl groups other than amino-acyl groups, zinc ion binding activity and role in oxidation-reduction process	#N/A	#N/A	#N/A	26.6033	18.65	65.06	5.285	634.623	542.487	245.063	107.403	53.63	14.1633	3.37667	2.19	5.185	3503.15	2075.3	689.583	357.69	205.85	14.5333	3.96	2.46	1.64333	372.693	362.44
An04g00510.Aspni5_213355	cluster 1;membership threshold >0.5;peak of expression for FPKM>10 at 6 h;340 genes	#N/A	1	0.990084	7.0633e-05	0.000130469	3.69106e-05	4.20185e-05	4.35507e-05	0.0029559	0.00258121	8.9874e-05	0.000132682	0.00234445	0.000623634	0.000711158	5.05287e-05	3.28762e-05	7.00184e-05	none	ORF|Uncharacterized	Ortholog of A. nidulans FGSC A4 : AN10542, A. fumigatus Af293 : Afu4g06210, A. oryzae RIB40 : AO090023000969, Aspergillus sydowii : Aspsy1_0094879 and Aspergillus terreus NIH2624 : ATET_05601	#N/A	#N/A	#N/A	31.6433	28.74	43.9133	34.12	57.07	64.5833	43.3633	38.1	32.0633	34.9067	32.6767	29.81	34.665	46.29	38.3567	21.6367	25.4267	32.3967	33.3433	37.38	36.1567	39.12	39.9767	37.5967
An15g03220.Aspni5_210193	cluster 1;membership threshold >0.5;peak of expression for FPKM>10 at 6 h;340 genes	#N/A	1	0.575492	0.000915507	0.000851385	0.000654203	0.000680059	0.000970643	0.286892	0.0120831	0.00065434	0.006375	0.0079662	0.101246	0.0018341	0.000645101	0.000651698	0.00208814	none	ORF|Uncharacterized	Ortholog(s) have RNA polymerase II activating transcription factor binding, disulfide oxidoreductase activity	#N/A	#N/A	#N/A	180.453	44.9333	97.8633	84.395	97.02	89.27	68.8933	65.0833	61.1	72.0167	74.88	75.26	65.3	74.73	76.4233	53.7733	50.3	56.0433	75.0367	72.24	82.89	74.26	118.197	88.7933
An12g00170.Aspni5_212771	cluster 1;membership threshold >0.5;peak of expression for FPKM>10 at 6 h;340 genes	#N/A	1	0.877496	0.000955389	0.000877755	0.000633834	0.000819143	0.000763104	0.0313447	0.00739007	0.00106535	0.00325692	0.0467536	0.0230472	0.00259556	0.000582826	0.000629323	0.0017895	none	ORF|Uncharacterized	Has domain(s) with predicted oxidoreductase activity, transferase activity, transferring acyl groups other than amino-acyl groups, zinc ion binding activity and role in oxidation-reduction process	#N/A	#N/A	#N/A	12.5067	11.1333	10.7233	74.91	105.103	123.87	59.2767	58.03	55.1967	75.4133	64.6467	62.245	58.15	178.567	124.763	9.67667	16.4233	16.8867	71.8633	62.73	57.67	59.75	180.127	176.703
An11g03380.Aspni5_52938	cluster 1;membership threshold >0.5;peak of expression for FPKM>10 at 6 h;340 genes	#N/A	1	0.635314	0.00327705	0.00282648	0.00219	0.00260061	0.00220155	0.163421	0.0232544	0.00296117	0.0137048	0.0332462	0.0995401	0.0055484	0.00187091	0.00201108	0.00603267	none	ORF|Uncharacterized	Ortholog(s) have cytoplasm localization	#N/A	#N/A	#N/A	89.8233	80.0233	62.5333	252.31	209.407	205.29	132.88	152.66	138.563	172.773	160.56	131.815	150.245	360.073	247.853	58.7767	87.5333	57.87	173.067	179.23	147.783	156.137	415.16	304.93
An12g09000	cluster 1;membership threshold >0.5;peak of expression for FPKM>10 at 6 h;340 genes	#N/A	1	0.99145	3.25371e-05	7.30131e-05	1.77073e-05	1.97501e-05	2.35453e-05	0.00357821	0.00321011	4.1071e-05	7.203e-05	0.000553508	0.000379399	0.000470929	2.76061e-05	1.63484e-05	3.40022e-05	none	ORF|Uncharacterized	Protein of unknown function	#N/A	#N/A	#N/A	11.7567	43.3167	55.56	4.255	11.4467	11.07	7.49333	2.09	0.686667	1.06	1.33	1.77	0.865	13.07	8.89	6.11667	7.28333	22.7967	1.84	0.995	1.06667	0.993333	10.02	13.37
An01g04930.Aspni5_206061	cluster 1;membership threshold >0.5;peak of expression for FPKM>10 at 6 h;340 genes	#N/A	1	0.569865	0.000594507	0.000376304	0.000328872	0.000278292	0.000439737	0.346475	0.00642274	0.000305827	0.00368418	0.00340012	0.0654987	0.000832887	0.000282659	0.000273913	0.000941198	none	ORF|Uncharacterized	F1F0-ATPase complex subunit	#N/A	#N/A	#N/A	735.84	706.053	609.673	500.015	813.387	702.117	480.293	421.087	402.063	499.977	489.25	501.96	518.705	785.443	662.963	581.437	646.49	778.02	504.503	439.1	509.883	388.19	712.163	559.45
An01g04520.Aspni5_36173	cluster 1;membership threshold >0.5;peak of expression for FPKM>10 at 6 h;340 genes	#N/A	1	0.902296	9.12373e-05	0.000112801	5.28608e-05	5.77614e-05	6.47164e-05	0.0881542	0.00366803	0.000105151	0.000364328	0.000675505	0.00374128	0.000379051	5.9645e-05	4.79391e-05	0.000129893	none	ORF|Uncharacterized	Has domain(s) with predicted ATP binding, ATP-dependent helicase activity, helicase activity, nucleic acid binding activity	#N/A	#N/A	#N/A	5.19	7.95333	6.68333	4.76	12.34	10.32	8.21	6.47	7.06	6.81333	7.38333	6.445	6.85	11.9233	10.5467	12.6933	13.3033	11.2467	5.39	5.955	6.83	7.58	9.61667	7.94667
An11g04370.Aspni5_55981	cluster 1;membership threshold >0.5;peak of expression for FPKM>10 at 6 h;340 genes	#N/A	1	0.753998	0.00150101	0.00093633	0.000812925	0.00066633	0.00103504	0.137176	0.0119468	0.000635365	0.00686715	0.0130056	0.0658196	0.00212483	0.000703506	0.000660082	0.00211139	none	ORF|Uncharacterized	Cytochrome b5	#N/A	#N/A	#N/A	312.673	504.993	361.2	307.74	597.933	577.15	391.483	362.973	302.517	433.813	400.243	397.16	428.575	650.553	517.003	446.98	502.98	658.623	377.83	348.905	333.16	312.89	274.413	443.93
An12g06147	cluster 1;membership threshold >0.5;peak of expression for FPKM>10 at 6 h;340 genes	#N/A	1	0.933624	0.000406878	0.00115383	0.000246162	0.000383304	0.000292584	0.0182841	0.0200804	0.00150934	0.000775092	0.0112569	0.0034717	0.00739708	0.000379025	0.000252373	0.000487425	none	ORF|Uncharacterized	Protein of unknown function	#N/A	#N/A	#N/A	32.34	19.42	24.4467	28.47	10.9133	12.01	7.35333	6.07333	7.18	4.09333	3.90333	3.78	3.035	9.66667	11.2267	8.23333	14.31	11.27	11.1233	11.865	15.06	13.4867	9.42	9.87
An01g13590.Aspni5_35485	cluster 1;membership threshold >0.5;peak of expression for FPKM>10 at 6 h;340 genes	SignalP (Braaksma et al 2010)	1	0.7557	0.000832698	0.000846353	0.000623131	0.000772747	0.000817548	0.142159	0.0101511	0.000836479	0.0049539	0.0115415	0.065526	0.0019639	0.000595892	0.000648671	0.0020309	none	ORF|Uncharacterized	Saccharopine dehydrogenase (NADP+, L-glutamate forming)	#N/A	#N/A	#N/A	66.1867	55.1033	57.94	47.885	57.5233	54.5967	35.0067	34.4333	32.6867	40.5667	41.56	38.36	32.49	54.4267	40.1633	90.7867	82.2867	70.4067	68.03	76.9	48.1567	43.9267	58.94	40.5333
An07g07280.Aspni5_181179	cluster 1;membership threshold >0.5;peak of expression for FPKM>10 at 6 h;340 genes	#N/A	1	0.524644	0.00188889	0.00260776	0.00129503	0.00195702	0.00158982	0.0181061	0.0174709	0.00336877	0.00347299	0.388105	0.012516	0.0171871	0.00159628	0.00139495	0.00279896	none	ORF|Uncharacterized	Ortholog(s) have catechol 1,2-dioxygenase activity and role in catechol catabolic process, ortho-cleavage	#N/A	#N/A	#N/A	11.92	23.5633	11.4367	43.885	110.48	165.953	113	65.6667	76.0433	86	88.2267	77.58	65.44	111.903	109.287	20.7867	30.48	40.04	101.073	104.655	101.193	95.6867	35.07	87.9267
An01g12390.Aspni5_35567	cluster 1;membership threshold >0.5;peak of expression for FPKM>10 at 6 h;340 genes	#N/A	1	0.650244	0.00322361	0.00186468	0.00217896	0.00227272	0.00343612	0.0697075	0.0139531	0.00219795	0.0138064	0.11866	0.10207	0.00548817	0.0018187	0.00217586	0.00690193	none	ORF|Uncharacterized	Has domain(s) with predicted oxidoreductase activity and role in oxidation-reduction process	#N/A	#N/A	#N/A	11.9133	62.1867	38.2733	15.22	27.3467	31.4133	20.2	13.99	15.8867	19.0033	19.94	23.055	18.42	13.35	17.8033	22.9633	24.9267	27.77	17.3867	19.88	25.4867	27.27	12.53	16.19
An11g09600.Aspni5_199510	cluster 1;membership threshold >0.5;peak of expression for FPKM>10 at 6 h;340 genes	#N/A	1	0.847251	0.000253894	0.000190127	0.000141883	0.000136598	0.000194403	0.124545	0.00370969	0.000186706	0.00128378	0.00213649	0.0187822	0.000534594	0.000131454	0.000124791	0.000398096	none	ORF|Uncharacterized	Has domain(s) with predicted substrate-specific transmembrane transporter activity, transmembrane transporter activity, transporter activity, role in transmembrane transport and integral component of membrane, membrane localization	#N/A	PF00083_Sugar_tr_Family	#N/A	35.7767	84.06	135.953	47.45	72.2233	62.7533	42.2333	30.0933	34.06	38.16	36.1333	41.4	39.85	65.07	52.36	84.7867	97.4067	55.27	29.76	44.03	49	59.1833	65.9133	51.0333
An02g04340.Aspni5_173727	cluster 1;membership threshold >0.5;peak of expression for FPKM>10 at 6 h;340 genes	#N/A	1	0.507987	0.000299565	0.000370028	0.000166486	0.000160127	0.000204344	0.461749	0.0101851	0.000222895	0.00134941	0.00144798	0.0143561	0.000777369	0.00018605	0.00014212	0.000396224	none	ORF|Uncharacterized	Ortholog of A. nidulans FGSC A4 : AN6296, A. fumigatus Af293 : Afu2g12300, A. oryzae RIB40 : AO090026000420, Aspergillus wentii : Aspwe1_0118064 and Aspergillus sydowii : Aspsy1_0152200	#N/A	#N/A	#N/A	33.8367	25.9133	29.66	79.47	69.81	52.97	32.1133	35.0567	25.43	37.1033	31.28	30.37	33.465	93.5733	75.0367	21.7267	30.1433	23.7233	33.4133	33.825	34.52	29.79	102.9	65.6133
An01g12310.Aspni5_46358	cluster 1;membership threshold >0.5;peak of expression for FPKM>10 at 6 h;340 genes	#N/A	1	0.957946	0.0003357	0.000298708	0.000180282	0.000184873	0.000244921	0.0178793	0.00361766	0.00030902	0.000994367	0.00911413	0.00716495	0.000943732	0.000181959	0.000160642	0.000444199	none	ORF|Uncharacterized	hydroxyquinol 1,2-dioxygenase	#N/A	#N/A	#N/A	3.61	6.62	2.03667	29.585	106.44	119.513	51.8367	45.5	45.6333	44.4633	43.2067	57.635	54.095	117.4	58.9567	10.8667	15.89	32.0967	47.66	65.725	56.9467	54.7467	65.5767	224.237
An05g01820	cluster 1;membership threshold >0.5;peak of expression for FPKM>10 at 6 h;340 genes	#N/A	1	0.531797	0.0100608	0.00278343	0.00440375	0.00310745	0.00542565	0.0798094	0.016573	0.00343402	0.0270396	0.160487	0.131578	0.00655417	0.00281256	0.00318506	0.0109497	none	ORF|Uncharacterized	Ortholog of A. oryzae RIB40 : AO090001000050, AO090023000143, Aspergillus wentii : Aspwe1_0041403, Aspergillus versicolor : Aspve1_0038882 and Aspergillus sydowii : Aspsy1_0063913	#N/A	#N/A	#N/A	32.6667	8.12333	21.7467	17.905	24.05	30.8533	9.92333	7.06667	8.68333	10.8967	11.11	12.655	19.9	49.17	12.5433	4.33667	4.94	7.52333	22.7867	20.61	15.14	17.9233	827.397	178.31
An12g08890.Aspni5_124867	cluster 1;membership threshold >0.5;peak of expression for FPKM>10 at 6 h;340 genes	SignalP (Braaksma et al 2010)	1	0.966804	4.75596e-05	0.000125109	2.60277e-05	2.75421e-05	3.48858e-05	0.0192117	0.0116881	5.37199e-05	0.000123103	0.000402936	0.00072488	0.000613537	4.31056e-05	2.36509e-05	4.96561e-05	none	ORF|Uncharacterized	Ortholog(s) have extracellular region localization	#N/A	#N/A	#N/A	465.657	200.097	618.943	391.1	275.417	211.58	173.877	100.083	53.64	72.4267	79.6933	80.73	63.48	435.613	238.997	167.18	76.6767	74.49	69.1667	68.21	78.2667	81.4567	737.75	433.683
An13g03130.Aspni5_131516	cluster 1;membership threshold >0.5;peak of expression for FPKM>10 at 6 h;340 genes	#N/A	1	0.63926	0.000472391	0.00259922	0.000263444	0.000323992	0.000331608	0.0309772	0.284638	0.000884957	0.000771701	0.00497904	0.00280116	0.0304518	0.000582392	0.000250486	0.000411917	none	ORF|Uncharacterized	Ortholog of Aspergillus niger ATCC 1015 : 131516-mRNA and Aspergillus carbonarius ITEM 5010 : Acar5010_056433	#N/A	#N/A	#N/A	5.49667	6.27667	7.25667	7.665	53.01	46.61	49.03	29.4733	18.95	18.2833	19.48	16.045	13.49	39.3433	20.9867	9.54	6.98	19.3167	7.09333	9.48	18.1267	19.04	57.2933	19.92
An16g07420.Aspni5_57408	cluster 1;membership threshold >0.5;peak of expression for FPKM>10 at 6 h;340 genes	SignalP (Braaksma et al 2010)	1	0.592242	0.000445481	0.0029895	0.000231035	0.000255664	0.000285036	0.0216462	0.344998	0.000607835	0.000640323	0.00490589	0.00213247	0.0275409	0.000540838	0.000206994	0.000332689	none	ORF|Uncharacterized	Ortholog(s) have endoplasmic reticulum localization	#N/A	#N/A	#N/A	320.307	349.967	573.753	795.925	444.083	426.313	377.893	317.313	116.037	185.12	166.847	135.51	150.68	666.06	477.79	362.92	359.58	264.347	261	186.77	161.55	174.66	808.517	596.847
An11g01890.Aspni5_208627	cluster 1;membership threshold >0.5;peak of expression for FPKM>10 at 6 h;340 genes	#N/A	1	0.711419	0.000181115	0.000239304	0.000117299	0.000133858	0.000169512	0.265078	0.00694937	0.000206595	0.000924644	0.00138817	0.011905	0.000712947	0.000138086	0.000116125	0.000321433	none	ORF|Uncharacterized	Putative phosphotyrosine phosphatase	#N/A	#N/A	#N/A	31.88	44.8	49.37	60.635	107.55	83.8233	62.6467	43.2	47.8333	49.5167	53.2867	59.325	42.235	91.3733	71.8267	36.1567	55.92	40.6833	41.7033	44.525	46.1367	47.5167	83.0167	59.7333
An11g03000.Aspni5_178656	cluster 1;membership threshold >0.5;peak of expression for FPKM>10 at 6 h;340 genes	#N/A	1	0.72992	0.000150478	0.000184941	9.33799e-05	9.66755e-05	0.000121198	0.251336	0.00566855	0.000130184	0.000759868	0.00100631	0.00959034	0.000507332	0.000105447	8.61566e-05	0.000243352	none	ORF|Uncharacterized	Ortholog(s) have gamma-glutamyltransferase activity, omega peptidase activity, role in glutathione catabolic process and cytoplasm, nucleus localization	#N/A	#N/A	#N/A	40.9167	62.8467	39.18	26.705	48.26	41.4467	34.27	30.2833	28.9333	32.3467	33.96	31.305	30.44	43.1033	30.18	35.4267	42.6333	39.8667	28.8233	32.15	30.4233	29.4233	34.7133	27.1633
An01g14810	cluster 1;membership threshold >0.5;peak of expression for FPKM>10 at 6 h;340 genes	SignalP (Braaksma et al 2010)	1	0.600831	0.000128026	0.000276626	6.8259e-05	6.97833e-05	8.76527e-05	0.367362	0.0259224	0.000143284	0.000404749	0.000578954	0.00292464	0.000904281	0.000101841	5.98265e-05	0.000136699	none	ORF|Uncharacterized	Ortholog of A. nidulans FGSC A4 : AN4260, AN5290, AN1561, AN1493, AN7323, A. fumigatus Af293 : Afu7g00970, Afu7g03970, Afu8g04890 and A. niger CBS 513.88 : An16g07920	#N/A	#N/A	#N/A	2524.14	99.63	1199.04	240.24	53.9133	26.0467	17.8767	7.24667	0.78	0.553333	0.39	0.38	1.48	184.943	76.9967	76.18	23.3467	12.57	0.703333	0.615	0.63	1.20333	360.7	237.487
An14g04180.Aspni5_211159	cluster 1;membership threshold >0.5;peak of expression for FPKM>10 at 6 h;340 genes	#N/A	1	0.799855	7.40358e-05	0.000162206	4.20999e-05	4.43214e-05	5.61879e-05	0.183984	0.0122181	7.98476e-05	0.000259234	0.000434044	0.00209126	0.00050927	6.22893e-05	3.83476e-05	8.95779e-05	none	ORF|Uncharacterized	F1F0-ATPase complex subunit	#N/A	#N/A	#N/A	1771.15	1881.41	1531.61	945.185	1754.08	1352.51	1122.91	988.737	814.91	904.687	902.183	917.515	834.72	1580.27	1247.4	1154.9	1402.58	1725.34	814.99	788.45	692.543	695.913	1819.56	1273.16
An01g03150.Aspni5_170869	cluster 1;membership threshold >0.5;peak of expression for FPKM>10 at 6 h;340 genes	#N/A	1	0.81411	0.00155068	0.00353443	0.000691628	0.000622546	0.00080884	0.0731313	0.0686388	0.00125755	0.00262506	0.0116776	0.0101948	0.00844677	0.0010596	0.000542346	0.00110852	none	ORF|Uncharacterized	Protein of unknown function	#N/A	#N/A	#N/A	56.56	51.19	53.1033	76.59	95.9533	92.92	51.14	74.1233	41.2767	50.8067	42.3733	43.265	59.53	108.243	78.8667	56.1567	48.7333	58.15	36.1133	39.825	35.2267	40.7067	94.8533	90.0833
An12g06000.Aspni5_42290	cluster 1;membership threshold >0.5;peak of expression for FPKM>10 at 6 h;340 genes	#N/A	1	0.997155	1.15902e-05	2.10136e-05	5.85965e-06	6.08395e-06	7.23031e-06	0.00156587	0.000744598	1.1728e-05	2.6674e-05	0.000172264	0.000154689	9.28003e-05	8.039e-06	5.05533e-06	1.14092e-05	none	ORF|Uncharacterized	Ortholog of A. nidulans FGSC A4 : AN2193, A. fumigatus Af293 : Afu6g13840, Aspergillus wentii : Aspwe1_0033514, Aspergillus sydowii : Aspsy1_0090654 and Aspergillus terreus NIH2624 : ATET_03424	#N/A	#N/A	#N/A	258.587	123.677	242.917	262.62	320.84	310.53	182.913	142.597	85.05	125.127	93.04	97.08	124.155	298.893	211.47	153.94	118.217	135.123	80.01	88.69	90.7933	82.8633	480.667	587.483
An13g01530.Aspni5_44778	cluster 1;membership threshold >0.5;peak of expression for FPKM>10 at 6 h;340 genes	#N/A	1	0.915447	0.000545174	0.00099415	0.000299695	0.000377312	0.000365956	0.0090869	0.0119031	0.000854996	0.000856259	0.0471725	0.0032611	0.00757571	0.000422446	0.000283168	0.000554811	none	ORF|Uncharacterized	Ortholog of A. nidulans FGSC A4 : AN3616, A. fumigatus Af293 : Afu3g00350, Aspergillus wentii : Aspwe1_0143920, Aspergillus sydowii : Aspsy1_0040713 and Aspergillus terreus NIH2624 : ATET_02895	#N/A	#N/A	#N/A	183.833	208.68	207.237	20.795	199.87	334.23	166.47	63.1533	47.4567	57.0333	34.53	37.81	45.255	104.26	120.057	70.28	206.337	203.233	15.8367	19.77	24.5	23.8233	56.9933	40.5067
An12g09610.Aspni5_42034	cluster 1;membership threshold >0.5;peak of expression for FPKM>10 at 6 h;340 genes	SignalP (Braaksma et al 2010)	1	0.58749	0.00232748	0.00276483	0.0013319	0.00141566	0.00197154	0.0209412	0.0185795	0.00204767	0.00406638	0.324748	0.0144102	0.0122841	0.00170014	0.00126565	0.00265615	none	ORF|Uncharacterized	Protein of unknown function	#N/A	#N/A	#N/A	31.0167	213.053	45.1267	16.355	332.08	636.86	246.237	122.417	33.04	108.13	125.933	239.98	131.365	243.317	635.94	507.867	562.113	1030.68	175.317	191.005	214.427	133.633	240.1	536.583
An02g10620.Aspni5_37333	cluster 1;membership threshold >0.5;peak of expression for FPKM>10 at 6 h;340 genes	#N/A	1	0.957269	0.000144469	0.000559367	7.51993e-05	8.71173e-05	9.50253e-05	0.00678	0.0253181	0.000226755	0.000226068	0.00303154	0.000874524	0.00497903	0.000143142	6.87404e-05	0.000122274	none	ORF|Uncharacterized	Ortholog of A. oryzae RIB40 : AO090020000501, Aspergillus wentii : Aspwe1_0045752, Aspwe1_0188231, Aspergillus clavatus NRRL 1 : ACLA_055960, ACLA_078760 and Aspergillus niger ATCC 1015 : 37333-mRNA	#N/A	#N/A	#N/A	158.84	46.65	141.257	7.1	14.73	16.86	10.5367	6.20667	0.513333	0.46	0.26	0.305	0.3	20.09	16.4367	16.56	12.3533	20.2233	1.89667	1.035	0.503333	0.25	10.5167	11.2867
An08g08750.Aspni5_52603	cluster 1;membership threshold >0.5;peak of expression for FPKM>10 at 6 h;340 genes	SignalP (Braaksma et al 2010)	1	0.639246	0.000403069	0.00283015	0.000250177	0.000355995	0.000329295	0.0444219	0.280895	0.00100407	0.000795324	0.00438222	0.00326273	0.0205719	0.000563948	0.000258798	0.000430114	none	ORF|Uncharacterized	Carboxypeptidase Y; expression repressed by tunicamycin and DTT	#N/A	#N/A	#N/A	384.05	359.17	355.56	387.33	574.497	512.587	491.427	442.273	360.223	374.233	333.11	365.775	279.725	538.947	395.43	287.333	360.327	355.353	270.72	284.445	258.537	265.833	609.543	446.68
An16g01320.Aspni5_124892	cluster 1;membership threshold >0.5;peak of expression for FPKM>10 at 6 h;340 genes	SignalP (Braaksma et al 2010)	1	0.951543	0.000180408	0.000735657	9.35425e-05	0.000109453	0.000117449	0.00757688	0.0276791	0.000302468	0.000274002	0.00403286	0.00103906	0.00590072	0.00017907	8.5515e-05	0.000151096	none	ORF|Uncharacterized	Ortholog of A. nidulans FGSC A4 : AN6413, AN6419, AN6946, AN5312, AN5664, AN8328, AN3241, AN10369, AN1930, AN2386, AN1738, AN11159, AN8984, AN8951, AN1540, AN8971, AN9387, AN9266, AN9306, AN1317, AN10886, AN7232, AN7774, AN12202	#N/A	#N/A	#N/A	52.9767	23.04	53.16	19.255	16.4467	19.6033	10.4467	8.17667	1.08	0.02	0.0266667	0.18	0.27	20.47	12.1633	11.1167	6.32667	3.61	2.56	1.2	0.31	0.23	16.4367	12.72
An01g09390.Aspni5_35797	cluster 1;membership threshold >0.5;peak of expression for FPKM>10 at 6 h;340 genes	#N/A	1	0.801618	0.000578299	0.000932556	0.000412063	0.000532108	0.000626084	0.136873	0.0217662	0.000736519	0.00249093	0.00678223	0.0210818	0.00349016	0.000541701	0.000445663	0.0010925	none	ORF|Uncharacterized	Has domain(s) with predicted gamma-glutamyltransferase activity and role in glutathione metabolic process	#N/A	#N/A	#N/A	13.8	12.6	15.97	31.425	83.96	74.44	65.6533	45.0567	46.9567	55.01	53.2467	60.77	42.035	98.3	51.8133	15.8633	21.64	24.6333	37.2033	45.64	53.02	60.42	77.5933	44.6933
An12g08270.Aspni5_49535	cluster 1;membership threshold >0.5;peak of expression for FPKM>10 at 6 h;340 genes	#N/A	1	0.58512	0.00298728	0.0021146	0.00216255	0.00325107	0.00264649	0.0417127	0.0136534	0.00366062	0.00943971	0.262726	0.0518848	0.00799713	0.00178862	0.00232632	0.00652891	none	ORF|Uncharacterized	Has domain(s) with predicted catalytic activity, oxidoreductase activity	#N/A	#N/A	#N/A	5.91667	3.78667	6.45	68.665	72.0067	91.48	57.5267	33.3567	44.8833	63.7633	46.95	52.525	44.955	152.24	83.2	8.41667	13.2033	8.71	63.5467	58.38	54.6567	54.19	183.613	101.473
An14g05380.Aspni5_41880	cluster 1;membership threshold >0.5;peak of expression for FPKM>10 at 6 h;340 genes	SignalP (Braaksma et al 2010)	1	0.929089	0.000119216	0.000120559	7.30303e-05	8.54316e-05	9.43797e-05	0.0579656	0.00231731	0.000145753	0.000557286	0.00133949	0.00739013	0.000352008	7.24706e-05	6.94719e-05	0.000208756	none	ORF|Uncharacterized	Has domain(s) with predicted oxidoreductase activity, oxidoreductase activity, acting on the CH-NH2 group of donors, oxygen as acceptor activity and role in oxidation-reduction process	#N/A	#N/A	#N/A	13.2267	21.2033	37.3567	10.385	30.6967	25.43	10.5967	6.53	10.0567	9.4	9.13667	9.915	7.955	23.07	17.2167	14.9133	21.5167	31.3	9.3	13.77	11.5833	10.1767	19.0967	14.5433
An02g10610.Aspni5_52391	cluster 1;membership threshold >0.5;peak of expression for FPKM>10 at 6 h;340 genes	#N/A	1	0.880769	0.000378836	0.0014175	0.000196897	0.000225487	0.000250716	0.0158412	0.0740141	0.000575104	0.000573278	0.00628867	0.00208187	0.0165103	0.000386411	0.000179864	0.00031066	none	ORF|Uncharacterized	Ortholog of A. fumigatus Af293 : Afu3g02430, Aspergillus tubingensis : Asptu1_0074938, Aspergillus brasiliensis : Aspbr1_0038097, Aspbr1_0207697 and Aspergillus flavus NRRL 3357 : AFL2T_08038	#N/A	#N/A	#N/A	94.8433	48.71	94.2633	0.955	9.88333	10.6033	9.18	2.92333	0.176667	0.123333	0.143333	0.105	0.175	17.29	12.1967	20.2133	11.84	11.6833	0.743333	0.32	0.123333	0.173333	8.22	7.96
An12g00260.Aspni5_190167	cluster 1;membership threshold >0.5;peak of expression for FPKM>10 at 6 h;340 genes	#N/A	1	0.869455	0.00010547	0.000102294	5.89228e-05	6.04469e-05	7.45298e-05	0.119441	0.00270268	9.94982e-05	0.000475897	0.000758945	0.0060971	0.000302313	5.99413e-05	5.19923e-05	0.000153649	none	ORF|Uncharacterized	Ortholog of A. nidulans FGSC A4 : AN9082, A. fumigatus Af293 : Afu7g02320, A. oryzae RIB40 : AO090038000611, Aspergillus wentii : Aspwe1_0042315 and Aspergillus sydowii : Aspsy1_0050007	#N/A	#N/A	#N/A	68.9433	107.343	164.707	60.355	132.127	106.11	70.28	50.43	58.1733	59.27	59.2133	57.79	61.93	69.95	63.3333	68.6233	123.497	65.5033	45.52	47.265	58.05	66.92	58.12	54.2433
An01g14820.Aspni5_172038	cluster 1;membership threshold >0.5;peak of expression for FPKM>10 at 6 h;340 genes	SignalP (Braaksma et al 2010)	1	0.976699	0.000106289	0.000304061	5.35231e-05	5.93333e-05	6.70784e-05	0.00499659	0.0116795	0.000146864	0.000171066	0.00227907	0.000693866	0.00251407	9.20534e-05	4.76538e-05	8.95017e-05	none	ORF|Uncharacterized	Ortholog of A. nidulans FGSC A4 : AN7322, Aspergillus wentii : Aspwe1_0093592, Aspergillus versicolor : Aspve1_0038743, Aspergillus niger ATCC 1015 : 172038-mRNA and Aspergillus zonatus : Aspzo1_0169404	#N/A	#N/A	#N/A	2033.29	27.27	542.057	491.835	20.1567	23.2467	14.44	6.43	0.926667	0.59	0.39	0.32	2.04	129.813	72.04	17.4233	1.75	0.256667	0.453333	0.235	0.326667	0.93	491.947	485.017
An11g06230.Aspni5_39172	cluster 1;membership threshold >0.5;peak of expression for FPKM>10 at 6 h;340 genes	#N/A	1	0.771018	0.000239463	0.000685137	0.000112134	0.000101834	0.000149236	0.105991	0.114034	0.000223621	0.000512484	0.00113532	0.00251408	0.00280459	0.000200626	9.24539e-05	0.000186059	none	ORF|Uncharacterized	Putative oxidoreductase	#N/A	#N/A	#N/A	31.2433	20.2367	27.4367	7.425	20.2467	13.43	11.5767	8.13333	3.32	2.75	3.62333	4.645	5.89	19.59	12.3667	19.5333	11.7267	18.65	3.41	5.325	6.40667	5.84	50.5067	35.48
An14g03730.Aspni5_56582	cluster 1;membership threshold >0.5;peak of expression for FPKM>10 at 6 h;340 genes	#N/A	1	0.785397	0.00124021	0.0026483	0.00100113	0.00195938	0.00117678	0.101342	0.0312186	0.00531952	0.00423898	0.0226604	0.0271307	0.00946201	0.00127682	0.00120359	0.00272418	none	ORF|Uncharacterized	Protein of unknown function	#N/A	#N/A	#N/A	59.5633	48.7067	46.9033	44.585	58.8867	57.2833	47.58	45.9467	50.66	46.5133	48.8533	44.205	39.1	47.6133	47.7233	31.7067	44.1533	37.9567	41.22	47.1	49.27	53.97	44.7133	41.6233
An02g09060.Aspni5_173689	cluster 1;membership threshold >0.5;peak of expression for FPKM>10 at 6 h;340 genes	#N/A	1	0.522517	0.000413362	0.00264792	0.000216413	0.000240839	0.000296497	0.0261723	0.411847	0.00063315	0.000633741	0.00405463	0.002209	0.0270746	0.000521398	0.000199696	0.000322294	none	ORF|Uncharacterized	Has domain(s) with predicted ATP binding, protein kinase activity, transferase activity, transferring phosphorus-containing groups activity and role in protein phosphorylation	#N/A	#N/A	#N/A	86.6867	73.1167	129.74	36.055	60.5833	53.21	52.9233	35.1067	13.4567	12.5433	13.4467	20.615	12.07	35.7033	35.34	45.2967	63.48	43.26	18.66	18.285	19.5967	17.16	51.96	36.47
An02g00230.Aspni5_173916	cluster 1;membership threshold >0.5;peak of expression for FPKM>10 at 6 h;340 genes	#N/A	1	0.67705	0.000464713	0.00258792	0.000235909	0.000259599	0.000306905	0.0210326	0.256813	0.000683964	0.000655467	0.0055995	0.00220632	0.0310074	0.000538929	0.000212599	0.000344957	none	ORF|Uncharacterized	Ortholog(s) have dioxygenase activity and role in austinol biosynthetic process, dehydroaustinol biosynthetic process, verruculogen biosynthetic process	#N/A	#N/A	#N/A	17.3533	12.8567	25.3033	4.865	11.7233	11.4133	10.6633	6.18	1.38667	1.4	1.67	2.02	1.73	10.6667	9.35333	16.2467	20.25	12.8067	3.92333	2.12	2.39333	2.12667	6.29667	5.73
Aspni5_52063	cluster 1;membership threshold >0.5;peak of expression for FPKM>10 at 6 h;340 genes	#N/A	1	0.672625	0.00495852	0.00711477	0.00300159	0.00307353	0.00340835	0.0780627	0.0545925	0.00300025	0.0110767	0.0891203	0.040511	0.0172921	0.00372665	0.00266216	0.00577363	#N/A	#N/A	#N/A	#N/A	#N/A	#N/A	50.5333	51.48	389.823	34.695	39.9133	42.4533	34.2667	35.6767	28.9733	37.73	34.55	32.85	34.015	37.6733	62.15	31.1833	36.1333	108.16	39.06	36.825	42.9333	39.4367	42.0533	48.1767
An18g05220.Aspni5_202592	cluster 1;membership threshold >0.5;peak of expression for FPKM>10 at 6 h;340 genes	SignalP (Braaksma et al 2010)	1	0.994199	1.40412e-05	3.31422e-05	7.90531e-06	9.54918e-06	9.98846e-06	0.00330084	0.00175166	2.16735e-05	3.51725e-05	0.000184791	0.00021332	0.000183685	1.18751e-05	7.43585e-06	1.59878e-05	none	ORF|Uncharacterized	Ortholog(s) have trimethyllysine dioxygenase activity and role in carnitine biosynthetic process	#N/A	#N/A	#N/A	45.7233	54.6133	64.6933	60.12	117.71	102.733	77.4033	47.87	42.1567	44.0467	37.5067	38.41	34.165	142.347	101.86	39.51	51.46	55.55	43.7833	42.62	45.48	39.8267	127.847	106.43
An05g00500.Aspni5_49745	cluster 1;membership threshold >0.5;peak of expression for FPKM>10 at 6 h;340 genes	SignalP (Braaksma et al 2010)	1	0.989041	2.06814e-05	3.9023e-05	1.13237e-05	1.23691e-05	1.45855e-05	0.00780291	0.0021397	2.45642e-05	5.77958e-05	0.000206239	0.00039073	0.000189065	1.60026e-05	1.02739e-05	2.343e-05	none	ORF|Uncharacterized	Has domain(s) with predicted electron carrier activity, heme binding, iron ion binding, oxidoreductase activity, acting on paired donors, with incorporation or reduction of molecular oxygen activity and role in oxidation-reduction process	#N/A	#N/A	#N/A	27.1633	29.9233	48.0967	13.22	26.0333	20.6267	15.2167	6.37667	5.3	6.13	6.06	5.715	5.54	19.75	13.62	20.6133	16.9133	15.23	7.39	5.75	6.07667	5.41333	14.6333	11.07
An03g06220.Aspni5_50757	cluster 1;membership threshold >0.5;peak of expression for FPKM>10 at 6 h;340 genes	SignalP (Braaksma et al 2010)	1	0.598885	0.000110452	0.000146696	6.22561e-05	6.45921e-05	7.96814e-05	0.388112	0.00510757	0.000114971	0.000483732	0.000603852	0.00557345	0.000376183	7.22393e-05	5.54057e-05	0.000152036	none	ORF|Uncharacterized	Putative 1,3-beta-glucanosyltransferase; secreted protein	GH72,CBM43	#N/A	#N/A	2.15333	90.0167	4.08667	2.785	477.793	261.187	50.12	16.6133	2.12	2	2.22333	2.58	4.085	400.183	197.283	69.39	36.5433	21.59	2.3	1.66	1.69333	1.55	146.993	93.5567
An11g00890.Aspni5_52865	cluster 1;membership threshold >0.5;peak of expression for FPKM>10 at 6 h;340 genes	SignalP (Braaksma et al 2010)	1	0.649599	0.000228327	0.001295	0.000116717	0.000124179	0.000152564	0.0317731	0.30463	0.000297713	0.000401426	0.00174322	0.00160286	0.00749519	0.000255838	0.000103763	0.000180982	none	ORF|Uncharacterized	Ortholog of A. oryzae RIB40 : AO090023000241, Neosartorya fischeri NRRL 181 : NFIA_056230, Aspergillus wentii : Aspwe1_0039389 and Aspergillus clavatus NRRL 1 : ACLA_084080	#N/A	#N/A	#N/A	608.18	445.913	693.407	196.725	552.55	431.593	364.987	316.69	86.37	134.317	101.323	136.14	114.4	404.927	254.117	372.227	243.397	415.843	95.24	85.725	78.3633	60.9767	316.577	286.033
An12g10410.Aspni5_45989	cluster 1;membership threshold >0.5;peak of expression for FPKM>10 at 6 h;340 genes	#N/A	1	0.971389	5.79547e-05	0.000166911	3.16111e-05	3.78016e-05	3.96239e-05	0.0132024	0.0124114	0.000100153	0.000129609	0.000590725	0.000691713	0.0010104	5.20823e-05	2.93352e-05	5.92787e-05	none	ORF|Uncharacterized	UDP-glucose 4-epimerase	#N/A	#N/A	#N/A	53.65	37.9633	34.4833	18.825	72.4167	55.55	42.2933	19.1533	14.7933	7.77	6.43667	5.94	5.075	11.75	10.2067	24.9833	31.46	30.59	22.1033	8.505	2.10333	1.84667	17.2	20.4567
Aspni5_55058	cluster 1;membership threshold >0.5;peak of expression for FPKM>10 at 6 h;340 genes	#N/A	1	0.583202	0.000326722	0.00161139	0.000157115	0.000147702	0.000206911	0.0353377	0.364306	0.00030514	0.000541524	0.00218575	0.00202618	0.00893744	0.000345085	0.000132381	0.000231596	#N/A	#N/A	#N/A	#N/A	#N/A	#N/A	2044.89	1464.4	2275.27	560.895	1446.63	1183.39	1057.2	878.653	238.763	445.397	441.827	462.84	510.41	1417.06	997.423	1493.64	1078.52	1281.78	498.417	312.915	343.003	294.067	1824.78	1195.4
An11g00400.Aspni5_55916	cluster 1;membership threshold >0.5;peak of expression for FPKM>10 at 6 h;340 genes	#N/A	1	0.942626	0.000128956	0.000602127	6.8066e-05	7.90071e-05	8.58588e-05	0.00891912	0.0395617	0.000202477	0.00021466	0.0020209	0.000860318	0.00432224	0.00013539	6.23695e-05	0.00011061	none	ORF|Uncharacterized	Ortholog(s) have glyoxysome localization	#N/A	#N/A	#N/A	15.0967	64.03	41.3267	67.885	214.183	214.9	142.28	123.493	38.7867	49.6533	39.4367	40.71	35.585	402.103	227.67	172.667	139.667	93.7967	50.7	38.1	41.76	37.8433	294.253	246.313
An01g14730.Aspni5_205361	cluster 1;membership threshold >0.5;peak of expression for FPKM>10 at 6 h;340 genes	SignalP (Braaksma et al 2010)	1	0.98244	1.93162e-05	4.27484e-05	1.10133e-05	1.28027e-05	1.40037e-05	0.0142717	0.00227526	2.73495e-05	5.92936e-05	0.000174788	0.000445179	0.000157269	1.57306e-05	1.02481e-05	2.36706e-05	none	ORF|Uncharacterized	Putative muconate cycloisomerase; expression repressed by tunicamycin and DTT	#N/A	#N/A	#N/A	61.74	53	60.2367	3.205	57.1367	42.2467	23.4333	18.0433	12.1567	12.8633	10.7367	10.915	8.165	47.6967	29.57	37.0267	42.2633	50.1	8.71333	7.34	7.38	5.99333	57.07	40.77
An12g09830.Aspni5_194902	cluster 1;membership threshold >0.5;peak of expression for FPKM>10 at 6 h;340 genes	#N/A	1	0.980912	6.9384e-05	9.78807e-05	4.28232e-05	5.99202e-05	5.08668e-05	0.0127209	0.00200332	0.000135359	0.000226278	0.00122278	0.00186022	0.000399218	4.79483e-05	4.23876e-05	0.000108593	none	ORF|Uncharacterized	Protein of unknown function	#N/A	#N/A	#N/A	78.7267	62.3833	95.9367	30.945	45.08	41.39	22.8633	13.8567	20.5533	19.3933	13.5433	13.675	12.48	40.0467	32.3067	31.3067	39.3367	67.6133	34.1867	25.84	17.91	15.09	32.43	33.0833
An08g10410.Aspni5_120278	cluster 1;membership threshold >0.5;peak of expression for FPKM>10 at 6 h;340 genes	#N/A	1	0.987355	3.12979e-05	7.35012e-05	1.57484e-05	1.55005e-05	2.12715e-05	0.00612557	0.00511781	3.12285e-05	6.95589e-05	0.000323649	0.000371527	0.000380922	2.55743e-05	1.36823e-05	2.86436e-05	none	ORF|Uncharacterized	Ortholog of A. nidulans FGSC A4 : AN10689, A. fumigatus Af293 : Afu6g13060, A. oryzae RIB40 : AO090003000431, Aspergillus wentii : Aspwe1_0099545 and Aspergillus terreus NIH2624 : ATET_03336	#N/A	#N/A	#N/A	29.8933	76.8067	63.7767	22.52	51.0833	45.0867	34.71	23.2533	14.3633	15.65	17.6	19.625	19.24	46.4733	40.2067	42.59	36.6367	32.2067	9.87	11.74	14.0433	15.0533	41.97	33.8
An03g04810	cluster 1;membership threshold >0.5;peak of expression for FPKM>10 at 6 h;340 genes	#N/A	1	0.654251	0.000235085	0.000676139	0.000122984	0.000125905	0.000167972	0.233166	0.102491	0.000277278	0.000616209	0.00110749	0.00351972	0.00269484	0.000214161	0.000109139	0.000225119	none	ORF|Uncharacterized	Ortholog of A. nidulans FGSC A4 : AN10983, A. fumigatus Af293 : Afu2g01630, A. oryzae RIB40 : AO090701000784, Aspergillus wentii : Aspwe1_0135351 and Aspergillus sydowii : Aspsy1_0046214	#N/A	#N/A	#N/A	29.2467	58.2467	60.8	14.955	28.2867	18.4033	17.8267	12.2133	8.92	8.44667	7.91333	10.61	8.99	22.8567	17.96	23.1367	31.7867	24.82	10.3933	13.585	12.14	11.9367	21.5333	15.4633
An18g04000	cluster 1;membership threshold >0.5;peak of expression for FPKM>10 at 6 h;340 genes	SignalP (Braaksma et al 2010)	1	0.921102	5.70713e-05	7.10791e-05	2.95779e-05	2.74998e-05	3.92593e-05	0.0729041	0.00271689	4.46501e-05	0.000213809	0.000372169	0.00208685	0.00020731	3.51901e-05	2.50755e-05	6.70386e-05	none	ORF|Uncharacterized	Has domain(s) with predicted membrane localization	#N/A	#N/A	#N/A	261.69	832.383	369.147	159.92	571.68	429.68	245.46	176.097	126.16	164.527	160.747	183.865	198.09	596.133	393.07	533.49	458.69	762.907	319.41	273.74	211.6	234.13	225.653	243.36
An02g04860.Aspni5_52216	cluster 1;membership threshold >0.5;peak of expression for FPKM>10 at 6 h;340 genes	#N/A	1	0.985663	6.02669e-05	0.000177249	3.34312e-05	3.76678e-05	4.28307e-05	0.00393292	0.00669547	7.4478e-05	0.000117863	0.00135068	0.000534725	0.00113147	5.70698e-05	3.0958e-05	6.01254e-05	none	ORF|Uncharacterized	Ortholog(s) have endoplasmic reticulum, plasma membrane localization	#N/A	#N/A	#N/A	240.287	223.233	234.283	147.78	209.393	220.347	173.547	148.277	110.803	128.1	133.353	122.96	118.65	451.55	231.23	164.08	179.03	182.777	99.4667	109.08	123.21	128.71	332.71	201.657
An11g10200.Aspni5_209100	cluster 1;membership threshold >0.5;peak of expression for FPKM>10 at 6 h;340 genes	#N/A	1	0.966133	3.14284e-05	6.19769e-05	1.62511e-05	1.59793e-05	2.07892e-05	0.0281319	0.00432275	2.9919e-05	9.14964e-05	0.000211228	0.000644879	0.000218278	2.33776e-05	1.39592e-05	3.23617e-05	none	ORF|Uncharacterized	Protein with similarity to subunit VIa of cytochrome c oxidase	#N/A	#N/A	#N/A	912.303	1197.68	1048.01	472.58	1185.68	910.297	652.84	526.333	351.68	424.94	420.78	401.8	449.775	938.257	664.137	1094.54	884.48	1053.85	413.373	383.59	394	303.553	670.39	564.203
An09g01810.Aspni5_212676	cluster 1;membership threshold >0.5;peak of expression for FPKM>10 at 6 h;340 genes	#N/A	1	0.724698	0.00135068	0.00511285	0.00103679	0.00180069	0.00124893	0.0764673	0.108382	0.00317497	0.00341867	0.0223736	0.0149106	0.030856	0.00182634	0.00119717	0.00214575	none	ORF|Uncharacterized	Has domain(s) with predicted catalytic activity, coenzyme binding activity and role in cellular metabolic process	#N/A	#N/A	#N/A	64.9867	144.937	74.2867	120.66	186.51	177.95	168.267	124.44	108.887	150.433	128.733	111.82	79.855	117.96	142.703	196.34	203.69	176.513	133.99	143.01	119.02	127.217	92.32	152.85
An11g11270.Aspni5_39552	cluster 1;membership threshold >0.5;peak of expression for FPKM>10 at 6 h;340 genes	#N/A	1	0.760511	8.43929e-05	0.000116289	4.44243e-05	4.33366e-05	5.79347e-05	0.229071	0.00567084	7.80541e-05	0.000315738	0.000448191	0.00300872	0.000357893	5.4951e-05	3.82554e-05	9.93173e-05	none	ORF|Uncharacterized	Ortholog of A. fumigatus Af293 : Afu3g05380, Neosartorya fischeri NRRL 181 : NFIA_071810, Aspergillus wentii : Aspwe1_0042274 and Aspergillus clavatus NRRL 1 : ACLA_033400	#N/A	#N/A	#N/A	81.0267	126.68	217.3	27.565	107.2	70.4233	45.9767	25.9633	23.1433	24.48	23.4667	26.8	29.815	68.2533	50.58	95.46	82.82	83.5433	15.9867	18.89	24.75	20.39	56.2067	42.72
An11g03110.Aspni5_55964	cluster 1;membership threshold >0.5;peak of expression for FPKM>10 at 6 h;340 genes	#N/A	1	0.596924	0.00311761	0.00196965	0.00237399	0.0033822	0.00302392	0.0759622	0.0122635	0.00335327	0.0152355	0.130204	0.13421	0.00491232	0.0017498	0.00256205	0.00875538	none	ORF|Uncharacterized	Has domain(s) with predicted metal ion binding, oxidoreductase activity and role in oxidation-reduction process	#N/A	#N/A	#N/A	35.1967	16.4833	50.4733	92.26	127.357	155.227	46.34	33.95	49.5533	92.05	59.0433	75.26	49.36	112.487	80.9033	9.68	24.8267	37.4633	36.9767	44.06	31.9067	42.7033	158.447	149.347
An12g01540.Aspni5_203335	cluster 1;membership threshold >0.5;peak of expression for FPKM>10 at 6 h;340 genes	#N/A	1	0.984238	2.9115e-05	5.36378e-05	1.63451e-05	1.72005e-05	2.14802e-05	0.0114926	0.0028098	3.06952e-05	8.68458e-05	0.000284529	0.00060641	0.000241222	2.31756e-05	1.48607e-05	3.43233e-05	none	ORF|Uncharacterized	Ortholog of A. fumigatus Af293 : Afu7g01340, A. oryzae RIB40 : AO090010000210, Aspergillus wentii : Aspwe1_0052700 and Aspergillus terreus NIH2624 : ATET_08683	#N/A	#N/A	#N/A	311.087	611.057	720.237	594.745	867.12	753.297	627.81	444.763	397.313	428.78	479.483	436.765	422.32	946.913	723.997	669.3	554.493	652.723	491.42	404.405	513.977	445.57	803.95	695.987
An11g06850.Aspni5_39218	cluster 1;membership threshold >0.5;peak of expression for FPKM>10 at 6 h;340 genes	#N/A	1	0.967854	7.37034e-05	0.000183646	4.13846e-05	4.3267e-05	5.79794e-05	0.0163962	0.0120916	7.84427e-05	0.000188643	0.000785004	0.00106441	0.000954965	6.89795e-05	3.8259e-05	7.97937e-05	none	ORF|Uncharacterized	Has domain(s) with predicted catalytic activity	#N/A	#N/A	#N/A	52.49	80.0733	67.1067	29.965	56.85	49.47	41.6333	26.2933	17.8633	21.1133	26.09	26.185	20.31	34.9033	31.0233	65.0833	71.38	48.1067	24.5867	20.93	21.7867	23.2633	24.6233	24.0433
An15g03210.Aspni5_123110	cluster 1;membership threshold >0.5;peak of expression for FPKM>10 at 6 h;340 genes	#N/A	1	0.860361	0.000105539	0.00033628	5.61641e-05	5.83518e-05	7.32489e-05	0.0840377	0.0508505	0.000121315	0.000270855	0.000619534	0.00155381	0.00130479	9.81373e-05	4.98498e-05	0.000102544	none	ORF|Uncharacterized	Ortholog(s) have gamma-butyrobetaine dioxygenase activity and role in carnitine biosynthetic process	#N/A	#N/A	#N/A	37.02	57.8067	54.9467	48.35	96.66	65.98	53.5367	42.78	20.72	26.8367	25.34	26.165	24.05	114.173	63.4833	36.97	36.2067	37.15	26.5367	28.14	26.4733	29.4067	128.523	76.2333
Aspni5_42531	cluster 1;membership threshold >0.5;peak of expression for FPKM>10 at 6 h;340 genes	#N/A	1	0.515144	0.000359605	0.000274758	0.000215496	0.000198532	0.000294391	0.427336	0.00564919	0.000222741	0.00234147	0.00210915	0.0441746	0.000660283	0.0002	0.000190553	0.000629175	#N/A	#N/A	#N/A	#N/A	#N/A	#N/A	495.367	508.69	624.207	465.22	889.297	691.493	431.897	286.02	282.267	415.483	427.44	425.865	399.07	766.02	685.077	523.137	554.68	630.503	346.713	329.99	373.157	341.213	680.14	517.167
Aspni5_42743	cluster 1;membership threshold >0.5;peak of expression for FPKM>10 at 6 h;340 genes	#N/A	1	0.678907	0.00107987	0.00691068	0.000590833	0.000854237	0.0006805	0.0297761	0.178697	0.00399924	0.0014067	0.0183456	0.00450718	0.0715157	0.00125934	0.000571953	0.000896976	#N/A	#N/A	#N/A	#N/A	#N/A	#N/A	2843.47	566.603	4033.44	50.785	54.0133	58.6967	43.27	41.3767	32.0533	17.7833	12.4767	11.755	13.46	211.473	72.32	56.83	96.9133	52.1233	17.8267	17.665	13.1433	15.98	65.9433	52.7833
An07g03170.Aspni5_40064	cluster 1;membership threshold >0.5;peak of expression for FPKM>10 at 6 h;340 genes	#N/A	1	0.903183	7.72617e-05	0.000208209	4.11323e-05	4.16653e-05	5.40317e-05	0.0679565	0.0253936	8.23095e-05	0.000209479	0.000468543	0.00128505	0.000817008	6.81625e-05	3.62959e-05	7.73853e-05	none	ORF|Uncharacterized	Succinate dehydrogenase (ubiquinone)	#N/A	#N/A	#N/A	141.157	586.277	118.68	103.545	675.387	502.2	425.373	335.883	225.96	255.447	272.117	262.095	255.09	657.967	541.613	439.837	457.157	560.907	259.86	218.86	270.387	238.723	308.833	302.393
An18g06670.Aspni5_43044	cluster 1;membership threshold >0.5;peak of expression for FPKM>10 at 6 h;340 genes	#N/A	1	0.990904	5.58407e-05	9.75675e-05	3.23371e-05	3.67752e-05	4.2677e-05	0.00361957	0.00180157	6.18422e-05	0.000140407	0.00184643	0.000817743	0.000400027	4.31326e-05	3.04697e-05	6.97074e-05	none	ORF|Uncharacterized	Has domain(s) with predicted catalytic activity and role in metabolic process	#N/A	#N/A	#N/A	238.3	91.3167	233.453	216.765	261.49	298.293	149.367	131.753	79.68	119.603	113.23	119.875	96.465	423.723	264.313	133.85	87.2733	99.7767	134.28	120.26	104.6	108.76	383.28	282.85
An08g03690.Aspni5_208201	cluster 1;membership threshold >0.5;peak of expression for FPKM>10 at 6 h;340 genes	#N/A	1	0.581772	0.00023612	0.000234903	0.000117353	9.40968e-05	0.000157511	0.39569	0.00805865	0.000125971	0.00100383	0.00103209	0.0104165	0.000572272	0.000131962	9.36926e-05	0.000263675	none	ORF|Uncharacterized	Putative ADP-ribosylation factor; expression enhanced by maltose	#N/A	#N/A	#N/A	1482	1605.29	1512.24	1091.92	1876.27	1493.18	1107.07	956.233	771.443	956.8	988.52	999.145	1093.33	1676.64	1519.55	2105.18	1735.22	2036.84	1223.38	1079.57	1150.77	949.877	1278.91	1092.81
An01g10930.Aspni5_119858	cluster 1;membership threshold >0.5;peak of expression for FPKM>10 at 6 h;340 genes	SignalP (Braaksma et al 2010)	1	0.597674	0.00295603	0.00708572	0.0024847	0.00627859	0.00271904	0.0477488	0.0443754	0.0203163	0.00643365	0.182569	0.0249109	0.0419427	0.00336424	0.00321042	0.0059303	agdB	ORF|Uncharacterized	Putative alpha-glucosidase; AmyR dependant induction on maltose	GH31	#N/A	#N/A	56.9933	44.5033	38.0867	193.205	449.49	554.103	402.93	308.92	408.297	380.33	342.11	278.725	194.22	583.143	429.817	46.3833	58.09	37.9267	383.743	583.43	480.593	490.01	423.997	424.003
An08g05780.Aspni5_177847	cluster 1;membership threshold >0.5;peak of expression for FPKM>10 at 6 h;340 genes	#N/A	1	0.557569	0.000844063	0.0012358	0.000576961	0.000663976	0.000697061	0.35861	0.021582	0.000786532	0.00428267	0.00552122	0.0425215	0.00237809	0.000654559	0.000555371	0.00152073	none	ORF|Uncharacterized	Ortholog(s) have ATPase activity, coupled to transmembrane movement of substances activity, role in fatty acid transmembrane transport and integral component of peroxisomal membrane localization	#N/A	#N/A	#N/A	19.38	19.0633	15.0167	149.58	133.713	108.533	63.1467	76.0833	53.83	85.1567	77.3333	65.385	60.095	196.793	123.927	13.3767	26.11	24.8267	66.5233	72.63	72.3133	77.7833	216.677	128.72
An15g02040	cluster 1;membership threshold >0.5;peak of expression for FPKM>10 at 6 h;340 genes	#N/A	1	0.85099	0.000241677	0.000753695	0.000125156	0.000134283	0.000161691	0.0452019	0.0918886	0.000313649	0.000490994	0.00177223	0.00225617	0.00511775	0.000227187	0.000111585	0.000213336	none	ORF|Uncharacterized	Ortholog of A. nidulans FGSC A4 : AN6657, A. fumigatus Af293 : Afu6g03400, Neosartorya fischeri NRRL 181 : NFIA_049930, Aspergillus wentii : Aspwe1_0168205 and Aspergillus versicolor : Aspve1_0086179	#N/A	#N/A	#N/A	6669.74	18572.3	18879.6	4407.55	10864.7	7468.08	7667.63	2348.25	693.273	688.657	527.013	739.255	846.195	7873.95	6495.01	14787.3	13212	12098.5	3117.67	1076.08	837.76	826.547	6153.51	6478.03
An19g00360.Aspni5_46133	cluster 1;membership threshold >0.5;peak of expression for FPKM>10 at 6 h;340 genes	#N/A	1	0.949306	0.000127455	0.000145421	7.48129e-05	9.03777e-05	9.74446e-05	0.039254	0.0034685	0.000184626	0.000466321	0.00147176	0.00439052	0.000577303	8.17275e-05	7.13017e-05	0.000192066	none	ORF|Uncharacterized	Protein of unknown function	#N/A	#N/A	#N/A	28.84	53.0367	84.2133	26.69	35.5167	31.12	23.5367	14.6	20.0533	17.68	16.6367	18.755	17.13	29.88	25.56	26.2367	35.61	43.64	15.3933	26.005	19.9933	22.5267	35.97	43.2033
An02g02060.Aspni5_206534	cluster 1;membership threshold >0.5;peak of expression for FPKM>10 at 6 h;340 genes	#N/A	1	0.659688	0.00127179	0.000736588	0.00087995	0.00106606	0.0010904	0.138376	0.00699181	0.00128508	0.00839875	0.0181151	0.155528	0.00175805	0.000632561	0.00086641	0.00331522	none	ORF|Uncharacterized	Putative alcohol dehydrogenase	#N/A	#N/A	#N/A	23.6333	17.65	33.3167	61.58	96.1267	91.4533	34.4233	25.32	43.03	49.3133	47.7167	44.79	40.77	118.57	68.73	9.64333	22.5433	34.7767	41.52	44.505	54.49	60.19	105.003	83.0867
An14g04170.Aspni5_211156	cluster 1;membership threshold >0.5;peak of expression for FPKM>10 at 6 h;340 genes	#N/A	1	0.916839	5.91826e-05	0.000143597	3.12336e-05	3.17652e-05	4.03099e-05	0.0663817	0.0141261	6.31394e-05	0.000167571	0.000356715	0.00110616	0.000517278	4.87645e-05	2.7352e-05	6.04443e-05	none	ORF|Uncharacterized	Cytochrome c oxidase subunit	#N/A	#N/A	#N/A	591.477	857.65	485.427	226.23	890.477	635.017	483.723	386.057	238.593	282.903	276.703	272.195	280.525	647.43	468.553	840.653	679.807	803.667	262.287	241.54	242.437	201.143	397.277	336.413
An15g03390.Aspni5_48743	cluster 1;membership threshold >0.5;peak of expression for FPKM>10 at 6 h;340 genes	SignalP (Braaksma et al 2010)	1	0.505622	0.00257604	0.0124956	0.00163024	0.0019039	0.0018747	0.171007	0.226676	0.00314183	0.00589149	0.0156349	0.0223199	0.0217769	0.00311664	0.00153475	0.00279845	none	ORF|Uncharacterized	Has domain(s) with predicted catalytic activity and role in metabolic process	#N/A	#N/A	#N/A	19.9433	13.45	10.2433	195.79	133.257	117.007	79.89	114.717	65.3333	92.66	89.1033	70.78	70.525	296.577	173.563	33.2467	36.86	24.9267	106.59	110.9	103.56	99.0367	415.733	215.443
An02g11230.Aspni5_173077	cluster 1;membership threshold >0.5;peak of expression for FPKM>10 at 6 h;340 genes	#N/A	1	0.61483	0.00241808	0.00124021	0.0014423	0.0015354	0.00160988	0.159818	0.010487	0.00188618	0.0127397	0.0248398	0.157663	0.0025631	0.000995789	0.0012603	0.00467056	none	ORF|Uncharacterized	Ortholog(s) have role in coenzyme A biosynthetic process and endoplasmic reticulum, mitochondrion, nuclear envelope localization	#N/A	#N/A	#N/A	27.2	28.77	28.7233	52.865	58.72	57.4267	37.07	38.95	41.18	45.4967	41.2033	40.535	44.34	61.1267	48.9533	20.23	29.5567	32.05	48.1933	58.795	50.6633	54.86	68.2033	52.4433
An12g06290.Aspni5_186792	cluster 1;membership threshold >0.5;peak of expression for FPKM>10 at 6 h;340 genes	#N/A	1	0.871397	0.000742739	0.00143104	0.000474391	0.000733719	0.000650479	0.0610034	0.025682	0.00230712	0.00196435	0.0127221	0.0112734	0.00735551	0.000649248	0.000509151	0.00110432	none	ORF|Uncharacterized	Mitochondrial enzyme D-lactate ferricytochrome c oxidoreductase	#N/A	#N/A	#N/A	12.9433	22.28	10.7933	28.415	47.84	46.0767	40.3167	32.2267	38.7	32.79	30.17	36.48	29.85	55.4567	43.42	11.8233	16.9867	18.3567	37.1633	39.72	38.7267	43.86	55.1167	47.5733
An17g01440.Aspni5_192954	cluster 1;membership threshold >0.5;peak of expression for FPKM>10 at 6 h;340 genes	#N/A	1	0.857089	0.000187412	0.000771331	9.97313e-05	0.000104814	0.00013176	0.0568193	0.0776679	0.000234221	0.00042213	0.00133164	0.00210243	0.00258586	0.000189079	8.92496e-05	0.000173998	none	ORF|Uncharacterized	Ortholog(s) have role in ER-dependent peroxisome organization, fatty acid metabolic process, hyphal growth, peroxisome inheritance, protein import into peroxisome membrane and endoplasmic reticulum, peroxisomal membrane localization	#N/A	#N/A	#N/A	55.7667	73.3867	78.15	78.39	115.733	94.9867	70.0567	78.39	47.43	50.0133	51.6867	54.05	49.01	128.247	90.9367	59.4933	61.6467	67.5433	66.54	68.595	60.0133	54.1867	114.797	84.2967
An07g03290.Aspni5_209754	cluster 1;membership threshold >0.5;peak of expression for FPKM>10 at 6 h;340 genes	#N/A	1	0.914687	0.000408779	0.00163351	0.000259394	0.00035568	0.000310228	0.0252313	0.0356174	0.000723345	0.000882692	0.0083203	0.00395936	0.00640799	0.000450204	0.00026038	0.00049227	none	ORF|Uncharacterized	Enoyl-ACP reductase	#N/A	#N/A	#N/A	98.6367	82.0167	53.3133	462.8	411.15	424.34	280.48	324.227	215.053	281.523	249.773	220.77	192.545	713.64	465.397	99.2067	107.867	96.0867	254.407	250.605	259.14	254.857	819.2	682.323
An02g11400.Aspni5_52406	cluster 1;membership threshold >0.5;peak of expression for FPKM>10 at 6 h;340 genes	#N/A	1	0.545579	0.000883116	0.00647117	0.000481865	0.000640923	0.000597558	0.0244458	0.286595	0.00249442	0.00112507	0.0137759	0.00345678	0.111129	0.00115912	0.000465523	0.000699532	none	ORF|Uncharacterized	Protein of unknown function	#N/A	#N/A	#N/A	18.5467	51.9167	42.1633	6.57	35.13	37.7967	34.7233	24.59	16.4467	7.49333	9.27667	8.73	6.535	39.9167	25.5533	23.92	20.3033	11.9367	6.78333	5.84	5.29	5.43667	41.96	27.9967
An01g01190.Aspni5_36424	cluster 1;membership threshold >0.5;peak of expression for FPKM>10 at 6 h;340 genes	#N/A	1	0.994763	9.5102e-06	1.51352e-05	4.99373e-06	5.0585e-06	6.40241e-06	0.00418162	0.00058559	9.30837e-06	2.86879e-05	9.53069e-05	0.000221284	5.23208e-05	6.44321e-06	4.34878e-06	1.07049e-05	none	ORF|Uncharacterized	Ortholog(s) have cytosol, nucleus localization	#N/A	#N/A	#N/A	69.3533	90.32	149.69	6.5	37.65	30.5167	12.6933	8.75667	2.96	5.55	4.82	5.205	6.66	39.7267	23.2833	36.1967	28.7433	83.2633	3.41333	2.415	3.58667	3.78667	21.41	15.9167
An03g04190.Aspni5_213462	cluster 1;membership threshold >0.5;peak of expression for FPKM>10 at 6 h;340 genes	SignalP (Braaksma et al 2010)	1	0.867754	0.00012051	0.000366472	6.41014e-05	6.8084e-05	8.73045e-05	0.0833434	0.0434333	0.000142668	0.000313006	0.00076311	0.00183201	0.00142393	0.00011036	5.77629e-05	0.000119662	none	ORF|Uncharacterized	Ortholog(s) have spore wall localization	CBM63	#N/A	#N/A	87.81	82.6367	168.933	30.45	55.95	42.9533	37.1767	31.6733	22.9433	26.17	21.6033	27.845	23.84	56.03	34.88	38.77	44.4233	46.04	20.2933	18.105	26.27	20.99	51.2	37.91
An02g01720.Aspni5_206489	cluster 1;membership threshold >0.5;peak of expression for FPKM>10 at 6 h;340 genes	#N/A	1	0.9434	3.80681e-05	5.92366e-05	2.02098e-05	1.96901e-05	2.64101e-05	0.0517665	0.0028028	3.33512e-05	0.000133586	0.000256259	0.00117728	0.000178742	2.6054e-05	1.74754e-05	4.41795e-05	none	ORF|Uncharacterized	Cytochrome c oxidase subunit I	#N/A	#N/A	#N/A	857.407	1152.05	899.987	363.885	1130.7	853.11	526.68	427.47	285.483	380.647	359.407	378.425	391.95	1035.59	651.617	1189.77	952.627	1293.22	358.633	332.555	359.92	301.063	585.857	469.747
An09g06780.Aspni5_56866	cluster 1;membership threshold >0.5;peak of expression for FPKM>10 at 6 h;340 genes	#N/A	1	0.742473	0.000322064	0.00178342	0.000165692	0.00017467	0.000212535	0.0412398	0.19993	0.000418226	0.000581187	0.00251616	0.00235796	0.00706689	0.000350356	0.000146326	0.00026128	none	ORF|Uncharacterized	Ortholog(s) have glyoxysome localization	#N/A	#N/A	#N/A	78.85	128	135.243	236.965	265.4	219.25	144.787	178.363	58.2	73.2267	71.14	73.715	70.39	521.19	289.833	97.6333	75.9467	85.05	64.09	62.63	71.72	66.1633	576.877	302.31
An16g07940.Aspni5_214517	cluster 1;membership threshold >0.5;peak of expression for FPKM>10 at 6 h;340 genes	#N/A	1	0.505661	0.00188188	0.000925606	0.00116508	0.00127136	0.00121668	0.256493	0.00962461	0.00167099	0.0116502	0.01264	0.187949	0.00211813	0.000782778	0.00102263	0.00392728	none	ORF|Uncharacterized	Ortholog(s) have role in cellular response to DNA damage stimulus, cleistothecium development, conidiophore development, conidium formation and entrainment of circadian clock by photoperiod, more	#N/A	#N/A	#N/A	41.4133	44.3433	27.5167	40.51	56.1333	53.2	44.3767	42.4333	46.2567	46.9533	46.7933	43.315	46.9	50.1767	50.6567	29.59	41.44	38.0233	45.0333	50.965	55.2	52.55	41.4133	41.66
An09g04680.Aspni5_50105	cluster 1;membership threshold >0.5;peak of expression for FPKM>10 at 6 h;340 genes	SignalP (Braaksma et al 2010)	1	0.985866	3.99683e-05	7.29644e-05	2.13845e-05	2.20232e-05	2.94225e-05	0.00874052	0.00349577	4.24313e-05	0.000104347	0.000453518	0.000645997	0.00037243	3.12091e-05	1.92601e-05	4.30963e-05	none	ORF|Uncharacterized	Ortholog(s) have fungal-type vacuole membrane localization	#N/A	PF00083_Sugar_tr_Family	#N/A	72.5267	91.1233	153.507	63.245	75.8133	67.7333	55.0167	33.03	29.78	29.1067	33.5233	36.14	32.53	50.4867	42.8333	66.0567	77.1833	64.85	28.6033	28.265	34.9233	37.0533	46.9967	45.4233
An01g05850.Aspni5_205986	cluster 1;membership threshold >0.5;peak of expression for FPKM>10 at 6 h;340 genes	#N/A	1	0.918279	8.55787e-05	0.000210953	4.32479e-05	4.08305e-05	5.59059e-05	0.0591763	0.0190693	7.87854e-05	0.000223962	0.000505074	0.00135204	0.000693034	6.91766e-05	3.65818e-05	7.97933e-05	none	ORF|Uncharacterized	Ortholog of A. nidulans FGSC A4 : AN0335, A. fumigatus Af293 : Afu1g02330, A. oryzae RIB40 : AO090005000867, Aspergillus wentii : Aspwe1_0103633 and Aspergillus sydowii : Aspsy1_0633416	#N/A	#N/A	#N/A	34.0567	42.72	34.38	35.485	64.2767	47.0133	31.42	29.2033	12.92	16.11	19.4567	16.97	20.13	155.64	64.16	39.9367	30.93	31.1633	24.44	20.735	24.6	26.31	123.257	47.91
An15g02000.Aspni5_51633	cluster 1;membership threshold >0.5;peak of expression for FPKM>10 at 6 h;340 genes	#N/A	1	0.985557	4.49368e-05	0.000110915	2.51657e-05	3.20956e-05	3.14699e-05	0.00717492	0.00484402	9.04612e-05	0.000102638	0.000634624	0.000572487	0.000667212	3.82708e-05	2.39797e-05	5.00998e-05	none	ORF|Uncharacterized	Biotin synthase with a predicted role in biotin biosynthesis	#N/A	#N/A	#N/A	34.5833	165.44	71.5633	40.16	126.193	110.95	77.6967	42.1667	46.6733	28.67	24.2533	27.77	22.815	106.303	99.6067	101.843	151.647	156.293	56.1167	46.81	33.43	32.8233	68.8367	75.0367
An12g00160.Aspni5_212768	cluster 1;membership threshold >0.5;peak of expression for FPKM>10 at 6 h;340 genes	#N/A	1	0.96108	3.05687e-05	4.40724e-05	1.62623e-05	1.61184e-05	2.15855e-05	0.0353111	0.00193624	2.91478e-05	0.000107174	0.000222152	0.000969322	0.000145222	2.04668e-05	1.42125e-05	3.63728e-05	none	ORF|Uncharacterized	Malate dehydrogenase (NADP-specific)	#N/A	#N/A	#N/A	111.107	65.0767	184.23	48	55.0833	38.77	19.7333	9.25333	5.94	6.34333	7.76	9.695	9.615	44.16	29.04	38.3267	50.6633	51.6933	20.0033	17.095	14.49	15.7067	50.7167	25.3433
An07g04580	cluster 1;membership threshold >0.5;peak of expression for FPKM>10 at 6 h;340 genes	#N/A	1	0.969713	3.85535e-05	6.10593e-05	2.39682e-05	2.98185e-05	3.12288e-05	0.0258599	0.0017237	5.5982e-05	0.000152924	0.000437812	0.00156208	0.000195764	2.88977e-05	2.3465e-05	6.13167e-05	none	ORF|Uncharacterized	Protein of unknown function	#N/A	#N/A	#N/A	231.103	252.123	324.603	219.93	611.893	499.49	270.72	218.007	220.15	235.723	204.22	229.175	159.42	641.89	362.92	129.98	194.553	255.257	178.53	167.675	143.863	170.117	669.477	376.12
An01g13930.Aspni5_51710	cluster 1;membership threshold >0.5;peak of expression for FPKM>10 at 6 h;340 genes	#N/A	1	0.742446	0.000185551	0.000684643	9.51582e-05	9.60376e-05	0.000123761	0.089833	0.159399	0.000213084	0.000413701	0.000994992	0.0020392	0.00305164	0.000180515	8.29224e-05	0.000160979	none	ORF|Uncharacterized	Succinate dehydrogenase	#N/A	#N/A	#N/A	102.173	557.943	101.377	100.695	574.733	408.403	378.227	300.203	175.087	187.353	198.973	194.31	199.105	523.41	451.82	358.727	376.217	359.083	193.127	171.985	184.857	185.063	269.86	282.433
An18g04420.Aspni5_120259	cluster 1;membership threshold >0.5;peak of expression for FPKM>10 at 6 h;340 genes	#N/A	1	0.534382	0.00125171	0.00163687	0.000819266	0.000864565	0.00147542	0.349343	0.0304153	0.00120863	0.00605297	0.00887817	0.0554303	0.00417405	0.00105173	0.000834658	0.0021804	none	ORF|Uncharacterized	Ortholog(s) have glycogenin glucosyltransferase activity and role in glycogen metabolic process	#N/A	#N/A	#N/A	38.5267	29.3167	58.1567	34.19	68.9	54.2533	38.69	25.4567	26.0467	25.7533	28.8533	49.525	23.79	70.4633	44.32	16.2333	23.3367	37.4533	26.5467	32.06	34.18	34.7033	69.97	42.9267
An07g05500.Aspni5_137643	cluster 1;membership threshold >0.5;peak of expression for FPKM>10 at 6 h;340 genes	#N/A	1	0.971969	0.000197299	0.000346238	0.000107851	0.00012822	0.000136726	0.00521197	0.00531238	0.000274097	0.000355317	0.0116477	0.00155088	0.00230355	0.000149873	0.00010077	0.000208409	none	ORF|Uncharacterized	Ortholog(s) have role in aerobic respiration, hyphal growth, spore germination, sporocarp development involved in sexual reproduction	#N/A	#N/A	#N/A	1.02333	14.7667	3.73333	7.56	55.7467	86.4567	36.2133	7.58333	1.49	2.45	2.01	3.4	2.625	7.44	3.85	2.97333	7.1	17.8933	1.11667	1.36	1.68	1.03	20.31	16.7933
An18g05000.Aspni5_212098	cluster 1;membership threshold >0.5;peak of expression for FPKM>10 at 6 h;340 genes	#N/A	1	0.897711	0.00058482	0.00141513	0.000333553	0.000344385	0.000437723	0.0276164	0.0452315	0.000500406	0.00119659	0.00944222	0.00494696	0.00877923	0.000566357	0.000305249	0.0005885	none	ORF|Uncharacterized	Ortholog of A. nidulans FGSC A4 : AN10518, A. fumigatus Af293 : Afu1g06350, A. oryzae RIB40 : AO090001000412, Neosartorya fischeri NRRL 181 : NFIA_018360 and Aspergillus wentii : Aspwe1_0038230	#N/A	#N/A	#N/A	1468.33	1679.38	1452.96	1558.87	517.723	538.71	460.193	275.7	135.363	283.673	302.953	248.23	231.885	541.947	536.877	1359.53	1667.28	1177.08	431.61	322.74	285.29	286.54	659.457	505.883
An05g00140.Aspni5_211722	cluster 1;membership threshold >0.5;peak of expression for FPKM>10 at 6 h;340 genes	#N/A	1	0.727741	0.000312062	0.00184001	0.000180261	0.000227519	0.000240427	0.0558532	0.197465	0.000573885	0.000654684	0.00274547	0.00293035	0.00836949	0.000379092	0.000175505	0.0003123	none	ORF|Uncharacterized	Signal recognition particle (SRP) receptor beta subunit	#N/A	#N/A	#N/A	162.313	129.29	145.973	99.93	229.92	195.723	168.917	170.16	120.76	134.943	108.47	133.9	103.54	120.213	98.4533	140.64	170.897	145.377	72.22	82.13	76.3367	88.3267	140.893	149.877
An17g00370.Aspni5_213947	cluster 1;membership threshold >0.5;peak of expression for FPKM>10 at 6 h;340 genes	#N/A	1	0.814088	0.000124472	0.000280057	6.67672e-05	6.36303e-05	9.09002e-05	0.161228	0.018981	0.000115105	0.000394727	0.000692143	0.00281309	0.000767951	0.000102663	5.82414e-05	0.000133623	none	ORF|Uncharacterized	Ortholog(s) have single-stranded telomeric DNA binding activity and cytosol localization	#N/A	#N/A	#N/A	362.967	296.283	286.12	289.685	441.4	351.027	267.173	269.247	199.743	207.547	235.973	233.75	222.245	369.617	332.86	315.74	285.14	314.003	206.19	209.645	210.673	201.37	403.973	295.9
An15g06700.Aspni5_53523	cluster 1;membership threshold >0.5;peak of expression for FPKM>10 at 6 h;340 genes	#N/A	1	0.876394	0.000350568	0.000261968	0.000206594	0.000205645	0.000285501	0.0848238	0.0041006	0.000248716	0.00181158	0.00406472	0.0255663	0.000700608	0.000186874	0.00018702	0.000605152	none	ORF|Uncharacterized	Dihydroxy acid dehydratase	#N/A	#N/A	#N/A	18.7367	20.7933	18.7533	9.165	34.77	31.23	14.1867	8.17	8.63667	14.8733	11.9833	15.99	13.365	112.597	21.4433	2.62667	5.22333	23.8567	7.64333	7.765	8.32333	8.03	139.153	22.0733
An12g02660	cluster 1;membership threshold >0.5;peak of expression for FPKM>10 at 6 h;340 genes	#N/A	1	0.751739	9.10858e-05	0.000172083	5.16597e-05	5.77233e-05	6.49616e-05	0.234075	0.0091672	0.000119734	0.000327233	0.000524594	0.00285848	0.00051965	6.9297e-05	4.70936e-05	0.000115091	none	ORF|Uncharacterized	Ortholog of Aspergillus tubingensis : Asptu1_0050470 and Aspergillus aculeatus ATCC16872 : Aacu16872_059428	#N/A	#N/A	#N/A	84.85	49.38	90.1067	36.98	61.7067	34.5433	15.9967	9.73333	6.36333	5.29333	3.23667	2.735	1.985	31.7633	18.79	10.6933	12.9867	13.7533	4.16333	1.665	1.98	1.49	48.1033	27.0767
An16g07610.Aspni5_57403	cluster 1;membership threshold >0.5;peak of expression for FPKM>10 at 6 h;340 genes	#N/A	1	0.916864	0.000199321	0.000798209	0.000120798	0.000145202	0.000151287	0.0347079	0.0381994	0.000289454	0.000488239	0.0021946	0.00250292	0.00277785	0.000216935	0.000116048	0.00022798	none	ORF|Uncharacterized	Ortholog(s) have peroxisome matrix targeting signal-1 binding, peroxisome matrix targeting signal-2 binding, protein binding, bridging activity and role in fatty acid metabolic process, protein import into peroxisome matrix, docking	#N/A	#N/A	#N/A	82.2067	52.6667	72.54	216.585	180.75	163.467	115.54	129.993	83.32	101.19	104.62	89.355	78.59	264.747	179.753	42.4167	56.4267	53.0067	101.53	88.98	95.5333	91.11	301.527	248.987
An09g03990	cluster 1;membership threshold >0.5;peak of expression for FPKM>10 at 6 h;340 genes	#N/A	1	0.980603	1.76153e-05	2.91701e-05	9.47027e-06	9.74569e-06	1.2192e-05	0.0170243	0.00145773	1.76164e-05	5.78999e-05	0.000138057	0.000480397	0.000101334	1.24248e-05	8.34529e-06	2.05553e-05	none	ORF|Uncharacterized	Cytochrome c oxidase subunit I	#N/A	#N/A	#N/A	1708.95	2246.97	1931.6	547.705	1966.91	1524.3	1004.69	730.293	549.96	690.143	617.203	643.32	663.025	1478.23	1002.52	1694.28	1611.55	1815.01	584.533	573.43	626.893	528.163	1133.24	820.063
An01g05340.Aspni5_206038	cluster 1;membership threshold >0.5;peak of expression for FPKM>10 at 6 h;340 genes	#N/A	1	0.963252	0.000233695	0.00021295	0.000139878	0.000160569	0.000182988	0.0168401	0.00258489	0.000261317	0.000826001	0.00678782	0.00719106	0.000676666	0.000135288	0.000132326	0.000382826	none	ORF|Uncharacterized	Ortholog(s) have histone binding activity, role in cellular response to brefeldin A, chromatin silencing at silent mating-type cassette and cytosol, extracellular region, membrane raft, mitochondrion, nucleus, plasma membrane localization	AA6	#N/A	#N/A	68.5433	32.3067	50.2767	323.565	928.32	1050.71	245.953	140.443	217.477	209.883	236.23	281.305	210.455	936.907	201.923	32.8	58.7967	112.027	203.233	213.46	218.903	235.577	1523.89	1797.24
An04g09030.Aspni5_194825	cluster 1;membership threshold >0.5;peak of expression for FPKM>10 at 6 h;340 genes	#N/A	1	0.743189	0.000184549	0.000748493	9.59466e-05	0.00010123	0.000123936	0.069291	0.17853	0.000239952	0.000393985	0.00108341	0.00187329	0.00371282	0.00018661	8.50493e-05	0.000161167	none	ORF|Uncharacterized	Ortholog(s) have succinate:fumarate antiporter activity, role in acetate catabolic process, carbon utilization, fatty acid catabolic process, fumarate transport, succinate transport and mitochondrion, plasma membrane localization	#N/A	#N/A	#N/A	71.9667	116.627	73.27	165.735	530.853	316.42	281.32	169.427	8.34333	12.2433	17.04	15.88	12.975	1346.14	397.763	64.25	147.263	88.4567	11.1567	9.615	16.4533	14.33	1154.76	281.037
An12g01000.Aspni5_43664	cluster 1;membership threshold >0.5;peak of expression for FPKM>10 at 6 h;340 genes	SignalP (Braaksma et al 2010)	1	0.529729	0.000290386	0.00156308	0.000153574	0.00017437	0.0001898	0.0824422	0.372596	0.000486817	0.000575294	0.00160113	0.00250538	0.00698829	0.000316921	0.000138369	0.000249732	none	ORF|Uncharacterized	Ortholog(s) have extracellular region localization	#N/A	#N/A	#N/A	9.25667	12.5933	21.74	1.76	19.5833	11.6833	9.74333	9.14	2.86667	2.06	1.25	0.89	1.16	20.17	7.62667	8.53	5.58667	12.0967	0.866667	0.83	1.48333	1.35	34.6	25.9967
An01g07000.Aspni5_51895	cluster 1;membership threshold >0.5;peak of expression for FPKM>10 at 6 h;340 genes	SignalP (Braaksma et al 2010)	1	0.688828	0.000189023	0.000531124	0.000103368	0.000111159	0.000130162	0.260724	0.0420823	0.000241528	0.000556658	0.000954229	0.0036353	0.00145424	0.000164271	9.22891e-05	0.000202005	none	ORF|Uncharacterized	C14 sterol reductase; predicted role in ergosterol synthesis; expression repressed by tunicamycin and DTT; induced by fenpropimorph	#N/A	#N/A	#N/A	110.22	175.283	77.5867	38.27	631.59	356.417	171.657	215.377	60.0333	72.17	51.0233	47.57	44.77	397.937	194.483	178.48	114.18	111.233	32.68	19.33	16.1667	12.5333	169.673	203.35
An16g08040.Aspni5_193991	cluster 1;membership threshold >0.5;peak of expression for FPKM>10 at 6 h;340 genes	#N/A	1	0.891256	0.000906915	0.00129637	0.000531901	0.000549288	0.000628293	0.0504733	0.0164392	0.000715903	0.00260424	0.0143324	0.0148399	0.0031641	0.000631818	0.000472494	0.0011582	none	ORF|Uncharacterized	Ortholog of A. nidulans FGSC A4 : AN1483, A. fumigatus Af293 : Afu8g04780, A. oryzae RIB40 : AO090005000669, Aspergillus wentii : Aspwe1_0643990 and Aspergillus sydowii : Aspsy1_0055812	#N/A	#N/A	#N/A	31.8	24.27	28.99	249.955	214.1	224.563	103.277	135.617	73.2167	130.8	124.393	96.965	109.765	402.897	232.733	27.4733	35.9933	23.8233	112.613	119.535	121.567	122.803	428.573	351.237
An02g03330.Aspni5_36816	cluster 1;membership threshold >0.5;peak of expression for FPKM>10 at 6 h;340 genes	#N/A	1	0.968541	0.000233509	0.000277441	0.000133522	0.000160367	0.000165507	0.0072123	0.00314418	0.000301071	0.000544496	0.0145122	0.00300969	0.00118558	0.000148562	0.000125424	0.000305456	none	ORF|Uncharacterized	Has domain(s) with predicted catalytic activity and role in metabolic process	#N/A	#N/A	#N/A	2.79667	3.68333	2.64333	2.415	55.1	81.9433	16.65	4.98667	4.49	6.48333	4.72	4.585	5.105	29.2933	12.84	2.56667	5.85667	7.70667	3.38333	3.395	3.59667	4.09	165.103	207.457
An11g09780.Aspni5_56053	cluster 1;membership threshold >0.5;peak of expression for FPKM>10 at 6 h;340 genes	#N/A	1	0.831456	0.00148116	0.00115648	0.000557401	0.000404376	0.00073364	0.105808	0.0252507	0.000678555	0.00312482	0.00781791	0.0159291	0.00357409	0.000624872	0.0003989	0.00100421	none	ORF|Uncharacterized	PAPS reductase	#N/A	#N/A	#N/A	179.15	98.0467	149.927	40.47	116.957	111.357	96.1033	86.51	81.9467	84.81	78.49	88.845	99.23	104.58	81.84	305.717	223.413	249.047	57.6133	52.66	55.1267	58.29	125.697	148.097
An14g00810.Aspni5_185605	cluster 1;membership threshold >0.5;peak of expression for FPKM>10 at 6 h;340 genes	#N/A	1	0.916751	7.14093e-05	0.000203974	3.94997e-05	4.30717e-05	5.17991e-05	0.0560576	0.0237576	9.05597e-05	0.000194674	0.000482035	0.00120035	0.00087862	6.5914e-05	3.60808e-05	7.59842e-05	none	ORF|Uncharacterized	Ortholog of A. nidulans FGSC A4 : AN7042, A. fumigatus Af293 : Afu4g04060, A. oryzae RIB40 : AO090206000108, Aspergillus wentii : Aspwe1_0043276 and Aspergillus sydowii : Aspsy1_0048943	#N/A	#N/A	#N/A	137.03	432.57	255.047	151.315	422.693	284.567	231.56	144.403	76.75	90.85	93.41	92.885	69.455	447.07	262.24	334.373	289.64	348.36	120.5	111.235	112.8	98.1	362.99	240.957
An08g04370.Aspni5_38348	cluster 1;membership threshold >0.5;peak of expression for FPKM>10 at 6 h;340 genes	#N/A	1	0.990768	4.74426e-05	4.86213e-05	2.66644e-05	2.80516e-05	3.45911e-05	0.00538676	0.000935386	4.4421e-05	0.000153058	0.000981365	0.00123552	0.000192283	2.86043e-05	2.41087e-05	6.50482e-05	none	ORF|Uncharacterized	Has domain(s) with predicted acyl-CoA hydrolase activity and role in acyl-CoA metabolic process	#N/A	#N/A	#N/A	6.30333	6.17333	9.48333	13.185	24.1467	24.6533	15.5233	10.1333	10.71	11.7533	12.7033	12.1	12.275	34.9333	23.3067	3.43667	6.93333	11.1167	10.1233	13.11	12.0467	12.6433	32.6267	21.8967
An09g00400.Aspni5_188782	cluster 1;membership threshold >0.5;peak of expression for FPKM>10 at 6 h;340 genes	#N/A	1	0.897166	0.000360883	0.000842886	0.000170494	0.000151347	0.000236156	0.0323637	0.0562681	0.000260247	0.00068149	0.00310743	0.00290392	0.00476936	0.000297109	0.000141715	0.00027876	none	ORF|Uncharacterized	Ortholog(s) have L-proline transmembrane transporter activity, role in proline transport and fungal-type vacuole, plasma membrane localization	#N/A	#N/A	#N/A	2.91	6.8	2.75333	7.785	29.4333	27.5733	25.8	19.53	14.55	17.7967	17.1067	18.995	19.24	35.6	19.9067	4.79	5.19	8.36333	13.17	9.065	9.56333	7.03	12.0133	15.6067
An08g02270	cluster 1;membership threshold >0.5;peak of expression for FPKM>10 at 6 h;340 genes	#N/A	1	0.976665	0.000109714	0.000170202	5.48694e-05	5.60232e-05	7.24668e-05	0.0141623	0.0043717	0.000100846	0.000275591	0.00144335	0.00169673	0.000590504	7.09833e-05	4.74342e-05	0.000111979	none	ORF|Uncharacterized	Ortholog of A. nidulans FGSC A4 : AN1245, A. fumigatus Af293 : Afu1g10355, Aspergillus wentii : Aspwe1_0036569, Aspergillus sydowii : Aspsy1_0053120 and Aspergillus terreus NIH2624 : ATET_00225	#N/A	#N/A	#N/A	437.247	284.493	365.473	372.1	400.683	394.097	337.607	329.857	306.9	328.643	297.363	327.02	325.055	309.997	317.33	239.1	327.3	273.303	312.067	393.975	424.91	391.073	313.05	296.11
An07g01510.Aspni5_40178	cluster 1;membership threshold >0.5;peak of expression for FPKM>10 at 6 h;340 genes	#N/A	1	0.555035	0.00123432	0.0102093	0.000841527	0.0013539	0.00112208	0.0359205	0.242944	0.0033282	0.00205717	0.0278006	0.00674211	0.107007	0.00207369	0.000940469	0.00139071	none	ORF|Uncharacterized	Has domain(s) with predicted oxidoreductase activity and role in oxidation-reduction process	#N/A	#N/A	#N/A	142.253	43.21	47.2267	143.485	40.6767	43.7233	39.97	33.7967	22.91	29.7	23.74	27.42	14.97	19.4133	21.48	32.95	95.6333	30.6367	16.5867	12.23	8.81333	9.37333	69.0767	59.1
An16g07080.Aspni5_205017	cluster 1;membership threshold >0.5;peak of expression for FPKM>10 at 6 h;340 genes	#N/A	1	0.667081	0.000466496	0.00222536	0.0002403	0.000267682	0.000308357	0.0294398	0.265713	0.00069685	0.000721497	0.00449094	0.00257915	0.0246693	0.000519339	0.000217217	0.000364096	none	ORF|Uncharacterized	Ortholog of A. nidulans FGSC A4 : AN1549, A. fumigatus Af293 : Afu8g05600, A. oryzae RIB40 : AO090005000583, Aspergillus wentii : Aspwe1_0187131 and Aspergillus sydowii : Aspsy1_0086712	#N/A	#N/A	#N/A	3988.8	8170.45	6976.55	3379.33	5304.3	4405.91	4721.38	1736.95	41.5933	18.8433	11.5	47.55	32.83	4158.19	3630.37	12402.7	8944.11	10422	1112.05	349.355	191.497	24.0233	3205.98	3382.78
An09g04670	cluster 1;membership threshold >0.5;peak of expression for FPKM>10 at 6 h;340 genes	#N/A	1	0.838701	0.000507751	0.00152114	0.000256288	0.000250025	0.000346274	0.0307034	0.104295	0.000485205	0.000872011	0.00524328	0.00333485	0.0123605	0.000492127	0.000223654	0.000406665	none	ORF|Uncharacterized	Ortholog of Aspergillus acidus : Aspfo1_0143452	#N/A	#N/A	#N/A	27.68	98.2	101.637	41.705	38.1767	36.05	35.3267	20.2133	12.2633	15.37	17.9367	17.655	17.615	33.04	27.06	44.3667	61.87	50.7433	19.6567	15.145	19.78	19.91	40.1	39.68
An16g05340.Aspni5_56395	cluster 1;membership threshold >0.5;peak of expression for FPKM>10 at 6 h;340 genes	#N/A	1	0.96563	0.00016801	0.00058819	9.65098e-05	0.000116981	0.000119967	0.00854487	0.0151019	0.000237979	0.000319959	0.0043211	0.00137948	0.0029427	0.000167723	9.15203e-05	0.000173391	none	ORF|Uncharacterized	Putative enoyl-(acyl carrier protein) reductase; induced by fenpropimorph	#N/A	#N/A	#N/A	148.24	192.607	184.15	640.64	880.91	986.93	574.767	610.267	293.753	452.417	400.3	358.865	313.15	1787.82	1086.47	190.457	155.747	210.11	353.707	270.69	325.027	317.827	1666.63	1459.25
An02g01710.Aspni5_196993	cluster 1;membership threshold >0.5;peak of expression for FPKM>10 at 6 h;340 genes	#N/A	1	0.872895	8.46494e-05	0.000133726	4.2697e-05	3.77264e-05	5.79928e-05	0.115524	0.00761987	6.21678e-05	0.000280288	0.000464986	0.00222074	0.000394357	5.82173e-05	3.56172e-05	8.7615e-05	none	ORF|Uncharacterized	Ortholog of A. fumigatus Af293 : Afu2g13000, Neosartorya fischeri NRRL 181 : NFIA_088170, Aspergillus kawachii : Aspka1_0172685 and Aspergillus fumigatus A1163 : AFUB_028620	#N/A	#N/A	#N/A	638.8	821.16	699.097	344.755	666.847	512.643	370.463	310.663	215.707	252.837	279.583	291.44	302.805	628.117	430.537	751.333	665.233	809.37	368.503	320.645	406.973	278.37	426.38	340.667
An18g06210.Aspni5_49967	cluster 1;membership threshold >0.5;peak of expression for FPKM>10 at 6 h;340 genes	SignalP (Braaksma et al 2010)	1	0.881145	0.000188666	0.000235935	0.000121009	0.000156287	0.000152557	0.0994332	0.00550113	0.000321667	0.00080429	0.00184378	0.00869801	0.000815906	0.000132393	0.000120171	0.000330276	none	ORF|Uncharacterized	Ortholog(s) have extracellular region localization	#N/A	#N/A	#N/A	36.65	48.6667	35.72	35.76	54.7533	46.6167	35.63	26.8767	34.21	29.5533	31.9633	29.91	27.42	25.8133	29.1533	34.6933	42.59	45.9233	18.43	24.46	24.04	27.4767	30.05	35.2333
An04g04940.Aspni5_55036	cluster 1;membership threshold >0.5;peak of expression for FPKM>10 at 6 h;340 genes	#N/A	1	0.903429	4.41357e-05	7.96367e-05	2.4913e-05	2.67656e-05	3.28136e-05	0.0895659	0.00450136	4.95366e-05	0.000159275	0.00029517	0.00141541	0.000264304	3.36696e-05	2.26898e-05	5.56315e-05	none	ORF|Uncharacterized	Ortholog of A. nidulans FGSC A4 : AN5580, A. fumigatus Af293 : Afu4g11550, Aspergillus wentii : Aspwe1_0022740, Aspergillus sydowii : Aspsy1_0057110 and Aspergillus terreus NIH2624 : ATET_03924	#N/A	#N/A	#N/A	453.643	679.63	622.187	301.8	558.673	403.043	289.337	209.883	175.623	198.693	185.417	200.79	175.185	432.147	305.36	401.573	427.147	625.813	194.223	175.84	168.567	160.533	402.883	269.537
An01g12960.Aspni5_205484	cluster 1;membership threshold >0.5;peak of expression for FPKM>10 at 6 h;340 genes	#N/A	1	0.749716	0.000364555	0.000600074	0.000255654	0.000350759	0.000296093	0.209956	0.0131483	0.000543844	0.00168471	0.00311834	0.0171634	0.00155834	0.00029528	0.0002599	0.000688269	none	ORF|Uncharacterized	Ortholog(s) have butyryl-CoA dehydrogenase activity and role in fatty acid beta-oxidation using acyl-CoA dehydrogenase	#N/A	#N/A	#N/A	54.33	43.07	37.18	173.74	235.043	184.35	109.947	107.847	97.0233	134.063	117.18	86.955	76.455	322.77	204.753	31.9867	44.77	58.7167	81.9067	73.19	71.0267	76.0833	368.27	282.03
An03g01010.Aspni5_55133	cluster 1;membership threshold >0.5;peak of expression for FPKM>10 at 6 h;340 genes	SignalP (Braaksma et al 2010)	1	0.991603	5.67764e-05	8.97748e-05	3.18916e-05	3.8927e-05	3.96925e-05	0.00254859	0.00154389	8.05471e-05	0.000123541	0.00255199	0.000658106	0.00049506	4.06789e-05	3.00309e-05	6.74467e-05	none	ORF|Uncharacterized	Sedolisin family secreted protease; lysosomal pepstatin-insensitive protease	#N/A	#N/A	#N/A	143.767	100.003	263.973	43.355	108.177	144.363	51.84	10.1567	5.9	11.66	2.76667	3.86	2.935	44.2067	36.4833	72.0733	91.2033	263.26	10.1933	8.625	3.73333	1.78333	29.6433	29.3067
An11g00670.Aspni5_130909	cluster 1;membership threshold >0.5;peak of expression for FPKM>10 at 6 h;340 genes	SignalP (Braaksma et al 2010)	1	0.561168	0.000415438	0.00238479	0.000228159	0.000293641	0.000269745	0.0686339	0.344362	0.00094886	0.000771808	0.00274937	0.00317577	0.0135451	0.000467062	0.000213593	0.000372777	none	ORF|Uncharacterized	Has domain(s) with predicted hydrolase activity	#N/A	#N/A	#N/A	4.53667	56.0633	13.46	3.715	37.84	26.0033	23.9233	20.8033	13.0733	11.7467	6.10333	6.005	6.485	16.4267	27.2133	55.1833	33.7767	86.7067	12.4433	8.49	6.82667	4.26333	32.1633	51.6433
An02g03320.Aspni5_46947	cluster 1;membership threshold >0.5;peak of expression for FPKM>10 at 6 h;340 genes	#N/A	1	0.984424	0.000114438	0.000149022	6.49111e-05	7.71035e-05	7.95616e-05	0.00530031	0.00199669	0.000144774	0.000283166	0.00480218	0.00169407	0.000587662	7.40126e-05	6.03308e-05	0.000147837	none	ORF|Uncharacterized	3-ketoacyl-CoA thiolase	#N/A	#N/A	#N/A	15.2233	17.6	16.6667	45.99	173.847	223.803	53.3	39.76	24.71	39.13	25.5467	24.35	28.655	203.62	85.66	14.6933	20.8967	25.1333	22.7833	17.945	16.0067	16.4267	632.03	585.71
An04g01560	cluster 1;membership threshold >0.5;peak of expression for FPKM>10 at 6 h;340 genes	#N/A	1	0.887568	0.000280173	0.00020365	0.000138346	0.000114731	0.000177895	0.0905424	0.00421608	0.000153866	0.00114554	0.0019987	0.0123371	0.000544609	0.000131714	0.000110386	0.000336706	none	ORF|Uncharacterized	Cytochrome c oxidase subunit	#N/A	#N/A	#N/A	213.547	221.603	194.613	90.365	216.693	188.65	109.3	82.79	73.8933	94.8867	96.8867	95.935	118.79	171.99	140.697	209.52	198.237	237.97	89.2267	98.35	94.47	72.7733	114.767	106.583
An13g00410.Aspni5_125392	cluster 1;membership threshold >0.5;peak of expression for FPKM>10 at 6 h;340 genes	#N/A	1	0.630188	0.00361676	0.0131987	0.00202529	0.00212	0.00244559	0.107612	0.140965	0.00357003	0.00673414	0.0324349	0.0231394	0.0232222	0.00360381	0.00179463	0.00333013	none	ORF|Uncharacterized	Ortholog of A. nidulans FGSC A4 : AN10534, AN7218, A. fumigatus Af293 : Afu1g13000, Afu7g03950, A. niger CBS 513.88 : An06g00970 and A. oryzae RIB40 : AO090023000035, AO090026000819	#N/A	#N/A	#N/A	15.4267	16.8967	7.86333	47.665	39.89	40.1367	24.7267	36.8067	21.83	28.78	26.4933	25.575	25.895	76.23	48.3433	10.58	16.85	14.1667	26.2533	31.54	28.07	25.1567	99.84	69.2633
An04g05720.Aspni5_55007	cluster 1;membership threshold >0.5;peak of expression for FPKM>10 at 6 h;340 genes	#N/A	1	0.825447	0.000329736	0.00156724	0.000180293	0.000201269	0.000222271	0.0519073	0.107241	0.000461435	0.000678906	0.00269107	0.00303679	0.00521775	0.000348163	0.00016318	0.000305768	none	ORF|Uncharacterized	Putative ketothiolase; 3-ketoacyl-CoA thiolase	#N/A	#N/A	#N/A	77.6067	77.76	76.85	910.155	951.54	765.93	410.04	596.777	170.157	255.45	244.873	175.325	174.39	2159.28	991.59	157.197	127.417	124.47	255.163	183.59	179.443	161.187	2382.28	986.773
An04g05730.Aspni5_51189	cluster 1;membership threshold >0.5;peak of expression for FPKM>10 at 6 h;340 genes	#N/A	1	0.839983	0.000175914	0.000322368	9.15125e-05	8.972e-05	0.000117469	0.12694	0.0256319	0.000159475	0.000506995	0.000959945	0.00327582	0.0013565	0.000132905	7.87764e-05	0.000178331	none	ORF|Uncharacterized	Ortholog of A. nidulans FGSC A4 : AN10700, A. fumigatus Af293 : Afu4g10940, A. oryzae RIB40 : AO090003001122, Aspergillus wentii : Aspwe1_0166704 and Aspergillus carbonarius ITEM 5010 : Acar5010_128332	#N/A	#N/A	#N/A	20.47	37.7267	23.57	107.895	85.9467	60.7533	56.84	29.9533	23.2633	31.7133	28.59	28.06	31.825	228.9	59.0533	7.74333	30.0267	20.6333	38.49	40.085	37.04	36.0133	197.943	57.1
An14g00430.Aspni5_210871	cluster 1;membership threshold >0.5;peak of expression for FPKM>10 at 6 h;340 genes	#N/A	1	0.784807	0.000420036	0.00114027	0.000277378	0.000361911	0.000316659	0.156515	0.0372489	0.000662679	0.00139628	0.00323098	0.0092266	0.00311038	0.000406055	0.000272789	0.000606379	none	ORF|Uncharacterized	Ortholog(s) have mitochondrion localization	#N/A	#N/A	#N/A	48.0333	37.3767	33.2167	169.64	164.967	129.97	84.62	96.0433	68.32	88.92	88.3333	56.66	55.76	258.283	158.847	27.4933	36.41	42.4133	70.58	70.995	83.2633	67.9567	294.213	192.677
Aspni5_38411	cluster 1;membership threshold >0.5;peak of expression for FPKM>10 at 6 h;340 genes	#N/A	1	0.643213	0.00413694	0.00143455	0.00222674	0.00208118	0.00288539	0.085614	0.0111915	0.00257226	0.0163647	0.0786543	0.135141	0.00422587	0.00144846	0.00189175	0.00691817	#N/A	#N/A	#N/A	#N/A	#N/A	#N/A	141.51	76.1133	210.817	88.145	93.7333	103.37	60.8967	33.5067	56.2933	56.2367	53.4733	62.145	68.635	80.84	82.6	90.9633	122.453	152.957	81.2967	91.58	71.4933	80.6367	60.5133	65.0567
An13g01120.Aspni5_50856	cluster 1;membership threshold >0.5;peak of expression for FPKM>10 at 6 h;340 genes	#N/A	1	0.79793	8.4973e-05	0.000123524	4.85646e-05	5.39106e-05	6.09663e-05	0.191959	0.00453529	0.000102972	0.000344137	0.000542794	0.00364032	0.000353833	5.76927e-05	4.41674e-05	0.000117364	none	ORF|Uncharacterized	Has domain(s) with predicted oxidoreductase activity, zinc ion binding activity and role in oxidation-reduction process	#N/A	#N/A	#N/A	3.19	14.93	6.93667	14.03	123.397	78.7467	34.8067	22.67	22.72	23.2867	16.7	17.88	17.425	132.633	66.1433	8.19667	11.82	9.24667	10.3733	11.335	13.5333	13.2467	235.66	87.0133
An13g01350.Aspni5_54811	cluster 1;membership threshold >0.5;peak of expression for FPKM>10 at 6 h;340 genes	SignalP (Braaksma et al 2010)	1	0.876577	0.000152083	0.000722018	8.62919e-05	0.000100003	0.000114969	0.0376518	0.0776128	0.000219801	0.000344594	0.00135843	0.00169486	0.00296016	0.000170007	8.14219e-05	0.000153481	none	ORF|Uncharacterized	Ortholog(s) have oxidoreductase activity and role in steroid metabolic process	#N/A	#N/A	#N/A	7.07	10.4733	7.96	6.955	18.0867	14.91	11.31	11.6033	6.26667	7.96	6.91333	7.965	5.8	10.1367	10.4033	17.1667	21.52	40.6567	7.51	9.765	9.36333	7.63	9.52667	9.03667
An01g12500.Aspni5_35556	cluster 1;membership threshold >0.5;peak of expression for FPKM>10 at 6 h;340 genes	#N/A	1	0.995591	1.75037e-05	4.47394e-05	1.03845e-05	1.30723e-05	1.3233e-05	0.00201357	0.00132024	2.75823e-05	4.28253e-05	0.00040347	0.000247135	0.000208143	1.5647e-05	1.00898e-05	2.15131e-05	none	ORF|Uncharacterized	Putative amidase/acetamidase	#N/A	#N/A	#N/A	0.556667	0.633333	0.686667	9.935	12.3767	12.6833	6.85667	6.23333	3.96667	4.89667	4.42667	4.32	3.065	21.3667	12.04	0.693333	1.02333	1.07667	3.36	3.385	3.14333	3.65667	34.4667	22.78
An12g00670.Aspni5_124856	cluster 1;membership threshold >0.5;peak of expression for FPKM>10 at 6 h;340 genes	#N/A	1	0.744114	0.00126562	0.00788224	0.000691164	0.000841697	0.000863138	0.0337127	0.141146	0.00217386	0.00182063	0.0234493	0.00594674	0.0329036	0.00148249	0.000647009	0.00105997	none	ORF|Uncharacterized	Has domain(s) with predicted oxidoreductase activity, transferase activity, transferring acyl groups other than amino-acyl groups, zinc ion binding activity and role in oxidation-reduction process	#N/A	#N/A	#N/A	3.44333	3.90667	7.16667	35.655	40.3133	45.8767	25.6567	37.2133	16.9	21.01	16.3633	19.15	16.365	87.48	50.3933	5.76	5.42333	7.39667	13.4633	20.29	16.3367	19.4967	125.033	81.9233
An09g02050.Aspni5_50197	cluster 1;membership threshold >0.5;peak of expression for FPKM>10 at 6 h;340 genes	#N/A	1	0.987972	7.05996e-05	0.000118001	4.05678e-05	4.72e-05	4.8634e-05	0.00581743	0.00219471	8.08117e-05	0.000185285	0.00168495	0.00113949	0.000424272	5.07767e-05	3.73757e-05	8.83714e-05	none	ORF|Uncharacterized	Ortholog(s) have glyoxysome localization	#N/A	#N/A	#N/A	36.97	22.81	36.1333	209.285	230.617	246.557	114.74	117.833	72.7467	116.733	94.7733	81.03	87.72	502.593	289.177	39.6667	56.35	58.7033	119.973	119.01	96.3533	108.11	552.33	353.167
An13g02230	cluster 1;membership threshold >0.5;peak of expression for FPKM>10 at 6 h;340 genes	#N/A	1	0.600686	0.000593262	0.00398963	0.000287945	0.000298685	0.000360843	0.0210335	0.327267	0.000727162	0.000762211	0.00687798	0.00238492	0.0334011	0.000684127	0.000248993	0.000396119	none	ORF|Uncharacterized	Protein of unknown function	#N/A	#N/A	#N/A	474.017	133.61	155.003	332.14	140.707	144.607	114.86	107.61	28.5067	47.87	41.6967	40.46	49.88	168.92	123.083	215.45	214.353	691.34	99.7833	46.55	34.54	24.7067	170.13	131.347
An12g06200.Aspni5_185790	cluster 1;membership threshold >0.5;peak of expression for FPKM>10 at 6 h;340 genes	#N/A	1	0.965965	2.87979e-05	6.30033e-05	1.58885e-05	1.71083e-05	2.11742e-05	0.0281935	0.00439935	3.50592e-05	8.77156e-05	0.000218458	0.00064278	0.00024061	2.36141e-05	1.44701e-05	3.3035e-05	none	ORF|Uncharacterized	Ortholog(s) have intracellular localization	#N/A	#N/A	#N/A	197.043	179.183	296.677	41.87	127.73	97.2367	72.7567	54.81	43.9667	43.23	45.0167	48.62	41.88	82.9367	60.84	144.073	144.46	147.82	39.4867	35.205	43.0333	47.8867	80.95	61.1833
An03g03730.Aspni5_191345	cluster 1;membership threshold >0.5;peak of expression for FPKM>10 at 6 h;340 genes	#N/A	1	0.696483	0.000286068	0.000595971	0.000153448	0.000150423	0.000195418	0.233162	0.05836	0.00026457	0.000830716	0.00134094	0.00506682	0.00244885	0.000236785	0.00013325	0.000291974	none	ORF|Uncharacterized	Has domain(s) with predicted carbonate dehydratase activity, zinc ion binding activity and role in carbon utilization	#N/A	#N/A	#N/A	29.6533	432.897	18.2667	48.845	341.023	229.7	231.113	127.543	94.7467	124.307	134.733	108.465	123.63	216.517	177.08	427.33	306.98	193.32	85.0333	56.585	97.7367	89.7567	141.613	118.703
An16g06200.Aspni5_40929	cluster 1;membership threshold >0.5;peak of expression for FPKM>10 at 6 h;340 genes	#N/A	1	0.997246	8.33572e-06	1.22119e-05	4.37775e-06	4.40363e-06	5.91303e-06	0.00193222	0.000399113	7.88833e-06	2.39765e-05	0.000113261	0.000175302	4.82236e-05	5.61615e-06	3.85942e-06	9.45632e-06	none	ORF|Uncharacterized	Ortholog(s) have hydrolase activity, hydrolyzing O-glycosyl compounds activity and role in cellulose catabolic process, positive regulation of cellulose catabolic process	#N/A	#N/A	PF00172_Zn_clus_Domain	26.3633	25.4333	74.4833	1.9	11.3667	10.24	4.4	1.67	0.32	0.93	0.986667	2.03	1.665	5.64	4.65667	5.73	9.74333	10.3367	1.71333	1.69	2.31667	1.60333	8.43667	5.46
An07g08470.Aspni5_209422	cluster 1;membership threshold >0.5;peak of expression for FPKM>10 at 6 h;340 genes	#N/A	1	0.612853	0.00016514	0.000212727	8.35031e-05	7.35763e-05	0.00010494	0.369459	0.00918783	0.000124113	0.000612034	0.000718505	0.00550703	0.000548986	0.000101655	6.82191e-05	0.000179488	none	ORF|Uncharacterized	Ortholog of A. nidulans FGSC A4 : AN3802, A. fumigatus Af293 : Afu2g03850, A. oryzae RIB40 : AO090005001512, Aspergillus wentii : Aspwe1_0051551 and Aspergillus sydowii : Aspsy1_0088749	#N/A	#N/A	#N/A	60.0633	51.32	215.72	15.915	25.98	18.63	12.3	10.83	8.51333	8.76	10.7567	8.84	11.48	29.8433	16.79	35.27	34.0233	87.5	13.77	12.925	13.6333	13.3833	25.8533	14.21
An01g02730	cluster 1;membership threshold >0.5;peak of expression for FPKM>10 at 6 h;340 genes	#N/A	1	0.982001	0.000104046	0.000247542	5.55873e-05	6.70089e-05	6.87714e-05	0.00434112	0.00655819	0.000168442	0.000180449	0.00315931	0.000776884	0.00203239	8.70549e-05	5.15e-05	0.000100487	none	ORF|Uncharacterized	Has domain(s) with predicted role in cell wall macromolecule catabolic process	CBM50,CBM50	#N/A	#N/A	0.323333	1.19333	0.196667	5.25	11.1133	13.7533	8.17333	2.75333	1.67333	0.986667	0.813333	0.49	0.965	20.0033	7.62333	0.456667	1.18667	0.736667	0.6	0.555	0.9	1.31	9.22667	3.29
An06g00990.Aspni5_207611	cluster 1;membership threshold >0.5;peak of expression for FPKM>10 at 6 h;340 genes	SignalP (Braaksma et al 2010)	1	0.878107	9.82412e-05	0.000238119	5.25503e-05	5.54685e-05	6.86189e-05	0.0923957	0.02504	0.000118372	0.000271886	0.000583099	0.00172764	0.00101164	8.32489e-05	4.69249e-05	0.000101676	none	ORF|Verified	Putative fumarate reductase	#N/A	#N/A	#N/A	625.917	2048.1	2308.53	144.945	759.283	428.95	341.347	101.25	11.26	7.48333	6.96333	23.39	8.595	536.447	280.897	1042.52	1003.27	1099.8	101.72	35.08	30.91	15.4733	343.8	148.167
An07g10240.Aspni5_48217	cluster 1;membership threshold >0.5;peak of expression for FPKM>10 at 6 h;340 genes	#N/A	1	0.584271	0.000978385	0.000836565	0.00060075	0.000570072	0.000776141	0.30651	0.0113862	0.00063484	0.00568507	0.00655882	0.0768395	0.00154662	0.000559949	0.000532307	0.00171332	none	ORF|Uncharacterized	Ortholog(s) have role in protein import into peroxisome matrix	#N/A	#N/A	#N/A	39.4167	31.57	43.7467	155.255	150.3	130.727	69.0467	82.3333	65.72	89.0433	88.4	84.53	82.95	298.273	172.413	25.82	41.83	46.4833	93.8533	92.725	105.46	103.987	288.313	172.06
An12g09900.Aspni5_194913	cluster 1;membership threshold >0.5;peak of expression for FPKM>10 at 6 h;340 genes	#N/A	1	0.966008	0.00017204	0.000501207	9.54746e-05	0.000120111	0.000123238	0.00662905	0.0138398	0.000303121	0.000292758	0.00557605	0.00119817	0.00471573	0.000163486	9.17191e-05	0.000169756	none	ORF|Uncharacterized	Has domain(s) with predicted amino acid transmembrane transporter activity, role in amino acid transmembrane transport and membrane localization	#N/A	#N/A	#N/A	164.783	132.013	225.367	38.7	81.9167	99.84	69.7233	32.9467	22.45	20.86	16.9667	22.68	13.985	68.5	53.8933	93.6367	107.973	115.837	26.3033	18.43	15.4933	14.2767	41.1167	43.6767
An11g01100.Aspni5_52870	cluster 1;membership threshold >0.5;peak of expression for FPKM>10 at 6 h;340 genes	SignalP (Braaksma et al 2010)	1	0.777357	9.97442e-05	0.000234825	5.45524e-05	5.81058e-05	7.01031e-05	0.195174	0.0227463	0.000119215	0.000307724	0.000530903	0.00217612	0.000829977	8.33332e-05	4.88685e-05	0.000109589	none	ORF|Uncharacterized	Ortholog(s) have role in cellular response to glucose stimulus and cytoplasm localization	#N/A	PF00083_Sugar_tr_Family	#N/A	85.03	110.64	42.5467	95.73	993	554.61	403.697	213.36	84.19	114.5	89.3967	90.09	76.695	616.473	515.96	682.533	883.557	1295.4	80.9767	50.285	38.4833	30.17	792.417	446.523
An01g04690.Aspni5_36158	cluster 1;membership threshold >0.5;peak of expression for FPKM>10 at 6 h;340 genes	#N/A	1	0.976894	0.000103201	0.000229608	5.57887e-05	5.72416e-05	7.18339e-05	0.0119709	0.00640795	9.68505e-05	0.000252687	0.00148004	0.00140382	0.000735575	8.25656e-05	4.94235e-05	0.00010876	none	ORF|Uncharacterized	Ortholog(s) have adenine nucleotide transmembrane transporter activity, role in ATP transport, fatty acid beta-oxidation, peroxisome organization and glyoxysome, integral component of peroxisomal membrane localization	#N/A	#N/A	#N/A	18.1367	11.7467	12.4333	95.645	95.2033	93.76	47.0833	55.6767	23.9133	41.4833	38.0367	37.775	36.74	220.513	117.33	12.6467	17.8367	14.0567	29.1833	31.115	35.2	31.8433	326.11	187.863
An01g09730.Aspni5_51813	cluster 1;membership threshold >0.5;peak of expression for FPKM>10 at 6 h;340 genes	#N/A	1	0.961936	0.00031298	0.000288891	0.000156016	0.000131553	0.000211133	0.0187897	0.0046399	0.000176186	0.000871852	0.0053653	0.00556891	0.000913636	0.000171692	0.000128057	0.000338138	none	ORF|Uncharacterized	Has domain(s) with predicted amino acid transmembrane transporter activity, role in amino acid transmembrane transport and membrane localization	#N/A	#N/A	#N/A	60.46	33.9467	42.4767	22.315	34.6933	37.52	18.6033	14.6933	8.62	13.7067	16.2367	16.39	18.53	17.65	32.4733	46.9567	53.0667	70.8	7.79	6.925	6.70667	6.31	13.7867	31.32
An12g07270	cluster 1;membership threshold >0.5;peak of expression for FPKM>10 at 6 h;340 genes	#N/A	1	0.873554	0.000918705	0.000785636	0.000594313	0.000843391	0.000718147	0.0248244	0.00637339	0.00155459	0.00276532	0.0629017	0.0185058	0.00282949	0.000532429	0.000603354	0.00169551	none	ORF|Uncharacterized	Ortholog of Aspergillus tubingensis : Asptu1_0047450, Aspergillus brasiliensis : Aspbr1_0045398, Aspergillus kawachii : Aspka1_0177839 and Aspergillus acidus : Aspfo1_0047769	#N/A	#N/A	#N/A	62.2567	27.7933	66.0933	24.255	24.7067	32.1133	11.7233	7.72333	13.5867	12.5733	10.5467	11.28	9.885	14.5567	16.2	13.3367	21.3433	43.2633	14.1467	14.345	10.6367	10.1467	18.33	22.8967
An14g06290.Aspni5_53891	cluster 1;membership threshold >0.5;peak of expression for FPKM>10 at 6 h;340 genes	#N/A	1	0.635458	0.000393213	0.000903331	0.000226763	0.000226501	0.00028799	0.308916	0.0372952	0.000343135	0.00137127	0.00205626	0.00962087	0.00189845	0.000334204	0.000201152	0.000467764	none	ORF|Uncharacterized	Ortholog(s) have role in stress-activated MAPK cascade and mitochondrial ribosome localization	#N/A	#N/A	#N/A	100.243	117.21	69.44	139.66	137.66	112.55	83.0833	95.31	67.1733	85.2067	83.39	78.14	76.775	250.673	144.377	52.58	77.01	94.05	74.1333	76.89	72.7833	74.2533	277.283	184.89
An07g05510.Aspni5_181376	cluster 1;membership threshold >0.5;peak of expression for FPKM>10 at 6 h;340 genes	#N/A	1	0.965578	0.000246984	0.000448978	0.00013439	0.00015915	0.000170235	0.00637338	0.00745476	0.000342197	0.000430841	0.0129222	0.00181215	0.00335635	0.00019235	0.000125348	0.000253183	none	ORF|Uncharacterized	Has domain(s) with predicted oxidoreductase activity and role in oxidation-reduction process	#N/A	#N/A	#N/A	0.836667	3.68333	1.65333	3.595	19.5133	29.4167	15	2.54333	1	1.41333	1.43333	1.53	1.535	2.1	1.36	0.956667	2.47667	7.52333	0.666667	0.87	1.24667	1.08	6.87	6.62
An04g00270.Aspni5_213377	cluster 1;membership threshold >0.5;peak of expression for FPKM>10 at 6 h;340 genes	#N/A	1	0.749141	0.00321392	0.00215596	0.00185926	0.00156562	0.00267795	0.0572933	0.0194659	0.00143864	0.00964301	0.0876458	0.0492041	0.00685395	0.00182181	0.00162106	0.00439869	none	ORF|Uncharacterized	Ortholog of A. nidulans FGSC A4 : AN4312, A. fumigatus Af293 : Afu4g06040, A. oryzae RIB40 : AO090023000991, Aspergillus wentii : Aspwe1_0101375 and Aspergillus sydowii : Aspsy1_0036593	#N/A	#N/A	#N/A	265.03	166.397	298.747	149.555	145.72	160.837	126.797	106.047	96.6	118.153	124.263	123.41	120.78	118.083	128.343	138.857	155.833	207.423	91.1933	97.105	92.93	93.1067	147.26	136.413
An15g06720.Aspni5_182373	cluster 1;membership threshold >0.5;peak of expression for FPKM>10 at 6 h;340 genes	#N/A	1	0.942501	0.000131455	0.0001807	6.80905e-05	6.45284e-05	8.56911e-05	0.0464153	0.00480457	0.000103779	0.000428754	0.0010744	0.00339475	0.000459246	8.18404e-05	5.73434e-05	0.000148342	none	ORF|Uncharacterized	Protein of unknown function	#N/A	#N/A	#N/A	44.5733	52.3767	40.51	119.04	126.977	109.69	55.58	64.0367	40.7067	55.5267	50.1367	50.665	58.085	264.46	121.533	29.73	30.57	37.8167	68.0967	75.24	64.3467	65.54	259.257	143.327
An11g02590.Aspni5_55954	cluster 1;membership threshold >0.5;peak of expression for FPKM>10 at 6 h;340 genes	#N/A	1	0.97389	5.12851e-05	0.000180497	2.68449e-05	2.83435e-05	3.43995e-05	0.00783306	0.0156735	5.93821e-05	0.000103964	0.0005681	0.000492679	0.000939334	4.88114e-05	2.38543e-05	4.62308e-05	none	ORF|Uncharacterized	Ortholog(s) have role in fatty acid oxidation, peroxisome fission and endoplasmic reticulum, mitochondrion, peroxisomal membrane localization	#N/A	#N/A	#N/A	139.287	119.787	126.133	380.75	424.21	382.377	282.03	245.62	119.307	161.563	160.783	148.775	149.95	859.59	389.943	93.8567	103.033	86.0433	163.823	145.01	167.88	170.63	901.387	535.37
An07g00130	cluster 1;membership threshold >0.5;peak of expression for FPKM>10 at 6 h;340 genes	#N/A	1	0.722924	0.000838078	0.000777891	0.000505925	0.000450425	0.000807413	0.196775	0.0137095	0.000462799	0.00431982	0.00707888	0.0470968	0.00189488	0.000547173	0.00046123	0.00135008	none	ORF|Uncharacterized	Has domain(s) with predicted N-acetyltransferase activity	#N/A	#N/A	#N/A	246.82	153.06	394.587	37.505	140.71	121.883	71.2933	48.5667	29.6367	64.2067	62.9833	85.245	58.31	69.76	49.0833	87.9767	130.097	270.837	75.5733	92.67	99.45	85.6	74.86	56.1833
An10g00390.Aspni5_192610	cluster 1;membership threshold >0.5;peak of expression for FPKM>10 at 6 h;340 genes	SignalP (Braaksma et al 2010)	1	0.93827	0.000187807	0.000580876	9.82581e-05	0.000110267	0.00012658	0.0138556	0.0365907	0.000266424	0.000333029	0.00253706	0.00139579	0.00521462	0.000177777	8.93797e-05	0.000165806	none	ORF|Uncharacterized	Ortholog(s) have cellobiose dehydrogenase (acceptor) activity	AA8,AA3	#N/A	#N/A	109.617	114.047	306.38	75.35	81.7067	76.2333	66.1533	19.6633	5.85	4.52	5.44333	6.04	5.62	54.8267	36.1733	67.51	82.0767	110.03	15.45	6.045	5.53333	4.70333	50.8867	43.5633
An12g00300	cluster 1;membership threshold >0.5;peak of expression for FPKM>10 at 6 h;340 genes	#N/A	1	0.768225	0.000741469	0.00220927	0.000337019	0.000290032	0.000473343	0.0383574	0.161314	0.000532551	0.00114777	0.00619099	0.00406877	0.0146672	0.000670874	0.000276147	0.000497968	none	ORF|Uncharacterized	Protein of unknown function	#N/A	#N/A	#N/A	20.3	37.9033	51.81	9.855	18.8133	17.6633	16.5533	10.3333	3.99667	6.59667	6.83667	8.845	9.225	18.8867	16.9933	48.95	53.76	63.66	12.35	5.615	7.02333	5.15333	15.0233	11.9067
An16g03950.Aspni5_49003	cluster 1;membership threshold >0.5;peak of expression for FPKM>10 at 6 h;340 genes	SignalP (Braaksma et al 2010)	1	0.896114	7.93708e-05	0.000101421	4.40538e-05	4.62395e-05	5.73018e-05	0.0950776	0.00403484	8.31709e-05	0.000302568	0.000547369	0.00295344	0.000362466	5.22059e-05	3.9483e-05	0.000103985	none	ORF|Uncharacterized	Ortholog(s) have extracellular region localization	#N/A	#N/A	#N/A	41.0333	45.7933	66.06	13.395	39.8967	28.6533	20.58	8.95	11.4233	11.4367	11.31	11.885	11.84	20.1533	20.0033	26.2867	37.4967	48.9967	12.1967	12.825	10.8867	10.34	16.8467	14.2133
An16g02570.Aspni5_53649	cluster 1;membership threshold >0.5;peak of expression for FPKM>10 at 6 h;340 genes	#N/A	1	0.872339	0.000352349	0.000340829	0.000186894	0.000151505	0.000269062	0.0992928	0.00787688	0.000178811	0.00143334	0.00271812	0.0131735	0.000885082	0.000210023	0.000155671	0.000435786	none	ORF|Uncharacterized	Ortholog(s) have role in aerobic respiration, penicillin biosynthetic process and mitochondrial matrix localization	#N/A	#N/A	#N/A	282.95	388.497	265.56	185.325	185.06	171.23	130.033	117.333	98.1033	117.667	126.493	128.33	126.215	153.297	155.12	205.217	208.657	238.487	130.637	138.335	140.227	128.49	174.347	137.713
An01g01630.Aspni5_52059	cluster 1;membership threshold >0.5;peak of expression for FPKM>10 at 6 h;340 genes	#N/A	1	0.689121	0.00017777	0.000187214	0.000106339	0.000119394	0.000131943	0.289653	0.00436477	0.000203673	0.000894876	0.00119154	0.0128672	0.0004824	0.00010711	9.78436e-05	0.000293959	none	ORF|Uncharacterized	Ortholog of A. nidulans FGSC A4 : AN5396, A. niger CBS 513.88 : An05g02350, An09g00510, Aspergillus wentii : Aspwe1_0029051, Aspwe1_0065325 and Aspergillus versicolor : Aspve1_0153975	#N/A	#N/A	#N/A	21.3033	20.87	12.2267	5.715	840.55	532.873	118.827	32.6367	112.157	115.877	82.1633	67.39	68.965	286.423	106.097	16.0433	16.51	26.93	40.6867	25.095	23.8667	22.4533	262.13	155.057
An01g08440.Aspni5_51857	cluster 1;membership threshold >0.5;peak of expression for FPKM>10 at 6 h;340 genes	#N/A	1	0.655557	0.00135969	0.01046	0.000730898	0.000921935	0.000881836	0.0255259	0.187591	0.00278728	0.00165308	0.0304297	0.00485724	0.0738122	0.00170349	0.000685393	0.00104292	none	ORF|Uncharacterized	Ortholog of A. nidulans FGSC A4 : AN3590, AN7906, A. fumigatus Af293 : Afu4g12880, A. oryzae RIB40 : AO090009000315 and Aspergillus wentii : Aspwe1_0033843	#N/A	#N/A	#N/A	170.743	77.9667	94.7767	827.54	715.107	923.05	514.603	694.613	233.763	267.453	197.113	194.585	181.89	1930.69	979.093	163.003	182.777	145.603	333.547	330.44	285.28	232.057	2205.82	1061.46
An02g07210.Aspni5_37080	cluster 1;membership threshold >0.5;peak of expression for FPKM>10 at 6 h;340 genes	SignalP (Braaksma et al 2010)	1	0.978612	7.77376e-05	0.000295893	4.56844e-05	5.82868e-05	5.8833e-05	0.00509723	0.0106483	0.000134125	0.000151648	0.00197111	0.000679544	0.00195869	8.28994e-05	4.47857e-05	8.34004e-05	pepE	ORF|Verified	Putative acid aspartic protease, constitutively expressed	#N/A	#N/A	#N/A	1284.26	818.213	1201.56	904.455	1415.78	1512.88	1082.51	964.68	657.187	745.753	731.09	711.605	562.685	1613.39	1173.45	726.177	751.623	916.977	728.867	646.575	622.283	594.337	1533.24	1227.12
An13g01920.Aspni5_44808	cluster 1;membership threshold >0.5;peak of expression for FPKM>10 at 6 h;340 genes	#N/A	1	0.640762	0.00142593	0.00298359	0.00111365	0.00176631	0.00123244	0.234099	0.0400932	0.00301465	0.00587514	0.0129908	0.0424497	0.00665513	0.00138449	0.00121683	0.00293718	none	ORF|Uncharacterized	Acetyl-CoA C-acetyltransferase, acetoacetyl-CoA thiolase	#N/A	#N/A	#N/A	47.8233	28.3967	83.15	293.54	213.993	178.087	97.7233	126.067	110.917	130.82	135.05	85.215	71.17	385.31	193.343	16.41	21.7967	35.8833	100.283	92.505	86.9733	102.313	428.883	271.103
An08g04490.Aspni5_52703	cluster 1;membership threshold >0.5;peak of expression for FPKM>10 at 6 h;340 genes	SignalP (Braaksma et al 2010)	1	0.907416	0.000646572	0.00158747	0.00040748	0.00069211	0.000448454	0.0173141	0.019086	0.00242582	0.00117617	0.0311557	0.00493575	0.0108833	0.000576615	0.000425495	0.000823027	protA	ORF|Verified	Secreted lysosomal Pro-Xaa carboxypeptidase	#N/A	#N/A	#N/A	166.003	124.233	430.29	298.6	194.277	249.57	136.847	99.5	124.313	95.6233	65.5533	42.68	43.975	102.727	138.543	171.057	184.387	397.96	107.37	63.22	26.5833	21.41	114.373	178.847
An03g05200.Aspni5_54734	cluster 1;membership threshold >0.5;peak of expression for FPKM>10 at 6 h;340 genes	SignalP (Braaksma et al 2010)	1	0.754661	0.00107498	0.00647319	0.000618957	0.000891602	0.000743475	0.0187924	0.0954111	0.00285044	0.00138587	0.0438432	0.00429558	0.06607	0.00131552	0.000616496	0.000956053	protF	ORF|Uncharacterized	Carboxypeptidase Y family secreted protease; expression repressed by tunicamycin and DTT	#N/A	#N/A	#N/A	336.287	150.767	558.307	72.92	144.833	204.56	124.867	126.67	64.4433	69.3	43.7367	47.695	32.68	98.89	134.97	285.31	209.503	302.227	52.4567	48.095	36.3533	30.3133	90.5767	148.243
An04g03360.Aspni5_44084	cluster 1;membership threshold >0.5;peak of expression for FPKM>10 at 6 h;340 genes	#N/A	1	0.917013	0.000728492	0.000978704	0.000379891	0.000399813	0.000550069	0.0147595	0.0116479	0.000792065	0.00133429	0.0389646	0.00570368	0.00514788	0.000504987	0.000347251	0.000748172	prx1	ORF|Verified	Putative mitochondrial peroxiredoxin; induced by growth on starch and lactate	#N/A	#N/A	#N/A	1078.47	1513.3	2326.64	210.72	809.213	1094.14	616.643	372.823	347.283	270.55	321.747	512.135	406.66	709.783	686.25	1495.99	1686.25	1450.43	472.997	490.15	457.84	467.353	420.597	486.867
An05g00220.Aspni5_56739	cluster 1;membership threshold >0.5;peak of expression for FPKM>10 at 6 h;340 genes	#N/A	1	0.985823	9.70256e-05	0.000166682	5.38463e-05	6.43735e-05	6.88482e-05	0.00346034	0.00281411	0.000130341	0.000194041	0.00495936	0.000937654	0.000997964	7.28592e-05	5.06185e-05	0.000108629	sidA	ORF|Uncharacterized	Ortholog(s) have N,N-dimethylaniline monooxygenase activity, NADP+ binding, iron ion binding activity	#N/A	#N/A	#N/A	126.75	22.15	111.947	21.315	25.8633	34.0767	17.38	8.96	6.52333	8.52667	6.70333	8.23	7.04	29.65	23.2967	15.6633	21.7067	28.98	12.35	9.835	7.42667	6.55	73.7133	39.04
An03g03540.Aspni5_191350	cluster 1;membership threshold >0.5;peak of expression for FPKM>10 at 6 h;340 genes	#N/A	1	0.994876	1.98616e-05	2.48345e-05	1.14059e-05	1.28973e-05	1.47948e-05	0.00336199	0.000503902	2.29495e-05	6.54676e-05	0.000387922	0.000557857	8.81468e-05	1.28435e-05	1.05926e-05	2.80482e-05	sidF	ORF|Uncharacterized	Ortholog(s) have role in N',N'',N'''-triacetylfusarinine C biosynthetic process, ergosterol biosynthetic process, siderophore biosynthetic process and peroxisome localization	#N/A	#N/A	#N/A	83.3467	1.86	71.84	42.835	18.0567	17.77	5.44667	2.81667	2.53333	3.16333	2.84667	3.55	2.56	14.8467	5.53333	0.696667	0.36	1.11	0.36	0.545	0.423333	0.563333	117.99	51.87
An09g05940.Aspni5_189206	cluster 1;membership threshold >0.5;peak of expression for FPKM>10 at 6 h;340 genes	SignalP (Braaksma et al 2010)	1	0.779205	0.00123206	0.00419813	0.000763127	0.00122302	0.000900992	0.0295423	0.075339	0.00435749	0.00193418	0.0351236	0.00678779	0.0558964	0.00135504	0.000798969	0.0013424	sox	ORF|Verified	Sulphydryl oxidase	#N/A	#N/A	#N/A	78.8267	164.617	32.31	53.46	319.213	378.073	340.247	151.99	200.56	139.97	123.527	98.725	71.98	577.617	492.243	41.7167	103.657	55.8	163.023	102.4	75.99	69.9367	339.347	336.333
Aspni5_141246	cluster 1;membership threshold >0.5;peak of expression for FPKM>10 at 6 h;340 genes	#N/A	1	0.770345	0.00160625	0.00334346	0.0010613	0.00171972	0.0011124	0.0234149	0.0239992	0.00372391	0.00289385	0.135473	0.0109242	0.0157397	0.00138885	0.00109681	0.00215711	#N/A	#N/A	#N/A	#N/A	#N/A	#N/A	73.1767	29.41	65.2933	39.015	28.47	41.1967	19.07	20.24	16.24	21.79	16.8433	9.97	11.87	31.11	33.49	9.00667	18.6567	17.61	25.0833	18.655	11.4933	10.61	26.3767	32.2967
An01g14150.Aspni5_51703	cluster 1;membership threshold >0.5;peak of expression for FPKM>10 at 6 h;340 genes	#N/A	1	0.93856	0.000317504	0.000601545	0.000156858	0.000152751	0.000193066	0.0216372	0.0266772	0.000280626	0.00060256	0.0034911	0.0026317	0.00405557	0.000240751	0.000132529	0.000269387	#N/A	#N/A	#N/A	#N/A	#N/A	#N/A	17.22	15.5633	15.5567	13.71	32.1933	30.98	28.66	18.09	15.1467	18.1033	18.33	16.09	19.47	14.8133	16.6933	13.0533	17.6033	12.5967	12.91	14.155	14.75	16.64	18.27	15.1033
Aspni5_44913	cluster 1;membership threshold >0.5;peak of expression for FPKM>10 at 6 h;340 genes	#N/A	1	0.848356	0.000890655	0.00105666	0.000516628	0.000643005	0.000634803	0.0136839	0.00840748	0.00124091	0.00175398	0.108213	0.00780978	0.00458669	0.000580313	0.00049297	0.00113311	#N/A	#N/A	#N/A	#N/A	#N/A	#N/A	31.4667	107.457	39.8233	14.065	478.437	949.727	113.217	28.9233	11.57	10.88	7.62333	5.255	6.38	1119.5	1108.5	364.553	232.993	57.6733	15.4533	19.735	7.13333	6.40667	509.13	570.293
An02g11790.Aspni5_124393	cluster 1;membership threshold >0.5;peak of expression for FPKM>10 at 6 h;340 genes	#N/A	1	0.66243	0.000294599	0.000468239	0.000150144	0.000132489	0.000196033	0.30475	0.0193772	0.000192332	0.0010266	0.00138845	0.00791165	0.00105133	0.000198489	0.000123784	0.000308273	none	ORF|Uncharacterized	Ortholog(s) have 8-oxo-7,8-dihydroguanosine triphosphate pyrophosphatase activity, role in DNA repair and peroxisome localization	#N/A	#N/A	#N/A	17.81	25.7833	23.7267	32.59	38.1933	30.8867	22.71	23.8	16.7433	22.46	19.8367	21.3	22.19	50.8567	31.39	15.0567	16.8233	20.28	19.45	19.23	19.2967	18.8933	62.1267	44.8033
Aspni5_49311	cluster 1;membership threshold >0.5;peak of expression for FPKM>10 at 6 h;340 genes	#N/A	1	0.97534	0.000130915	0.000175779	8.008e-05	0.000106314	0.000104209	0.0132378	0.00258984	0.000231573	0.000413156	0.00337764	0.00321838	0.000618641	8.9683e-05	7.96572e-05	0.000206024	#N/A	#N/A	#N/A	#N/A	#N/A	#N/A	97.1133	60.3667	109.607	175.6	244.587	251.55	140.82	130.893	146.753	131.53	118.35	141.205	116.71	230.353	277.903	74.4267	128.963	132.737	317.193	270.52	196.913	167.21	166.363	205.673
Aspni5_53357	cluster 1;membership threshold >0.5;peak of expression for FPKM>10 at 6 h;340 genes	#N/A	1	0.771911	0.000612719	0.00273017	0.000326664	0.000321468	0.000487649	0.0304597	0.160394	0.00060632	0.00104086	0.00781341	0.003771	0.017983	0.000734208	0.000297902	0.000509994	#N/A	#N/A	#N/A	#N/A	#N/A	#N/A	32.84	36.04	26.7867	20.61	39.6567	40.04	34.08	26.26	10.9833	14.3633	19.8267	22.83	15.895	40.6067	37.4067	17.1133	23.94	47.5533	15.74	17.22	16.99	15.4467	26.71	27.37
Aspni5_127602	cluster 1;membership threshold >0.5;peak of expression for FPKM>10 at 6 h;340 genes	#N/A	1	0.970278	5.31032e-05	6.61316e-05	2.83395e-05	2.93793e-05	3.53767e-05	0.025018	0.00172542	5.2877e-05	0.000185709	0.000494492	0.00171987	0.000190547	3.18793e-05	2.46974e-05	6.65613e-05	#N/A	#N/A	#N/A	#N/A	#N/A	#N/A	608.067	302.217	584.35	326.345	948.367	775.733	297.763	278.85	212.357	263.28	188.293	223.225	272.985	1136.63	1071.94	592.867	589.15	926.267	320.427	325.875	224.2	234.497	1032.71	1023.29
An11g09880.Aspni5_53063	cluster 1;membership threshold >0.5;peak of expression for FPKM>10 at 6 h;340 genes	#N/A	1	0.538266	9.76142e-05	0.000127053	5.17539e-05	4.82496e-05	6.80217e-05	0.449592	0.00609184	7.74143e-05	0.000401353	0.000456142	0.00414276	0.000355258	6.29192e-05	4.40539e-05	0.000117276	none	ORF|Uncharacterized	Protein of unknown function; induced by growth on starch and lactate	#N/A	#N/A	#N/A	803.16	1059.42	894.287	330.525	876.07	624.537	469.877	352.25	305.403	355.79	354.767	362.88	382.725	631.753	481.307	763.243	760.613	935.373	340.06	326.82	339.54	299.843	498.697	384.803
Aspni5_42282	cluster 1;membership threshold >0.5;peak of expression for FPKM>10 at 6 h;340 genes	#N/A	1	0.821572	7.6688e-05	0.000118714	4.25265e-05	4.62614e-05	5.37351e-05	0.168586	0.00542502	9.3082e-05	0.00028351	0.00046449	0.00267143	0.000377269	5.31016e-05	3.82058e-05	9.75154e-05	#N/A	#N/A	#N/A	#N/A	#N/A	#N/A	114.693	59.5533	171.243	49.085	111.763	67.7533	35.51	15.3633	16.9867	13.8767	9.64	11.29	12.56	128.13	61.0367	18.6367	32.8667	101.747	18.5	12.82	9.29	7.38	94.8767	62.5
Aspni5_37610	cluster 1;membership threshold >0.5;peak of expression for FPKM>10 at 6 h;340 genes	#N/A	1	0.78872	0.00159373	0.00345786	0.000804993	0.000841922	0.0011157	0.0172627	0.0378197	0.00169754	0.00204267	0.108111	0.00633462	0.0268216	0.00136632	0.000724997	0.0012845	#N/A	#N/A	#N/A	#N/A	#N/A	#N/A	99.3867	183.957	206.083	26.455	39.63	73.2333	39.5733	18.8933	1.33	4.43667	6.76333	17.645	12.86	30.76	50.02	55.6433	79.61	40.7167	10.0867	13.23	16.28	12.28	28.4	45.71
Aspni5_143018	cluster 1;membership threshold >0.5;peak of expression for FPKM>10 at 6 h;340 genes	#N/A	1	0.928933	5.87381e-05	0.000116216	3.06736e-05	3.24271e-05	3.94674e-05	0.0607686	0.00761476	7.266e-05	0.000170916	0.000376441	0.00122528	0.000428004	4.3648e-05	2.70304e-05	6.25461e-05	#N/A	#N/A	#N/A	#N/A	#N/A	#N/A	18.6367	12.37	23.4833	29.25	39.11	26.2967	17.4	10.9767	8.82333	6.68667	5.32	7.615	8.15	36.8333	22.02	19.34	36.3967	38.0067	13.54	14.725	15.52	12.5967	26.18	11.1133
An01g13490.Aspni5_35492	cluster 1;membership threshold >0.5;peak of expression for FPKM>10 at 6 h;340 genes	#N/A	1	0.559303	0.00410877	0.00958675	0.00199506	0.0016645	0.00234071	0.201066	0.138247	0.00259062	0.00836929	0.0177672	0.0308753	0.0141805	0.00312979	0.00156039	0.00321492	none	ORF|Uncharacterized	Ortholog(s) have acyl-CoA hydrolase activity, role in fatty acid beta-oxidation and glyoxysome, mitochondrion localization	#N/A	#N/A	#N/A	20.96	19.0067	13.73	89.99	89.7333	79.32	40.0033	71.8667	32.0733	48.4067	47.6733	40.39	53.4	256.867	111.68	15.33	22.9333	27.1033	46.32	52.04	54.3433	41.4933	263.74	133.587
Aspni5_183395	cluster 1;membership threshold >0.5;peak of expression for FPKM>10 at 6 h;340 genes	#N/A	1	0.965393	0.000237395	0.000507837	0.000128289	0.000146473	0.000160821	0.0068329	0.0105015	0.000308539	0.000402164	0.00914624	0.00162574	0.00406242	0.00019886	0.000118009	0.000229517	#N/A	#N/A	#N/A	#N/A	#N/A	PF00172_Zn_clus_Domain	15.36	34.3033	57.7967	8.2	21.62	29.1133	18.07	7.09	3.44	4.42	6.55	3.89	4.9	24.9467	21.33	21.6733	22.1767	16.4867	3.67	2.465	4.32	4.01	24.4567	21.49
Aspni5_36297	cluster 1;membership threshold >0.5;peak of expression for FPKM>10 at 6 h;340 genes	#N/A	1	0.717438	0.000310552	0.00158532	0.000167228	0.000177647	0.000224039	0.076878	0.191108	0.000397721	0.000667115	0.00207085	0.00305546	0.005144	0.000344178	0.000151263	0.000281283	#N/A	#N/A	#N/A	#N/A	#N/A	#N/A	1.75333	4.82333	2.62667	0.615	16.11	11.6433	7.08667	9.32667	1.99333	3.04	2.98	3.985	2.27	7.29667	3.57	8.66	5.43333	4.78333	0.456667	0.225	0.706667	0.79	4.56333	7.10333
An01g07630.Aspni5_172413	cluster 1;membership threshold >0.5;peak of expression for FPKM>10 at 6 h;340 genes	#N/A	1	0.993901	3.46836e-05	5.84006e-05	1.85801e-05	1.99288e-05	2.34217e-05	0.00301031	0.00125133	3.71823e-05	8.41893e-05	0.000762655	0.000500154	0.00021899	2.42863e-05	1.65651e-05	3.85494e-05	#N/A	#N/A	#N/A	#N/A	#N/A	#N/A	2.35667	2.59667	2.28667	12.135	42.61	45.7967	19.1933	19.44	10.43	14.3433	13.3333	13.155	14.285	78.0467	30.8267	4.55333	4.38333	4.58	7.44	8.025	9.72333	10.5533	127.42	82.29
Aspni5_53140	cluster 1;membership threshold >0.5;peak of expression for FPKM>10 at 6 h;340 genes	#N/A	1	0.780975	0.00112548	0.00131928	0.000852172	0.00154382	0.00101244	0.116952	0.0158307	0.00275117	0.00486802	0.0195159	0.0441547	0.00462257	0.000829114	0.00096928	0.00267835	#N/A	#N/A	#N/A	#N/A	#N/A	#N/A	46.2233	163.397	110.19	51.905	148.95	139.997	110.257	84.54	108.213	118.957	92.43	100.115	84.315	89.23	101.423	116.053	151.577	167.317	75.37	73.32	73.24	61.7667	64.71	77.1967
Aspni5_201280	cluster 1;membership threshold >0.5;peak of expression for FPKM>10 at 6 h;340 genes	#N/A	1	0.98624	5.20121e-05	0.000146534	2.73332e-05	3.07309e-05	3.47056e-05	0.00376489	0.00691251	7.16426e-05	9.55924e-05	0.000962931	0.000428678	0.00111298	4.63333e-05	2.48113e-05	4.79975e-05	#N/A	#N/A	#N/A	#N/A	#N/A	#N/A	30.2	43.24	92.0733	9.155	26.0667	27.1367	17.96	7.64333	1.75	2.05	2.70667	1.745	2.245	30.2233	22.0333	40.4167	41.7167	70.9667	5.92667	1.725	2.26333	1.91333	25.9467	21.2733
An08g03400.Aspni5_55835	cluster 10;membership threshold >0.5;peak of expression for FPKM>10 at 3 h;500 genes	#N/A	10	0.00165489	0.0301657	0.000483182	0.0221306	0.00272198	0.0695906	0.00335744	0.000785197	0.000589336	0.723898	0.0023815	0.0516556	0.000396129	0.00285153	0.00953621	0.0778021	cch1	ORF|Uncharacterized	Voltage-gated calcium channel with a predicted role in calcium ion transport	#N/A	#N/A	#N/A	13.41	9.82667	12.81	13.915	14.38	13.3733	11.4667	10.5367	11.3767	12.7033	14.4	15.475	15.905	12.47	14.97	6.81333	9.43	7.23333	10.3167	12.44	12.4467	14.37	12.3267	12.6533
An07g05570.Aspni5_53259	cluster 10;membership threshold >0.5;peak of expression for FPKM>10 at 3 h;500 genes	#N/A	10	0.00285173	0.0233675	0.0014437	0.0185859	0.00356579	0.0203774	0.0148514	0.00262694	0.000937723	0.766046	0.0014147	0.0935674	0.000755501	0.00566755	0.00855953	0.0353809	chsA	ORF|Uncharacterized	Chitin synthase class II	#N/A	#N/A	#N/A	36.8633	30.9967	25.57	44.405	47.2433	23.76	20.3533	27.25	20.6433	35.5067	42.0567	35.06	44.915	36.6233	23.16	16.0767	19.61	13.75	22.4067	24.26	26.7333	28.2567	42.4667	23.4667
An02g00750.Aspni5_173459	cluster 10;membership threshold >0.5;peak of expression for FPKM>10 at 3 h;500 genes	#N/A	10	0.00308994	0.0131883	0.000625452	0.0189296	0.00844493	0.0138655	0.00614053	0.00111793	0.00113155	0.58922	0.00408658	0.14653	0.000550186	0.0023767	0.0136099	0.177094	none	ORF|Uncharacterized	Ortholog of A. nidulans FGSC A4 : AN6413, AN6419, AN6946, AN5312, AN5664, AN8328, AN3241, AN10369, AN1930, AN2386, AN1738, AN11159, AN8984, AN8951, AN1540, AN8971, AN9387, AN9266, AN9306, AN1317, AN10886, AN7232, AN7774, AN12202	#N/A	#N/A	#N/A	0.563333	0.356667	0.163333	1.31	12.7767	9.51333	1.93333	1.70667	3.84667	15.3233	11.97	9.29	13.395	16.71	18.1467	1.27667	1.32333	0.57	1.75667	1.035	2.03	2.36333	14.4	13.2633
An09g05490.Aspni5_54330	cluster 10;membership threshold >0.5;peak of expression for FPKM>10 at 3 h;500 genes	SignalP (Braaksma et al 2010)	10	0.00175868	0.00369778	0.000166993	0.00276867	0.000874652	0.00365925	0.00479833	0.000460633	0.00023801	0.553158	0.00122701	0.405207	0.000164634	0.000515807	0.00163708	0.0196677	none	ORF|Uncharacterized	p24 family protein; expression enhanced by maltose	#N/A	#N/A	#N/A	113.223	100.543	111.527	123.675	168.77	150.953	118.493	113.993	123.577	149.49	151.91	152.485	164.61	120.233	144.96	105.98	133.717	139.58	130.847	135.19	142.473	126.333	112.483	118.397
An02g12630.Aspni5_174680	cluster 10;membership threshold >0.5;peak of expression for FPKM>10 at 3 h;500 genes	#N/A	10	0.000707192	0.00771379	0.000252158	0.0205187	0.00435191	0.0498107	0.00141093	0.000346027	0.000446571	0.529456	0.00129009	0.0291773	0.000202217	0.00184171	0.0180652	0.33441	none	ORF|Uncharacterized	Putative glucosyltransferase; expression enhanced by maltose	#N/A	#N/A	#N/A	10.9233	8.05333	8.62667	10.445	15.99	14.7133	12.5133	11.1633	13.1067	15.5733	18.0767	17.74	17.015	10.88	14.7867	6.61333	14.2667	15.24	9.38667	10.63	13.0433	13.0167	9.81667	10.3667
An04g08820.Aspni5_45893	cluster 10;membership threshold >0.5;peak of expression for FPKM>10 at 3 h;500 genes	#N/A	10	0.000682481	0.00119456	8.75987e-05	0.000984557	0.000357889	0.00130347	0.0052522	0.000288836	0.000115909	0.509688	0.000236935	0.473113	7.57881e-05	0.000251806	0.00063413	0.0057326	none	ORF|Uncharacterized	Ortholog(s) have endoplasmic reticulum localization	#N/A	#N/A	#N/A	21.75	21.06	17.1167	25.75	41.24	28.11	24.18	22.1567	26.0267	31.8167	33.5667	32.925	35.775	30.63	29.6067	18.2267	24.9267	32.6067	23.3867	24.485	25.9467	26.8533	28.7133	24.2133
An02g05890.Aspni5_120086	cluster 10;membership threshold >0.5;peak of expression for FPKM>10 at 3 h;500 genes	SignalP (Braaksma et al 2010)	10	0.00087366	0.0104773	0.000268529	0.0176718	0.00279236	0.0302574	0.00179909	0.000412225	0.000369924	0.747446	0.00133897	0.0370883	0.000217109	0.00172838	0.0102142	0.137045	epsA	ORF|Uncharacterized	Putative thioredoxin domain protein; expression enhanced by maltose	#N/A	#N/A	#N/A	108.523	86.1667	86.5233	95.26	111.05	103.027	89.1233	82.6567	88.9133	106.123	120.843	114.42	118.4	99.02	99.3333	73.8067	91.5667	102.02	98.3767	108.085	114.063	118.32	96.2567	90.2833
An15g00270.Aspni5_40316	cluster 10;membership threshold >0.5;peak of expression for FPKM>10 at 3 h;500 genes	#N/A	10	0.00210821	0.00789139	0.000273517	0.00500163	0.00174303	0.00658493	0.00646101	0.000673722	0.000563719	0.661233	0.00155739	0.26984	0.000258946	0.000840286	0.00286952	0.0321	none	ORF|Uncharacterized	Ortholog(s) have Elg1 RFC-like complex, cytosol, nucleus localization	#N/A	#N/A	#N/A	24.2333	21.3367	19.3133	40.78	32.4667	26.04	19.0567	17.5267	23.1467	28.0133	23.77	29.365	32.345	23.97	25.5333	12.62	29.28	22.0633	21.0767	29.37	21.6867	23.1	28.9533	27.2033
An04g01620.Aspni5_140499	cluster 10;membership threshold >0.5;peak of expression for FPKM>10 at 3 h;500 genes	#N/A	10	0.00153968	0.0225363	0.000696269	0.0189792	0.00375983	0.011719	0.00683855	0.00118246	0.000986064	0.816173	0.000936111	0.0585397	0.000428355	0.00296612	0.00776657	0.0449527	none	ORF|Uncharacterized	Has domain(s) with predicted RNA binding activity	#N/A	#N/A	#N/A	24.5067	41.7667	22.9633	28.51	33.7	24.6033	23.49	24.7533	26.64	29.7733	32.0533	27.54	34.33	28.7433	30.7167	24.7	25	26.28	25.1433	24.255	26.43	26.8633	32.23	27.6767
An04g08990.Aspni5_194679	cluster 10;membership threshold >0.5;peak of expression for FPKM>10 at 3 h;500 genes	#N/A	10	0.000138966	0.00174561	3.58246e-05	0.00251146	0.000447246	0.00414225	0.000342651	6.13687e-05	6.15542e-05	0.943953	0.000182246	0.0119788	3.01939e-05	0.000206991	0.00140506	0.0327565	none	ORF|Uncharacterized	Has domain(s) with predicted oxidoreductase activity and role in oxidation-reduction process	#N/A	#N/A	#N/A	2.49667	2.64	1.53333	3.85	12.1933	8.82667	5.62	3.10667	6.28667	11.0267	12.0367	12.72	13.775	9.79	16.0767	3.85667	3.86333	3.46667	6.77	9.065	10.3333	11.7733	21.54	28.02
An08g07020.Aspni5_129462	cluster 10;membership threshold >0.5;peak of expression for FPKM>10 at 3 h;500 genes	#N/A	10	0.000923986	0.00179051	9.73075e-05	0.00157074	0.000592593	0.00167444	0.00356964	0.00027091	0.000174776	0.52	0.000501437	0.454268	9.00086e-05	0.000289872	0.000997328	0.0131884	none	ORF|Uncharacterized	Putative mannosyltransferase; expression enhanced by maltose	#N/A	#N/A	#N/A	7.84667	5.5	8.34333	8.455	11.5167	8.81667	5.83	5.87	7.45333	9.06	9.97	8.935	10.52	8.95333	7.98	4.61667	6.3	8.64667	7.08	6.385	7.78	8.35667	9.16	7.55
An09g03250.Aspni5_43345	cluster 10;membership threshold >0.5;peak of expression for FPKM>10 at 3 h;500 genes	#N/A	10	0.000108379	0.00084519	2.75908e-05	0.00124961	0.000304963	0.00202287	0.000353589	5.2803e-05	4.4779e-05	0.96516	0.000101801	0.0141202	2.28268e-05	0.000143774	0.000827228	0.0146146	none	ORF|Uncharacterized	Ortholog of A. nidulans FGSC A4 : AN7777, A. fumigatus Af293 : Afu2g00310, A. oryzae RIB40 : AO090701000622, Aspergillus sydowii : Aspsy1_0153492 and Aspergillus terreus NIH2624 : ATET_08410	#N/A	#N/A	#N/A	25.6933	39.8833	39.87	24.295	36.0933	31.8233	30.3633	28.0167	30.59	34.8133	35.02	35.73	36.035	34.41	30.0933	22.5433	31.1733	28.5733	22.12	21.95	27.1133	29.8367	33.21	28.53
An15g05350.Aspni5_40692	cluster 10;membership threshold >0.5;peak of expression for FPKM>10 at 3 h;500 genes	SignalP (Braaksma et al 2010)	10	0.00130912	0.0455204	0.000456074	0.0481922	0.00658113	0.0361202	0.00212788	0.000547267	0.00100525	0.525759	0.00305712	0.0336683	0.000329755	0.00253318	0.0179155	0.274878	none	ORF|Uncharacterized	Has domain(s) with predicted hydrolase activity, hydrolyzing O-glycosyl compounds activity and role in carbohydrate metabolic process	GH16	#N/A	#N/A	13.3667	4.23	13.69	15.22	11.1367	10.9667	5.8	7.61	8.98667	11.35	11.71	11.52	14.31	10.3333	10.4567	5.19667	11.9833	13.3933	5.68333	7.835	9.33333	8.81	7.31667	8.42333
An08g10150.Aspni5_52578	cluster 10;membership threshold >0.5;peak of expression for FPKM>10 at 3 h;500 genes	SignalP (Braaksma et al 2010)	10	0.000233609	0.00209029	4.96498e-05	0.00356422	0.00108525	0.00345613	0.000513821	8.27144e-05	0.000149094	0.819905	0.000358887	0.0258636	4.34256e-05	0.000245743	0.00244121	0.139918	none	ORF|Uncharacterized	Putative benzonitrilase	#N/A	#N/A	#N/A	92.1533	88.9367	67.9667	116.55	150.18	130.877	87.57	82.13	121.15	142.8	151.17	145.12	160.45	136.583	136.35	93.86	106.48	133.66	123.603	126.985	137.993	123.53	111.273	123.74
An08g07950.Aspni5_38094	cluster 10;membership threshold >0.5;peak of expression for FPKM>10 at 3 h;500 genes	#N/A	10	0.00512525	0.0399439	0.000779792	0.0247192	0.0085589	0.024515	0.0079122	0.00142807	0.00255974	0.524621	0.00940502	0.166297	0.000797753	0.00271542	0.0131509	0.167471	none	ORF|Uncharacterized	Protein of unknown function	#N/A	#N/A	#N/A	16.13	16.5733	14.8433	32.335	27.77	26.9733	17.5933	16.6867	23.7267	26.53	22.8167	27.03	31.755	19.4533	21.5367	9.6	22.5667	19.2133	14.6267	20.94	17.9133	22.5933	25.7433	22.1267
An12g01200	cluster 10;membership threshold >0.5;peak of expression for FPKM>10 at 3 h;500 genes	#N/A	10	0.000255733	0.00241463	6.01395e-05	0.00370035	0.000750093	0.00561062	0.000589529	0.00010193	0.000111706	0.900964	0.000351134	0.0232454	5.00085e-05	0.0003279	0.00225806	0.0592091	none	ORF|Uncharacterized	Protein of unknown function	#N/A	#N/A	#N/A	50.88	30.1867	46.74	35.41	43.5767	35.3967	20.41	17.5133	26.99	37.3067	46.4767	43.845	47.415	36.4233	37.2933	30.5367	36.97	42.3167	25.8767	30.875	34.84	36.6767	42.5767	35.4267
An07g10050.Aspni5_119921	cluster 10;membership threshold >0.5;peak of expression for FPKM>10 at 3 h;500 genes	#N/A	10	0.00483421	0.0115715	0.00169359	0.0116914	0.00641423	0.0156802	0.04811	0.00425132	0.00298762	0.53324	0.00164355	0.299457	0.00112015	0.00470748	0.00948372	0.0431135	none	ORF|Uncharacterized	Putative microtubule binding protein HOOK3; expression enhanced by maltose	#N/A	#N/A	#N/A	29.3267	24.42	21.23	14.11	26.1333	19.0067	19.73	19.73	22.1233	22.05	22.63	23.25	23.245	20.9367	19.6367	19.8467	22.5133	20.26	14.6467	21.025	19.11	20.1833	25.4733	18.51
An16g06820.Aspni5_205031	cluster 10;membership threshold >0.5;peak of expression for FPKM>10 at 3 h;500 genes	SignalP (Braaksma et al 2010)	10	0.00205541	0.0141697	0.000569527	0.0145148	0.00335494	0.0115481	0.00594659	0.00100242	0.000689847	0.775163	0.00169911	0.0982183	0.000389808	0.00224217	0.00725674	0.0611797	none	ORF|Uncharacterized	Ortholog of A. nidulans FGSC A4 : AN6059, A. fumigatus Af293 : Afu2g09470, A. oryzae RIB40 : AO090011000717, Aspergillus wentii : Aspwe1_0054380 and Aspergillus sydowii : Aspsy1_0045140	#N/A	#N/A	#N/A	90.9767	73.3467	89.8033	137.46	82.93	68.8033	51.9767	60.3833	59.3067	75.74	82.9367	70.275	84.21	111.11	94.2833	52.28	69.85	58.6767	86.3	87.37	75.2233	65.9433	82.3133	77.7733
An04g01520.Aspni5_44249	cluster 10;membership threshold >0.5;peak of expression for FPKM>10 at 3 h;500 genes	SignalP (Braaksma et al 2010)	10	0.00502121	0.0446794	0.00578509	0.0617598	0.0153124	0.0759717	0.025077	0.00779418	0.00335086	0.513137	0.00275601	0.0823401	0.00263976	0.032681	0.0394489	0.082246	none	ORF|Uncharacterized	Ortholog(s) have protein anchor activity and role in establishment of spindle pole body localization to nuclear envelope, spindle assembly involved in mitosis	#N/A	#N/A	#N/A	30.5033	26.9267	20.1167	22.82	28.0033	16.7933	21.15	20.89	19.2	24.7167	28.0833	24.945	26.335	20.5867	17.4033	15.5967	22.43	16.79	15.7567	18.03	19.53	18.9333	20.8433	16.1967
An04g06670.Aspni5_204683	cluster 10;membership threshold >0.5;peak of expression for FPKM>10 at 3 h;500 genes	#N/A	10	0.00130207	0.00510887	0.000171984	0.00327145	0.00108482	0.00347664	0.00478262	0.000447943	0.000333006	0.731731	0.000805823	0.224945	0.000161039	0.000527025	0.00176161	0.0200891	none	ORF|Uncharacterized	Ortholog(s) have mRNA binding activity and role in cellular response to nitrogen starvation, mRNA splicing, via spliceosome, negative regulation of G0 to G1 transition	#N/A	#N/A	#N/A	100.25	106.577	76.8333	125.81	129.68	101.937	81.8167	74.6033	93.56	114.133	100.72	110.625	128.055	91.9833	89.27	62.3233	105.563	89.55	84.9667	105.05	89.56	81.1367	92.46	85.6033
An11g01740.Aspni5_38814	cluster 10;membership threshold >0.5;peak of expression for FPKM>10 at 3 h;500 genes	#N/A	10	0.000744224	0.00522116	0.000226366	0.00515711	0.000956009	0.00940369	0.00314771	0.000462982	0.000232028	0.895114	0.000467307	0.0548391	0.000159422	0.00108778	0.00275693	0.020024	none	ORF|Uncharacterized	Ortholog of A. nidulans FGSC A4 : AN3930, A. fumigatus Af293 : Afu6g08330, A. oryzae RIB40 : AO090003000085, Aspergillus wentii : Aspwe1_0045965 and Aspergillus sydowii : Aspsy1_0918419	#N/A	#N/A	#N/A	28.8433	33.9733	26.5633	32.305	35.62	26.3667	23.88	22.97	24.3733	27.8767	34.9867	32.805	34.705	32.26	26.7233	19.9633	25.8433	32.2133	26.27	24.39	26.3267	27.3833	36.74	26.0467
An12g00690.Aspni5_43637	cluster 10;membership threshold >0.5;peak of expression for FPKM>10 at 3 h;500 genes	#N/A	10	0.000505776	0.00238111	0.000136683	0.00339108	0.000923517	0.00553935	0.00219913	0.000293336	0.000178734	0.898437	0.000325998	0.0593823	0.000106978	0.000656653	0.00241548	0.0231266	none	ORF|Uncharacterized	Ortholog(s) have nuclear pore localization	#N/A	#N/A	#N/A	8.07667	11.8733	6.92	12.225	11.6867	9.37	9.11	8.30333	9.13667	10.3067	11.59	11	11.11	10.3	8.75	6.80667	9.66333	9.69667	7.72	8.41	8.76333	9.78667	12.5067	8.72
An03g05020.Aspni5_44497	cluster 10;membership threshold >0.5;peak of expression for FPKM>10 at 3 h;500 genes	#N/A	10	0.000449497	0.0014853	8.7226e-05	0.00132628	0.000420988	0.00164895	0.00321908	0.000243715	0.000119783	0.854883	0.000184572	0.127606	6.96462e-05	0.000294582	0.000806696	0.00715472	none	ORF|Uncharacterized	Has domain(s) with predicted role in transmembrane transport	#N/A	#N/A	#N/A	25.71	29.0433	13.13	10.01	25.3767	11.4367	9.88333	7.24	11.59	17.3133	18.6833	17.91	21.28	24.55	17.8767	9.17333	31.0933	23.2767	12.6967	14.675	17.7767	14.0267	15.7667	8.16667
An02g04320.Aspni5_46970	cluster 10;membership threshold >0.5;peak of expression for FPKM>10 at 3 h;500 genes	#N/A	10	0.00239455	0.00671006	0.000240402	0.00591989	0.00291016	0.00509087	0.00522463	0.000578828	0.000796422	0.540416	0.00245037	0.34935	0.000266015	0.000752873	0.00390643	0.0729926	none	ORF|Uncharacterized	Ortholog(s) have Elg1 RFC-like complex, cytosol, nucleus localization	#N/A	#N/A	#N/A	13.4567	15.38	13.69	34.555	27.1667	23.6533	16.12	13.59	21.2767	24.7967	22.8333	22.725	27.36	14.6967	20.6533	7.83333	23.1533	16.5333	18.2067	20.865	18.7533	20.6067	18.2	19.6733
An07g08280.Aspni5_209439	cluster 10;membership threshold >0.5;peak of expression for FPKM>10 at 3 h;500 genes	#N/A	10	0.00108183	0.00236569	0.000199011	0.00273906	0.00126972	0.00293903	0.00707159	0.000523842	0.000386595	0.649402	0.000461699	0.308375	0.00015911	0.000628138	0.00207442	0.0203227	none	ORF|Uncharacterized	3-hydroxy-3-methylglutaryl-coenzyme A (HMG-CoA) reductase isozyme	#N/A	#N/A	#N/A	46.4033	38.65	32.4633	37.53	47.2467	30.6667	25.9267	25.66	33.3133	36.2133	41.8167	36.515	40.195	30.6867	28.3133	22.4133	36.4967	34.37	21.0767	23.985	24.67	29.5267	37.8267	27.43
An12g04840.Aspni5_54007	cluster 10;membership threshold >0.5;peak of expression for FPKM>10 at 3 h;500 genes	#N/A	10	0.0052356	0.00837805	0.00114299	0.00803757	0.00275898	0.0144075	0.0371495	0.00371741	0.000842646	0.527136	0.00176469	0.351702	0.000918683	0.00362983	0.00579365	0.0273846	none	ORF|Uncharacterized	Ortholog of A. nidulans FGSC A4 : AN6081, AN0849, A. fumigatus Af293 : Afu1g15080, Afu2g09190, A. niger CBS 513.88 : An01g13240 and A. oryzae RIB40 : AO090005001220, AO090011000776	#N/A	#N/A	#N/A	39.0333	45.7733	33.6033	33.85	52.9733	35.08	36.48	30.9633	31.09	40.0867	48.13	45.15	44.515	41.99	35.9433	34.3567	42.0467	29.46	39.68	37.345	41.2033	39.8333	39.4	31.64
An14g04950.Aspni5_201684	cluster 10;membership threshold >0.5;peak of expression for FPKM>10 at 3 h;500 genes	#N/A	10	0.00686937	0.0178185	0.00220414	0.0104998	0.00288538	0.0181856	0.0741206	0.00696823	0.001221	0.550846	0.00186352	0.27186	0.00133609	0.00571595	0.00582927	0.0217766	none	ORF|Uncharacterized	Ortholog(s) have U1 snRNP, cytosol localization	#N/A	#N/A	#N/A	71.55	90.3767	67.6867	80.115	84.2533	58.2267	59.3467	60.7233	56.4333	65.7267	69.7433	72.875	75.785	74.2167	62.4267	59.5467	68.1133	63.5767	55.6867	67	65.72	64.04	79.9833	59.8833
An02g07780.Aspni5_47046	cluster 10;membership threshold >0.5;peak of expression for FPKM>10 at 3 h;500 genes	#N/A	10	0.000597933	0.00195368	7.2775e-05	0.00165387	0.000516727	0.00256987	0.00180594	0.000176832	0.000141342	0.77513	0.000475015	0.196738	6.78836e-05	0.000255692	0.0010294	0.0168153	none	ORF|Uncharacterized	Ortholog(s) have mRNA binding activity	#N/A	#N/A	#N/A	89.6767	45.0167	96.07	91.285	150.103	108.42	46.6267	39.0367	78.7767	103.763	115.327	130.88	143.575	92.8633	114.203	54.9933	102.093	123.27	80.5567	104.325	101.683	122.907	97.47	96.83
An01g13320.Aspni5_171242	cluster 10;membership threshold >0.5;peak of expression for FPKM>10 at 3 h;500 genes	#N/A	10	0.000390174	0.0160119	0.000144779	0.023736	0.00246832	0.0341102	0.000719901	0.000181503	0.000281503	0.670882	0.000852761	0.0141023	0.000109417	0.00100839	0.00943078	0.22557	none	ORF|Uncharacterized	Ortholog of A. nidulans FGSC A4 : AN6924, AN5943, AN8512, AN8548, AN0857, AN8661, AN4642 and A. fumigatus Af293 : Afu1g15290, Afu3g00850, Afu4g08850, Afu7g00920	#N/A	#N/A	#N/A	12.9633	20.4333	4.87667	15.425	17.5267	14.5867	3.01667	1.86667	8.17667	19.25	18.77	23.19	27.675	14.7567	30.7367	8.10333	24.5933	45.0767	7.72333	10.44	6.00667	5.01333	11.6633	25.07
An11g01830.Aspni5_47841	cluster 10;membership threshold >0.5;peak of expression for FPKM>10 at 3 h;500 genes	#N/A	10	0.000423553	0.0227451	0.000360492	0.0637869	0.00391268	0.146096	0.00114162	0.00036804	0.000386512	0.599027	0.000560381	0.0108546	0.000199934	0.00419308	0.025042	0.120902	none	ORF|Uncharacterized	Ortholog of A. nidulans FGSC A4 : AN3936, A. fumigatus Af293 : Afu6g08260, A. oryzae RIB40 : AO090003000099, Aspergillus wentii : Aspwe1_0177057 and Aspergillus sydowii : Aspsy1_0918698	#N/A	#N/A	#N/A	23.53	31.6233	22.1533	23.26	31.1	24.82	25.1567	23.9233	24.59	30.9133	33.8967	33.825	34.825	24.1133	24.7467	23.0567	24.4433	16.6	23.97	22.29	26.6333	28.7333	21.2467	18.91
An08g06760.Aspni5_47444	cluster 10;membership threshold >0.5;peak of expression for FPKM>10 at 3 h;500 genes	#N/A	10	0.000210497	0.0152153	8.88899e-05	0.0246284	0.00169195	0.0193211	0.000432498	0.000109076	0.000203412	0.729063	0.000392028	0.00760907	6.5617e-05	0.00068751	0.00704912	0.193232	none	ORF|Uncharacterized	Ortholog of A. nidulans FGSC A4 : AN0704, A. fumigatus Af293 : Afu1g13700, A. oryzae RIB40 : AO090012000507, Aspergillus wentii : Aspwe1_0027785 and Aspergillus sydowii : Aspsy1_0144836	#N/A	#N/A	#N/A	7.05667	6.90333	5.24	8.91	12.4733	10.5133	7.38333	6.69	9.96	12.0833	13.96	13.15	16.42	8.85667	11.0667	5.73667	9.8	8.08667	7.75	9.27	10.6167	11.5567	8.98333	8.26333
An11g04610.Aspni5_129162	cluster 10;membership threshold >0.5;peak of expression for FPKM>10 at 3 h;500 genes	#N/A	10	0.00276407	0.0172398	0.000555299	0.00884382	0.00174062	0.00923733	0.0121102	0.00146059	0.00064823	0.765387	0.0013172	0.148528	0.000460308	0.00192088	0.0037131	0.0240741	none	ORF|Uncharacterized	Ortholog of A. fumigatus Af293 : Afu2g04900, A. oryzae RIB40 : AO090003000294, Neosartorya fischeri NRRL 181 : NFIA_081630 and Aspergillus clavatus NRRL 1 : ACLA_089750	#N/A	#N/A	#N/A	9	10.4	7.33	8.005	11.3633	9.01333	8.30333	7.87	8.57333	9.03333	10.61	9.465	11.425	9.02	8.11	6.08333	9.83667	9.33667	7.22667	8.49	8.88333	8.65667	8.01	6.86
An15g00650.Aspni5_40350	cluster 10;membership threshold >0.5;peak of expression for FPKM>10 at 3 h;500 genes	#N/A	10	0.000676079	0.00137617	0.000108157	0.00190883	0.000973785	0.00225361	0.00311533	0.000275981	0.000187174	0.690106	0.000385605	0.274516	9.54454e-05	0.000371707	0.00163601	0.0220134	none	ORF|Uncharacterized	Ortholog(s) have role in chromatin silencing at centromere, mitotic sister chromatid segregation, pericentric heterochromatin assembly, protein localization to kinetochore	#N/A	#N/A	#N/A	22.96	15.8967	19.93	31.395	56.3867	34.2733	25.7467	19.6533	29.9167	48.6733	47.1967	44.565	45.825	35.7067	31.0467	11.53	29.65	23.52	26.5533	33.355	27.5867	31.49	30.7767	28.1067
An16g03070.Aspni5_49047	cluster 10;membership threshold >0.5;peak of expression for FPKM>10 at 3 h;500 genes	#N/A	10	0.000918313	0.00318248	0.000139302	0.00337648	0.00166315	0.00270664	0.0032647	0.000322996	0.000387877	0.742437	0.000654389	0.199693	0.000128267	0.00045381	0.00229355	0.0383773	none	ORF|Uncharacterized	Ortholog of A. nidulans FGSC A4 : AN3068, A. fumigatus Af293 : Afu3g09570, Aspergillus wentii : Aspwe1_0065972, Aspergillus sydowii : Aspsy1_0029214 and Aspergillus terreus NIH2624 : ATET_01537	#N/A	#N/A	#N/A	32.5167	42.0867	27.9967	41.605	49.9233	31.8133	19.03	15.5467	31.54	44.3767	37.1433	35.805	46.47	28.35	26.8467	16.41	41.4	37.0733	27.2133	28.175	23.0133	28.7533	30.9433	27.3433
An16g04600.Aspni5_184270	cluster 10;membership threshold >0.5;peak of expression for FPKM>10 at 3 h;500 genes	#N/A	10	0.00716208	0.0370264	0.00376345	0.0296465	0.00600972	0.0531899	0.0328167	0.00773986	0.00153902	0.597799	0.003463	0.138763	0.00217037	0.0153307	0.0157877	0.0477925	none	ORF|Uncharacterized	Ortholog(s) have mitochondrion localization	#N/A	#N/A	#N/A	24.73	37.0433	23.2367	27.655	28.33	20.4867	21.4033	20.9567	17.09	24.3267	26.9167	25.94	27.01	30.75	22.95	24.6767	26.5467	22.1133	22.6	25.605	28.47	25.2833	28.4633	26.5867
An02g03300.Aspni5_36813	cluster 10;membership threshold >0.5;peak of expression for FPKM>10 at 3 h;500 genes	#N/A	10	0.00186009	0.00451112	0.00026015	0.00330868	0.00132692	0.00303371	0.0101059	0.000750866	0.000419468	0.588952	0.000793051	0.364503	0.000224939	0.000695486	0.00194302	0.0173113	none	ORF|Uncharacterized	Putative vacuolar H-transporting two sector ATPase subunit F; repressed by growth on starch and lactate	#N/A	#N/A	#N/A	165.203	132.047	143.563	211.995	254.59	167.917	130.28	125.15	154.767	215.58	185.373	184.75	230.595	164.447	173.353	108.87	180.907	156.267	154.557	206.205	164.54	172.827	221.837	175.2
An09g02090.Aspni5_43431	cluster 10;membership threshold >0.5;peak of expression for FPKM>10 at 3 h;500 genes	SignalP (Braaksma et al 2010)	10	7.42236e-05	0.00156681	3.16032e-05	0.00239286	0.000361775	0.00223895	0.000244807	4.43496e-05	5.17509e-05	0.969669	7.46446e-05	0.0052459	1.93593e-05	0.000183472	0.00108718	0.0167135	none	ORF|Uncharacterized	Ortholog of A. nidulans FGSC A4 : AN7124, A. niger CBS 513.88 : An12g05320, A. oryzae RIB40 : AO090038000612, AO090003001456 and Aspergillus wentii : Aspwe1_0043585, Aspwe1_0186797	#N/A	#N/A	#N/A	15.19	38.28	30.72	47.695	35.7767	22.3867	14.0367	18.29	22.1767	32.2633	34.2667	32.46	38.885	51.9367	52.9033	22.6433	34.67	63.1	69.4167	59.465	50.8167	59.93	19.7933	19.0367
An04g05930.Aspni5_45365	cluster 10;membership threshold >0.5;peak of expression for FPKM>10 at 3 h;500 genes	SignalP (Braaksma et al 2010)	10	0.000299449	0.00201015	6.84217e-05	0.00365502	0.00108208	0.00720558	0.000702842	0.000115194	0.000151476	0.842476	0.000428337	0.0344598	5.75737e-05	0.000361824	0.0030277	0.103899	none	ORF|Uncharacterized	Ortholog(s) have oxidoreductase activity, role in very long-chain fatty acid metabolic process and endoplasmic reticulum membrane localization	#N/A	#N/A	#N/A	98.0533	76.5267	69.3133	74.825	83.78	76.14	62.26	59.55	70.4333	78.8667	84.3333	87.1	84.77	114.897	82.51	39.4233	56.2667	67.2467	128.23	96.31	95.41	83.5133	120.247	73.2333
An04g01740.Aspni5_190791	cluster 10;membership threshold >0.5;peak of expression for FPKM>10 at 3 h;500 genes	#N/A	10	0.000956848	0.0139361	0.000381284	0.0135985	0.00200021	0.0611541	0.00285637	0.000603308	0.00043273	0.804353	0.000962012	0.0400419	0.000264386	0.00236074	0.0072378	0.0488611	none	ORF|Uncharacterized	Ortholog(s) have endoplasmic reticulum localization	#N/A	#N/A	#N/A	11.5333	10.9567	11.6733	7.14	11.0733	8.01667	6.83667	6.04667	7.03667	8.49	10.3067	12.555	11.82	11.0633	8.08	6.27667	11.0533	12.2967	6.79333	8.185	11.0067	11.22	9.4	6.66
An07g09900.Aspni5_127594	cluster 10;membership threshold >0.5;peak of expression for FPKM>10 at 3 h;500 genes	#N/A	10	0.000593572	0.00383522	0.000121291	0.00239142	0.000484684	0.00411585	0.00282935	0.00029974	0.000162245	0.900317	0.000319656	0.0729959	9.75176e-05	0.00047126	0.00115359	0.00981197	none	ORF|Uncharacterized	Ortholog of A. nidulans FGSC A4 : AN5136, A. fumigatus Af293 : Afu1g07360, Aspergillus wentii : Aspwe1_0040941, Aspergillus sydowii : Aspsy1_0047597 and Aspergillus carbonarius ITEM 5010 : Acar5010_207544	#N/A	#N/A	#N/A	26.77	38.35	26.2467	27.445	34.1667	24.52	21.3467	19.3967	23.46	24.8	29.36	30.385	33.61	29.6833	25.75	22.7333	37.6333	32.4333	22.6833	25.605	30.3867	24.6933	32.72	22.46
An11g02470.Aspni5_123646	cluster 10;membership threshold >0.5;peak of expression for FPKM>10 at 3 h;500 genes	#N/A	10	0.000225587	0.000910012	4.34687e-05	0.000956291	0.000276003	0.0019926	0.000993995	9.99159e-05	6.87339e-05	0.920832	0.000145141	0.0642923	3.49853e-05	0.000176019	0.00064989	0.00830317	none	ORF|Uncharacterized	Has domain(s) with predicted zinc ion binding activity and nucleus localization	#N/A	#N/A	#N/A	17.8467	18.8667	16.2533	15.86	24.2867	17.1167	13.3833	12.2667	15.89	18.4667	20.8367	22.94	22.365	21.76	17.8033	9.81	17.2167	18.9867	15.84	18.675	21.0067	17.98	19.7367	15.3867
An08g03040.Aspni5_124591	cluster 10;membership threshold >0.5;peak of expression for FPKM>10 at 3 h;500 genes	#N/A	10	5.02544e-05	0.00112294	2.39459e-05	0.00210763	0.000304259	0.00270775	0.000166074	3.2239e-05	3.69564e-05	0.972233	5.31728e-05	0.00343549	1.45275e-05	0.000157641	0.00106437	0.0164893	none	ORF|Uncharacterized	Ortholog(s) have mitochondrion localization	#N/A	#N/A	#N/A	15.4933	13.89	11.4733	36.99	36.9433	23.2067	17.28	19.2833	23.16	34.7733	35.4267	36.705	39.815	39.6367	32.5633	6.89333	15.2667	15.7067	26.4667	28.455	25.6167	25.7367	52.4767	34.5633
An13g00860.Aspni5_50841	cluster 10;membership threshold >0.5;peak of expression for FPKM>10 at 3 h;500 genes	#N/A	10	0.00238199	0.00623641	0.000356683	0.00892724	0.00442516	0.0191074	0.00500038	0.000715563	0.00104412	0.529462	0.00316459	0.244394	0.00035673	0.00146117	0.00891326	0.164053	none	ORF|Uncharacterized	Ortholog(s) have role in DNA replication initiation, mitotic DNA replication checkpoint	#N/A	#N/A	#N/A	6.27	5.37	4.60667	10.75	10.3733	9.68333	7.80333	7.26	9.16333	9.09667	10.2433	10.73	10.065	5.87	8.48	3.40333	7.51667	4.94	7.78	7.785	8.27667	8.69333	6.93333	7.92667
An08g06390.Aspni5_55762	cluster 10;membership threshold >0.5;peak of expression for FPKM>10 at 3 h;500 genes	SignalP (Braaksma et al 2010)	10	0.000203611	0.00175212	4.20322e-05	0.00167675	0.000425729	0.00220424	0.000624969	8.41846e-05	8.16468e-05	0.947993	0.000193413	0.0274997	3.61415e-05	0.000181937	0.000925217	0.0160751	none	ORF|Uncharacterized	Has domain(s) with predicted coenzyme binding, oxidoreductase activity, oxidoreductase activity, acting on the CH-OH group of donors, NAD or NADP as acceptor, phosphogluconate dehydrogenase (decarboxylating) activity	#N/A	#N/A	#N/A	48.2	24.5067	37.1767	24.13	41.8733	28.9	19.9533	14.56	24.7433	37.5467	32.2	38.995	43.755	39.2867	32.27	21.29	31.06	49.2467	21.95	31.425	26.6533	25.94	34.4633	31.07
An04g03500.Aspni5_190697	cluster 10;membership threshold >0.5;peak of expression for FPKM>10 at 3 h;500 genes	#N/A	10	0.00761321	0.0450041	0.0023992	0.0160611	0.00390369	0.0183309	0.0599212	0.00666808	0.0021663	0.585655	0.00241634	0.20798	0.00156446	0.00596812	0.00688431	0.0274641	none	ORF|Uncharacterized	Ortholog of A. nidulans FGSC A4 : AN1682, A. fumigatus Af293 : Afu4g08680, A. oryzae RIB40 : AO090023000689, Aspergillus wentii : Aspwe1_0075630 and Aspergillus sydowii : Aspsy1_0038709	#N/A	#N/A	#N/A	41.04	44.75	36.1	42.98	41.6567	26.5067	26.3133	27.4233	28.4467	30.7933	30.6	32.58	40.3	32.65	24.92	26.7833	31.9033	32.41	26.34	31.82	29.1533	25.3667	39.8267	25.4633
An02g07390.Aspni5_52303	cluster 10;membership threshold >0.5;peak of expression for FPKM>10 at 3 h;500 genes	#N/A	10	0.00350352	0.0329304	0.00160348	0.0237417	0.0045704	0.0389958	0.0154355	0.00330555	0.00106888	0.716851	0.00199317	0.0930005	0.00111274	0.00730047	0.0114898	0.0430968	none	ORF|Uncharacterized	Ortholog(s) have role in chromosome segregation and kinetochore, spindle midzone localization	#N/A	#N/A	#N/A	32.7233	39.5133	41.6233	53.245	41.7967	25.96	30.91	24.06	22.86	37.1633	34.9367	38.44	41.7	30.7433	34.4867	29.7767	39.46	33.8633	35.4733	40.85	32.7067	38.6367	40.23	36.3633
An04g06650.Aspni5_193196	cluster 10;membership threshold >0.5;peak of expression for FPKM>10 at 3 h;500 genes	SignalP (Braaksma et al 2010)	10	0.00224415	0.0361024	0.00108604	0.0236212	0.00383321	0.0861459	0.00737707	0.00166103	0.000995222	0.701515	0.00193869	0.063944	0.000665444	0.00557783	0.0113995	0.0518937	none	ORF|Uncharacterized	Ortholog(s) have enoyl-CoA hydratase activity, role in sphingolipid biosynthetic process, vacuolar transport and fungal-type vacuole membrane, integral component of endoplasmic reticulum membrane localization	#N/A	#N/A	#N/A	70.6033	82.4167	56.32	65.46	71.55	55.9667	51.7	52.0333	52.1467	62.44	60.44	77.285	74.895	72.3367	65.05	47.6367	89.37	89.5733	49.93	60.755	57.2967	52.2567	67.18	51.5733
An04g02190.Aspni5_213169	cluster 10;membership threshold >0.5;peak of expression for FPKM>10 at 3 h;500 genes	SignalP (Braaksma et al 2010)	10	0.00201793	0.045863	0.00221867	0.0669473	0.00995131	0.157722	0.00798683	0.00246908	0.00236358	0.512506	0.00156922	0.0396414	0.00107774	0.0191372	0.0373111	0.0912173	none	ORF|Uncharacterized	Mevalonate kinase	#N/A	#N/A	#N/A	17.4667	42.8467	25.5467	28.415	52.3433	33.4067	39.1067	38.4767	42.2067	41.7	54.0867	53.345	53.735	31.7367	35.4933	46.9967	49.6933	34.5833	36.5933	37.75	43.0767	50.4133	28.6933	29.4133
An11g09830.Aspni5_135762	cluster 10;membership threshold >0.5;peak of expression for FPKM>10 at 3 h;500 genes	#N/A	10	0.000600429	0.00802719	0.000175922	0.00617548	0.00145167	0.00553616	0.00248134	0.000358461	0.000352374	0.903842	0.000413703	0.0408238	0.00014463	0.000760816	0.00285011	0.026006	none	ORF|Uncharacterized	Ortholog of A. nidulans FGSC A4 : AN4766, A. fumigatus Af293 : Afu3g06495, Aspergillus wentii : Aspwe1_0029358, Aspergillus sydowii : Aspsy1_0087849 and Aspergillus terreus NIH2624 : ATET_08768	#N/A	#N/A	#N/A	16.1067	13.2733	11.4	11.435	16.99	10.8167	11.07	8.32	12.19	15.0367	13.5733	14.34	17.66	16.38	11.4467	7.39667	10.86	12.5567	10.9633	11.325	12.81	12.9767	17.8633	12.1867
An07g02860.Aspni5_40088	cluster 10;membership threshold >0.5;peak of expression for FPKM>10 at 3 h;500 genes	#N/A	10	0.000239878	0.00100738	3.85262e-05	0.00102794	0.00037926	0.00139872	0.000971494	9.25275e-05	9.47932e-05	0.898724	0.000165568	0.08282	3.58722e-05	0.000145905	0.000698281	0.0121598	none	ORF|Uncharacterized	Ortholog(s) have histone binding, nucleosome binding activity	#N/A	#N/A	#N/A	34.9933	49.0433	32.97	42.14	44.6533	32.71	27.6267	22.21	33.2067	37.5133	36.7967	40.27	42.445	34.5	40.11	24.0167	42.3767	41.3	32.83	42.245	39.1267	42.5267	36.8633	33.35
An11g04168.Aspni5_199253	cluster 10;membership threshold >0.5;peak of expression for FPKM>10 at 3 h;500 genes	#N/A	10	0.00063315	0.00386612	0.000107593	0.00596382	0.00250242	0.00532758	0.00127283	0.000193473	0.000393602	0.679157	0.00101198	0.0708174	0.00010421	0.000471399	0.00447177	0.223706	none	ORF|Uncharacterized	Ortholog(s) have TRC complex localization	#N/A	#N/A	#N/A	99.6933	96.2633	80.3367	157.26	136.233	120.23	72.3967	61.82	110.587	128.94	133.88	126.985	144.835	160.773	100.153	65.5367	82.3667	211.97	129.777	135.73	123.343	121.073	177.857	139.777
An09g06350	cluster 10;membership threshold >0.5;peak of expression for FPKM>10 at 3 h;500 genes	#N/A	10	0.000951399	0.0116439	0.000536741	0.0225407	0.00448155	0.097688	0.00307005	0.000749676	0.000637285	0.699922	0.000964551	0.0357177	0.000353843	0.00411239	0.017953	0.0986774	none	ORF|Uncharacterized	Ortholog(s) have role in cell septum assembly, phialide development and spindle pole body localization	#N/A	#N/A	#N/A	12.4467	12.67	10.2167	15.64	21.36	15.85	16.61	14.1833	15.96	19.54	21.3267	23.84	21.47	12.86	14.85	6.73	17.23	9	12.1833	16.3	15.1167	18.44	16.9433	14.7867
An08g03260.Aspni5_47618	cluster 10;membership threshold >0.5;peak of expression for FPKM>10 at 3 h;500 genes	#N/A	10	0.00105448	0.0026448	0.000129772	0.00328272	0.00170933	0.00339158	0.00267975	0.00029332	0.000323134	0.640106	0.00104406	0.281386	0.000126921	0.000441332	0.00259965	0.0587872	none	ORF|Uncharacterized	Ortholog(s) have cytosol, nucleus localization	#N/A	#N/A	#N/A	103.153	108.173	69.5733	112.785	126.87	101.9	58.37	50.8667	81.8367	119.637	106.43	108.505	118.96	104.513	84.9967	63.7367	93.61	112.977	92.0267	102.29	95.3	97.6967	89.4067	86.3
Aspni5_47867	cluster 10;membership threshold >0.5;peak of expression for FPKM>10 at 3 h;500 genes	#N/A	10	0.00268567	0.00766212	0.000534869	0.00461134	0.00155871	0.00591853	0.0246975	0.00167621	0.00064022	0.624218	0.000856913	0.305251	0.000409697	0.00140791	0.00259359	0.0152777	#N/A	#N/A	#N/A	#N/A	#N/A	#N/A	34.9833	38.5067	33.9633	44.94	51.4033	28.2367	26.96	24.8867	29.73	37.84	33.8033	39.095	44.97	35.3	32.3067	21.0233	36.7033	33.0533	28.0767	39.005	33.9033	34.8067	43.9267	35.22
An17g01100.Aspni5_129107	cluster 10;membership threshold >0.5;peak of expression for FPKM>10 at 3 h;500 genes	#N/A	10	0.0011603	0.00479056	0.000316567	0.00905567	0.00354496	0.0120867	0.00347269	0.000531644	0.000619226	0.732948	0.0011063	0.1037	0.000228164	0.00144247	0.00819862	0.116799	none	ORF|Uncharacterized	Ortholog(s) have cell division site, cell tip, cytosol localization	#N/A	#N/A	#N/A	13.4633	14.18	13.88	25.12	26.3	21.3	15.5833	17.6033	20.45	22.5867	27.7267	24.72	24.675	33.05	26.3033	9.05667	17.5867	18.9767	19.11	21.775	23.4633	25.3433	30.0167	22.5833
An16g09180.Aspni5_214443	cluster 10;membership threshold >0.5;peak of expression for FPKM>10 at 3 h;500 genes	SignalP (Braaksma et al 2010)	10	0.0025992	0.0132714	0.000391381	0.0103242	0.00300181	0.00831762	0.00559532	0.000816745	0.000654978	0.712187	0.00272467	0.168499	0.000352294	0.00132738	0.00524113	0.0646958	none	ORF|Uncharacterized	Has domain(s) with predicted metal ion transmembrane transporter activity, role in metal ion transport, transmembrane transport and membrane localization	#N/A	#N/A	#N/A	66.7233	27.9133	50.1567	64.69	57.23	49.5033	30.1233	31.27	36.1	54.7733	50.2167	46.79	60.805	50.4767	42.3667	20.46	32.4367	39.3467	34.3967	37.415	42.41	49.38	76.65	54.8567
An02g07670.Aspni5_52315	cluster 10;membership threshold >0.5;peak of expression for FPKM>10 at 3 h;500 genes	#N/A	10	0.000348938	0.0145199	0.000174415	0.0263932	0.00225606	0.0552421	0.000764288	0.000197136	0.000293932	0.713561	0.000602308	0.0122901	0.000109559	0.00139304	0.0107969	0.161057	none	ORF|Uncharacterized	Ortholog of A. nidulans FGSC A4 : AN2863, A. fumigatus Af293 : Afu3g11850, A. oryzae RIB40 : AO090003000748, Neosartorya fischeri NRRL 181 : NFIA_065470 and Aspergillus wentii : Aspwe1_0037077	#N/A	#N/A	#N/A	52.5467	24.8467	39.5667	39.995	44.2433	38.9	28.95	32.24	36.0533	41.2333	47.9067	49.11	51.595	29.3967	31.87	26.2567	32.3867	37.5133	31.06	30.92	33.7367	38.3733	35.46	33.08
An11g04870.Aspni5_47972	cluster 10;membership threshold >0.5;peak of expression for FPKM>10 at 3 h;500 genes	#N/A	10	0.000182042	0.002602	6.43454e-05	0.00792868	0.00274292	0.00483886	0.000432859	8.74851e-05	0.000207261	0.504393	0.000283267	0.0114891	4.9771e-05	0.000386135	0.0063532	0.45796	none	ORF|Uncharacterized	Ortholog(s) have U1 snRNP, U2 snRNP, cytosol localization	#N/A	#N/A	#N/A	102.747	102.703	65.5	128.225	123.903	99.18	76.3	70.5967	103.19	133.647	130.04	119.765	134.41	93.92	101.927	65.8467	110.687	102.743	91.1267	114.455	106.887	101.41	89.5233	88.3933
An08g07350.Aspni5_52629	cluster 10;membership threshold >0.5;peak of expression for FPKM>10 at 3 h;500 genes	SignalP (Braaksma et al 2010)	10	0.00104174	0.00274027	0.000242473	0.00612972	0.00568389	0.00773119	0.00356954	0.000442594	0.000897994	0.592416	0.000936273	0.175743	0.000198174	0.000977798	0.00843075	0.192819	none	ORF|Uncharacterized	Putative 1,3-beta-glucanosyltransferase; predicted signal peptide secretion sequence	GH72	#N/A	#N/A	31.3533	39.2467	32.1867	45.57	58.2433	39.5567	27.0433	26.7833	46.0467	51.1833	55.1467	54.035	48.085	40.44	39.4833	21.8833	37.27	55.3033	49.1867	45.285	46.62	45.98	46.4767	44.36
An02g04730	cluster 10;membership threshold >0.5;peak of expression for FPKM>10 at 3 h;500 genes	#N/A	10	0.00123113	0.016702	0.000253803	0.0131616	0.00211384	0.0231805	0.00228784	0.000441343	0.000466964	0.782896	0.00198552	0.0585892	0.000228881	0.00127899	0.00601928	0.0891632	none	ORF|Uncharacterized	Ortholog of A. nidulans FGSC A4 : AN2145, A. fumigatus Af293 : Afu2g16060, Afu4g14200, A. niger CBS 513.88 : An13g01980, An15g06410 and A. oryzae RIB40 : AO090026000400, AO090012001029	#N/A	#N/A	#N/A	25.3933	32.6	40.9233	14.135	20.0733	18.6067	11.9	10.4167	14.3933	16.43	20.01	20.95	23.535	15.42	12.7	15.1567	17.14	21.28	11.1233	13.775	19.3567	23.35	12.18	9.87333
An14g03150	cluster 10;membership threshold >0.5;peak of expression for FPKM>10 at 3 h;500 genes	#N/A	10	0.00265292	0.0440697	0.000569556	0.0155841	0.00300198	0.018134	0.00764028	0.00119031	0.00125178	0.74534	0.00217384	0.102528	0.000512684	0.00214282	0.00595359	0.0472544	none	ORF|Uncharacterized	Ortholog(s) have microtubule binding activity, role in mitotic nuclear division, mitotic spindle organization in nucleus, regulation of microtubule polymerization or depolymerization and DASH complex, spindle localization	#N/A	#N/A	#N/A	23.3333	21.9433	25.7533	59.12	46.1133	29.04	19.07	12.0867	30.0433	29.02	29.5633	38.2	55.28	42.5067	30.6333	12.0267	20.9	19.0867	23.3333	32.08	25.0733	29.5667	40.84	39.8467
An14g05870.Aspni5_41915	cluster 10;membership threshold >0.5;peak of expression for FPKM>10 at 3 h;500 genes	#N/A	10	0.001039	0.021589	0.000497517	0.011858	0.00138258	0.0203698	0.00439697	0.000868459	0.000343929	0.87323	0.000662855	0.0368253	0.000289909	0.00252875	0.00419646	0.0199212	none	ORF|Uncharacterized	Ortholog of Aspergillus versicolor : Aspve1_0175162 and Aspergillus sydowii : Aspsy1_1179263	#N/A	#N/A	#N/A	4.37333	4.26667	5.27	1.79	10.98	3.8	3.08	3.30333	1.97	6.97	8.36333	9.31	12.17	13.2567	4.03	4.42	2.34333	6.18333	5.42667	7.57	8.96	10.18	20.6033	4.11667
An02g02640.Aspni5_52158	cluster 10;membership threshold >0.5;peak of expression for FPKM>10 at 3 h;500 genes	#N/A	10	2.98181e-05	0.000304521	7.83181e-06	0.000381094	8.53643e-05	0.000560857	9.98658e-05	1.37503e-05	1.47933e-05	0.988791	2.8545e-05	0.00465734	5.76355e-06	3.79532e-05	0.00021975	0.0047616	none	ORF|Uncharacterized	Ortholog(s) have Rab GTPase binding activity and Golgi apparatus localization	#N/A	#N/A	#N/A	45.9267	33.2067	46.07	51.97	63.49	46.1733	32.34	33.1233	43.2767	55.5967	55.8333	61.125	64.625	51.1967	47.68	25.5267	36.38	63.7867	58.89	60.325	56.12	57.9333	58.1733	39.2567
An02g12840.Aspni5_37483	cluster 10;membership threshold >0.5;peak of expression for FPKM>10 at 3 h;500 genes	SignalP (Braaksma et al 2010)	10	0.00572961	0.178173	0.00194232	0.0379743	0.00384222	0.0511837	0.0139292	0.00365256	0.00134937	0.554164	0.00458055	0.0800149	0.00143337	0.00836322	0.0105033	0.0431644	none	ORF|Uncharacterized	Has domain(s) with predicted transferase activity, transferring acyl groups other than amino-acyl groups activity	#N/A	#N/A	#N/A	18.87	9.82333	5.30667	7.495	15.31	11.1533	8.39667	7.80667	6.52333	9.84	13.63	12.93	19.53	12.7533	8.14	8.16667	7.45	5.23	7.41333	8.095	8.62667	8.67	17.89	10.6767
An11g10710.Aspni5_209138	cluster 10;membership threshold >0.5;peak of expression for FPKM>10 at 3 h;500 genes	#N/A	10	0.00407252	0.00848896	0.000853975	0.0130555	0.00681591	0.0130268	0.0148262	0.00194209	0.00166264	0.542579	0.00249503	0.279147	0.000748472	0.0031067	0.01169	0.095489	none	ORF|Uncharacterized	Has domain(s) with predicted hydrolase activity, acting on ester bonds activity	#N/A	#N/A	#N/A	28.2567	30.19	24.7067	30.92	32.0933	26.74	24.7433	23.5833	26.9367	28.1567	33.25	28.08	29.58	29.64	24.9633	18.0267	22.5367	23.02	23.4333	23.58	24.0333	24.89	30.7467	22.8133
An15g05960.Aspni5_200760	cluster 10;membership threshold >0.5;peak of expression for FPKM>10 at 3 h;500 genes	#N/A	10	0.00124378	0.00852474	0.000273735	0.0122433	0.00347298	0.0153907	0.00308358	0.000556482	0.000567127	0.753345	0.00137221	0.0747606	0.000285594	0.00143692	0.00840036	0.115043	none	ORF|Uncharacterized	Ortholog of A. nidulans FGSC A4 : AN10271, A. fumigatus Af293 : Afu2g15710, A. oryzae RIB40 : AO090012000254, Aspergillus clavatus NRRL 1 : ACLA_074660 and Aspergillus niger ATCC 1015 : 200760-mRNA	#N/A	#N/A	#N/A	187.113	248.093	228.613	228.895	183.227	147.453	143.83	89.04	137.527	167.9	188.243	175.135	190	147.463	135.56	228.7	214.81	129.533	192.31	205.695	205.533	238.203	150	130.973
An15g05990.Aspni5_40740	cluster 10;membership threshold >0.5;peak of expression for FPKM>10 at 3 h;500 genes	#N/A	10	0.00171571	0.00678879	0.000530853	0.00650372	0.00179909	0.0120568	0.00887907	0.00113458	0.000418274	0.794324	0.000899831	0.134247	0.000332274	0.00192475	0.00412169	0.0243233	none	ORF|Uncharacterized	Has domain(s) with predicted oxidoreductase activity and role in metabolic process	#N/A	#N/A	#N/A	330.847	46.62	19.7867	62.82	266.403	145.06	107.71	127.43	103.667	212.533	201.74	237.255	230.5	200.553	108.883	60.61	104.947	83.56	71.0533	128.385	172.103	138.193	323.16	231.523
An08g02800.Aspni5_175679	cluster 10;membership threshold >0.5;peak of expression for FPKM>10 at 3 h;500 genes	#N/A	10	0.000296811	0.00189258	9.2758e-05	0.00280823	0.000691376	0.00401323	0.00130287	0.000181816	0.000130287	0.934848	0.000199099	0.032182	6.75876e-05	0.000469344	0.00186421	0.0189596	none	ORF|Uncharacterized	Ortholog(s) have role in mRNA cis splicing, via spliceosome and Prp19 complex, spliceosomal complex localization	#N/A	#N/A	#N/A	25.93	19.59	13.9967	23.11	21.4833	14.9333	14.0133	12.6667	15.02	17.76	21.3833	19.36	20.305	15.5667	14.9167	10.9467	16.6433	15.9833	15.3867	15.825	16.36	15.5967	18.84	14.7767
An04g00530.Aspni5_44329	cluster 10;membership threshold >0.5;peak of expression for FPKM>10 at 3 h;500 genes	#N/A	10	0.00582323	0.0545402	0.00241441	0.0321309	0.00519189	0.141806	0.015728	0.00418289	0.00145693	0.540209	0.00498771	0.104018	0.00163404	0.0117217	0.016022	0.0581331	none	ORF|Uncharacterized	Ortholog(s) have role in positive regulation of (R)-carnitine transmembrane transport, positive regulation of polyamine transmembrane transport	#N/A	#N/A	#N/A	9.41333	5.63	3.26	10.365	30.91	20.0333	15.7933	13.4967	8.89667	20.17	24.6	37.22	33.815	46.6333	30.59	4.31667	7.71667	8.13333	23.6033	21.405	24.3333	23.2033	73.7333	39.5233
An04g06500.Aspni5_193467	cluster 10;membership threshold >0.5;peak of expression for FPKM>10 at 3 h;500 genes	#N/A	10	0.000662453	0.0566869	0.000787488	0.113724	0.0102193	0.101688	0.00216056	0.000670292	0.00153929	0.507923	0.000732255	0.0147689	0.00035249	0.00749194	0.0401996	0.140394	none	ORF|Uncharacterized	Ortholog(s) have cytosol localization	#N/A	#N/A	#N/A	20.89	16.98	16.3	14.83	17.86	12.78	12.88	14.4433	16.1833	17.02	17.5967	18.325	19.96	13.7467	12.2467	20.5667	15.1533	11.4433	13.72	18.885	18.34	21.0833	14.28	10.83
An02g02900.Aspni5_52164	cluster 10;membership threshold >0.5;peak of expression for FPKM>10 at 3 h;500 genes	#N/A	10	0.000377799	0.00390241	0.000180943	0.00698313	0.00212216	0.00996195	0.00179098	0.000295637	0.000360069	0.895796	0.000271559	0.0269028	0.000121467	0.00103445	0.00531617	0.0445819	none	ORF|Uncharacterized	Ortholog(s) have RNA polymerase II core binding, RNA polymerase II core promoter sequence-specific DNA binding transcription factor activity, TFIIF-class binding transcription factor activity, chromatin binding activity	#N/A	#N/A	#N/A	25.04	26.64	18.23	25.32	31.4033	20.4767	22.32	19.4833	25.0067	28.08	28.97	29.995	30.09	21.2767	20.0833	12.5067	23.5733	23.0133	18.7967	20.58	21.8533	24.4433	27.78	23.38
An16g04640.Aspni5_53587	cluster 10;membership threshold >0.5;peak of expression for FPKM>10 at 3 h;500 genes	#N/A	10	0.00105784	0.00511759	0.000144549	0.0028407	0.000704505	0.00426225	0.00368364	0.000376394	0.000222276	0.80597	0.000686401	0.158136	0.000133923	0.000487233	0.00141114	0.0147652	none	ORF|Uncharacterized	Ortholog(s) have role in protein folding in endoplasmic reticulum and ER membrane protein complex localization	#N/A	#N/A	#N/A	90.04	95.2	78.4967	122.71	124.837	103.357	86.38	78.6267	91.7367	106.03	102.797	114.805	125.595	121.223	115.27	84.87	92.8433	109.957	114.573	126.04	135.93	114.037	114.89	101.473
An08g00290.Aspni5_130364	cluster 10;membership threshold >0.5;peak of expression for FPKM>10 at 3 h;500 genes	#N/A	10	0.00234757	0.0178649	0.00141225	0.0256303	0.0134204	0.031863	0.0123604	0.00210599	0.00369015	0.658008	0.00147883	0.0962436	0.000822913	0.00599791	0.0219034	0.104851	none	ORF|Uncharacterized	Putative Golgi-matrix protein; expression enhanced by maltose	#N/A	#N/A	#N/A	12.5367	13.9867	13.98	17.94	23.3633	13.15	14.2133	14.68	19.3867	20.3067	18.7667	21.655	21.35	12.3467	18.22	8.06	16.71	11.9867	13.42	19.98	17.89	20.4133	21.4433	17.21
An02g13550.Aspni5_37546	cluster 10;membership threshold >0.5;peak of expression for FPKM>10 at 3 h;500 genes	#N/A	10	0.0002688	0.00107035	5.74583e-05	0.00132525	0.000553312	0.0016334	0.00146966	0.000133093	0.000141223	0.898972	0.000151326	0.0792087	4.73132e-05	0.000219922	0.000995212	0.0137534	none	ORF|Uncharacterized	Pantothenate kinase	#N/A	#N/A	#N/A	10.47	18.4033	10.82	18.145	33.2567	17.7967	15.02	11.5667	22.0933	24.6733	26.6767	26.88	28.815	46.66	18.7167	8.65	25.1133	19.38	18.9733	23.12	28.1433	27.5033	35.65	14.5433
An14g04880.Aspni5_211200	cluster 10;membership threshold >0.5;peak of expression for FPKM>10 at 3 h;500 genes	#N/A	10	0.00222451	0.0278387	0.000845411	0.0130861	0.00277455	0.0142801	0.0128923	0.00182016	0.00100542	0.797202	0.00106264	0.0893181	0.000564762	0.0029809	0.00542194	0.0266828	none	ORF|Uncharacterized	Ortholog(s) have role in asexual sporulation resulting in formation of a cellular spore, intralumenal vesicle formation and protein retention in Golgi apparatus, more	#N/A	#N/A	#N/A	89.0833	127.007	113.027	110.425	122.36	80.38	83.46	79.2933	88.1533	102.95	94.1667	104.11	123.18	99.62	92.5733	90.1133	90.6633	72.15	93.6333	119.045	103.47	107.2	98.8433	89.19
An02g08930.Aspni5_47076	cluster 10;membership threshold >0.5;peak of expression for FPKM>10 at 3 h;500 genes	#N/A	10	9.27703e-05	0.00336032	3.64996e-05	0.00256058	0.000284202	0.00417764	0.000308854	5.66156e-05	5.83337e-05	0.972229	8.98413e-05	0.00556747	2.48189e-05	0.000216603	0.00090801	0.0100282	none	ORF|Uncharacterized	Ortholog of A. nidulans FGSC A4 : AN3135, A. fumigatus Af293 : Afu3g13040, A. oryzae RIB40 : AO090012000826, Aspergillus wentii : Aspwe1_0050040 and Aspergillus sydowii : Aspsy1_0087186	#N/A	#N/A	#N/A	20.87	28.7	28.53	23.83	30.9467	20.16	16.4133	15.1633	20.58	25.3233	26.4033	30.695	35.37	23.9433	21.74	14.62	23.14	25.06	19.4567	25.465	25.34	23.36	25.8233	18.89
An04g01720.Aspni5_57079	cluster 10;membership threshold >0.5;peak of expression for FPKM>10 at 3 h;500 genes	#N/A	10	0.00596896	0.0909766	0.00274931	0.0279126	0.00398155	0.0304177	0.0300286	0.00598931	0.00160819	0.638842	0.00257463	0.106692	0.00163783	0.00953157	0.00921143	0.0318774	none	ORF|Uncharacterized	Putative DnaJ co-chaperone; expression enhanced by maltose	#N/A	#N/A	#N/A	68.87	51.75	53.2	59.74	56.4633	45.2	45.4633	46.0267	43.85	48.2233	51.63	49.6	57.985	40.1167	45.52	58.2233	54.5567	53.8533	44.8467	49.97	44.0567	52.97	49.3767	44.02
An11g07920.Aspni5_39287	cluster 10;membership threshold >0.5;peak of expression for FPKM>10 at 3 h;500 genes	#N/A	10	0.00537821	0.100198	0.00133335	0.0304012	0.00444146	0.0267462	0.0120035	0.0026376	0.00124282	0.63913	0.00485875	0.103035	0.0010967	0.00488593	0.00959135	0.0530194	none	ORF|Uncharacterized	Has domain(s) with predicted structural constituent of ribosome activity, role in translation and ribosome localization	#N/A	#N/A	#N/A	168.847	176.98	111.737	147.555	157.287	133.75	109.237	103.543	99.39	146.593	134.347	135.55	181.955	130.907	115.873	112.323	150.333	145.997	104.23	123.35	122.31	110.517	127.577	106.13
An09g06290.Aspni5_122778	cluster 10;membership threshold >0.5;peak of expression for FPKM>10 at 3 h;500 genes	#N/A	10	0.00359721	0.0178475	0.0030462	0.0391259	0.0174237	0.085682	0.0162966	0.0041363	0.00274845	0.523678	0.00240647	0.0954971	0.00159288	0.0177753	0.0455095	0.123637	none	ORF|Uncharacterized	Ortholog(s) have role in mitochondrial fusion and integral component of mitochondrial outer membrane localization	#N/A	#N/A	#N/A	19.7667	23.3067	18.0533	25.835	18.6133	12.4033	14.1367	13.7367	13.8267	17.2467	18.49	18.85	16.45	18.7467	11.8467	14.6333	14.9133	11.56	15.3567	15.87	17.4033	18.4067	20.94	15.3367
An02g04290.Aspni5_52205	cluster 10;membership threshold >0.5;peak of expression for FPKM>10 at 3 h;500 genes	#N/A	10	0.000311411	0.00386774	0.000133618	0.00488051	0.000968664	0.0120063	0.00136206	0.000224182	0.00021454	0.925795	0.000232376	0.0220168	8.93522e-05	0.000781653	0.00297246	0.0241438	none	ORF|Uncharacterized	Ortholog(s) have role in DNA repair, DNA-dependent DNA replication and Elg1 RFC-like complex, nucleus localization	#N/A	#N/A	#N/A	7.30667	10.5833	7.38	10.575	13.94	9.02333	9	8.02	10.3633	10.9533	12.7233	13.99	13.76	11.5967	12.39	4.93333	10.9533	6.74667	7.88667	11.93	13.1767	15.6233	13.4267	9.64333
An16g04330.Aspni5_56424	cluster 10;membership threshold >0.5;peak of expression for FPKM>10 at 3 h;500 genes	#N/A	10	0.00124741	0.0999628	0.000844952	0.0457832	0.00356982	0.0475619	0.00356366	0.000986326	0.000744768	0.699401	0.00128081	0.0267956	0.000431358	0.00504775	0.0113277	0.0514507	dpm1	ORF|Uncharacterized	ER dolichyl-phosphate beta-d-mannosyltransferase; expression enhanced by maltose; induced by caspofungin	#N/A	#N/A	#N/A	160.243	125.173	180.393	179.54	162.177	125.04	104.233	125.11	113.957	152.48	147.593	157.335	189.57	152.67	186.733	264.707	195.54	237.21	174.747	205.82	188.097	179.897	155.447	144.64
An10g00500.Aspni5_44995	cluster 10;membership threshold >0.5;peak of expression for FPKM>10 at 3 h;500 genes	#N/A	10	0.00071908	0.104375	0.00068881	0.116666	0.00727842	0.0549281	0.00210911	0.000679159	0.000959297	0.565765	0.00082159	0.0145805	0.000360272	0.00584548	0.0251482	0.099076	none	ORF|Uncharacterized	Ortholog(s) have protein transporter activity, unfolded protein binding activity and role in protein import into mitochondrial inner membrane, protein import into mitochondrial outer membrane, regulation of growth rate	#N/A	#N/A	#N/A	352.223	331.19	235.297	345.65	259.933	128.7	143.913	145.413	171.49	279.12	242.273	246.23	346.925	196.013	153.997	166.997	254.573	224.337	182.467	248.33	185.523	212.223	250.017	200.73
An12g08030.Aspni5_56669	cluster 10;membership threshold >0.5;peak of expression for FPKM>10 at 3 h;500 genes	#N/A	10	0.00579838	0.0221875	0.00292771	0.0184279	0.00588353	0.0314522	0.0388325	0.00594694	0.00175293	0.614681	0.00241081	0.186269	0.00149405	0.0088414	0.0117494	0.041345	none	ORF|Uncharacterized	Ortholog(s) have ATP-dependent RNA helicase activity	#N/A	#N/A	#N/A	227.873	187.313	143.053	156.045	205.227	156.853	155.087	166.667	153.43	186.95	176.397	192.585	190.4	164.23	155.967	155.953	171.343	170.73	158.16	159.41	150.683	159.147	170.703	143.003
An08g05890.Aspni5_208023	cluster 10;membership threshold >0.5;peak of expression for FPKM>10 at 3 h;500 genes	#N/A	10	0.0031805	0.0410112	0.00221773	0.0270122	0.00423895	0.0436421	0.0156387	0.00351278	0.0011128	0.720821	0.0017278	0.0758814	0.00103251	0.00981171	0.0114981	0.03766	none	ORF|Uncharacterized	Protein of unknown function	#N/A	#N/A	#N/A	42.3467	28.7267	50.32	43.755	41.72	26.0333	25.48	29.7933	23.4667	34.84	35.8967	37.74	41.54	48.2333	26.66	20.53	29.5467	20.94	27.51	30.715	33.5667	28.6867	43.7967	29.9433
An11g05650.Aspni5_124897	cluster 10;membership threshold >0.5;peak of expression for FPKM>10 at 3 h;500 genes	#N/A	10	0.0015733	0.00313815	0.000173134	0.00433732	0.00245182	0.00459284	0.00345263	0.000390752	0.000513845	0.507674	0.00173965	0.368818	0.000179204	0.00060225	0.00380032	0.096563	none	ORF|Uncharacterized	Ortholog(s) have cell division site, cell tip, cytosol, nucleus localization	#N/A	#N/A	#N/A	20.6567	17.6633	17.7767	33.4	41.0133	36.3667	23.5467	21.7067	31.7067	36.29	39.9333	36.15	38.65	33.6133	35.0933	13.02	24.6867	34.59	40.0733	40.92	36.6167	38.8067	31.7	32.3067
An01g07210.Aspni5_35970	cluster 10;membership threshold >0.5;peak of expression for FPKM>10 at 3 h;500 genes	#N/A	10	0.00127928	0.00747987	0.000183162	0.00690712	0.00170345	0.0074053	0.00251762	0.000376415	0.000366796	0.784717	0.00165542	0.112116	0.000178278	0.000750775	0.00369781	0.0686659	none	ORF|Uncharacterized	Ortholog(s) have mitochondrial intermembrane space localization	#N/A	#N/A	#N/A	33.8067	34.8733	30.73	34.205	29.9767	27.8433	20.0333	18.6	22.9567	26.7067	29.7867	27.6	31.84	32.2467	24.9433	17.2833	27.8267	29.49	28.7733	28.705	35.2267	29	32.5233	23.6067
An01g10690	cluster 10;membership threshold >0.5;peak of expression for FPKM>10 at 3 h;500 genes	#N/A	10	0.00228125	0.0194161	0.00038607	0.0106492	0.00236825	0.0164589	0.00546654	0.000793542	0.000874572	0.743166	0.00230937	0.133214	0.000352889	0.0014833	0.00507065	0.0557097	none	ORF|Uncharacterized	Has domain(s) with predicted role in DNA repair, kinetochore assembly	#N/A	#N/A	#N/A	13.0967	12.0433	9.65333	26.125	20.0433	17.4533	12.8233	12.32	16.3	15.5033	17.6233	19.2	21.565	12.4233	17.77	6.5	13.97	9.27667	15.26	18.94	18.2633	17.57	18.5767	18.0933
An02g12980.Aspni5_197907	cluster 10;membership threshold >0.5;peak of expression for FPKM>10 at 3 h;500 genes	#N/A	10	0.000434129	0.0135516	0.000198343	0.0153534	0.0016901	0.0100722	0.00125565	0.000280876	0.000242578	0.888635	0.000448062	0.0167201	0.000127468	0.00119013	0.00509796	0.0447025	none	ORF|Uncharacterized	Ortholog(s) have role in Golgi organization and Golgi apparatus localization	#N/A	#N/A	#N/A	53.87	42.1867	50.6667	78.265	63.8967	44.3433	35.7567	36.83	38.6033	62.1633	64.5067	55.11	73.635	49.9433	41.3267	31.32	36.5567	37.2633	42.88	49.15	45.3667	42.6767	59.4733	43.4233
An02g03230	cluster 10;membership threshold >0.5;peak of expression for FPKM>10 at 3 h;500 genes	#N/A	10	0.000631532	0.00408584	0.000104265	0.00464824	0.00118756	0.00785506	0.00130152	0.000203211	0.000214648	0.838964	0.000913768	0.0669925	0.000100777	0.0004844	0.00293327	0.0693797	none	ORF|Uncharacterized	Ortholog of A. nidulans FGSC A4 : AN5889/seh1, A. fumigatus Af293 : Afu2g11230, Aspergillus wentii : Aspwe1_0044236, Aspergillus sydowii : Aspsy1_0057795 and Aspergillus terreus NIH2624 : ATET_01453	#N/A	#N/A	#N/A	9.89	7.88667	8.75667	12.22	19.2667	17.06	11.1167	8.43	13.0733	16.97	18.3533	19.76	20.675	13.19	13.38	7.27333	15.7533	15.8867	10.08	14.145	16.7067	17.5733	12.7567	11.3267
An07g03360.Aspni5_40050	cluster 10;membership threshold >0.5;peak of expression for FPKM>10 at 3 h;500 genes	#N/A	10	0.000280307	0.0204963	0.000175967	0.0271409	0.00193718	0.0175172	0.000823973	0.000214713	0.000238941	0.857975	0.000317077	0.00902394	0.000107206	0.0013671	0.00718706	0.0551969	none	ORF|Uncharacterized	Ortholog of A. nidulans FGSC A4 : AN8804, A. fumigatus Af293 : Afu5g09570, A. oryzae RIB40 : AO090020000584, Aspergillus wentii : Aspwe1_0035346 and Aspergillus sydowii : Aspsy1_0049430	#N/A	#N/A	#N/A	36.29	29.2267	32.61	38.96	36.8267	26.6533	26.0733	24.5467	27.15	37.1667	36.6567	35.235	42.955	32.9367	26.3533	27.9667	33.7233	29.8	35.6867	36.22	33.3167	30.9933	36.9867	28.7567
An11g04780.Aspni5_208820	cluster 10;membership threshold >0.5;peak of expression for FPKM>10 at 3 h;500 genes	SignalP (Braaksma et al 2010)	10	0.000517482	0.00214718	0.0001589	0.00259716	0.000762434	0.00482163	0.00322739	0.000353979	0.000175352	0.895743	0.000258355	0.0730742	0.000107428	0.00066447	0.00183351	0.0135573	none	ORF|Uncharacterized	Putative protein involved in active glycerol uptake; expression repressed by tunicamycin and DTT	#N/A	#N/A	#N/A	20.45	19.4633	15.38	26.29	36.3067	24.01	23.1433	22.16	24.0767	29.5567	32.43	33.11	32.35	28.08	21.4367	15.0233	22.89	21.2767	19.8633	22.78	25.3967	27.7967	26.7633	23.12
An01g11810.Aspni5_55287	cluster 10;membership threshold >0.5;peak of expression for FPKM>10 at 3 h;500 genes	#N/A	10	0.000546361	0.00354901	9.92497e-05	0.00583422	0.00216527	0.00557179	0.00106944	0.000173633	0.000284233	0.712062	0.000923189	0.0561978	9.32497e-05	0.000455676	0.00432407	0.206651	none	ORF|Uncharacterized	Ortholog(s) have protein serine/threonine phosphatase activity	#N/A	#N/A	#N/A	69.9633	54.28	56.1567	92.25	120.42	107.547	63.9933	54.5333	89.5567	120.497	119.83	115.785	129.145	108.503	101.897	39.13	64.1833	72.0467	114.047	114.545	104.38	109.223	95.5567	93.9
An16g01810.Aspni5_49123	cluster 10;membership threshold >0.5;peak of expression for FPKM>10 at 3 h;500 genes	#N/A	10	9.53731e-05	0.000902636	2.38743e-05	0.000964787	0.000177561	0.00186587	0.000310044	4.56428e-05	3.21376e-05	0.976048	8.65342e-05	0.0115098	1.85089e-05	0.000120083	0.000516037	0.00728293	none	ORF|Uncharacterized	Ortholog(s) have chromatin binding activity	#N/A	#N/A	#N/A	252.357	193.09	168.597	171.815	224.317	170.133	136.097	121.31	142.6	194.063	204.527	221.105	229.36	184.223	171.897	162.72	204.437	189.557	165.46	190.965	204.33	204.233	203.743	163.797
An12g01340.Aspni5_127917	cluster 10;membership threshold >0.5;peak of expression for FPKM>10 at 3 h;500 genes	#N/A	10	0.00211887	0.00456066	0.000385645	0.00545806	0.00379784	0.00469713	0.0114447	0.00098719	0.000981013	0.561396	0.00103923	0.352895	0.000340548	0.0011234	0.00453277	0.0442417	none	ORF|Uncharacterized	Has domain(s) with predicted integral component of membrane localization	#N/A	#N/A	#N/A	30.32	24.6933	18.4267	30.02	46.22	27.2167	24.1467	20.0567	31.3267	41.5333	34.7767	33.905	38.69	22.1233	24.67	18.9367	41.4833	39.6867	21.67	24.885	24.1233	21.49	25.57	26.1867
An07g05700	cluster 10;membership threshold >0.5;peak of expression for FPKM>10 at 3 h;500 genes	#N/A	10	0.000370847	0.0372763	0.000171862	0.0189429	0.00132109	0.0200108	0.00104944	0.000247294	0.000278921	0.865871	0.000407045	0.0120259	0.000122734	0.00117388	0.00450512	0.0362252	none	ORF|Uncharacterized	Protein of unknown function	#N/A	#N/A	#N/A	23.9633	27.9267	30.14	17.27	10.09	5.67	5.12667	3.24667	6.17	7.87333	9.1	9.605	13.675	7.94667	5.25333	4.91667	6.44333	13.0833	8.15	9.595	8.08667	10.2333	6.4	4.91
An01g09690	cluster 10;membership threshold >0.5;peak of expression for FPKM>10 at 3 h;500 genes	#N/A	10	0.00379163	0.0210939	0.000564808	0.0116336	0.00218371	0.0146444	0.00890122	0.00135023	0.000667589	0.71061	0.00304714	0.172395	0.000527096	0.00209346	0.00507282	0.0414234	none	ORF|Uncharacterized	Protein of unknown function	#N/A	#N/A	#N/A	12.3767	15.25	16.03	13.175	21.7767	17.92	11.4333	9.93	11.6967	15.07	20.94	17.755	23.605	21.5	16.7833	9.70667	9.06333	8.23	11.8533	11.78	18.4033	20.8933	21.1267	14.7767
An04g07170.Aspni5_214193	cluster 10;membership threshold >0.5;peak of expression for FPKM>10 at 3 h;500 genes	#N/A	10	0.000317061	0.0522072	0.000194965	0.0763477	0.00339374	0.0315252	0.000756929	0.000216936	0.00042299	0.656074	0.000475411	0.00837063	0.000129508	0.00171881	0.0142128	0.153637	none	ORF|Uncharacterized	Ortholog of A. nidulans FGSC A4 : AN1856, A. fumigatus Af293 : Afu4g09880, Aspergillus wentii : Aspwe1_0034217, Aspergillus sydowii : Aspsy1_0026276 and Aspergillus terreus NIH2624 : ATET_00756	#N/A	#N/A	#N/A	8.73333	10.6767	9.41667	7.15	10.79	8.34667	7.71	6.98	9.20667	10.6333	11.67	10.595	13.775	7.58333	6.68333	5.62333	9.76667	7.43667	6.39667	7.935	9.07	10.2833	7.09333	6.31333
An15g06310.Aspni5_53511	cluster 10;membership threshold >0.5;peak of expression for FPKM>10 at 3 h;500 genes	#N/A	10	0.00306869	0.0049746	0.000669215	0.00633822	0.00262247	0.0125326	0.0145303	0.00162482	0.000582553	0.569014	0.00156271	0.338386	0.000481782	0.00223196	0.00552179	0.035858	none	ORF|Uncharacterized	Phosphatidylethanolamine N-methyltransferase	#N/A	#N/A	#N/A	104.793	157.747	97.8033	126.23	109.02	73.79	57.0667	60.4067	55.2267	88.9533	97.1233	99.745	87.395	158.973	136.403	138.507	124.023	163.07	106.203	98.03	87.1633	86.1967	126.517	114.71
An17g01340.Aspni5_45156	cluster 10;membership threshold >0.5;peak of expression for FPKM>10 at 3 h;500 genes	#N/A	10	0.000243909	0.000636577	3.89604e-05	0.000841117	0.000393335	0.00101404	0.00118241	9.70969e-05	8.7455e-05	0.825457	0.000142089	0.157188	3.44715e-05	0.000140265	0.000681378	0.011822	none	ORF|Uncharacterized	Ortholog of A. nidulans FGSC A4 : AN2273, A. fumigatus Af293 : Afu5g06380, A. oryzae RIB40 : AO090009000618, Aspergillus wentii : Aspwe1_0146932 and Aspergillus sydowii : Aspsy1_0026850	#N/A	#N/A	#N/A	70.91	57.59	51.33	62.375	82.6433	57.5567	47.4433	41.02	58.3333	69.1167	72.1733	69.91	72.7	78.9867	59.9567	35.15	53.9967	59.0433	73.9133	73.65	74.4667	70.52	80.1167	57.5067
An11g00570.Aspni5_52861	cluster 10;membership threshold >0.5;peak of expression for FPKM>10 at 3 h;500 genes	#N/A	10	0.000586722	0.178722	0.00033383	0.0966313	0.00338394	0.067428	0.00113702	0.000361317	0.000512216	0.506966	0.00109517	0.0116129	0.000220377	0.00277628	0.0145097	0.113723	none	ORF|Uncharacterized	Ortholog(s) have nucleus localization	#N/A	#N/A	#N/A	18.5567	19.34	14.6433	26.94	31.7467	27.25	20.1667	20.1467	23.7667	31.4933	34.1	33.87	45.66	37.54	30.0133	18.8333	29.0533	39.12	34.69	42.225	39.4	35.2333	29.1767	23.01
An02g13670.Aspni5_207435	cluster 10;membership threshold >0.5;peak of expression for FPKM>10 at 3 h;500 genes	SignalP (Braaksma et al 2010)	10	0.000411539	0.0166016	0.000372824	0.0387594	0.00333275	0.0937468	0.00132465	0.000375307	0.000416957	0.724021	0.000451991	0.0125381	0.000179939	0.00371033	0.0177305	0.0860268	none	ORF|Uncharacterized	Ortholog(s) have role in cellular calcium ion homeostasis and Golgi medial cisterna, cis-Golgi network, endoplasmic reticulum, fungal-type vacuole membrane localization	#N/A	#N/A	#N/A	64.14	54.04	57.9133	50.745	64.79	48.7633	46.9967	50.7567	51.59	60.5833	67.57	68.945	69.625	49.25	44.46	50.1233	56.89	51.91	46.62	52.46	52.3267	53.6167	43.1367	41.2133
An08g05510	cluster 10;membership threshold >0.5;peak of expression for FPKM>10 at 3 h;500 genes	#N/A	10	0.00123918	0.0383446	0.00034118	0.0138493	0.00184857	0.0122772	0.00337217	0.000625344	0.000482899	0.841192	0.00115514	0.0452821	0.000269551	0.00146192	0.00422331	0.0340353	none	ORF|Uncharacterized	Ortholog of Aspergillus brasiliensis : Aspbr1_0511631	#N/A	#N/A	#N/A	357.473	387.667	285.72	406.17	491.35	344.883	247.55	214.627	278.437	425.397	371.13	411.795	600.655	349.617	332.55	327.483	445.447	450.067	309.753	372.775	297.843	345.31	348.943	341.697
An14g02360.Aspni5_41658	cluster 10;membership threshold >0.5;peak of expression for FPKM>10 at 3 h;500 genes	#N/A	10	0.000244055	0.0137403	9.43189e-05	0.0168705	0.00184968	0.0106281	0.000543979	0.000124319	0.000228488	0.812631	0.000398523	0.0100309	7.08917e-05	0.000600377	0.00541188	0.126533	none	ORF|Uncharacterized	Ortholog(s) have U2 snRNP, cytosol localization	#N/A	#N/A	#N/A	79.5167	92.68	64.91	110.95	86.16	69.7133	52.44	47.5067	67.82	90.0933	82.4667	85.82	107.8	57.4233	64.5433	58.8533	85.6067	80.64	64.7267	82.03	64.7767	81.12	64.31	61.5533
An01g13950.Aspni5_143917	cluster 10;membership threshold >0.5;peak of expression for FPKM>10 at 3 h;500 genes	#N/A	10	0.00789658	0.0354646	0.00187975	0.0246042	0.00574446	0.0305523	0.0177169	0.00338266	0.0015767	0.577569	0.00692909	0.195501	0.00125337	0.00605733	0.0124025	0.0714699	none	ORF|Uncharacterized	Has domain(s) with predicted protein dimerization activity	#N/A	#N/A	#N/A	47.73	37.1233	45.5367	149.445	89.69	80.39	52.8933	69.3867	59.1667	78.5667	85.5633	81.24	91.82	146.02	85.3933	35.9367	32.37	30.3033	64.8333	72.995	82.7333	94.1267	114.543	74.9833
An01g05200	cluster 10;membership threshold >0.5;peak of expression for FPKM>10 at 3 h;500 genes	#N/A	10	0.0070231	0.117538	0.00178015	0.0393216	0.00546623	0.0599339	0.0116385	0.00297413	0.00157559	0.539337	0.00964338	0.107365	0.00137494	0.0070014	0.0137185	0.0743079	none	ORF|Uncharacterized	Ortholog(s) have endoplasmic reticulum localization	#N/A	#N/A	#N/A	249.1	185.35	185.507	209.3	258.593	249.247	176.227	193.177	175.213	232.363	235.013	258.81	303.015	237.89	237.82	224.033	225.257	294.363	209.18	231	242.683	207.53	196.427	219.843
An04g06620.Aspni5_133160	cluster 10;membership threshold >0.5;peak of expression for FPKM>10 at 3 h;500 genes	#N/A	10	0.00533455	0.0125403	0.000558953	0.00990582	0.00287709	0.0142718	0.0111488	0.00150275	0.000881635	0.536401	0.00453134	0.333942	0.000631514	0.00198453	0.00598748	0.0575	none	ORF|Uncharacterized	Ortholog(s) have protein farnesyltransferase activity, role in cellular response to nitrogen starvation, protein farnesylation, regulation of amino acid import and cytosol, nucleus localization	#N/A	#N/A	#N/A	187.63	229.503	274.61	118.195	191.517	168.5	123.49	90.5833	125.54	139.527	191.68	167.3	191.75	220.237	153.237	181.84	142.68	171.847	132.14	124.425	144.06	149.463	209.85	150.337
An05g00110.Aspni5_186696	cluster 10;membership threshold >0.5;peak of expression for FPKM>10 at 3 h;500 genes	#N/A	10	0.000377205	0.0112333	0.000136775	0.00694662	0.00104969	0.0053132	0.00135884	0.00023279	0.000236879	0.928698	0.000306294	0.0194737	9.72206e-05	0.000647512	0.00237532	0.0215168	none	ORF|Uncharacterized	Ortholog(s) have role in mitochondrial protein processing, mitochondrial proton-transporting ATP synthase complex assembly and mitochondrial inner membrane, mitochondrial intermembrane space localization	#N/A	#N/A	#N/A	66.6	75.03	63.4133	86.01	84.99	51.38	44.57	40.0367	55.4833	75.2767	66.81	70.29	96.235	54.4067	54.09	40.4733	72.4733	67.1533	53.9167	76.235	62.4967	67.9433	77.6167	69.4233
An02g13850.Aspni5_197949	cluster 10;membership threshold >0.5;peak of expression for FPKM>10 at 3 h;500 genes	#N/A	10	0.000439158	0.00284391	0.000115781	0.00461279	0.00233228	0.00350491	0.00158748	0.000203888	0.000437263	0.842383	0.000377627	0.056494	9.01508e-05	0.000479025	0.00358432	0.0805145	none	ORF|Uncharacterized	Ortholog(s) have cytosol localization	#N/A	#N/A	#N/A	849.44	904.413	515.037	947.91	1332.64	886.68	648.09	660.79	1079.63	1192.14	1183.47	1107.64	1279.41	901.74	934.943	1009.26	1155.24	1377.18	921.96	945.055	1223.47	971.973	627.013	775.127
An16g04660.Aspni5_48964	cluster 10;membership threshold >0.5;peak of expression for FPKM>10 at 3 h;500 genes	#N/A	10	0.000627945	0.0279488	0.00040436	0.0270439	0.00374765	0.0159654	0.00234488	0.000505136	0.000784286	0.827356	0.000537693	0.021502	0.000221918	0.00229324	0.00917253	0.0595439	none	ORF|Uncharacterized	Ortholog of A. nidulans FGSC A4 : AN5949, A. fumigatus Af293 : Afu2g10330, A. oryzae RIB40 : AO090011000605, Aspergillus wentii : Aspwe1_0175384 and Aspergillus sydowii : Aspsy1_0089318	#N/A	#N/A	#N/A	23.9	23.5767	21.7167	23.58	23.4767	16.6767	15.6267	17.2967	19.6967	21.6567	21.6733	20.99	25.47	19.77	18.8033	14.48	17.8067	17	17.23	22.53	19.2167	22.08	24.0333	15.6367
An15g01250.Aspni5_137541	cluster 10;membership threshold >0.5;peak of expression for FPKM>10 at 3 h;500 genes	#N/A	10	0.000284369	0.0100483	0.000116606	0.017936	0.00282498	0.010386	0.000653784	0.000141976	0.000361236	0.696744	0.000456198	0.0127406	7.9459e-05	0.000709268	0.00763537	0.238882	none	ORF|Uncharacterized	Has domain(s) with predicted translation release factor activity and role in translational termination	#N/A	#N/A	#N/A	26.0133	38.13	20.31	32.93	58.7833	49.9	35.84	40.8433	52.1667	57.9633	59.7633	57.28	67.8	52.66	55.19	24.7867	43.2967	35.26	42.4767	48.125	53.9933	56.35	35.5133	41.9833
An06g01930	cluster 10;membership threshold >0.5;peak of expression for FPKM>10 at 3 h;500 genes	#N/A	10	0.000518153	0.0069339	0.000177739	0.0111308	0.00444946	0.00670013	0.00158688	0.000263892	0.000719019	0.773482	0.000556	0.0345861	0.000130724	0.000823882	0.00712277	0.150818	none	ORF|Uncharacterized	Ortholog(s) have structural constituent of ribosome activity and cytosolic small ribosomal subunit, nucleus localization	#N/A	#N/A	#N/A	3998.1	4669.71	2661.91	4920.64	5692.71	3795.9	2710.18	2874.55	4797.06	5506.88	4970.92	4885.88	6020.46	3780.35	3468.75	4695.33	5002.69	5436.5	3636.65	4663.81	4738.26	4591.68	2757.54	3369.31
An04g04040.Aspni5_203471	cluster 10;membership threshold >0.5;peak of expression for FPKM>10 at 3 h;500 genes	#N/A	10	0.00130938	0.00367552	0.000218946	0.00666563	0.00624088	0.00576015	0.00328438	0.000415045	0.00100405	0.515638	0.00152667	0.201824	0.000204949	0.000791066	0.00729563	0.244146	none	ORF|Uncharacterized	Ortholog(s) have role in cellular response to alkyl hydroperoxide and cytosol, nucleus localization	#N/A	#N/A	#N/A	111.507	91.2667	93.9233	128.23	145.553	117.133	74.32	71.62	121.137	142.117	132.113	128.8	134.435	128.93	125.293	68.2133	114.363	146.773	174.84	184.66	145.877	149.223	117.087	110.927
An11g10070.Aspni5_209093	cluster 10;membership threshold >0.5;peak of expression for FPKM>10 at 3 h;500 genes	#N/A	10	0.0043536	0.0199711	0.000579558	0.0145106	0.0035766	0.0150813	0.0078424	0.00133373	0.00076731	0.655225	0.00503669	0.188907	0.000608835	0.0021444	0.00728279	0.0727791	none	ORF|Uncharacterized	Ortholog of A. nidulans FGSC A4 : AN4746, A. fumigatus Af293 : Afu3g06270, Aspergillus wentii : Aspwe1_0173640, Aspergillus sydowii : Aspsy1_0087871 and Aspergillus terreus NIH2624 : ATET_08802	#N/A	#N/A	#N/A	36.6633	50.93	37.9733	29.9	33.7967	31.8267	25.98	22.55	24.3433	32.4967	32.4633	30.925	35.79	24.4967	27.8367	23.8767	43.5	44.6233	23.3367	26.205	26.0267	29.11	28.8667	27.3533
An12g09670.Aspni5_49490	cluster 10;membership threshold >0.5;peak of expression for FPKM>10 at 3 h;500 genes	#N/A	10	0.00301003	0.00757636	0.000413649	0.00431565	0.00139436	0.00411653	0.0216369	0.00141758	0.000610794	0.55964	0.000962003	0.375681	0.000377064	0.00109068	0.00223358	0.0155231	none	ORF|Uncharacterized	Uracil phosphoribosyltransferase	#N/A	#N/A	#N/A	22.3433	13.4467	8.29	14.005	11.59	6.47	5.64667	4.50667	6.54667	7.67	8.49667	7.23	10.42	5.76	5.47	10.7433	10.0633	11.5333	8.23667	9.965	8.82667	9.13	15.16	8.41333
An18g00900.Aspni5_49789	cluster 10;membership threshold >0.5;peak of expression for FPKM>10 at 3 h;500 genes	#N/A	10	0.000622532	0.0200912	0.000187816	0.0117701	0.00179157	0.00865324	0.00162464	0.000303665	0.000374007	0.874199	0.000701165	0.0280468	0.000144395	0.000873668	0.00394673	0.0466692	none	ORF|Uncharacterized	Ortholog(s) have role in TOR signaling	#N/A	#N/A	#N/A	46.04	39.6567	36.08	52.05	64.2833	43.2367	25.7567	23.7467	39.2533	60.2567	48.6767	54.8	80.435	48.2033	38.0733	30.3067	52.2067	73.6	49.9133	62.545	60.82	53.4533	36.7833	34.3433
An18g06500.Aspni5_132771	cluster 10;membership threshold >0.5;peak of expression for FPKM>10 at 3 h;500 genes	#N/A	10	0.000636432	0.00539068	0.000105593	0.00550798	0.00149554	0.00586652	0.0012671	0.000195898	0.000279119	0.824363	0.000979412	0.0613515	0.000100222	0.000456469	0.00308123	0.0889236	none	ORF|Uncharacterized	Putative phosphomannomutase; induced by caspofungin	#N/A	#N/A	#N/A	87.56	53.9933	53.26	93.115	106.51	92.6533	46.2333	36.9967	72.6667	97.1833	94.9533	100.865	121.255	72.3367	78.4967	59.2867	86.1	119.48	102.863	115.205	92.8533	103.797	61.2167	73.6033
An16g09140.Aspni5_51242	cluster 10;membership threshold >0.5;peak of expression for FPKM>10 at 3 h;500 genes	#N/A	10	0.00326151	0.00763167	0.000659872	0.00696902	0.00322068	0.0123056	0.0216807	0.00186133	0.00145495	0.55094	0.00135817	0.344683	0.000591065	0.00211362	0.00545041	0.0358177	none	ORF|Uncharacterized	Ortholog(s) have cytosol, mRNA cleavage and polyadenylation specificity factor complex localization	#N/A	#N/A	#N/A	11.8633	16.9133	11.86	12.495	20.2867	13.3667	13.6967	11.15	15.8833	14.6867	16.4867	18.145	17.71	19.7	15.93	8.64667	14.9033	12.4033	11.1933	16.03	20.96	21.8233	19.01	12.41
An11g09670.Aspni5_179599	cluster 10;membership threshold >0.5;peak of expression for FPKM>10 at 3 h;500 genes	#N/A	10	0.000433028	0.00824044	0.000219319	0.0225841	0.00901934	0.0117966	0.00121591	0.000257187	0.0009113	0.52311	0.000560001	0.0195726	0.000140712	0.00126661	0.017	0.383673	none	ORF|Uncharacterized	Ortholog(s) have structural constituent of ribosome activity	#N/A	#N/A	#N/A	2593.2	2226.34	1351.05	2555.74	2548.08	1796	1359.54	1588.09	2298.89	2630.03	2493.64	2385.93	2748.07	1736.24	1835.59	2466.34	2458.28	2735.27	2028.97	2365.01	2461.06	2304.61	1449.88	1651.98
An11g09950.Aspni5_178804	cluster 10;membership threshold >0.5;peak of expression for FPKM>10 at 3 h;500 genes	#N/A	10	7.66621e-05	0.00085291	2.26622e-05	0.0020918	0.000581114	0.00230407	0.000197569	3.47064e-05	5.72472e-05	0.879216	0.00010633	0.00788571	1.79988e-05	0.000133783	0.00163182	0.104789	none	ORF|Uncharacterized	Ketopantoate reductase (2-dehydropantoate 2-reductase)	#N/A	#N/A	#N/A	26.3933	27.3933	24.1433	29.795	33.3267	25.5333	18.2967	15.6333	24.5167	33.0467	34.3133	33.445	35.125	24.19	22.5867	17.3267	28.58	31.1067	22.3633	28.295	28.17	30.1467	22.9233	20.6233
An04g02120.Aspni5_203622	cluster 10;membership threshold >0.5;peak of expression for FPKM>10 at 3 h;500 genes	#N/A	10	0.00114447	0.00571764	0.000320035	0.0124502	0.0123233	0.00834038	0.0032598	0.000506325	0.0015733	0.513741	0.00127385	0.0886306	0.000257806	0.00129599	0.0136939	0.335471	none	ORF|Uncharacterized	Ortholog(s) have role in ribosomal large subunit assembly and cytosol localization	#N/A	#N/A	#N/A	1243.86	1297.27	777.393	1604.39	1728.42	1193.19	796.96	821.733	1466.22	1785.41	1559.26	1479.17	1630.75	919.99	1029.83	1053.37	1575.81	1509.07	1029.2	1224.01	1034.45	1152.33	848.89	1004.26
An04g03130.Aspni5_190566	cluster 10;membership threshold >0.5;peak of expression for FPKM>10 at 3 h;500 genes	#N/A	10	4.24517e-05	0.000339423	1.01078e-05	0.000564809	0.00014484	0.000758481	0.000125522	1.82214e-05	2.00031e-05	0.978559	4.57505e-05	0.00696197	8.21834e-06	5.19929e-05	0.000383063	0.011966	none	ORF|Uncharacterized	Putative mannose-phosphate-dolichol utilization protein; expression enhanced by maltose	#N/A	#N/A	#N/A	28.5667	31.3367	27.7533	34.465	51.1833	38.32	27.7133	23.7567	34.0533	46.6367	49.4533	49.12	51.67	30.7067	34.64	24.3467	34.0967	54.5833	55.67	54.36	48.7467	47.7967	28.9333	30.3733
An13g00440.Aspni5_50815	cluster 10;membership threshold >0.5;peak of expression for FPKM>10 at 3 h;500 genes	#N/A	10	0.000901022	0.00188611	0.000124923	0.00330481	0.00215907	0.00388077	0.00249055	0.000277128	0.000367814	0.599616	0.00086664	0.280868	0.000124231	0.000475947	0.00348018	0.0991759	none	ORF|Uncharacterized	Cytidylate kinase	#N/A	#N/A	#N/A	88.9933	65.4967	55.7533	74.51	102.497	82.95	59.8567	49.69	77.4867	91.76	100.137	92.175	91.56	72.8567	73.38	41.2467	84.41	96.8033	85.7433	89.215	92.8867	87.9867	70.7233	66.85
An07g07850.Aspni5_209473	cluster 10;membership threshold >0.5;peak of expression for FPKM>10 at 3 h;500 genes	#N/A	10	0.000459307	0.00462598	0.000247242	0.0139479	0.00598821	0.0133529	0.00176228	0.000339071	0.000625991	0.747544	0.000415288	0.0273938	0.00015964	0.00154758	0.0144365	0.167154	none	ORF|Uncharacterized	Ortholog(s) have histone deacetylase activity, transcription coactivator activity, transcription corepressor activity	#N/A	#N/A	#N/A	52.89	54.85	41.4233	47.97	47.8667	33.5367	34.1367	32.2567	40.5533	46.2967	48.2	45.715	46.125	42.22	34.94	24.5733	34.81	35.6067	34.3967	41.35	37.5633	41.7933	45.9467	33.23
An12g03640	cluster 10;membership threshold >0.5;peak of expression for FPKM>10 at 3 h;500 genes	#N/A	10	0.00113087	0.0119566	0.000238367	0.00670113	0.00109987	0.00711352	0.00377386	0.000536137	0.000334913	0.870916	0.000772008	0.0688967	0.00020255	0.000989576	0.00262513	0.0227123	none	ORF|Uncharacterized	Protein of unknown function	#N/A	#N/A	#N/A	7.60667	7.47667	6.16333	9.75	11.2033	8.16333	6.6	5.65667	7.26333	8.09	10.48	9	11.985	8.54333	7.56333	5.10333	7.03	8.93	7.91	8.78	10.62	8.84667	9.18667	8.12333
An01g07080	cluster 10;membership threshold >0.5;peak of expression for FPKM>10 at 3 h;500 genes	#N/A	10	0.000268337	0.00158178	5.27853e-05	0.00145607	0.000483771	0.00169302	0.00111613	0.0001168	0.000116671	0.924276	0.000185065	0.0548603	4.43906e-05	0.000197084	0.000872773	0.0126789	none	ORF|Uncharacterized	Protein of unknown function	#N/A	#N/A	#N/A	54.46	55.45	53.5967	84.645	87.82	69.0333	61.1967	56.93	69.83	79.9867	73.8533	80.32	86.06	81.6867	69.8967	42.82	54.4433	45.88	78.0233	89.32	88.7033	74.2033	78.59	70.9667
An07g06570.Aspni5_56187	cluster 10;membership threshold >0.5;peak of expression for FPKM>10 at 3 h;500 genes	#N/A	10	0.00308183	0.0957229	0.000993508	0.0384751	0.00466909	0.027144	0.00655136	0.00160679	0.0010258	0.670159	0.00349161	0.0629028	0.000741447	0.00436316	0.011079	0.067993	none	ORF|Uncharacterized	Ortholog(s) have structural constituent of ribosome activity	#N/A	#N/A	#N/A	158.783	145.987	94.2067	168.625	133.717	119.537	100.613	101.673	98.7267	131.687	126.023	121.02	153.075	105.427	101.54	105.42	121.2	118.167	93.76	110.04	103.13	98.5833	119.06	100.69
An01g01060.Aspni5_55496	cluster 10;membership threshold >0.5;peak of expression for FPKM>10 at 3 h;500 genes	#N/A	10	0.000495492	0.0221916	0.000411917	0.0312563	0.00297757	0.0696729	0.0016693	0.000454227	0.000419437	0.781155	0.000505523	0.0149756	0.000207536	0.00341718	0.0124616	0.0577286	none	ORF|Uncharacterized	Ortholog(s) have role in generation of catalytic spliceosome for first transesterification step, mRNA cis splicing, via spliceosome and commitment complex, cytosol localization	#N/A	#N/A	#N/A	101.323	76.1267	60.7633	77.39	81.2267	62.8033	62.5267	64.32	64.38	79.0133	77.33	85.41	87.06	78.15	70.29	66.9333	66.9333	64.7933	73.1267	75.085	84.6367	76.1733	79.2233	68.6733
An11g09420.Aspni5_39399	cluster 10;membership threshold >0.5;peak of expression for FPKM>10 at 3 h;500 genes	#N/A	10	0.00039588	0.0284308	0.000185342	0.0195647	0.00172409	0.0321326	0.00109843	0.00025978	0.000333115	0.843215	0.000472292	0.0136209	0.000134424	0.00129211	0.00594715	0.0511933	none	ORF|Uncharacterized	Protein of unknown function	#N/A	#N/A	#N/A	4.48333	3.63667	7.14333	12.82	13.8333	9.05667	8.64333	6.11333	9.86	12.0133	11.9533	14.79	17.43	9.18333	10.01	3.37	9.70667	6.43	8.14333	12.74	11.9733	11.2633	10.0333	11.2833
An07g05160.Aspni5_39937	cluster 10;membership threshold >0.5;peak of expression for FPKM>10 at 3 h;500 genes	SignalP (Braaksma et al 2010)	10	0.00183368	0.00403325	0.000244422	0.00570417	0.00261717	0.0110699	0.0042872	0.000546621	0.000580923	0.57216	0.00199088	0.290945	0.000251189	0.000982493	0.00540066	0.097352	none	ORF|Uncharacterized	Protein of unknown function; expression repressed by tunicamycin and DTT	#N/A	#N/A	#N/A	32.4533	26.9433	26.67	27.26	33.79	30.0133	23.1167	19.69	26.7967	28.2767	33.6133	33.76	31.775	23.5767	22.12	16.0267	27.97	24.31	20.7333	24.27	28.0333	30.7133	27.24	23.4533
An14g03160.Aspni5_53809	cluster 10;membership threshold >0.5;peak of expression for FPKM>10 at 3 h;500 genes	#N/A	10	9.54608e-05	0.00322249	3.62681e-05	0.00354628	0.000395044	0.00630711	0.000271953	5.28331e-05	7.26964e-05	0.955238	0.000113691	0.00572172	2.57772e-05	0.000237335	0.00140999	0.0232536	none	ORF|Uncharacterized	Ortholog(s) have role in chromatin remodeling and Ino80 complex, cytoplasm localization	#N/A	#N/A	#N/A	16.9733	18.8067	15.4767	16.025	24.5267	16.7833	12.0067	10.84	17.4567	19.2533	23.44	25.58	28.88	23.46	19.52	15.7933	20.5167	22.1733	19.56	21.555	26.8167	24.7867	17.9	14.12
An16g02520.Aspni5_183233	cluster 10;membership threshold >0.5;peak of expression for FPKM>10 at 3 h;500 genes	#N/A	10	0.000672235	0.00482187	0.000333853	0.0103746	0.00449114	0.010316	0.00326073	0.000526211	0.000658839	0.830565	0.000461894	0.0471098	0.000208843	0.00170673	0.00930048	0.0751917	none	ORF|Uncharacterized	Threonine synthase	#N/A	#N/A	#N/A	60.3433	40.97	29.9367	30.83	38.8533	18.38	19.57	18.5367	26.3667	34.74	36.0533	33.08	34.285	19.3467	15.7033	36.0267	39.93	39.1733	29.1933	31.375	29.5333	27.78	26.2667	16.6333
An01g06470.Aspni5_51914	cluster 10;membership threshold >0.5;peak of expression for FPKM>10 at 3 h;500 genes	#N/A	10	0.00303758	0.011138	0.0010677	0.00884456	0.00235156	0.0165202	0.0256443	0.00275365	0.000860973	0.712704	0.00108225	0.180814	0.000670124	0.00368777	0.0053078	0.0235159	none	ORF|Uncharacterized	Ortholog(s) have nucleus localization	#N/A	#N/A	#N/A	11.09	13.1467	8.66	12.38	13.5733	8.58	8.84667	8.76	8.97667	9.82667	11.76	11.805	12.055	9.05333	8.37	5.80333	10.46	8.75	8.72667	10.78	9.90333	10.0567	10.7633	7.73
An07g03200.Aspni5_53311	cluster 10;membership threshold >0.5;peak of expression for FPKM>10 at 3 h;500 genes	#N/A	10	0.000399787	0.000972603	5.98704e-05	0.00120313	0.000483124	0.00199056	0.0017473	0.000152118	0.000120189	0.768895	0.000243854	0.207574	5.45515e-05	0.00022508	0.000970643	0.0149088	none	ORF|Uncharacterized	Ortholog(s) have role in endosomal transport, regulation of cytokinesis, regulation of fungal-type cell wall organization, regulation of vacuole fusion, non-autophagic, vesicle-mediated transport	#N/A	#N/A	#N/A	33.8433	37.39	30.4767	33.52	50.9467	38.5767	32.2733	28.0467	37.4033	40.66	46.5733	46.35	45.725	35.9167	39.2567	25.6367	40.1767	41.0333	39.88	41.42	42.9433	41.7233	36.77	31.6767
An18g02210.Aspni5_54109	cluster 10;membership threshold >0.5;peak of expression for FPKM>10 at 3 h;500 genes	#N/A	10	0.00165589	0.0040554	0.000255384	0.007506	0.00514041	0.00850548	0.00332077	0.000482437	0.00067465	0.516495	0.00242594	0.207915	0.000241364	0.000981241	0.00810743	0.232238	none	ORF|Uncharacterized	Ortholog(s) have GTPase activity	#N/A	#N/A	#N/A	174.243	109.557	150.303	216.595	214.56	192.77	119.043	114.753	157.47	218.41	209.847	206.58	201.69	180.95	162.683	90.3433	132.913	142.483	187.79	184.87	201.4	176.737	195.177	173.567
An07g09650.Aspni5_209300	cluster 10;membership threshold >0.5;peak of expression for FPKM>10 at 3 h;500 genes	#N/A	10	6.72092e-05	0.000960471	2.02992e-05	0.00165225	0.000271354	0.00273952	0.000178165	3.25312e-05	3.49299e-05	0.962998	8.47981e-05	0.00584902	1.58248e-05	0.000126695	0.000941636	0.0240276	none	ORF|Uncharacterized	Ortholog of A. nidulans FGSC A4 : AN5152, A. fumigatus Af293 : Afu1g07110, A. oryzae RIB40 : AO090012000963, Aspergillus wentii : Aspwe1_0028295 and Aspergillus sydowii : Aspsy1_0091614	#N/A	#N/A	#N/A	71.7233	62.4133	81.97	76.99	67.9267	57.1533	48.6	43.8133	52.1867	63.8933	69.1733	69.275	71.82	57.8467	58.79	31.9667	46	54.2733	52.88	55.675	62.53	69.1133	58.4533	61.17
An04g03570.Aspni5_50467	cluster 10;membership threshold >0.5;peak of expression for FPKM>10 at 3 h;500 genes	#N/A	10	0.00324214	0.16536	0.00134557	0.0369105	0.00380363	0.0569545	0.00895248	0.00235318	0.00116385	0.60085	0.00277577	0.0555594	0.00100281	0.0065419	0.0103081	0.0428756	none	ORF|Uncharacterized	Ortholog of A. nidulans FGSC A4 : AN9179, A. fumigatus Af293 : Afu1g10270, A. niger CBS 513.88 : An11g04700, An08g02180, An16g02360 and A. oryzae RIB40 : AO090102000464, AO090005001449, AO090038000402	#N/A	#N/A	#N/A	31.88	6.97333	9.79333	8.985	23.4033	13.3567	13.1333	7.90667	8.92667	17.5067	15.6533	22.145	31.265	18.2267	7.26333	6.38333	3.95667	3.54333	19.3767	93	41.69	44.6467	235.613	74.4633
An08g02470.Aspni5_198789	cluster 10;membership threshold >0.5;peak of expression for FPKM>10 at 3 h;500 genes	#N/A	10	0.000954636	0.00671332	0.000258562	0.00833294	0.00418321	0.00597174	0.00362032	0.000465811	0.000997615	0.790372	0.000749479	0.0880528	0.000200583	0.000967908	0.00571168	0.0824476	none	ORF|Uncharacterized	Ortholog(s) have role in maturation of LSU-rRNA from tricistronic rRNA transcript (SSU-rRNA, 5.8S rRNA, LSU-rRNA) and cytosol, nucleolus, preribosome, large subunit precursor localization	#N/A	#N/A	#N/A	1107.18	1132.48	754.123	1712.73	2050.28	1192.89	827.713	853.233	1602.7	1810.58	1581.07	1586.83	1991.18	956.19	923.587	1048.47	1473.57	1501.77	985.6	1235.45	1153.43	1197.26	892.697	1061.72
An07g03750.Aspni5_48464	cluster 10;membership threshold >0.5;peak of expression for FPKM>10 at 3 h;500 genes	#N/A	10	0.00483994	0.01401	0.00256896	0.0203471	0.0114726	0.0294347	0.0372977	0.00540029	0.00317986	0.571598	0.0020076	0.197385	0.0015989	0.00932073	0.0196624	0.0698761	none	ORF|Uncharacterized	Putative phosphatidylinositol-phosphatidylcholine transfer protein	#N/A	#N/A	#N/A	34.3067	40.0033	27.5	24.235	34.2167	18.4033	23.1967	20.8533	24.2133	28.3667	29.73	29.68	27.725	24.0567	21.4933	18.1133	29.3933	28.4867	25.2233	28.245	25.4667	28.2567	35.43	25.7133
An12g07790.Aspni5_211470	cluster 10;membership threshold >0.5;peak of expression for FPKM>10 at 3 h;500 genes	#N/A	10	0.00161319	0.00961196	0.000516696	0.0171338	0.0148047	0.0112108	0.00524393	0.000810502	0.0025858	0.580264	0.00153221	0.10102	0.000391923	0.00198757	0.0160816	0.235191	none	ORF|Uncharacterized	Ortholog(s) have cytosol, polysomal ribosome localization	#N/A	#N/A	#N/A	875.693	999.78	601.773	1009.84	1176.02	757.093	554.277	598.533	1014.13	1168.4	982.123	980.42	1120.67	659.157	682.257	828.79	1118.37	970.19	738	961.635	811.07	942.01	631.59	705.193
An01g04920	cluster 10;membership threshold >0.5;peak of expression for FPKM>10 at 3 h;500 genes	#N/A	10	0.000368779	0.0397547	0.000227286	0.0662189	0.00587331	0.0248351	0.000899659	0.000239752	0.000697784	0.586523	0.0005659	0.0105702	0.000142966	0.00167702	0.0176612	0.243744	none	ORF|Uncharacterized	Ortholog(s) have structural constituent of ribosome activity, role in cytoplasmic translation and cytosolic large ribosomal subunit, nucleolus localization	#N/A	#N/A	#N/A	2912.37	3083.49	1990.73	4586.72	3480.05	2266.51	1615.23	1790.45	2990.03	3674.86	3406.08	3397.8	4740.77	2244.5	2243.75	2846.91	3245.47	3661.7	2654.48	2937.24	2730.5	3369.74	1906.02	2269.58
An18g05020.Aspni5_212102	cluster 10;membership threshold >0.5;peak of expression for FPKM>10 at 3 h;500 genes	#N/A	10	0.000545894	0.010362	0.00020143	0.0148559	0.00479829	0.00878362	0.00161311	0.00028773	0.000853751	0.760455	0.000613752	0.0300888	0.000147344	0.000983073	0.00825664	0.157154	none	ORF|Uncharacterized	Ortholog(s) have cytosol, nucleus, small-subunit processome localization	#N/A	#N/A	#N/A	1168.8	1325.07	802.37	1551.12	1928.1	1245.62	874.23	911.83	1662.86	1819.17	1662.18	1671.02	2140.68	1108.34	1151.84	1336.92	1745.11	1808.26	1187.2	1379.1	1389.06	1448.81	903.623	1117.06
Aspni5_128523	cluster 10;membership threshold >0.5;peak of expression for FPKM>10 at 3 h;500 genes	#N/A	10	0.00144845	0.157446	0.00103094	0.0734373	0.00734943	0.0464487	0.0041342	0.00119673	0.00149867	0.572216	0.00154743	0.0276157	0.000598083	0.00605752	0.0183609	0.0796145	#N/A	#N/A	#N/A	#N/A	#N/A	#N/A	417.737	454.857	334.887	379.39	360.02	241.447	232.717	238.257	267.29	365.947	292.757	338.44	445.785	206.063	231.64	247.903	394.523	344.587	230.923	296.65	236.08	226.47	297.467	269.077
An12g03980.Aspni5_186837	cluster 10;membership threshold >0.5;peak of expression for FPKM>10 at 3 h;500 genes	#N/A	10	0.000229001	0.0333867	0.000181983	0.0730656	0.00332842	0.0540292	0.000592584	0.000176045	0.000324813	0.662984	0.000341013	0.00634581	0.000101307	0.00177467	0.0165553	0.146583	none	ORF|Uncharacterized	Ortholog(s) have endoplasmic reticulum localization	#N/A	#N/A	#N/A	84.8967	62.12	71.8367	89.08	69.8233	52.5567	48.2767	49.6633	57.5367	73.2733	70.2733	74.905	85.85	57.18	57.0867	61.0867	72.9933	99.98	72.7933	94.96	78.08	70.52	55.19	47.8533
An12g00740.Aspni5_212826	cluster 10;membership threshold >0.5;peak of expression for FPKM>10 at 3 h;500 genes	#N/A	10	0.000483315	0.00254193	0.000101087	0.00436687	0.00215899	0.00350218	0.00129358	0.000180454	0.000289157	0.800091	0.000550967	0.0669128	8.51234e-05	0.000417551	0.00351563	0.113509	none	ORF|Uncharacterized	Ortholog of A. nidulans FGSC A4 : AN9118, A. fumigatus Af293 : Afu7g01900, Neosartorya fischeri NRRL 181 : NFIA_114630 and Aspergillus versicolor : Aspve1_0047801	#N/A	#N/A	#N/A	176.4	178.403	112.24	203.535	157.32	132.77	102.333	101.87	127.973	157.983	148.257	143.935	155.68	105.31	108.443	96.3	153.83	124.153	128.397	132.86	145.553	130.337	125.557	108.6
An02g06040.Aspni5_173056	cluster 10;membership threshold >0.5;peak of expression for FPKM>10 at 3 h;500 genes	#N/A	10	0.00157623	0.0164025	0.000472964	0.0110109	0.00293541	0.00706485	0.00696413	0.000929843	0.000883703	0.820757	0.000932141	0.0867096	0.000333179	0.00161986	0.00482249	0.036585	none	ORF|Uncharacterized	Ortholog(s) have structural constituent of ribosome activity and mitochondrial large ribosomal subunit localization	#N/A	#N/A	#N/A	168.017	149.437	103.553	153.37	148.58	93.9567	77.73	84.2567	104.427	128.113	118.277	108.15	151.515	108.337	92.4167	103.047	142.52	126.57	88.0833	105.59	97.4633	80.6933	110.917	90.82
An12g00410.Aspni5_212792	cluster 10;membership threshold >0.5;peak of expression for FPKM>10 at 3 h;500 genes	#N/A	10	0.00260252	0.0134886	0.00104926	0.0186092	0.00428844	0.0642281	0.00884223	0.0018293	0.000875843	0.690451	0.00203222	0.101201	0.000704507	0.00581112	0.0140581	0.0699286	none	ORF|Uncharacterized	Ortholog(s) have mRNA binding activity, role in arginine catabolic process, positive regulation of cellular response to oxidative stress, positive regulation of nuclear-transcribed mRNA poly(A) tail shortening and cytosol localization	#N/A	#N/A	#N/A	174.497	181.03	130.5	154.025	181.753	141.363	132.48	125.817	124.673	150.067	185.8	189.815	172.54	141.57	147.103	120.227	151.08	141.883	145.833	141.535	164.203	170.61	183.107	156.757
An18g06680.Aspni5_43045	cluster 10;membership threshold >0.5;peak of expression for FPKM>10 at 3 h;500 genes	#N/A	10	0.000981536	0.00292804	0.000177082	0.00539313	0.00386553	0.00577583	0.00259067	0.000341978	0.000504096	0.649438	0.00110125	0.162891	0.000161146	0.000686969	0.00571687	0.157446	none	ORF|Uncharacterized	Ortholog(s) have role in proteasomal ubiquitin-independent protein catabolic process, proteasome assembly, proteasome-mediated ubiquitin-dependent protein catabolic process	#N/A	#N/A	#N/A	257.783	220.843	209.12	343.875	364.257	288.063	199.713	175.947	264.677	372.433	325.673	340.46	334.555	261.49	269.08	154.203	280.693	256.883	337.783	409.11	291.04	344.98	262.033	263.967
An16g02650.Aspni5_56465	cluster 10;membership threshold >0.5;peak of expression for FPKM>10 at 3 h;500 genes	#N/A	10	0.00181193	0.00494774	0.00017822	0.00439025	0.00150027	0.00581786	0.00387901	0.000460112	0.000358734	0.631732	0.00184297	0.293507	0.000203838	0.000640518	0.00282219	0.0459078	none	ORF|Uncharacterized	Ortholog(s) have nucleus localization	#N/A	#N/A	#N/A	20.2767	20.5933	15.1633	31.735	33.85	30.2733	23.0933	17.33	24.11	29.72	30.84	31.085	34.01	30.95	27.7967	11.62	22.6733	25.38	23.0867	27.575	31.89	31.9767	28.1267	26.0433
An01g11160.Aspni5_46396	cluster 10;membership threshold >0.5;peak of expression for FPKM>10 at 3 h;500 genes	#N/A	10	0.000463062	0.00201761	7.27689e-05	0.00280903	0.00128958	0.00351569	0.00120475	0.000146667	0.000260359	0.799481	0.000530014	0.10277	7.01135e-05	0.000298666	0.00229572	0.0827752	none	ORF|Uncharacterized	Ortholog(s) have ubiquitin-specific protease activity, role in protein deubiquitination and nuclear periphery, proteasome complex localization	#N/A	#N/A	#N/A	49.2733	51.9767	45.8767	64.985	51.8267	42.94	30.4467	26.1133	42.5633	45.3933	47.27	49.29	51.06	45.9633	40.0933	31.7067	49.6733	77.83	51.73	60.84	48.4667	52.94	40.2567	32.1267
An08g06200.Aspni5_38222	cluster 10;membership threshold >0.5;peak of expression for FPKM>10 at 3 h;500 genes	#N/A	10	3.00579e-05	0.00019784	5.89778e-06	0.000217678	5.51164e-05	0.000306663	0.000109445	1.24825e-05	1.09047e-05	0.988293	2.41506e-05	0.00800433	4.9104e-06	2.57812e-05	0.00012862	0.00257357	none	ORF|Uncharacterized	Ortholog(s) have mitochondrial outer membrane localization	#N/A	#N/A	#N/A	18.81	21.8233	13.9433	17.305	20.83	15.64	12.34	10.9833	14.4433	17.8633	18.43	19.175	20.545	11.26	12.5833	7.50333	19.1133	17.2867	13.3933	15.55	18.0267	16.81	14.2833	12.4933
An11g10800	cluster 10;membership threshold >0.5;peak of expression for FPKM>10 at 3 h;500 genes	#N/A	10	0.00149591	0.00893994	0.000277978	0.0073748	0.00143722	0.012142	0.00356232	0.000557497	0.000332154	0.813946	0.00149987	0.103301	0.000226962	0.00116799	0.00376037	0.0399776	none	ORF|Uncharacterized	Putative isochorismatase; expression induced by tunicamycin and DTT	#N/A	#N/A	#N/A	37.1	26.75	33.8033	18.505	15.7	13.0867	7.25	7.75667	8.31667	12	15.2533	14.66	16.54	20.0333	20.7467	73.7433	58.54	66.3467	32.0433	43.275	36.13	35.5733	14.31	10.6567
An07g07430.Aspni5_209511	cluster 10;membership threshold >0.5;peak of expression for FPKM>10 at 3 h;500 genes	#N/A	10	0.000547265	0.0136834	0.000264112	0.0259326	0.00840386	0.0149498	0.0015422	0.000326301	0.00104897	0.633011	0.000694591	0.0230782	0.00017852	0.00146781	0.0154711	0.2594	none	ORF|Uncharacterized	Ortholog(s) have cytosol, nucleolus localization	#N/A	#N/A	#N/A	681.803	695.627	379.523	904.37	932.31	613.5	479.267	502.72	815.7	977.633	811.35	884.185	1053.09	544.103	593.343	752.077	861.597	924.077	635.36	755.305	827.377	778.767	423.56	557.633
An01g09850.Aspni5_171415	cluster 10;membership threshold >0.5;peak of expression for FPKM>10 at 3 h;500 genes	#N/A	10	0.000692731	0.00835392	0.000407408	0.0104125	0.00205262	0.0247302	0.00312124	0.000577634	0.000417675	0.870453	0.0005005	0.0352211	0.000208419	0.00222434	0.00621486	0.0344123	none	ORF|Uncharacterized	Ortholog of A. nidulans FGSC A4 : AN0631, A. fumigatus Af293 : Afu1g17000, A. oryzae RIB40 : AO090005000975, Aspergillus wentii : Aspwe1_0068188 and Aspergillus sydowii : Aspsy1_0041402	#N/A	#N/A	#N/A	32.2367	33.1467	31.9133	31.915	25.3667	18.9967	17.69	19.57	19.52	22.5633	23.26	25.505	24.835	24.37	19.0567	18.81	21.8	25.4333	25.3	25.465	26.6167	26.3233	27.1667	19.23
An07g08740.Aspni5_53177	cluster 10;membership threshold >0.5;peak of expression for FPKM>10 at 3 h;500 genes	#N/A	10	0.000174382	0.00970523	0.000112222	0.027956	0.00195536	0.0398864	0.000475735	0.000126552	0.000212887	0.76277	0.000236551	0.00629432	7.05658e-05	0.0011184	0.0110048	0.1379	none	ORF|Uncharacterized	Ortholog(s) have mitochondrion localization	#N/A	#N/A	#N/A	27.4133	45.2167	27.8033	25.795	32.3333	22.8267	21.65	19.2433	25.9567	29.7033	36.43	34.83	38.22	30.3167	25.3167	25.2733	31.3667	29.7133	27.1767	31.475	34.4167	32.9267	33.0633	22.7533
An13g00100.Aspni5_213652	cluster 10;membership threshold >0.5;peak of expression for FPKM>10 at 3 h;500 genes	#N/A	10	0.00227751	0.0188177	0.00119552	0.0208319	0.00828973	0.0212077	0.0137237	0.00214501	0.00245045	0.726941	0.0012095	0.0961819	0.000768017	0.00485389	0.0138897	0.065217	none	ORF|Uncharacterized	Putative serine/threonine-protein kinase; induced by caspofungin	#N/A	#N/A	#N/A	56.7433	95.43	55.46	80.485	71.9167	44.2533	50.9833	46.9067	58.4967	63.3033	59.6867	62.985	67.76	52.41	56.0167	38.3867	61.6467	43.25	45.7133	67.68	67.8433	77.2633	70.8767	58.4967
An17g02240.Aspni5_214126	cluster 10;membership threshold >0.5;peak of expression for FPKM>10 at 3 h;500 genes	#N/A	10	0.000257995	0.00725907	0.000114962	0.0140259	0.00301561	0.0085329	0.000742753	0.000147778	0.000437885	0.76757	0.000317434	0.0133823	7.85145e-05	0.000694253	0.00724146	0.176181	none	ORF|Uncharacterized	Ortholog(s) have RNA binding activity, role in ribosomal large subunit assembly and cytoplasm localization	#N/A	#N/A	#N/A	1197.52	1200.37	702.6	1166.66	1343.38	966.437	765.1	802.99	1206.94	1252.08	1318.73	1255.59	1498.68	1120.06	1113.61	1449.51	1366.31	1698.97	1187.82	1155.84	1382.68	995.553	728.177	887.78
An08g01150.Aspni5_47711	cluster 10;membership threshold >0.5;peak of expression for FPKM>10 at 3 h;500 genes	#N/A	10	5.77292e-05	0.000320146	1.1718e-05	0.000361756	9.41674e-05	0.000639337	0.000231754	2.56641e-05	1.9833e-05	0.978604	4.20656e-05	0.0155485	9.66874e-06	5.1833e-05	0.00023061	0.00375134	none	ORF|Uncharacterized	Ortholog(s) have role in mRNA processing, microtubule cytoskeleton organization, mitotic sister chromatid segregation and TORC1 complex, TORC2 complex, cytosol, nucleus localization	#N/A	#N/A	#N/A	33.9167	38.7333	40.5667	31.17	40.4433	30.1467	25.33	22.2467	28.36	33.6033	36.2167	38.145	38.865	36.1867	27.1267	22.9633	27.0333	33.1267	30.7633	34.425	37.36	38.63	33.7567	27.0367
An04g02010.Aspni5_143563	cluster 10;membership threshold >0.5;peak of expression for FPKM>10 at 3 h;500 genes	#N/A	10	0.00488484	0.112643	0.00250518	0.0561767	0.0114478	0.0333563	0.0142626	0.0036368	0.0028215	0.560182	0.00405072	0.0808419	0.00154207	0.00923329	0.020069	0.0823466	none	ORF|Uncharacterized	Ortholog(s) have role in regulation of sporulation resulting in formation of a cellular spore and cytosol, mitochondrial ribosome, nucleus localization	#N/A	#N/A	#N/A	266.877	224.417	172.557	251.455	187.013	139.35	125.057	136.787	133	192.273	151.857	157.405	208.255	124.283	129.77	146.11	211.07	210.213	129.98	167.97	124.267	136.853	170.517	146.707
An02g02990.Aspni5_36787	cluster 10;membership threshold >0.5;peak of expression for FPKM>10 at 3 h;500 genes	#N/A	10	0.00020499	0.00227528	5.22845e-05	0.004626	0.00166945	0.00334084	0.000484901	8.21712e-05	0.000189519	0.730116	0.000303087	0.0189877	4.46972e-05	0.000268544	0.00333056	0.234023	none	ORF|Uncharacterized	Ortholog(s) have role in DNA-dependent DNA replication, cellular protein localization, meiotic chromosome segregation and cytosol, nucleus localization	#N/A	#N/A	#N/A	12.7767	11.8733	8.67	18.435	17.2433	13.3367	8.38333	6.98667	13.7167	17.42	16.9667	16.015	18.865	13.5133	12.97	8.69	12.5533	16.8133	17.0667	19.65	17.5233	16.4067	13.0433	10.8867
An01g09840.Aspni5_196195	cluster 10;membership threshold >0.5;peak of expression for FPKM>10 at 3 h;500 genes	#N/A	10	0.000739319	0.0360242	0.00021935	0.016895	0.0017706	0.0125214	0.00164239	0.000345149	0.000374377	0.844144	0.000965525	0.0262774	0.000171941	0.00111512	0.00461763	0.0521762	none	ORF|Uncharacterized	Has domain(s) with predicted NADH dehydrogenase (ubiquinone) activity and mitochondrion localization	#N/A	#N/A	#N/A	532.777	475.397	384.797	499.33	645.277	493.897	277.953	257.76	382.723	573.067	573.27	560.36	863.425	527.583	433.543	406.787	546.717	700.72	524.507	563.04	541.943	547.097	472.673	444.693
An08g08820	cluster 10;membership threshold >0.5;peak of expression for FPKM>10 at 3 h;500 genes	#N/A	10	0.000498245	0.00790964	0.000275114	0.0109676	0.00164328	0.037409	0.00177206	0.000382185	0.000270173	0.868572	0.000454839	0.0229046	0.00015755	0.00184493	0.00623015	0.0387086	none	ORF|Uncharacterized	Ortholog of A. nidulans FGSC A4 : AN5446, A. fumigatus Af293 : Afu6g13500, A. oryzae RIB40 : AO090103000340, Neosartorya fischeri NRRL 181 : NFIA_059450 and Aspergillus versicolor : Aspve1_0084095	#N/A	#N/A	#N/A	26.9167	21.1733	33.1433	12.445	39.18	14.9767	10.13	11.3433	11.6833	29.5367	34.31	45.52	40.905	25.3067	17.6467	23.1867	26.0033	43.5133	27.64	30.135	31.1167	32.8267	31.9567	16.33
An04g07040.Aspni5_214212	cluster 10;membership threshold >0.5;peak of expression for FPKM>10 at 3 h;500 genes	#N/A	10	0.000239229	0.00291877	6.16201e-05	0.00593336	0.00204819	0.00482179	0.00050749	9.13641e-05	0.000233499	0.588866	0.000419963	0.0190037	5.19601e-05	0.000322574	0.00431077	0.370169	none	ORF|Uncharacterized	Ortholog(s) have Golgi apparatus, cytoplasmic vesicle localization	#N/A	#N/A	#N/A	148.407	125.07	133.88	178.22	231.473	192.783	107.513	100.787	191.14	234.697	230.083	229.54	261.15	185.383	185.45	89.4933	156.643	217.8	223.067	244.785	220.78	229.513	187.71	171.823
An09g04170.Aspni5_212557	cluster 10;membership threshold >0.5;peak of expression for FPKM>10 at 3 h;500 genes	#N/A	10	0.00305363	0.00583165	0.000927803	0.00745935	0.00448658	0.0132175	0.0261709	0.0022756	0.00150592	0.548389	0.00119	0.334121	0.000638291	0.00287837	0.00732739	0.040527	none	ORF|Uncharacterized	Ortholog(s) have cytosol localization	#N/A	#N/A	#N/A	24.83	24.3733	23.83	25.955	36.4733	26.0833	26.35	26.0133	29.3633	30.7833	31.6433	33.74	31.175	23.0967	30.75	16.95	27.6333	25.07	24.3833	33.535	32.06	37.38	31.6867	26.3733
An18g05810.Aspni5_212184	cluster 10;membership threshold >0.5;peak of expression for FPKM>10 at 3 h;500 genes	#N/A	10	0.00209722	0.00691693	0.000508838	0.0092094	0.00716368	0.0076094	0.00973652	0.00102825	0.00208455	0.624664	0.00129311	0.228822	0.000401018	0.00160637	0.00809197	0.0887668	none	ORF|Uncharacterized	Protein with similarity to cytoplasmic ribosomal protein of the small subunit S26	#N/A	#N/A	#N/A	1146.8	1411.05	837.973	1365.64	1541.16	930.927	730.437	763.39	1242.51	1334.66	1199.42	1202.08	1344.64	925.02	981.297	1199.19	1467.63	1497.88	916.603	1150.33	1158.42	1156.53	811.45	902.327
An01g13400.Aspni5_51724	cluster 10;membership threshold >0.5;peak of expression for FPKM>10 at 3 h;500 genes	#N/A	10	0.000461413	0.00372822	0.000142284	0.00874685	0.00589518	0.0073338	0.00126341	0.000214938	0.000613487	0.574167	0.000593051	0.0371147	0.000115488	0.000695432	0.00907043	0.349845	none	ORF|Uncharacterized	Ortholog(s) have tubulin binding activity, role in tubulin complex assembly and prefoldin complex localization	#N/A	#N/A	#N/A	59.3067	60.84	58.5967	88.195	74.5767	54.05	41.8467	36.57	63.5	78.32	67.27	72.4	74.94	51.5933	47.6633	42.3433	61.77	64.9967	59.4867	72.98	57.7567	60.7433	42.07	45.5233
An11g09790.Aspni5_209058	cluster 10;membership threshold >0.5;peak of expression for FPKM>10 at 3 h;500 genes	#N/A	10	0.000277104	0.00188946	8.64375e-05	0.0053991	0.00238433	0.00676328	0.000761204	0.000130248	0.000255628	0.672732	0.00034952	0.0272114	6.64778e-05	0.000491343	0.00606499	0.275138	sC	ORF|Uncharacterized	ATP sulfurylase	#N/A	#N/A	#N/A	203.283	164.177	147.083	80.175	141.003	106.777	77.6367	74.2233	113.287	130.19	152.373	140.855	137.01	87.39	101.74	85.5867	148.99	181.627	86.6067	102.075	111.33	122.533	113.54	109.44
An11g06730.Aspni5_179578	cluster 10;membership threshold >0.5;peak of expression for FPKM>10 at 3 h;500 genes	#N/A	10	0.00143545	0.00295251	0.000256703	0.00338207	0.00203099	0.0045967	0.00930485	0.000679714	0.00074116	0.54638	0.00065107	0.394143	0.000224413	0.000801469	0.00296855	0.0294519	none	ORF|Uncharacterized	Ortholog(s) have role in mRNA cis splicing, via spliceosome and U2-type spliceosomal complex, cytosol localization	#N/A	#N/A	#N/A	7.8	12.6933	8.91	10.885	17.54	10.2733	9.14667	7.63333	13.0067	12.7367	13.58	14.47	14.325	10.41	10.3833	5.89	12.7467	9.19333	8.94	12.62	12.3567	15.03	11.98	9.37
An08g02210	cluster 10;membership threshold >0.5;peak of expression for FPKM>10 at 3 h;500 genes	#N/A	10	0.000441409	0.0290925	0.000317393	0.0653849	0.005207	0.0318507	0.00129394	0.000361195	0.000625804	0.685786	0.000508831	0.0123524	0.000197755	0.0028332	0.020377	0.14337	none	ORF|Uncharacterized	Ortholog(s) have iron ion binding activity, role in ribosomal large subunit biogenesis, ribosomal subunit export from nucleus, translational initiation, translational termination and cytosolic ribosome, nucleus localization	#N/A	#N/A	#N/A	6.89667	11.27	2.15333	7.985	11.3	8.30667	8.71	7.92333	9.70333	10.9167	12.2033	10.71	12.905	10.6533	9.63667	7.65333	8.94	8.42333	9.71333	9.18	9.89333	10.0567	5.87	8.68333
An07g08370.Aspni5_181340	cluster 10;membership threshold >0.5;peak of expression for FPKM>10 at 3 h;500 genes	#N/A	10	0.000138484	0.00178255	4.02431e-05	0.00394657	0.00124075	0.00272554	0.000351027	6.10691e-05	0.000131203	0.799574	0.000191515	0.0123384	3.24633e-05	0.000218678	0.00272326	0.174504	none	ORF|Uncharacterized	Ortholog(s) have CTD phosphatase activity, protein tyrosine phosphatase activity	#N/A	#N/A	#N/A	64.5467	54.88	61.9333	62.525	94.3567	70.9967	48.39	42.8667	74.2167	95.2767	94.5933	87.215	102.45	59.5467	53.39	36.85	70.89	69.0333	58.2933	62.395	74.9367	82.3567	62.68	50.59
An13g00550.Aspni5_57195	cluster 10;membership threshold >0.5;peak of expression for FPKM>10 at 3 h;500 genes	#N/A	10	0.000479537	0.00887722	0.000275446	0.0191946	0.00426148	0.0222721	0.00165034	0.000338769	0.000729395	0.770162	0.000479827	0.0225603	0.000161987	0.00181305	0.012815	0.133929	none	ORF|Uncharacterized	Ortholog(s) have 3-deoxy-7-phosphoheptulonate synthase activity and role in aromatic amino acid family biosynthetic process	#N/A	#N/A	#N/A	129.513	161.353	82.72	137.46	122.743	79.49	66.4233	76.4667	104.553	101.35	126.083	119.36	127.15	88.45	77.6533	223.673	182.807	155.393	102.76	134.655	128.43	130.267	72.5833	71.72
Aspni5_128321	cluster 10;membership threshold >0.5;peak of expression for FPKM>10 at 3 h;500 genes	#N/A	10	0.000823627	0.11156	0.000409656	0.0646095	0.00493791	0.0281497	0.00184651	0.000507927	0.000782953	0.637761	0.00119863	0.0189586	0.00028959	0.00260614	0.013584	0.111975	#N/A	#N/A	#N/A	#N/A	#N/A	#N/A	33.45	19.1367	25.49	74.265	46.8667	33.6867	26.6367	23.2333	33.2367	49.83	43.01	42.815	65.81	31.7567	38.4667	11.6133	34.87	29.1967	37.1067	43.475	41.0533	40.93	41.0167	38.0967
An14g03710.Aspni5_211116	cluster 10;membership threshold >0.5;peak of expression for FPKM>10 at 3 h;500 genes	#N/A	10	0.0026178	0.0111143	0.000664201	0.0116452	0.00448943	0.0171746	0.0121042	0.0014874	0.0017818	0.678135	0.0015041	0.181761	0.000569843	0.00260991	0.00851356	0.0638281	none	ORF|Uncharacterized	Ortholog(s) have ATP-dependent 3'-5' DNA helicase activity, DNA replication origin binding, four-way junction helicase activity and single-stranded DNA binding, more	#N/A	#N/A	#N/A	23.6633	25.55	18.4033	25.975	28.9733	21.6	21.2233	18.7467	25.0867	22.3167	26.9867	26.395	27.325	20.5133	21.42	11.7167	18.18	17.0033	20.11	21.365	21.2633	27.0433	27.3033	23.4767
An15g00980.Aspni5_40379	cluster 10;membership threshold >0.5;peak of expression for FPKM>10 at 3 h;500 genes	#N/A	10	0.000367581	0.0131086	0.000289634	0.0499325	0.0081548	0.0463504	0.00116092	0.000312227	0.000773341	0.566436	0.000429555	0.0120624	0.000176052	0.00274377	0.0335607	0.264142	none	ORF|Uncharacterized	Ortholog(s) have role in hyphal growth, mitochondrial genome maintenance, phospholipid transport, protein import into mitochondrial outer membrane, sporocarp development involved in sexual reproduction	#N/A	#N/A	#N/A	18.48	22.0133	16.0733	22.185	22.3467	17.8167	18.8367	17.61	20.9067	21.9633	23.15	22.765	23.575	15.46	14.77	13.27	21.89	17.47	17.02	18.935	19.6833	20.0033	17.6967	15.2533
An01g06560.Aspni5_51912	cluster 10;membership threshold >0.5;peak of expression for FPKM>10 at 3 h;500 genes	#N/A	10	0.000305312	0.000924636	4.26957e-05	0.000889854	0.000283897	0.00108196	0.00128006	0.000108399	7.40389e-05	0.840996	0.000179983	0.144935	3.69071e-05	0.000148006	0.000554091	0.00815883	none	ORF|Uncharacterized	Argininosuccinate lyase	#N/A	#N/A	#N/A	128.197	99.3767	66.3567	125.66	110.7	80.32	55.65	53.9733	70.57	85.6167	97.0433	90.295	102.185	67.8933	73.6233	143.4	171.633	149.86	110.17	130.165	94.4767	85.4967	66.1467	55.86
An12g08680	cluster 10;membership threshold >0.5;peak of expression for FPKM>10 at 3 h;500 genes	#N/A	10	0.000360832	0.0195733	0.000191544	0.0284373	0.00422422	0.0154085	0.00100187	0.000230596	0.000553423	0.75915	0.000463961	0.013448	0.000125472	0.00121368	0.0105339	0.145083	none	ORF|Uncharacterized	Ortholog(s) have cytosol, nucleus localization	#N/A	#N/A	#N/A	41.5867	35.0867	30.5033	54.285	57.97	31.37	22.4367	22.3067	44.2367	60.6933	49.0367	54.655	74.425	33.8667	28.9	31.1667	52.7633	41.16	35.86	49.69	44.8167	58.1933	33.59	29.3
An16g08370.Aspni5_127007	cluster 10;membership threshold >0.5;peak of expression for FPKM>10 at 3 h;500 genes	#N/A	10	0.00301334	0.0924423	0.00157724	0.0496407	0.00528546	0.105559	0.00871736	0.00265872	0.00127054	0.586084	0.00261155	0.0513535	0.00122077	0.0104987	0.0175268	0.0605401	none	ORF|Uncharacterized	Ortholog(s) have chaperone binding activity, role in aerobic respiration, iron-sulfur cluster assembly and mitochondrion localization	#N/A	#N/A	#N/A	29.8467	23.5367	16.37	23.635	24.41	16.9867	20.6067	13.6967	15.2433	20.4867	23.1967	24.815	28.18	18.23	16.9	9.84333	19.1533	19.8067	19.0633	25.42	21.5933	20.2567	26.37	15.2533
An17g01460	cluster 10;membership threshold >0.5;peak of expression for FPKM>10 at 3 h;500 genes	#N/A	10	0.000939321	0.0413094	0.000500198	0.0305029	0.00519493	0.0186304	0.00317764	0.000667152	0.00121757	0.776509	0.000868572	0.030684	0.00031059	0.00251711	0.0106761	0.0762949	none	ORF|Uncharacterized	Ortholog of Aspergillus acidus : Aspfo1_0084770	#N/A	#N/A	#N/A	9713.46	9845.04	6239.45	10760.9	11418.5	5902.47	4800.43	5476.79	8540.3	10333.2	8572.04	9522.88	13582.4	7325.55	6659.87	10379.3	12035.4	14888.2	8099.77	11123.5	9878.73	10270.8	6069.91	7511.61
An12g00380.Aspni5_43609	cluster 10;membership threshold >0.5;peak of expression for FPKM>10 at 3 h;500 genes	#N/A	10	0.000374747	0.00151788	8.33002e-05	0.00152539	0.000579718	0.00198001	0.00234936	0.000200515	0.00015831	0.883219	0.00018666	0.0957016	6.45807e-05	0.000292246	0.00103087	0.0107362	none	ORF|Uncharacterized	Ortholog(s) have Rab guanyl-nucleotide exchange factor activity, role in ER to Golgi vesicle-mediated transport, intra-Golgi vesicle-mediated transport and TRAPP complex, cis-Golgi network membrane, cytosol, nucleus localization	#N/A	#N/A	#N/A	44.4567	51.0867	34.8367	77.685	93.1067	46.0533	38.79	32.4733	54.4333	70.5567	64.8333	74.55	80.225	62.78	45.1233	22.2667	41.8167	30.4367	46.2967	70.7	59.0033	63.75	84.3167	55.61
An12g00490.Aspni5_189410	cluster 10;membership threshold >0.5;peak of expression for FPKM>10 at 3 h;500 genes	#N/A	10	0.000473814	0.00209957	7.42859e-05	0.00144047	0.000373963	0.00153197	0.00220123	0.000190655	0.000114071	0.871372	0.000247392	0.110934	6.09305e-05	0.000244214	0.000719581	0.00792186	none	ORF|Uncharacterized	Ortholog(s) have role in regulation of cell shape, regulation of phosphorylation of RNA polymerase II C-terminal domain, transcription elongation from RNA polymerase II promoter and mitotic spindle pole body, nuclear chromatin localization	#N/A	#N/A	#N/A	31.94	25.8867	26.6833	33.415	30.4233	21.66	15.9933	16.1733	19.57	23.6267	25.24	23.925	29.35	28.2833	21.23	15.2533	22.51	24.65	21.8167	27.725	27.6	28.07	33.3467	23.1067
An07g05800.Aspni5_39899	cluster 10;membership threshold >0.5;peak of expression for FPKM>10 at 3 h;500 genes	#N/A	10	9.69215e-05	0.00311886	3.36366e-05	0.00317439	0.000434234	0.00231382	0.000279737	5.13533e-05	6.76757e-05	0.962659	0.000108671	0.00611665	2.44121e-05	0.000185139	0.0011402	0.0201958	none	ORF|Uncharacterized	Putative signal recognition particle subunit; expression enhanced by maltose	#N/A	#N/A	#N/A	122.207	99.0833	81.0633	104.59	105.643	77.2	60.3933	57.4367	76.3267	101.46	95.63	96.205	121.085	84.9433	78.32	69.19	101.49	123.31	107.033	121.195	102.037	104.18	85.6333	77.5033
An02g06780.Aspni5_206922	cluster 10;membership threshold >0.5;peak of expression for FPKM>10 at 3 h;500 genes	#N/A	10	0.00198094	0.0139886	0.00121367	0.0240007	0.0068963	0.0611458	0.00736057	0.00153522	0.00135824	0.674239	0.00164772	0.0765108	0.00059972	0.00648311	0.020313	0.100726	none	ORF|Uncharacterized	Ortholog(s) have Rab GTPase binding, SNARE binding activity and role in Golgi to plasma membrane transport, establishment of cell polarity, exocytosis, small GTPase mediated signal transduction	#N/A	#N/A	#N/A	34.7933	63.0667	31.2233	65.19	69.45	54.11	46.16	55.8267	54.96	60.7633	68.42	71.585	65.92	99.27	86.8567	24.68	38.61	30.9633	59.2533	70.62	70.12	79.1933	86.63	74.2767
An02g07010.Aspni5_206944	cluster 10;membership threshold >0.5;peak of expression for FPKM>10 at 3 h;500 genes	#N/A	10	0.00137443	0.00967442	0.000326218	0.0121057	0.006397	0.00715512	0.00410749	0.000577059	0.00143755	0.702808	0.00130445	0.103282	0.000272515	0.00120761	0.00806712	0.139903	none	ORF|Uncharacterized	Protein similar to ubiquitin UBI1 of A. nidulans	#N/A	#N/A	#N/A	1209.71	1294.18	747.043	1641.2	2386.56	1557.01	924.867	954.567	1930.92	2201.13	1960.2	1765.6	2434.28	1111.34	1207.58	1414.67	1973.01	2208.59	1371.66	1648.58	1580.83	1713.66	1012.42	1232.03
An11g11040.Aspni5_209168	cluster 10;membership threshold >0.5;peak of expression for FPKM>10 at 3 h;500 genes	#N/A	10	0.000106874	0.00268585	3.86884e-05	0.00366169	0.000679635	0.00300684	0.000323328	5.6089e-05	0.000117355	0.937702	0.000120864	0.00774289	2.74371e-05	0.000215058	0.0017007	0.0418147	none	ORF|Uncharacterized	Ortholog(s) have cytosol, nucleus localization	#N/A	#N/A	#N/A	67.98	69.5	40.5233	67.495	86.29	60.2867	43.5567	45.2933	70.5367	76.19	79.6033	80.22	96.225	57.3633	59.6233	68.0467	84.6433	95.9133	64.0767	71.725	78.1267	68.6967	44.2	52.51
An15g03880.Aspni5_40588	cluster 10;membership threshold >0.5;peak of expression for FPKM>10 at 3 h;500 genes	#N/A	10	0.000270678	0.00683829	0.000100855	0.0066382	0.000830905	0.00804541	0.000723184	0.000143583	0.000135285	0.927763	0.000320824	0.0141205	6.47232e-05	0.000553359	0.00254134	0.03091	none	ORF|Uncharacterized	Ortholog of A. nidulans FGSC A4 : AN1801, A. fumigatus Af293 : Afu2g14620, A. oryzae RIB40 : AO090005000082, Neosartorya fischeri NRRL 181 : NFIA_089820 and Aspergillus versicolor : Aspve1_0147504	#N/A	#N/A	#N/A	40.66	47.4233	30.3333	42.71	45.3533	30.6533	12.64	19.8267	21.5167	41.05	40.5533	44.14	54.355	48.9233	55.9867	15.18	21.7	41.81	70.5667	70.81	68.8167	70.94	38.2367	29.74
An15g00080.Aspni5_200417	cluster 10;membership threshold >0.5;peak of expression for FPKM>10 at 3 h;500 genes	#N/A	10	0.000570104	0.00224669	0.000100505	0.00271364	0.00131603	0.00272726	0.00211692	0.000211206	0.000352039	0.801104	0.000431399	0.142297	8.57844e-05	0.000358296	0.0020334	0.0413362	none	ORF|Uncharacterized	Ortholog(s) have cytosol localization	#N/A	#N/A	#N/A	570.51	650.283	360.91	500.195	789.12	555.423	365.22	372.617	617.773	636.317	664.787	658.34	735.665	551.203	575.463	683.61	742.483	877.607	535.063	622.065	701.117	619.99	390.15	440.747
An02g09740.Aspni5_52374	cluster 10;membership threshold >0.5;peak of expression for FPKM>10 at 3 h;500 genes	#N/A	10	0.000232515	0.00265549	8.02157e-05	0.00608054	0.00264123	0.00500706	0.00073162	0.000121633	0.000337927	0.770831	0.000257944	0.0199463	6.2547e-05	0.000435702	0.00516476	0.185413	none	ORF|Uncharacterized	Ortholog(s) have RNA polymerase II core promoter proximal region sequence-specific DNA binding transcription factor activity involved in positive regulation of transcription, sequence-specific DNA binding activity	#N/A	#N/A	#N/A	8.76667	9.33	9.77333	15.395	15.43	10.9267	9.49667	8.32333	13.5833	14.6433	14.74	14.55	15.7	9.16333	11.42	4.38667	10.5933	7.87	9.27	11.35	12.5167	15.1	11.5333	11.4167
An07g02900.Aspni5_209800	cluster 10;membership threshold >0.5;peak of expression for FPKM>10 at 3 h;500 genes	#N/A	10	0.000140739	0.00403887	8.99612e-05	0.0123562	0.00156825	0.0130129	0.000459694	0.000107204	0.000157152	0.871574	0.000154518	0.00659877	5.30842e-05	0.000760049	0.00679228	0.0821362	none	ORF|Uncharacterized	Ortholog(s) have RNA binding activity, role in generation of catalytic spliceosome for first transesterification step, mRNA cis splicing, via spliceosome and commitment complex localization	#N/A	#N/A	#N/A	50.14	58.0633	44.15	59.61	54.6633	42.17	41.2233	40.6067	45.89	52.8367	57.36	54.58	57.5	47.9367	43.7367	30.94	44.0833	53.6067	49.86	55.66	51.4167	53.8967	55.33	40.9167
An12g00680.Aspni5_189824	cluster 10;membership threshold >0.5;peak of expression for FPKM>10 at 3 h;500 genes	#N/A	10	0.000253171	0.00116477	3.76579e-05	0.000952331	0.000266977	0.00122888	0.000979554	9.12182e-05	7.79693e-05	0.906067	0.000167335	0.0797117	3.34061e-05	0.000137803	0.000536164	0.00829447	none	ORF|Uncharacterized	Ortholog of Aspergillus tubingensis : Asptu1_0061284, Aspergillus brasiliensis : Aspbr1_0059672, Aspergillus glaucus : Aspgl1_0126885 and Aspergillus kawachii : Aspka1_0181368	#N/A	#N/A	#N/A	8.42667	12.8633	14.9633	11.48	20.6067	14.02	8.86333	7.7	12.9967	14.4833	16.8133	16.915	19.92	16.0633	15.8967	6.47667	13.62	9.32	12.7733	16.655	18.53	18.0867	10.8967	10.92
An12g04830.Aspni5_42383	cluster 10;membership threshold >0.5;peak of expression for FPKM>10 at 3 h;500 genes	SignalP (Braaksma et al 2010)	10	0.000245199	0.00388431	7.53883e-05	0.00905534	0.00200962	0.00856278	0.000481816	0.000100837	0.000199951	0.56432	0.000485944	0.0143175	5.81689e-05	0.000453192	0.00592185	0.389828	none	ORF|Uncharacterized	Ortholog(s) have role in retrograde vesicle-mediated transport, Golgi to ER and COPI vesicle coat, cytosol, nucleus localization	#N/A	#N/A	#N/A	110.367	91.0367	80.13	108.94	136.637	126.263	88.77	92.6633	115.63	139.063	145.817	141.335	151.92	109.827	127.483	83.04	112.59	142.067	137.603	152.555	157.77	147.723	111.773	101.98
An18g04640.Aspni5_42907	cluster 10;membership threshold >0.5;peak of expression for FPKM>10 at 3 h;500 genes	#N/A	10	0.000865805	0.00252897	0.000172656	0.00254946	0.00119777	0.00330541	0.00595828	0.000445911	0.000401865	0.727913	0.000389014	0.233234	0.000141077	0.000554955	0.0018975	0.0184439	none	ORF|Uncharacterized	Ortholog(s) have protein homodimerization activity and role in attachment of spindle microtubules to kinetochore involved in homologous chromosome segregation, mitotic sister chromatid segregation, mitotic spindle assembly checkpoint	#N/A	#N/A	#N/A	14.2267	17.81	18.4633	22.465	39.4133	17.78	14.94	11.5467	24.1967	27	26.34	30.145	31.97	23.68	27.5333	9.94667	17.87	13.38	21.56	27.335	28.6033	28.5967	31.6733	23.33
An05g00080	cluster 10;membership threshold >0.5;peak of expression for FPKM>10 at 3 h;500 genes	#N/A	10	0.00255872	0.112396	0.00117439	0.0467336	0.00676088	0.0221279	0.00740279	0.00173126	0.0017482	0.652304	0.00225083	0.0535508	0.000769256	0.00496348	0.0131504	0.070378	none	ORF|Uncharacterized	Ortholog of A. nidulans FGSC A4 : AN5813, A. oryzae RIB40 : AO090011000939, Aspergillus wentii : Aspwe1_0043753, Aspergillus sydowii : Aspsy1_0201714 and Aspergillus terreus NIH2624 : ATET_06862	#N/A	#N/A	#N/A	78.26	94.5767	47.66	75.905	60.0433	41.9833	35.3467	38.43	42.5667	57.53	50.5633	46.38	71.31	50.1	51.0733	51.7033	70.4233	68.4967	47.3767	55.05	46.5067	46.0633	51.8533	52.4133
An12g00370.Aspni5_56974	cluster 10;membership threshold >0.5;peak of expression for FPKM>10 at 3 h;500 genes	#N/A	10	0.000329744	0.00145479	5.10151e-05	0.00191974	0.000773523	0.00171154	0.000926614	0.000107505	0.000142721	0.869642	0.000322387	0.0807503	4.76966e-05	0.000200082	0.00134086	0.0402796	none	ORF|Uncharacterized	Ortholog(s) have U5 snRNP, spliceosomal complex localization	#N/A	#N/A	#N/A	45.54	38.72	33.3	43.595	55.0167	43.65	29.95	26.3067	40.6433	49.68	50.7867	46.755	54.16	45.5	36.3533	25.51	41.5267	47.6367	39.3433	48.27	48.4767	47.3267	46.37	34.0933
An16g04680.Aspni5_183811	cluster 10;membership threshold >0.5;peak of expression for FPKM>10 at 3 h;500 genes	#N/A	10	0.000116998	0.00136114	3.67665e-05	0.00273751	0.000558353	0.00418562	0.000328611	5.77717e-05	7.74512e-05	0.927044	0.000138704	0.0105541	2.8059e-05	0.000227212	0.00184824	0.0506999	none	ORF|Uncharacterized	Ortholog of A. nidulans FGSC A4 : AN5980, A. fumigatus Af293 : Afu2g10310, A. oryzae RIB40 : AO090011000607, Aspergillus wentii : Aspwe1_0116525 and Aspergillus sydowii : Aspsy1_0045000	#N/A	#N/A	#N/A	21.3133	17.5233	22.7733	17.285	26.4033	20.32	15.8033	14.31	19.9333	22.7967	28.1533	26.425	27.475	25.2733	20.01	18.2167	19.5933	18.5867	21.4767	22.225	30.29	25.57	20.3733	16.61
An04g06190.Aspni5_51164	cluster 10;membership threshold >0.5;peak of expression for FPKM>10 at 3 h;500 genes	#N/A	10	0.00128341	0.110777	0.000646525	0.0386099	0.00345242	0.0223861	0.00365844	0.000901406	0.000803453	0.724782	0.00123237	0.029568	0.000405678	0.00335262	0.00879886	0.0493418	none	ORF|Uncharacterized	Ortholog(s) have structural constituent of ribosome activity and mitochondrial large ribosomal subunit localization	#N/A	#N/A	#N/A	184.14	203.153	111.647	152.99	155.173	106.657	88.63	95.0567	101.82	143.267	134.65	129.14	193.07	117.293	96.98	130.067	182.823	174.08	119.403	133.44	135.35	113.687	116.23	95.46
An02g02980.Aspni5_173825	cluster 10;membership threshold >0.5;peak of expression for FPKM>10 at 3 h;500 genes	SignalP (Braaksma et al 2010)	10	0.000184463	0.000817692	3.31794e-05	0.000687489	0.000180169	0.000898814	0.00100491	8.72941e-05	4.88418e-05	0.937279	9.24715e-05	0.0539729	2.77599e-05	0.00012319	0.000381091	0.00418035	none	ORF|Uncharacterized	Ortholog(s) have endoplasmic reticulum localization	#N/A	#N/A	#N/A	10.3733	9.66667	7.99667	5.795	12.0367	7.62667	6.51	5.35333	7.21667	9.03333	9.99333	9.735	11.185	7.95333	7.18667	5.33667	10.8733	13.5667	5.67	6.995	6.39667	6.85667	8.26667	6.56333
An13g00090.Aspni5_57187	cluster 10;membership threshold >0.5;peak of expression for FPKM>10 at 3 h;500 genes	SignalP (Braaksma et al 2010)	10	0.000829668	0.0038289	0.000258098	0.0056805	0.00205458	0.00880094	0.00335022	0.000484205	0.000317748	0.847154	0.000606785	0.0803311	0.000179905	0.0011038	0.00450247	0.0405168	none	ORF|Uncharacterized	Ortholog(s) have drug binding, sterol 14-demethylase activity and role in cell growth mode switching, budding to filamentous, cellular response to drug, ergosterol biosynthetic process, membrane raft polarization	#N/A	#N/A	#N/A	85.8833	74.8733	72.58	81.015	93.84	66.3633	58.4267	56.86	59.9567	90.45	81.76	89.69	86.215	60.2567	62.7833	72.3133	82.37	74.74	50.6767	56.785	57.92	63.7767	65.4167	62.5633
An02g05340.Aspni5_206785	cluster 10;membership threshold >0.5;peak of expression for FPKM>10 at 3 h;500 genes	#N/A	10	0.000985512	0.0150163	0.000396182	0.0225626	0.00412625	0.120158	0.00226831	0.000536534	0.000714616	0.619279	0.00150556	0.0369069	0.000291441	0.00270962	0.015813	0.15673	none	ORF|Uncharacterized	Has domain(s) with predicted nucleic acid binding activity	#N/A	#N/A	#N/A	62.0033	58.4533	52.7733	56.67	71.49	61.8733	52.1067	48.39	59.1833	63.1167	71.1467	84.34	77.205	59.9433	56.7367	41.97	57.17	67.79	64.47	68.785	67.5133	66.7633	62.2167	51.3833
An08g02990.Aspni5_208264	cluster 10;membership threshold >0.5;peak of expression for FPKM>10 at 3 h;500 genes	#N/A	10	5.35881e-05	0.000608627	1.58264e-05	0.00113532	0.000346178	0.00101613	0.000168877	2.57364e-05	4.35621e-05	0.960093	5.78593e-05	0.00666306	1.21802e-05	8.19699e-05	0.000770091	0.0289077	none	ORF|Uncharacterized	Adenylylsulfate kinase	#N/A	#N/A	#N/A	114.04	53.3367	53.5233	65.905	102.497	59.52	35.7933	28.4367	66.8033	97.4767	90.9567	91.935	106.505	55.09	51.2167	47.19	95.6167	127.247	96.9933	102.775	85.1867	81.3967	59.6133	47.81
An15g02320.Aspni5_210131	cluster 10;membership threshold >0.5;peak of expression for FPKM>10 at 3 h;500 genes	#N/A	10	0.000943173	0.00564322	0.000156635	0.00358396	0.000666768	0.00575782	0.00286822	0.000369452	0.000177091	0.868454	0.000693455	0.0921151	0.000133764	0.000614289	0.00165738	0.0161661	none	ORF|Uncharacterized	Ortholog(s) have unfolded protein binding activity, role in mitochondrial proton-transporting ATP synthase complex assembly and mitochondrion localization	#N/A	#N/A	#N/A	58.5233	58.6167	50.3	45.865	52.44	43.38	33.7367	31.7167	34.0467	42.3433	47.88	47.91	53.715	40.8433	39.05	35.2133	48.6467	54.8733	36.82	38.175	34.86	33.1133	46.3067	40.0667
An08g06460.Aspni5_38202	cluster 10;membership threshold >0.5;peak of expression for FPKM>10 at 3 h;500 genes	#N/A	10	0.000302506	0.00141772	5.33842e-05	0.00233652	0.00102741	0.0030281	0.000764247	0.000100186	0.000166512	0.832853	0.00037732	0.0638991	4.83105e-05	0.000233724	0.00202029	0.0913714	none	ORF|Uncharacterized	Ortholog(s) have structural constituent of cytoskeleton activity	#N/A	#N/A	#N/A	24.33	22.3567	20.78	42.065	47.7033	38.2667	22.6333	19.9467	35.7733	42.31	44.68	46.115	46.765	33.6667	34.86	14.6233	29.93	30.32	38.4933	44.55	38.5767	40.49	38.0433	33.87
An02g06840.Aspni5_173434	cluster 10;membership threshold >0.5;peak of expression for FPKM>10 at 3 h;500 genes	#N/A	10	0.000701091	0.00335242	0.000176942	0.00364327	0.00130906	0.00750799	0.00349856	0.000386102	0.000377637	0.848306	0.000430417	0.0999474	0.000141735	0.000726446	0.00273331	0.0267614	none	ORF|Uncharacterized	Ortholog(s) have role in CVT pathway, ER to Golgi vesicle-mediated transport, macroautophagy, peroxisome degradation, retrograde transport, vesicle recycling within Golgi and Golgi transport complex, cell division site localization	#N/A	#N/A	#N/A	6.26333	7.67667	7.2	7.285	10.91	6.84	6.38	5.21667	7.95333	8.23	8.68667	10.46	9.925	8.42333	7.72667	4.26333	6.91333	7.38333	5.87667	8.715	9.12333	9.86	9.37333	6.26333
An04g02570.Aspni5_203569	cluster 10;membership threshold >0.5;peak of expression for FPKM>10 at 3 h;500 genes	#N/A	10	0.00113574	0.0592006	0.000431352	0.020012	0.00204134	0.0156089	0.00332308	0.00070925	0.00050186	0.822156	0.0010103	0.0329701	0.000300126	0.00206292	0.00517952	0.0333574	none	ORF|Uncharacterized	Ortholog(s) have role in mitochondrial respiratory chain complex IV assembly, mitochondrial respiratory chain supercomplex assembly	#N/A	#N/A	#N/A	132.63	142.007	110.32	118.795	92.2933	70.25	61.1933	59.79	63.3633	83.91	80.2333	80.685	107.8	78.2	75.92	109.853	113.36	117.347	85.34	94.955	88.0133	91.98	83.6867	81.1067
An07g08150.Aspni5_199933	cluster 10;membership threshold >0.5;peak of expression for FPKM>10 at 3 h;500 genes	#N/A	10	0.000413924	0.00661304	0.000151299	0.0102229	0.00358842	0.00720693	0.00130745	0.000220951	0.000617358	0.805374	0.000442838	0.0273281	0.000109828	0.000741303	0.00634756	0.129314	none	ORF|Uncharacterized	Protein of unknown function	#N/A	#N/A	#N/A	1005.46	1155.67	647.493	1352.74	1688.36	1041.87	740.193	756.777	1420.54	1573.28	1420.31	1502.2	1814	961.143	977.243	1156.03	1466.85	1707.37	1136.62	1283.55	1372.51	1384.42	705.117	879.473
An07g09070.Aspni5_180664	cluster 10;membership threshold >0.5;peak of expression for FPKM>10 at 3 h;500 genes	#N/A	10	0.00154621	0.0227002	0.000583393	0.0127266	0.00174611	0.0138675	0.00599176	0.00109707	0.000424753	0.850683	0.000970123	0.0559108	0.000363634	0.00250536	0.00455559	0.0243278	none	ORF|Uncharacterized	Ortholog(s) have structural constituent of ribosome activity and mitochondrial small ribosomal subunit localization	#N/A	#N/A	#N/A	116.843	118.667	71.7833	84.835	83.3467	62.1667	55.5133	58.32	52.6333	72.7467	76.23	72.085	87.075	73.6267	62.4467	73.25	96.56	100.567	74.5333	77.5	75.6167	65.2567	73.06	57.3733
An12g00510.Aspni5_203246	cluster 10;membership threshold >0.5;peak of expression for FPKM>10 at 3 h;500 genes	#N/A	10	0.000865319	0.00658088	0.000282722	0.0130497	0.00928281	0.00921087	0.00271556	0.000428573	0.00153065	0.612603	0.000903592	0.0623327	0.000215543	0.0012395	0.0122127	0.266546	none	ORF|Uncharacterized	Ortholog(s) have role in maturation of SSU-rRNA from tricistronic rRNA transcript (SSU-rRNA, 5.8S rRNA, LSU-rRNA) and cytosol, mitochondrion, nucleolus localization	#N/A	#N/A	#N/A	825.827	858.287	499.143	1004.08	1293.96	823.72	573.24	600.103	1150.49	1219.46	1144.96	1122.17	1267	701.313	724.697	767.717	1067.92	1368.64	786.207	942.895	1046.59	1059.31	598.593	728.85
An04g01870.Aspni5_57073	cluster 10;membership threshold >0.5;peak of expression for FPKM>10 at 3 h;500 genes	#N/A	10	0.000291324	0.00168007	5.99661e-05	0.00156318	0.000484568	0.00181174	0.00119844	0.000130805	0.000106126	0.926072	0.000199555	0.0532628	4.81117e-05	0.000223105	0.000913566	0.0119544	none	ORF|Uncharacterized	Ortholog(s) have endopeptidase activator activity and role in proteasomal ubiquitin-independent protein catabolic process, proteasome-mediated ubiquitin-dependent protein catabolic process	#N/A	#N/A	#N/A	239.97	241.913	219.86	300.035	309.813	205.087	155.66	141.833	191.15	274.813	233.463	266.43	298.985	263.717	229.59	152.827	235.81	229.73	260.25	325.94	275.2	283.707	257.08	214.737
An14g00060.Aspni5_201294	cluster 10;membership threshold >0.5;peak of expression for FPKM>10 at 3 h;500 genes	#N/A	10	0.000848737	0.00515365	0.000123934	0.00280809	0.000716537	0.00295289	0.00312406	0.00031165	0.000236465	0.843281	0.000534983	0.123238	0.000112916	0.00041029	0.00130193	0.0148452	none	ORF|Uncharacterized	NADH-ubiquinone oxidoreductase	#N/A	#N/A	#N/A	231.927	297.547	189.913	237.19	272.927	209.003	164.11	148.73	194.54	223.967	215.97	227.76	278.37	228.947	221.847	212.15	291.433	312.4	199.35	212.365	197.867	154.147	181.153	167.53
An04g05750.Aspni5_128453	cluster 10;membership threshold >0.5;peak of expression for FPKM>10 at 3 h;500 genes	SignalP (Braaksma et al 2010)	10	0.000354558	0.0116869	0.000105155	0.00957698	0.00141185	0.00628714	0.000853441	0.000164899	0.000236744	0.889425	0.000464058	0.0177509	8.44888e-05	0.000541174	0.0033172	0.0577392	none	ORF|Uncharacterized	Ortholog(s) have NADH dehydrogenase (ubiquinone) activity and role in mitochondrial respiratory chain complex I assembly, programmed cell death	#N/A	#N/A	#N/A	283.803	315.3	288.07	377.825	418.52	313.443	213.177	180.213	289.603	411.953	366.57	372.635	516.67	251.45	229.98	222.307	351.513	344.507	254.577	347.125	300.09	313.887	249.273	233.117
An13g01190	cluster 10;membership threshold >0.5;peak of expression for FPKM>10 at 3 h;500 genes	#N/A	10	0.000340178	0.00419986	0.000165131	0.00613447	0.00127151	0.00566721	0.00155969	0.000266991	0.000204278	0.93032	0.000232477	0.0211598	9.95808e-05	0.000877255	0.00327972	0.0242219	none	ORF|Uncharacterized	Ortholog(s) have NEDD8-specific protease activity, SUMO-specific isopeptidase activity and role in asexual sporulation resulting in formation of a cellular spore, cullin deneddylation, protein desumoylation, response to light stimulus	#N/A	#N/A	#N/A	14.67	13.46	11.24	19.73	19.5967	13.29	13.1733	13.1433	14.02	18.16	18.6233	17.29	19.3	21.5233	16.4567	8.57667	10.35	10.82	18.96	18.835	19.99	18.52	23.1167	16.69
An14g06040.Aspni5_49435	cluster 10;membership threshold >0.5;peak of expression for FPKM>10 at 3 h;500 genes	#N/A	10	0.00114812	0.00449432	0.000213233	0.00607349	0.00413967	0.0056744	0.00385655	0.000435158	0.00104803	0.679912	0.000979167	0.176687	0.000197663	0.000768541	0.00528045	0.109093	none	ORF|Uncharacterized	Ortholog(s) have cytosol, nucleus localization	#N/A	#N/A	#N/A	48.7833	21.4433	44.4	43.725	38.7867	26.18	18.6933	15.2733	32.37	33.2933	31.0633	32.805	36.11	24.7633	25.0267	30.1	38.6933	50.2667	36.8267	45.87	36.76	34.1933	37.72	28.6867
An07g03600.Aspni5_40034	cluster 10;membership threshold >0.5;peak of expression for FPKM>10 at 3 h;500 genes	#N/A	10	0.000157234	0.0037932	9.96746e-05	0.0164397	0.00340045	0.0258862	0.000458095	0.000110914	0.000251434	0.58334	0.000212749	0.00732214	6.19994e-05	0.00087472	0.0154112	0.34218	none	ORF|Uncharacterized	Protein of unknown function	#N/A	#N/A	#N/A	41.5467	34.9667	27.3667	38.485	26.4533	19.7267	18.9	17.8933	22.9833	26.6833	27.5633	28.855	28.06	25.2567	20.9433	17.14	26.0567	29.1067	24.1467	32.35	29.0267	29.4033	28.8367	21.8433
An12g01330.Aspni5_212872	cluster 10;membership threshold >0.5;peak of expression for FPKM>10 at 3 h;500 genes	#N/A	10	0.00208996	0.005791	0.000460105	0.0063353	0.00356571	0.00509025	0.012277	0.00106097	0.00115731	0.633862	0.000976466	0.279718	0.000343301	0.00131867	0.00462594	0.0413282	none	ORF|Uncharacterized	Ortholog(s) have translation initiation factor activity, role in translational initiation and cytosol, nucleus localization	#N/A	#N/A	#N/A	86.7033	67.41	39.05	70.605	86.2967	62.93	54.86	58.8167	69.9833	75.54	74.7167	69.475	78.2	53.7467	58.2833	44.88	68.0933	60.4733	61.7467	70.535	67.1867	68.91	61.07	59.97
An03g03870.Aspni5_54693	cluster 10;membership threshold >0.5;peak of expression for FPKM>10 at 3 h;500 genes	#N/A	10	0.00345904	0.00780941	0.000928301	0.0123642	0.00524793	0.0339454	0.0131398	0.002058	0.00105535	0.601008	0.00230878	0.220579	0.000776267	0.00415083	0.0128782	0.0782917	none	ORF|Uncharacterized	Protein of unknown function	#N/A	#N/A	#N/A	4.56333	3.36	3.19667	6.645	12.1733	9.46333	9.39667	7.91	8.78667	10.4767	12.0067	12.355	10.74	16.06	9.05	4.05	6.25333	3.91	6.78667	10.885	12.0633	11.4233	12.2867	8.81667
An01g13770.Aspni5_171671	cluster 10;membership threshold >0.5;peak of expression for FPKM>10 at 3 h;500 genes	#N/A	10	0.00013433	0.00242266	3.48607e-05	0.00213598	0.00038571	0.00165654	0.000417191	6.20533e-05	8.3572e-05	0.963433	0.00012758	0.0120295	2.76232e-05	0.000164715	0.000876379	0.0160079	none	ORF|Uncharacterized	Has domain(s) with predicted acid-amino acid ligase activity	#N/A	#N/A	#N/A	13.81	7.09333	7.07333	10.74	16.8033	10.6567	6.45	5.72	11.1767	13.3533	14.7933	13.36	19.03	12.0967	11.13	5.11667	11.62	14.98	12.31	16.52	13.86	15.4867	13.0467	12.1733
An13g00793.Aspni5_213721	cluster 10;membership threshold >0.5;peak of expression for FPKM>10 at 3 h;500 genes	#N/A	10	0.00259749	0.00420201	0.000559606	0.00745465	0.00443829	0.00993877	0.0109303	0.00126783	0.000851876	0.549913	0.00152946	0.324812	0.00044752	0.00202471	0.00804004	0.0709929	none	ORF|Uncharacterized	Protein of unknown function	#N/A	#N/A	#N/A	35.6867	33.5967	39.6967	40.86	50.2267	35.3367	29.2133	28.2633	33.1167	42.3367	50.7767	43.08	40.54	46.4	31.6233	24.6867	26.5933	31.2833	33.4733	37.72	46.6867	47.7333	57.5967	34.2133
An02g01800.Aspni5_52135	cluster 10;membership threshold >0.5;peak of expression for FPKM>10 at 3 h;500 genes	#N/A	10	0.000274872	0.0029076	8.99368e-05	0.00311362	0.00048334	0.00653417	0.000950607	0.000159549	9.04251e-05	0.94817	0.000228309	0.0206302	6.10195e-05	0.000482952	0.00156608	0.0142574	none	ORF|Uncharacterized	DNA-directed RNA polymerase	#N/A	#N/A	#N/A	60.27	52.7233	41.4933	54.42	51.8167	43.5833	39.31	39.17	39.4533	46.66	50.5533	51.17	52.345	44.1233	43.9167	29.75	44.7133	40.5033	49.53	54.955	49.41	50.6767	46.02	40.9
An02g11900.Aspni5_174002	cluster 10;membership threshold >0.5;peak of expression for FPKM>10 at 3 h;500 genes	#N/A	10	0.000576418	0.00109229	7.16438e-05	0.00130744	0.000658049	0.00211611	0.00238583	0.000189323	0.000181466	0.541286	0.000358754	0.429283	7.00552e-05	0.000246353	0.00113822	0.0190385	none	ORF|Uncharacterized	Ortholog(s) have protein heterodimerization activity and role in mitotic sister chromatid cohesion	#N/A	#N/A	#N/A	17.4967	20.76	18.6933	23.61	32.4433	24.3733	19.29	16.0333	24.12	25.54	28.0033	29.445	28.465	25.11	24.7967	13.1867	22.71	23.42	20.9033	26.53	24.54	29.91	29.7333	22.4733
An01g05570.Aspni5_143893	cluster 10;membership threshold >0.5;peak of expression for FPKM>10 at 3 h;500 genes	#N/A	10	0.000759373	0.0673932	0.000329022	0.0250136	0.00222508	0.0160229	0.00214157	0.000484821	0.00051406	0.812185	0.000771798	0.0219486	0.000227559	0.00178091	0.00582781	0.0423751	none	ORF|Uncharacterized	Ortholog of A. nidulans FGSC A4 : AN0309, Neosartorya fischeri NRRL 181 : NFIA_022000, Aspergillus versicolor : Aspve1_0048560 and Aspergillus clavatus NRRL 1 : ACLA_031790	#N/A	#N/A	#N/A	205.617	299.567	199.583	126.16	115.827	74.01	59.58	55.06	74.1567	102.183	97.04	97.005	150.025	85.59	72.5167	209.77	189.38	186.127	106.107	123.715	111.193	96.0533	90.35	74.9533
An04g08980.Aspni5_57444	cluster 10;membership threshold >0.5;peak of expression for FPKM>10 at 3 h;500 genes	#N/A	10	0.000470809	0.0145794	0.000216887	0.0188789	0.00421455	0.0108088	0.00146	0.000288378	0.000709737	0.803956	0.000511674	0.0212032	0.000145097	0.00115785	0.00845398	0.112945	none	ORF|Uncharacterized	Ortholog(s) have cytosol localization	#N/A	#N/A	#N/A	1461.05	1825.57	1073.77	2744.45	2455.45	1467.82	1122.47	1195	2001.32	2373.35	2056.57	2160.33	2826.45	1452.6	1394.51	1692.52	2016.36	2238.68	1609.53	1927.8	1944.43	1847.41	1230.73	1446.5
An18g05860.Aspni5_202653	cluster 10;membership threshold >0.5;peak of expression for FPKM>10 at 3 h;500 genes	#N/A	10	0.00140954	0.0044712	0.000296276	0.00527902	0.0031023	0.00486574	0.00703104	0.000641964	0.00101574	0.678678	0.000798267	0.237713	0.000232715	0.000936057	0.00415286	0.0493756	none	ORF|Uncharacterized	Ortholog(s) have structural constituent of ribosome activity and cytosol, ribosome localization	#N/A	#N/A	#N/A	1343.99	1496.54	802.8	1588.18	1689.09	1050.57	763.007	841.54	1315.67	1332.25	1359.04	1307.63	1480.47	1054.05	997.897	1331.67	1540.1	1854.36	1152.89	1331.83	1414.22	1344.34	926.203	1079.91
Aspni5_49696	cluster 10;membership threshold >0.5;peak of expression for FPKM>10 at 3 h;500 genes	#N/A	10	0.000210929	0.038393	0.000124251	0.0776215	0.00282939	0.0599794	0.000429492	0.000128234	0.000287902	0.502226	0.000430636	0.00564175	8.35788e-05	0.00119481	0.0153158	0.295104	#N/A	#N/A	#N/A	#N/A	#N/A	#N/A	31.9433	28.85	19.84	41.345	39.6333	32.3033	24.3233	22.01	33.24	41.2433	44.3367	46.04	56.585	42.43	37.5967	17.3133	31.8367	35.39	50.3633	54.23	50.7233	46.7267	37.0067	31.15
An02g04510	cluster 10;membership threshold >0.5;peak of expression for FPKM>10 at 3 h;500 genes	#N/A	10	1.5979e-05	0.000177443	4.61322e-06	0.000320563	8.01432e-05	0.000374981	5.12423e-05	7.67271e-06	1.05258e-05	0.9889	1.68893e-05	0.00230781	3.50785e-06	2.49373e-05	0.000210589	0.00749294	none	ORF|Uncharacterized	Ortholog(s) have protein kinase regulator activity	#N/A	#N/A	#N/A	48.11	38.3167	35.81	81.905	135.97	93.2467	67.8733	60.42	93.97	124.97	127.393	129.355	139.16	109.097	97.57	35.1167	53.97	45.6567	124.007	121.49	125.877	120.297	97.6233	92.0433
An07g09820	cluster 10;membership threshold >0.5;peak of expression for FPKM>10 at 3 h;500 genes	#N/A	10	0.000140894	0.00558563	4.75745e-05	0.00565294	0.000571698	0.00782068	0.000324266	6.82121e-05	8.63603e-05	0.92996	0.000213614	0.0073394	3.56188e-05	0.000301259	0.00198435	0.0398677	none	ORF|Uncharacterized	Has domain(s) with predicted protein heterodimerization activity	#N/A	#N/A	#N/A	37.0633	29.87	32.1767	47.605	75.7833	53.8967	24.0367	18.9233	40.2733	67.8633	71.1267	82.215	102.03	66.51	48.2867	25.08	54.3867	63.34	63.8233	75.195	75.0567	68.1733	55.91	47.1133
An11g11230.Aspni5_136079	cluster 10;membership threshold >0.5;peak of expression for FPKM>10 at 3 h;500 genes	#N/A	10	0.000148372	0.00185788	3.53442e-05	0.00167473	0.000386428	0.00169786	0.000468741	6.51791e-05	7.70462e-05	0.960954	0.000141224	0.0168634	2.81709e-05	0.00015401	0.000813502	0.0146344	none	ORF|Uncharacterized	Citrate/malate carrier protein	#N/A	#N/A	#N/A	205.37	190.583	171.097	245.605	240.347	169.53	117.633	108.723	162.517	217.24	190.893	215.35	257.15	154.237	153.86	163.37	211.573	197.403	177.76	235.635	188.5	199.507	193.383	163.183
An13g01070.Aspni5_191806	cluster 10;membership threshold >0.5;peak of expression for FPKM>10 at 3 h;500 genes	#N/A	10	0.000621425	0.00971807	0.000220102	0.00909618	0.00255433	0.00657051	0.00239054	0.000362306	0.000617474	0.874164	0.000495671	0.0393138	0.000154054	0.00092962	0.00445542	0.0483364	none	ORF|Uncharacterized	40S ribosomal protein S28.e	#N/A	#N/A	#N/A	1670.14	2129.6	1159.68	2399.16	2447.76	1376.31	1055.13	1115.45	1821.62	2145.84	1838.61	1973.93	2584.86	1462.08	1413.01	1807.39	2236.96	2331.43	1403.47	1790.74	1598.35	1659.64	1291.06	1516.08
Aspni5_205573	cluster 10;membership threshold >0.5;peak of expression for FPKM>10 at 3 h;500 genes	#N/A	10	0.00557621	0.0432	0.00114285	0.0288594	0.00635047	0.0217696	0.00998975	0.00200287	0.00150372	0.610313	0.00692068	0.143507	0.000910258	0.00403761	0.0124689	0.101447	#N/A	#N/A	#N/A	#N/A	#N/A	#N/A	34.3	53.7533	35.53	81.195	163.967	147.953	63.0267	92.1233	87.97	150.15	158.513	127.225	190.965	140.303	156.313	21.13	48.51	27.3267	121.15	119.065	147.943	151.54	87.2733	104.18
An15g00300	cluster 10;membership threshold >0.5;peak of expression for FPKM>10 at 3 h;500 genes	#N/A	10	0.00104639	0.00292197	0.000131409	0.00344431	0.00138604	0.00521795	0.00271167	0.000303051	0.000352115	0.676135	0.00100991	0.246121	0.000133298	0.00050379	0.0026869	0.0558943	inuR	ORF|Uncharacterized	Putative Zn(II)2Cys6 transcription factor	#N/A	#N/A	#N/A	11.7333	14.3367	12.6833	16.435	27.5367	23.0033	15.7833	13.04	20.8867	21.43	26.0667	25.63	26.31	18.8233	18.4133	6.87333	14.2467	10.6967	13.1033	17.635	23.22	25.6867	19.6667	17.47
An04g05980.Aspni5_214305	cluster 10;membership threshold >0.5;peak of expression for FPKM>10 at 3 h;500 genes	#N/A	10	0.00188263	0.00599735	0.000490395	0.00607707	0.00257817	0.00524868	0.01254	0.00115525	0.000712889	0.721371	0.000800273	0.207278	0.000334131	0.00144764	0.00395647	0.0281295	none	ORF|Uncharacterized	Ortholog(s) have SNAP receptor activity and role in Golgi to vacuole transport, intra-Golgi vesicle-mediated transport, vacuole fusion, non-autophagic, vesicle fusion	#N/A	#N/A	#N/A	57.6467	50.4267	68.0833	137.615	134.28	83.8467	72.9867	80.5167	89.05	115.637	110.163	100.73	118.235	112.513	88.0333	46.1633	60.9867	44.77	88.8	92.315	90.04	93.7067	131.367	94.4067
An15g03010.Aspni5_127824	cluster 10;membership threshold >0.5;peak of expression for FPKM>10 at 3 h;500 genes	#N/A	10	0.000173929	0.00310037	5.32559e-05	0.00330012	0.000654261	0.00248749	0.000590693	9.00909e-05	0.000142892	0.948446	0.00015635	0.0141554	4.01548e-05	0.000262468	0.00147651	0.0248701	none	ORF|Uncharacterized	Ortholog(s) have Rab guanyl-nucleotide exchange factor activity, role in ER to Golgi vesicle-mediated transport, chromosome organization and TRAPP complex, cytosol, nucleus localization	#N/A	#N/A	#N/A	30.8033	24.8433	18.8033	34.15	44.11	30.3	23.91	22.9333	34.7367	36.59	41	37.245	47.445	39.83	31.68	20.0367	27.6467	33.2767	37.8767	45.385	48.52	41.7233	32.4367	26.4
An07g06760.Aspni5_209562	cluster 10;membership threshold >0.5;peak of expression for FPKM>10 at 3 h;500 genes	#N/A	10	0.00160248	0.00629849	0.000332294	0.0102781	0.00877499	0.00693434	0.00464598	0.000607502	0.00170854	0.576364	0.00157423	0.160563	0.000292086	0.00118265	0.00952418	0.209317	none	ORF|Uncharacterized	Ortholog(s) have role in maturation of SSU-rRNA from tricistronic rRNA transcript (SSU-rRNA, 5.8S rRNA, LSU-rRNA) and cytosolic small ribosomal subunit localization	#N/A	#N/A	#N/A	969.487	1191.72	641.853	1304.02	1649.98	1155.38	714.26	714.863	1386.24	1566.19	1429.96	1299.29	1549.39	844.003	971.263	1035.74	1383.56	1568.28	956.13	1074.35	1018.46	1069.96	687.103	902.34
An12g07830.Aspni5_201930	cluster 10;membership threshold >0.5;peak of expression for FPKM>10 at 3 h;500 genes	#N/A	10	0.000274377	0.00434667	9.37204e-05	0.00843868	0.00234569	0.005784	0.000753856	0.000134	0.00035361	0.777463	0.000339431	0.01882	6.9607e-05	0.000512071	0.00522796	0.175044	none	ORF|Uncharacterized	Ortholog(s) have RNA binding activity	#N/A	#N/A	#N/A	608.2	687.35	439.697	650.19	899.41	651.993	442.413	465.88	775.56	804.28	914.98	811.935	978.425	710.867	691.497	776.303	839.03	1033.37	701.813	712.83	853.393	673.837	461.123	492.863
An01g04260.Aspni5_206127	cluster 10;membership threshold >0.5;peak of expression for FPKM>10 at 3 h;500 genes	#N/A	10	0.000666275	0.0031901	0.00010562	0.001967	0.000520119	0.00297601	0.00310404	0.000273857	0.000189185	0.840293	0.000361166	0.134204	9.13073e-05	0.000358904	0.00103283	0.0106669	none	ORF|Uncharacterized	Cytosine deaminase	#N/A	#N/A	#N/A	17.59	5.81667	11.09	19.72	18.0433	9.78	5.63667	4.12667	9.32	10.3833	11.72	14.315	17.2	6.40333	6.47	8.97333	18.0367	21.61	9.24333	14.855	16.09	14.1967	9.68667	6.94
An02g04840.Aspni5_46980	cluster 10;membership threshold >0.5;peak of expression for FPKM>10 at 3 h;500 genes	#N/A	10	0.00126374	0.00390855	0.000315032	0.00519963	0.00277818	0.00934494	0.00702088	0.000715311	0.000789317	0.722777	0.000706027	0.193595	0.000259012	0.00120021	0.00488845	0.0452387	none	ORF|Uncharacterized	Ortholog(s) have protein heterodimerization activity and role in mitotic chromosome condensation, mitotic sister chromatid cohesion, positive regulation of maintenance of mitotic sister chromatid cohesion, centromeric	#N/A	#N/A	#N/A	23.9267	26.99	23.38	29.125	38.8633	23.8167	23.5433	18.98	29.48	30.3733	31.57	36.245	33.13	26.9833	27.8567	14.4667	27.7533	23.7733	23.4567	33.08	29.3767	37.7967	36.85	27.53
An15g02380.Aspni5_183104	cluster 10;membership threshold >0.5;peak of expression for FPKM>10 at 3 h;500 genes	#N/A	10	0.000192994	0.0133995	9.64005e-05	0.0117306	0.000844817	0.014256	0.000524698	0.000125574	0.000124849	0.916563	0.000237434	0.00727871	6.12795e-05	0.000681414	0.00319573	0.0306866	none	ORF|Uncharacterized	Ortholog(s) have endoplasmic reticulum localization	#N/A	#N/A	#N/A	28.9767	17.2	24.15	11.875	15.64	10.2267	7.67333	7.39333	8.73	14.88	14.39	16.075	19.96	12.8267	9.95333	10.4333	12.6233	19.76	8.89	13.065	13.12	12.7367	15.8667	12.37
An10g00480.Aspni5_142669	cluster 10;membership threshold >0.5;peak of expression for FPKM>10 at 3 h;500 genes	#N/A	10	0.00078067	0.00152522	0.000106077	0.0011586	0.000425194	0.00152508	0.00637843	0.000337591	0.000158387	0.524281	0.000267641	0.455513	8.80941e-05	0.000294434	0.000726972	0.00643384	none	ORF|Uncharacterized	Ortholog(s) have role in GPI anchor biosynthetic process, conidium formation, regulation of growth rate	#N/A	#N/A	#N/A	24.2	23.4833	27.5333	18.685	21.9267	12.77	9.68333	9.32	12.48	14.8967	15.9433	16.285	18.39	19.7067	14.01	12.8967	16.0367	27.0067	14.2567	16.42	17.13	16.73	27.9567	15.3033
An14g06830.Aspni5_211323	cluster 10;membership threshold >0.5;peak of expression for FPKM>10 at 3 h;500 genes	SignalP (Braaksma et al 2010)	10	0.000627513	0.00100273	8.99595e-05	0.00152396	0.000917339	0.00200749	0.00272721	0.000225949	0.000185293	0.533187	0.000378451	0.430813	8.02257e-05	0.000304058	0.00150053	0.0244292	none	ORF|Uncharacterized	Ortholog(s) have cytoplasm localization	#N/A	#N/A	#N/A	47.7933	33.8767	36.09	61.455	101.18	72.0867	53.84	49.0033	67.09	86.1867	90.6133	86.685	83.295	75.2433	68.8867	22.9833	44.85	50.08	68.84	71.035	77.78	77.2467	75.89	62.0033
An11g09510.Aspni5_209010	cluster 10;membership threshold >0.5;peak of expression for FPKM>10 at 3 h;500 genes	#N/A	10	0.00188793	0.00344232	0.00046314	0.00494469	0.00339746	0.00577205	0.0133169	0.00110784	0.000820809	0.572003	0.000822631	0.347797	0.000332291	0.00138819	0.0048099	0.0376938	none	ORF|Uncharacterized	Aspartic beta semi-aldehyde dehydrogenase, aspartate semialdehyde dehydrogenase	#N/A	#N/A	#N/A	153.363	75.0933	91.7767	71.915	72.79	37.75	32.1067	33.93	44.1467	60.9033	56.8467	56.56	54.36	34.8833	29.3433	112.053	110.03	96.64	52.0333	64.2	48.2367	44.5567	34.8333	24.7733
An01g05780.Aspni5_51934	cluster 10;membership threshold >0.5;peak of expression for FPKM>10 at 3 h;500 genes	#N/A	10	9.35767e-05	0.004038	5.07713e-05	0.0095923	0.000979239	0.0193613	0.00025761	6.11775e-05	0.000103215	0.866331	0.000130816	0.00441399	3.33612e-05	0.000431862	0.00459915	0.0895227	none	ORF|Uncharacterized	Ortholog(s) have ATP-dependent 3'-5' DNA helicase activity, ATP-dependent 5'-3' DNA helicase activity and role in box C/D snoRNP assembly, histone exchange, rRNA processing, regulation of transcription from RNA polymerase II promoter	#N/A	#N/A	#N/A	83.3767	81.9967	55.2267	92.2	85.6667	66.8233	61.9867	56.71	71.1	83.8033	85.5367	94.04	96.19	72.6933	69.9033	51.4567	77.98	79.9967	77.6033	94.33	82.35	86.7967	69.9533	61.6333
An08g00610.Aspni5_198959	cluster 10;membership threshold >0.5;peak of expression for FPKM>10 at 3 h;500 genes	#N/A	10	0.000398986	0.00437965	0.000137437	0.00639255	0.00243519	0.00489349	0.00147018	0.000215565	0.000469387	0.869451	0.000352599	0.0343024	9.56604e-05	0.000609425	0.00417293	0.0702236	none	ORF|Uncharacterized	Ortholog(s) have structural constituent of ribosome activity, role in cytoplasmic translation and cytosolic large ribosomal subunit, nucleus localization	#N/A	#N/A	#N/A	1532.89	1593.49	914.883	1793.62	2057.55	1330.57	999.66	1113.58	1676.47	1863.62	1750.38	1780.87	2066.84	1346.03	1283.25	1839.26	1886.48	2266.62	1380.27	1619.19	1595.76	1552.93	1039.69	1264.14
An18g02460.Aspni5_42727	cluster 10;membership threshold >0.5;peak of expression for FPKM>10 at 3 h;500 genes	#N/A	10	0.00012193	0.00231918	3.30578e-05	0.0024398	0.000328762	0.0030302	0.000300344	5.3951e-05	5.33364e-05	0.961138	0.000154848	0.0090365	2.54333e-05	0.000181779	0.00101089	0.0197715	none	ORF|Uncharacterized	Ortholog(s) have U1 snRNP, nucleolus localization	#N/A	#N/A	#N/A	57.3167	66.5833	50.45	62.285	69.69	59.53	44.9067	43.9967	50.9167	64.07	68.74	68.13	77.125	62.5267	57.64	43.4733	57.8367	67.96	65.08	79.54	71.4	73.0433	54.8267	48.69
An15g01840.Aspni5_181743	cluster 10;membership threshold >0.5;peak of expression for FPKM>10 at 3 h;500 genes	#N/A	10	0.000318833	0.00260994	8.46723e-05	0.00322287	0.000670226	0.00919953	0.000939905	0.000152984	0.000119128	0.922515	0.000329109	0.0300493	6.6146e-05	0.000449313	0.00206519	0.027208	none	ORF|Uncharacterized	Secoisolariciresinol dehydrogenase	#N/A	#N/A	#N/A	14.55	34.44	16.7867	37.07	70.5033	45.25	26.9433	18.0767	31.1633	54.0633	62.0667	78.15	72.03	102.653	51.88	12.89	20.0733	29.9967	44.98	61.845	70.7033	76.8167	93.49	36.86
An11g06760.Aspni5_53002	cluster 10;membership threshold >0.5;peak of expression for FPKM>10 at 3 h;500 genes	#N/A	10	0.000146258	0.00714027	8.34068e-05	0.018302	0.00135971	0.0201152	0.000373099	9.77384e-05	0.000123705	0.840816	0.000210742	0.00563325	5.31146e-05	0.000739615	0.00677895	0.0980265	none	ORF|Uncharacterized	Ortholog(s) have mRNA binding activity, role in mRNA splice site selection and U1 snRNP, U2-type prespliceosome, cytosol localization	#N/A	#N/A	#N/A	32.8733	30.9133	20.0733	46.435	36.9733	30.3267	27.89	26.4967	29.17	37.82	39.2733	38.605	41.93	31.5	30.96	18.1467	28.5033	26.6533	33.9667	36.39	40.84	34.8767	30.5933	31.57
An01g10720.Aspni5_196146	cluster 10;membership threshold >0.5;peak of expression for FPKM>10 at 3 h;500 genes	#N/A	10	0.000535107	0.0404929	0.000319261	0.0513404	0.00632909	0.0210687	0.00145514	0.000360193	0.000923181	0.681432	0.000685385	0.0160487	0.00019807	0.00204532	0.0156023	0.161164	none	ORF|Uncharacterized	Ortholog(s) have structural constituent of ribosome activity and cytosolic small ribosomal subunit localization	#N/A	#N/A	#N/A	3718.85	3651.01	2339.02	5704.75	4410.97	2740.35	2110.75	2380.67	3663.82	4497.96	4003.27	4002.26	5615.88	3179.76	2836.06	3599.41	4088.46	4229.6	3960.39	4068.88	3675.98	4093.02	2514.64	2821.87
An11g11090.Aspni5_53103	cluster 10;membership threshold >0.5;peak of expression for FPKM>10 at 3 h;500 genes	#N/A	10	7.74142e-05	0.000554954	1.91566e-05	0.000738572	0.000185933	0.00104319	0.000264675	3.56544e-05	2.9688e-05	0.975462	6.8763e-05	0.0127183	1.42781e-05	8.84145e-05	0.000461675	0.00823711	none	ORF|Uncharacterized	Ortholog(s) have ubiquitin-specific protease activity, role in protein deubiquitination and cytosol, nucleus localization	#N/A	#N/A	#N/A	48.8	25.7767	29.37	42.785	49.98	40.14	32.84	32.76	36.3833	46.7033	46.14	47.825	49.38	40.4667	34.51	19.84	32.27	29.35	43.6533	49.02	47.72	43.08	44.59	34.7833
An07g07840.Aspni5_48329	cluster 10;membership threshold >0.5;peak of expression for FPKM>10 at 3 h;500 genes	#N/A	10	0.00317013	0.0112365	0.000819725	0.0141704	0.0120315	0.0108955	0.0134135	0.00159388	0.00358584	0.569619	0.00207197	0.227176	0.000650773	0.00249608	0.0122518	0.114817	none	ORF|Uncharacterized	Ortholog(s) have cytosol, mitochondrion, nucleus localization	#N/A	#N/A	#N/A	1076.6	1172.98	650.1	1579.96	1751.54	1042.53	824.373	853.663	1426.03	1593.82	1282.83	1355.68	1555.4	903.77	953.007	1099.51	1439.99	1599.83	843.987	1062.2	953.02	1095.61	840.93	1074.78
An08g03630.Aspni5_47596	cluster 10;membership threshold >0.5;peak of expression for FPKM>10 at 3 h;500 genes	#N/A	10	0.000409226	0.0208791	0.000203522	0.0142611	0.0011846	0.0356526	0.00122928	0.000279695	0.000266176	0.87154	0.000430501	0.0147928	0.000127718	0.00140671	0.00456396	0.0327726	none	ORF|Uncharacterized	Ortholog of A. nidulans FGSC A4 : AN10149, A. fumigatus Af293 : Afu1g11510, A. oryzae RIB40 : AO090038000273, Neosartorya fischeri NRRL 181 : NFIA_014060 and Aspergillus wentii : Aspwe1_0028047	#N/A	#N/A	#N/A	16.1467	13.6467	14.3633	31.095	34.05	18.6933	12.6033	12.57	18.3867	22.1333	30.9433	36.955	43.07	29.6167	16.3167	12.8533	21.37	16	19.83	26.905	36.31	35.9067	26.5833	18.6767
An16g02490.Aspni5_56468	cluster 10;membership threshold >0.5;peak of expression for FPKM>10 at 3 h;500 genes	#N/A	10	0.0032884	0.00854847	0.00118346	0.0174604	0.0109258	0.044744	0.0126971	0.00210424	0.00233161	0.529564	0.00244682	0.183808	0.000879586	0.00553104	0.0240809	0.150406	none	ORF|Uncharacterized	Beta-adaptin; expression enhanced by maltose	#N/A	#N/A	#N/A	40.2567	40.13	33.2767	44.02	43.78	35.54	34.62	32.9967	38.0267	38.25	43.9933	44.69	39.235	37.35	37.8067	20.2633	31.12	35.36	36.9	42.01	38.8433	43.1433	42.7533	40.15
An16g01000.Aspni5_41385	cluster 10;membership threshold >0.5;peak of expression for FPKM>10 at 3 h;500 genes	#N/A	10	0.00128173	0.00802424	0.000455457	0.0200487	0.00750256	0.0389557	0.00279849	0.000641232	0.000673	0.560014	0.00200515	0.0576481	0.00034062	0.00265018	0.0217221	0.275239	none	ORF|Uncharacterized	Ortholog(s) have Golgi apparatus, cell division site, cell tip localization	#N/A	#N/A	#N/A	3.46667	2.07333	4.27667	8.075	61.5467	42.4933	17.62	12.3433	19.6567	72.41	67.1933	77.27	61.685	8.14667	13.99	2.54667	10.3533	28.94	26.74	28.635	36.3467	40.04	7.29	13.2867
An02g04080.Aspni5_127789	cluster 10;membership threshold >0.5;peak of expression for FPKM>10 at 3 h;500 genes	SignalP (Braaksma et al 2010)	10	1.6702e-05	0.000314814	4.82269e-06	0.000360385	5.54402e-05	0.000385267	5.1157e-05	8.08245e-06	9.11011e-06	0.993313	1.74316e-05	0.00175049	3.60805e-06	2.59766e-05	0.000156638	0.00352691	none	ORF|Uncharacterized	Ortholog(s) have cytosol, nucleus localization	#N/A	#N/A	#N/A	98.3933	130.137	81.6833	138.305	165.053	112.653	74.9167	69.21	104.16	143.017	151.507	150.865	183.09	128.94	112.04	79.0267	105.95	133.91	126.7	153.43	162.86	147.01	124.733	104.727
An04g01820.Aspni5_213213	cluster 10;membership threshold >0.5;peak of expression for FPKM>10 at 3 h;500 genes	#N/A	10	0.000302508	0.00563708	0.000103629	0.00667227	0.00164049	0.00485404	0.000993747	0.00015947	0.000350688	0.89549	0.000296308	0.0212833	7.459e-05	0.000502473	0.00331186	0.058328	none	ORF|Uncharacterized	Ortholog(s) have RNA binding, structural constituent of ribosome activity, role in cytoplasmic translation and cytosolic large ribosomal subunit localization	#N/A	#N/A	#N/A	449.713	520.95	274.33	534.45	632.343	424.137	312.957	331.02	525.687	545.07	558.367	549.76	683.51	420.82	422.827	484.433	586.67	648.273	429.983	453.265	501.127	395.367	313.427	331.587
An01g01390.Aspni5_171085	cluster 10;membership threshold >0.5;peak of expression for FPKM>10 at 3 h;500 genes	#N/A	10	0.000241035	0.00198074	6.08013e-05	0.00307565	0.000710982	0.00670406	0.000632752	0.000102586	0.000119389	0.908307	0.00029485	0.0255659	4.82243e-05	0.000329602	0.00215856	0.049668	none	ORF|Uncharacterized	Ortholog(s) have RSC complex, SWI/SNF complex, cytosol localization	#N/A	#N/A	#N/A	30.56	29.91	23.1467	38.16	46.66	39.1467	29.25	28.1033	35.72	40.0167	46.9067	48.555	47.68	38.81	34.2633	18.94	28.2967	32.9667	34.3033	38.375	39.6133	43.3967	41.46	35.69
An14g06460.Aspni5_49450	cluster 10;membership threshold >0.5;peak of expression for FPKM>10 at 3 h;500 genes	#N/A	10	0.00091182	0.0254117	0.000244173	0.0276984	0.00568304	0.0196181	0.00152439	0.000338178	0.000949824	0.502583	0.00210471	0.0320397	0.000214632	0.00128044	0.0123173	0.36708	none	ORF|Uncharacterized	Ortholog(s) have role in posttranscriptional gene silencing, production of small RNA involved in gene silencing by RNA	#N/A	#N/A	#N/A	83.7933	67.2533	49.9467	135.805	94.7733	90.7567	58.2933	56.1	87.06	94.5833	93.38	96.43	118.015	71.8733	82.66	43.11	74.77	69.4033	87.3033	109.875	94.8033	95.91	99.7533	93.9433
An14g03660.Aspni5_41765	cluster 10;membership threshold >0.5;peak of expression for FPKM>10 at 3 h;500 genes	#N/A	10	0.00161153	0.00279678	0.000266947	0.0030707	0.00110626	0.00661464	0.00797126	0.000741916	0.000273174	0.606127	0.000788556	0.345785	0.000223017	0.00092472	0.00241788	0.0192801	none	ORF|Uncharacterized	Ortholog(s) have role in Golgi to plasma membrane transport and Golgi apparatus, fungal-type vacuole membrane localization	#N/A	#N/A	#N/A	69.2367	71.42	76.96	56.165	94.7533	63.7033	52.0933	44.4733	48.64	71.76	81.6667	86.62	78.28	102.88	72.85	46.58	59.1933	59.17	43.4967	50.59	55.3233	56.1667	96.1267	67.6467
An07g08850.Aspni5_209386	cluster 10;membership threshold >0.5;peak of expression for FPKM>10 at 3 h;500 genes	#N/A	10	0.000686453	0.00227894	0.000122459	0.00287564	0.00153579	0.002616	0.00290792	0.000269853	0.000409756	0.761363	0.00044874	0.182759	0.000104029	0.000419138	0.00222851	0.0389744	none	ORF|Uncharacterized	Ortholog(s) have structural constituent of ribosome activity and role in maturation of SSU-rRNA from tricistronic rRNA transcript (SSU-rRNA, 5.8S rRNA, LSU-rRNA), ribosomal small subunit assembly	#N/A	#N/A	#N/A	1002.81	1126.62	617.873	969.625	1521.61	994.793	678.353	676.51	1148.16	1219.52	1283.37	1182.76	1363.8	959.1	932.077	1070.13	1323.39	1475.27	942.35	959.215	1133.62	979.403	738.16	794.613
An11g00610.Aspni5_178361	cluster 10;membership threshold >0.5;peak of expression for FPKM>10 at 3 h;500 genes	#N/A	10	0.000214758	0.0315332	0.000153122	0.0900992	0.00343338	0.0453134	0.000514134	0.000157058	0.000295506	0.59267	0.000344558	0.00576733	9.65804e-05	0.00158725	0.018596	0.209224	none	ORF|Uncharacterized	Ortholog(s) have nuclear periphery localization	#N/A	#N/A	#N/A	49.4567	49.9067	38.3533	60.245	52.5467	40.8533	39.6367	35.4433	44.0133	55.7033	56.99	55.255	65.87	36.9133	41.6033	30.0633	49.56	42.9967	42.4667	51.635	52.2633	55.7067	44.94	38.9967
An04g00390.Aspni5_54662	cluster 10;membership threshold >0.5;peak of expression for FPKM>10 at 3 h;500 genes	#N/A	10	3.02481e-05	0.000211073	6.5852e-06	0.00028973	8.39861e-05	0.000342775	0.00011059	1.3082e-05	1.5701e-05	0.986418	2.53786e-05	0.0073417	5.43543e-06	3.02222e-05	0.000188643	0.00488684	none	ORF|Uncharacterized	Ortholog(s) have RSC complex, cytosol localization	#N/A	#N/A	#N/A	16.7533	20.4233	14.0367	22.745	29.62	20.1033	14.82	12.5633	20.63	24.33	26.9433	26.145	28.92	18.11	17.27	9.93333	20.3833	22.34	17.62	21.545	22.2533	26.2567	21.1133	17.2833
An07g06740	cluster 10;membership threshold >0.5;peak of expression for FPKM>10 at 3 h;500 genes	#N/A	10	0.000208914	0.00202987	7.75661e-05	0.00377117	0.00110671	0.00288629	0.000842959	0.000129739	0.00016079	0.931962	0.000163865	0.0188767	5.42696e-05	0.000399173	0.00247278	0.0348573	none	ORF|Uncharacterized	Ortholog(s) have cytosol, nuclear periphery, nuclear pore, spindle pole body localization	#N/A	#N/A	#N/A	11.27	14.29	9.18667	13.705	18.71	11.1167	9.99333	9.22	13.0267	16.8967	18.2	15.375	18.2	15.31	12.21	8.66667	12.7967	13.0333	14.3967	15.055	16.53	15.92	14.0733	10.5233
An12g04120.Aspni5_49692	cluster 10;membership threshold >0.5;peak of expression for FPKM>10 at 3 h;500 genes	#N/A	10	8.6215e-05	0.00236257	4.38076e-05	0.00674388	0.00093048	0.0103524	0.000252424	5.50008e-05	0.000102243	0.866826	0.000109827	0.00485575	2.90371e-05	0.00035498	0.00408263	0.102813	none	ORF|Uncharacterized	Has domain(s) with predicted zinc ion binding activity	#N/A	#N/A	#N/A	7.29667	10.36	7.14333	9.335	13.9667	10.0333	8.88333	8.19667	11.4633	12.7467	14.87	14.76	15.305	12.2667	9.20667	5.65667	10.32	9.27333	8.83333	12.175	13.4833	14.07	12.51	8.42667
An18g04180.Aspni5_202504	cluster 10;membership threshold >0.5;peak of expression for FPKM>10 at 3 h;500 genes	#N/A	10	0.000222382	0.00226747	6.62298e-05	0.00354657	0.00119298	0.00284692	0.000757274	0.000107926	0.00022313	0.906249	0.000209777	0.0239925	4.88416e-05	0.000308548	0.00231242	0.0556476	none	ORF|Uncharacterized	Ortholog(s) have structural constituent of ribosome activity, role in rRNA export from nucleus, ribosomal small subunit biogenesis and cytosolic small ribosomal subunit, nucleolus localization	#N/A	#N/A	#N/A	880.503	916	539.647	1043.5	1101.75	756.273	537.143	578.01	897.697	951.993	1020.95	954.06	1113.84	729.16	741.61	872.847	1007.1	1257.15	846.16	919.02	986.62	873.383	586.74	695.073
An06g01820.Aspni5_207677	cluster 10;membership threshold >0.5;peak of expression for FPKM>10 at 3 h;500 genes	SignalP (Braaksma et al 2010)	10	0.00439318	0.257258	0.0016453	0.0447449	0.00452483	0.0330629	0.0104221	0.00271697	0.00158133	0.507728	0.00388949	0.061674	0.00115638	0.00670272	0.0106676	0.0478317	none	ORF|Uncharacterized	Ortholog(s) have structural constituent of ribosome activity, role in mitochondrial translation and mitochondrial large ribosomal subunit localization	#N/A	#N/A	#N/A	94.3067	108.477	70.1333	66.43	60.7967	51.2567	43.31	45.33	44.65	52.4867	55.5267	51.995	72.205	43.3733	44.4733	113.757	96.04	96.9267	55.7933	55.16	47.3433	44.7667	44.1767	40.6
An12g00650.Aspni5_128477	cluster 10;membership threshold >0.5;peak of expression for FPKM>10 at 3 h;500 genes	#N/A	10	0.00355934	0.0315325	0.00138981	0.0196666	0.0050658	0.0181259	0.0179021	0.00293547	0.00139592	0.724807	0.00181208	0.115462	0.000947903	0.00475533	0.00914506	0.0414979	none	ORF|Uncharacterized	Ortholog of A. nidulans FGSC A4 : AN11175, A. fumigatus Af293 : Afu7g02030, Neosartorya fischeri NRRL 181 : NFIA_114750, Aspergillus wentii : Aspwe1_0112582 and Aspergillus clavatus NRRL 1 : ACLA_065500	#N/A	#N/A	#N/A	55.3533	133.503	62.3067	55.675	40.2067	17.97	20.4967	17.0333	18.5333	35.79	25.8733	29.31	39.76	19.4933	21.6567	29.7933	55.0967	46.1733	20.4533	23.925	19.3267	23.1	35.8467	28.0533
An15g01700.Aspni5_200566	cluster 10;membership threshold >0.5;peak of expression for FPKM>10 at 3 h;500 genes	#N/A	10	0.00145362	0.00366985	0.000282467	0.00478336	0.00321996	0.0046766	0.00718733	0.000629303	0.00101716	0.611454	0.00082349	0.301924	0.000230062	0.00088926	0.0042038	0.053556	none	ORF|Uncharacterized	Ortholog(s) have phosphatidic acid binding, phosphatidylinositol-3,5-bisphosphate binding, phosphatidylinositol-3-phosphate binding, phosphatidylinositol-4-phosphate binding, unfolded protein binding activity	#N/A	#N/A	#N/A	636.58	720.673	452.307	560.195	805.313	518.623	385.29	407.697	637.47	638.713	670.25	637.895	688.605	556.263	551.82	702.223	778.967	865.573	611.357	639.27	670.01	606.813	392.047	435.993
An01g07510.Aspni5_35944	cluster 10;membership threshold >0.5;peak of expression for FPKM>10 at 3 h;500 genes	#N/A	10	0.000605367	0.00248679	0.000139101	0.00328044	0.00167729	0.00283646	0.00305211	0.000306798	0.000372614	0.83815	0.000356641	0.111106	0.000113918	0.000503495	0.0024859	0.032527	none	ORF|Uncharacterized	Putative benzonitrilase	#N/A	#N/A	#N/A	25.1067	34.1567	28.78	34.63	49.08	30.7933	27.87	24.3333	36.2533	43.37	40.8033	39.15	44.3	36.48	30.98	18.6167	28.3367	29.9333	38.13	37.21	39.7467	41.7033	33.1733	29.2767
An02g03090.Aspni5_121662	cluster 10;membership threshold >0.5;peak of expression for FPKM>10 at 3 h;500 genes	#N/A	10	7.47719e-05	0.00140571	3.0421e-05	0.00398053	0.000988068	0.00449586	0.000211675	4.07186e-05	0.000100429	0.792913	0.000100504	0.00560013	2.19725e-05	0.000204935	0.00306249	0.186769	none	ORF|Uncharacterized	Has domain(s) with predicted role in regulation of transcription, DNA-templated and nucleus localization	#N/A	#N/A	#N/A	45.9567	61.9167	41.81	60.275	65.7967	49.79	41.8833	38.81	57.1833	63.2833	66.2733	67.905	70.17	60.9067	53.6033	32.1267	41.3167	52.35	62.1067	66.5	67.4967	71.9267	61.7567	51.8233
An02g06050.Aspni5_197350	cluster 10;membership threshold >0.5;peak of expression for FPKM>10 at 3 h;500 genes	#N/A	10	0.000936912	0.00292557	0.000167117	0.00433642	0.00293059	0.00392978	0.00332973	0.000344994	0.000699296	0.683335	0.000738625	0.205759	0.000146794	0.000588314	0.00391114	0.0859214	none	ORF|Uncharacterized	Cytoplasmic ribosomal protein of the small subunit S16.e	#N/A	#N/A	#N/A	815.827	924.71	523.17	843.62	1256.68	863.963	561.19	552.333	1007.14	1051.22	1090.53	1019.91	1125.65	744.297	762.977	770.227	1124.14	1344.43	801	878.145	981.603	890.507	573.123	637.313
An16g04930.Aspni5_53576	cluster 10;membership threshold >0.5;peak of expression for FPKM>10 at 3 h;500 genes	#N/A	10	0.00043363	0.00629279	0.000145789	0.0098205	0.00343272	0.00563764	0.00130486	0.000217666	0.000548814	0.806234	0.000470092	0.0294462	0.000107399	0.000685773	0.00581344	0.129409	none	ORF|Uncharacterized	Ortholog(s) have structural constituent of ribosome activity and cytosol, ribosome localization	#N/A	#N/A	#N/A	1847.02	1795.37	1139.99	2715.45	2946.2	1843.13	1150.03	1258.53	2360.5	2817.89	2580.44	2421.66	3189.88	1628.96	1556.22	2039.59	2516.01	3045.73	1986.32	2227.03	2023.76	1905.8	1230.29	1465.8
An01g10140.Aspni5_35736	cluster 10;membership threshold >0.5;peak of expression for FPKM>10 at 3 h;500 genes	#N/A	10	6.26778e-05	0.000388825	1.54685e-05	0.000700573	0.000259259	0.000892665	0.000229673	2.89175e-05	4.11573e-05	0.965926	5.5388e-05	0.0135033	1.2531e-05	7.4887e-05	0.000576281	0.0172324	none	ORF|Uncharacterized	Ortholog(s) have cytosol, mRNA cleavage and polyadenylation specificity factor complex localization	#N/A	#N/A	#N/A	9.15	14.0167	9.61	11.725	16.9233	12.1367	10.0333	8.79667	13.04	14.82	15.9567	15.795	16.125	14.5167	12.3267	6.55333	11.2433	11.12	11.07	14.04	16.35	19.3033	15.43	11.0967
An11g09570.Aspni5_199503	cluster 10;membership threshold >0.5;peak of expression for FPKM>10 at 3 h;500 genes	#N/A	10	0.000265162	0.00623486	9.36781e-05	0.00849969	0.00192828	0.00482895	0.000752983	0.000135144	0.000302312	0.866081	0.000311129	0.0162186	6.80145e-05	0.000480455	0.00393927	0.0898604	none	ORF|Uncharacterized	Protein similar to cytoplasmic ribosomal protein of the large subunit L37.b	#N/A	#N/A	#N/A	1875.88	1992.75	1148.99	2302.55	2569.84	1669.84	1039.32	1112.85	2000.39	2458.98	2279.58	2190.84	2964.59	1759.02	1636.39	2135.73	2643.8	3141.38	1780.43	2090.47	1874.77	2148.2	1200.33	1467.19
An11g09120.Aspni5_199462	cluster 10;membership threshold >0.5;peak of expression for FPKM>10 at 3 h;500 genes	#N/A	10	0.00104509	0.00337472	0.00022116	0.00417784	0.00251863	0.00382099	0.00532053	0.000482447	0.000707174	0.721432	0.000598169	0.209354	0.000174778	0.000711902	0.00335104	0.0427095	none	ORF|Uncharacterized	Ortholog(s) have RNA binding, structural constituent of ribosome activity, role in cytoplasmic translation and cytosolic large ribosomal subunit, nucleolus localization	#N/A	#N/A	#N/A	821.397	945.103	547.263	961.14	1204.85	745.127	568.71	592.363	912.033	1006.25	950.6	945.465	1053.46	706.67	713.57	809.333	986.44	1124.96	698.73	811.265	801.37	780.523	586.62	663.75
An02g12120.Aspni5_143801	cluster 10;membership threshold >0.5;peak of expression for FPKM>10 at 3 h;500 genes	#N/A	10	0.000444485	0.00130398	6.29242e-05	0.00139797	0.000668191	0.00150317	0.00184583	0.000152143	0.000183682	0.747323	0.000286248	0.224627	5.69578e-05	0.000207814	0.00102021	0.0189156	none	ORF|Uncharacterized	Ortholog(s) have structural constituent of ribosome activity, role in cytoplasmic translation and cytosolic large ribosomal subunit, nucleolus localization	#N/A	#N/A	#N/A	2295.56	2130.98	1436.19	2180.7	3254.06	2138.68	1341.08	1206.52	2239.97	2557.18	2507.31	2585.07	2916.59	1862.59	1956.34	2234.51	3102.71	3666.1	1947.48	2315.99	2254.9	2219.04	1566.73	1471.15
An16g07470.Aspni5_125918	cluster 10;membership threshold >0.5;peak of expression for FPKM>10 at 3 h;500 genes	SignalP (Braaksma et al 2010)	10	0.000435102	0.041894	0.000260746	0.0255391	0.00197936	0.0178008	0.00136096	0.000330564	0.000361904	0.848824	0.000439495	0.0131741	0.000153292	0.00167012	0.00604305	0.0397337	none	ORF|Uncharacterized	Has domain(s) with predicted nucleic acid binding, nucleotide binding activity	#N/A	#N/A	#N/A	116.767	141.607	100.91	99.375	82.1	52.93	47.4333	49.4433	56.3533	77.3767	72.29	75.165	99.99	60.8133	60.63	72.4767	104.027	116.16	63.3867	75.595	67.49	63.42	65.2433	53.3733
An14g03140.Aspni5_211078	cluster 10;membership threshold >0.5;peak of expression for FPKM>10 at 3 h;500 genes	#N/A	10	0.000196709	0.00099333	5.14366e-05	0.00162034	0.000588879	0.00339532	0.000784662	9.78412e-05	0.000111091	0.928087	0.000158469	0.037462	3.97524e-05	0.00024589	0.00143077	0.0247367	none	ORF|Uncharacterized	Ortholog(s) have role in chromatin remodeling and Ino80 complex, cytosol localization	#N/A	#N/A	#N/A	30.63	32.2967	26.38	35.9	45.38	31.5333	26.2067	23.5633	33.4133	37.1967	41.3	45.135	41.635	37.16	30.7967	18.6367	30.67	31.9	33.68	38.72	36.2767	39.37	37.7133	28.64
An11g05320.Aspni5_179649	cluster 10;membership threshold >0.5;peak of expression for FPKM>10 at 3 h;500 genes	#N/A	10	0.00020173	0.00121306	6.754e-05	0.00186197	0.000656663	0.00290207	0.00106752	0.000127491	0.000135732	0.942053	0.000128201	0.0307836	4.66938e-05	0.00031295	0.0014732	0.016969	none	ORF|Uncharacterized	Ortholog(s) have RNA polymerase II transcription cofactor activity and role in negative regulation of transcription from RNA polymerase II promoter, positive regulation of transcription from RNA polymerase II promoter	#N/A	#N/A	#N/A	10.7667	13.22	10.2067	13.7	23.92	13.4767	12.3733	11.53	16.6533	18.97	20.66	21.755	21.32	14.2967	17.0033	6.14	11.1067	6.9	13.9833	16.35	17.7633	23.4733	22.04	15.25
An01g11420.Aspni5_46390	cluster 10;membership threshold >0.5;peak of expression for FPKM>10 at 3 h;500 genes	#N/A	10	5.53018e-05	0.000693667	1.84564e-05	0.00102376	0.000272768	0.000938492	0.000212753	3.02002e-05	4.53444e-05	0.977211	4.79153e-05	0.00659893	1.28255e-05	9.04584e-05	0.000601241	0.0121473	none	ORF|Uncharacterized	Ortholog of A. nidulans FGSC A4 : AN8144, AN1651, A. fumigatus Af293 : Afu5g14600, Afu6g00460, Afu6g13950, A. niger CBS 513.88 : An11g02490 and A. oryzae RIB40 : AO090001000384, AO090011000740	#N/A	#N/A	#N/A	10.72	23.08	32.2467	10.655	11.0967	5.85	3.73333	3.98667	7.26	9.59	9.24667	9.445	11.24	12.0833	7.67667	3.59333	10.0567	9.99667	9.51	12.24	18.1567	16.66	23.09	8.33
An04g02580.Aspni5_190860	cluster 10;membership threshold >0.5;peak of expression for FPKM>10 at 3 h;500 genes	#N/A	10	0.00672101	0.0787346	0.00600516	0.0453571	0.00807821	0.0493098	0.0388052	0.0103359	0.00261088	0.56155	0.00290407	0.0987397	0.0027517	0.0231673	0.0187161	0.0462133	none	ORF|Uncharacterized	Threonine dehydratase	#N/A	#N/A	#N/A	37.6367	28.6133	15.9533	23.265	26.38	15.23	18.0533	19.0633	15.6733	21.69	23.18	21.315	26	12.9333	12.2433	32.41	28.1867	24.1133	14.8867	15.985	15.0767	13.1367	17.2667	13.1433
An03g04580.Aspni5_125514	cluster 10;membership threshold >0.5;peak of expression for FPKM>10 at 3 h;500 genes	#N/A	10	0.00119817	0.014416	0.000747423	0.0154844	0.00353218	0.0181757	0.0074171	0.00126358	0.000920361	0.835779	0.000630121	0.0514997	0.000418698	0.00368527	0.00834154	0.0364909	none	ORF|Uncharacterized	Has domain(s) with predicted nucleic acid binding, nucleotide binding activity	#N/A	#N/A	#N/A	78.1767	84.62	68.37	90.585	76.4467	48.7833	54.73	53.2633	58.9733	64.96	69.01	67.825	73.6	50.2867	54.6233	48.3233	63.4833	65.7333	54.8267	65.57	60.2233	63.58	62.8533	56.3967
An08g03180.Aspni5_38446	cluster 10;membership threshold >0.5;peak of expression for FPKM>10 at 3 h;500 genes	#N/A	10	0.000982082	0.044633	0.000754262	0.0468068	0.0054679	0.0606594	0.00377747	0.00100358	0.00112758	0.714699	0.000810529	0.0253613	0.00046866	0.0058613	0.0179264	0.0696604	none	ORF|Uncharacterized	Ortholog(s) have U2 snRNP localization	#N/A	#N/A	#N/A	40.6633	60.4	71.45	55.89	48.17	29.7833	37.5767	30.2	38.38	42.2	45.2367	46.995	52.855	35.7933	33.84	34.81	42.16	35.9833	36.2433	48.29	49.81	47.3433	38.3267	34.8067
An03g03490.Aspni5_213417	cluster 10;membership threshold >0.5;peak of expression for FPKM>10 at 3 h;500 genes	#N/A	10	0.00023616	0.00460791	6.60399e-05	0.00825557	0.00140373	0.0105496	0.000453161	9.47742e-05	0.000165089	0.715778	0.000475699	0.0138345	5.52923e-05	0.000410449	0.00455224	0.239061	none	ORF|Uncharacterized	Ortholog of A. nidulans FGSC A4 : AN2888, A. fumigatus Af293 : Afu3g11580, A. oryzae RIB40 : AO090003000717, Aspergillus wentii : Aspwe1_0037049 and Aspergillus sydowii : Aspsy1_0120406	#N/A	#N/A	#N/A	23.4167	17.2067	19.5067	20.745	30.3867	28.5267	22.0933	20.61	25.97	30.06	31.63	32.125	34.165	24.1967	22.8367	13.0433	24.1667	19.3533	20.9	24.75	34.3167	34.9067	23.3767	17.7967
An01g02170.Aspni5_172301	cluster 10;membership threshold >0.5;peak of expression for FPKM>10 at 3 h;500 genes	#N/A	10	0.000433985	0.001774	8.14605e-05	0.00330083	0.00136837	0.003943	0.0010808	0.000151878	0.000187843	0.810824	0.000522314	0.073695	7.11764e-05	0.000365826	0.00291717	0.0992819	none	ORF|Uncharacterized	Ortholog(s) have role in cellular response to cadmium ion, detoxification of cadmium ion and cytosol, nucleus localization	#N/A	#N/A	#N/A	33.2967	29.4867	28.9033	45.985	81.6333	63.3367	32.7667	29.1433	50.7033	74.0933	83.6167	75.435	77.805	45.9333	41.2667	49.1933	41.4967	42.99	45.9533	53.61	56.86	58.01	50.1833	44.95
An08g10480.Aspni5_207730	cluster 10;membership threshold >0.5;peak of expression for FPKM>10 at 3 h;500 genes	#N/A	10	0.0020278	0.00488213	0.000342542	0.00674644	0.00550364	0.00541212	0.00746389	0.000740369	0.00157593	0.532366	0.00141766	0.326476	0.000306647	0.00106728	0.00616173	0.0975099	none	ORF|Uncharacterized	Has domain(s) with predicted role in ribosome biogenesis and ribonucleoprotein complex localization	#N/A	#N/A	#N/A	721.417	888.96	470.287	748.785	1030.63	736.18	524.64	533.1	862.12	882.81	892.933	807.17	914.55	602.853	680.457	705.537	952.667	1052.94	648.987	682.76	675.25	638.443	498.607	585.387
An11g10150.Aspni5_48145	cluster 10;membership threshold >0.5;peak of expression for FPKM>10 at 3 h;500 genes	#N/A	10	0.000135742	0.00143842	4.71812e-05	0.00449303	0.00180564	0.0065604	0.000344529	6.52785e-05	0.000157115	0.518434	0.000207057	0.0112427	3.63421e-05	0.000296527	0.00507587	0.44966	none	ORF|Uncharacterized	Phosphoribosyl amino imidazolesuccinocarbozamide synthetase	#N/A	#N/A	#N/A	44.33	42.35	29.41	56.18	67.1233	48.2467	32.3	26.9167	53.5633	66.9	69.07	74.62	69.81	46.5567	41.77	56.4467	63.8933	74.5633	76.03	83.41	72.0567	73.6533	40.3567	40.97
An16g05470.Aspni5_40970	cluster 10;membership threshold >0.5;peak of expression for FPKM>10 at 3 h;500 genes	#N/A	10	7.31656e-05	0.00219382	2.91135e-05	0.00508389	0.000732634	0.00654515	0.000184145	3.84401e-05	8.45186e-05	0.833614	0.000111392	0.00448119	2.15609e-05	0.000211071	0.00275679	0.143839	none	ORF|Uncharacterized	Has domain(s) with predicted nucleic acid binding, nucleotide binding activity	#N/A	#N/A	#N/A	12.8867	19.8667	14.0567	15.69	23.8533	17.5	12.8267	10.8167	19.49	21.9233	24.92	25.765	28.095	13.1233	14.5267	10.6	17.78	21.0167	17.38	19.37	19.3233	20.7367	14.56	12.27
An07g10220.Aspni5_180578	cluster 10;membership threshold >0.5;peak of expression for FPKM>10 at 3 h;500 genes	#N/A	10	3.05096e-05	0.000428593	8.19202e-06	0.000409845	6.64256e-05	0.000617544	0.000105558	1.49694e-05	1.38871e-05	0.991265	2.68108e-05	0.00373195	6.11447e-06	4.15853e-05	0.000188637	0.00304455	none	ORF|Uncharacterized	Ortholog(s) have centromeric DNA binding activity, role in mitotic sister chromatid segregation, mitotic spindle organization in nucleus and condensed nuclear chromosome inner kinetochore, nucleolus localization	#N/A	#N/A	#N/A	23.0133	21.3633	17.1433	23.84	24.96	19.3867	15.9033	15.4133	18.6333	21.01	23.1867	23.715	25.975	22.9367	19.6733	10.66	19.02	17.0633	20.08	24.595	23.3967	25.2067	27.1433	20.6033
An16g07380.Aspni5_193912	cluster 10;membership threshold >0.5;peak of expression for FPKM>10 at 3 h;500 genes	SignalP (Braaksma et al 2010)	10	0.00169874	0.00754304	0.000226044	0.00379675	0.000911372	0.0043215	0.00624563	0.000624435	0.00028541	0.760281	0.000940688	0.195058	0.000204852	0.000698575	0.00173077	0.0154332	none	ORF|Uncharacterized	Ortholog(s) have cytosol localization	#N/A	#N/A	#N/A	124.603	103.427	101.443	141.185	148.6	123.297	104.577	98.6633	106.42	129.93	125.01	128.86	149.38	128.297	117.603	93.99	122.123	120.307	122.023	134.445	131.21	130.323	125.353	117.85
An04g05590.Aspni5_45391	cluster 10;membership threshold >0.5;peak of expression for FPKM>10 at 3 h;500 genes	#N/A	10	0.00369516	0.095868	0.00289446	0.0482849	0.00815648	0.129722	0.0148618	0.00395642	0.00329652	0.521611	0.00260432	0.064647	0.00158074	0.0149782	0.0213724	0.0624714	none	ORF|Uncharacterized	Ortholog of A. nidulans FGSC A4 : AN5625, A. fumigatus Af293 : Afu4g11100, A. oryzae RIB40 : AO090003001110, Aspergillus wentii : Aspwe1_0034056 and Aspergillus sydowii : Aspsy1_0043832	#N/A	#N/A	#N/A	41.7433	39.1033	33.6367	29.905	40.71	34.3467	35.45	35.2767	36.8833	36.67	36.9433	41.47	41.865	29.4033	31.5567	37.0733	39.8833	44.5033	44.3567	44.715	42.83	42.0567	33.33	28.6467
An09g03020.Aspni5_126891	cluster 10;membership threshold >0.5;peak of expression for FPKM>10 at 3 h;500 genes	SignalP (Braaksma et al 2010)	10	0.000303107	0.0157386	0.000109345	0.0188346	0.00194645	0.0216254	0.00059682	0.000140922	0.000258298	0.744565	0.000602198	0.0119757	8.36326e-05	0.000724186	0.0066478	0.175848	none	ORF|Uncharacterized	Has domain(s) with predicted role in Mo-molybdopterin cofactor biosynthetic process	#N/A	#N/A	#N/A	31.0767	26.2	34.1933	28.245	36.8067	31.7667	19.27	17.7367	28.0567	36.9967	36.05	41.35	48.8	22.0733	24.6167	22.5133	33.09	44.44	55.1333	55.34	47.41	50.4233	26.48	20.5
An02g03390.Aspni5_206650	cluster 10;membership threshold >0.5;peak of expression for FPKM>10 at 3 h;500 genes	#N/A	10	0.000238858	0.000901902	4.51295e-05	0.00126727	0.000538207	0.00173845	0.0010007	0.000100319	0.000122463	0.893818	0.000167876	0.0782748	3.96422e-05	0.000184877	0.00103745	0.0205238	none	ORF|Uncharacterized	Ortholog(s) have gamma-tubulin binding activity	#N/A	#N/A	#N/A	6.16333	8.90333	7.67667	8.55	14.7433	9.83333	7.85333	6.29333	10.8133	11.4667	13.1533	13.015	13.29	11.8067	10.34	4.05	8.76	6.2	8.71333	10.575	11.7367	13.1867	11.92	8.86
An16g04200.Aspni5_41055	cluster 10;membership threshold >0.5;peak of expression for FPKM>10 at 3 h;500 genes	#N/A	10	0.000393912	0.0180446	0.000167101	0.0336326	0.00301594	0.0224387	0.000785839	0.000209367	0.000285611	0.686941	0.000726047	0.0127797	0.000124337	0.00123398	0.0114014	0.20782	rho2	ORF|Uncharacterized	Putative GTP-binding protein; induced by caspofungin	#N/A	#N/A	#N/A	334.89	266.853	241.62	230.745	315.32	279.473	229.063	207.82	241.593	340.617	342.803	322.04	382.53	222.617	241.5	255.123	265.103	217.983	260.76	295.24	290.727	317.033	218.91	231.333
An05g01700.Aspni5_189460	cluster 10;membership threshold >0.5;peak of expression for FPKM>10 at 3 h;500 genes	#N/A	10	0.000554721	0.00713552	0.000278599	0.0161107	0.00425526	0.0544317	0.0016012	0.000357105	0.000489675	0.712642	0.00070123	0.0270155	0.000181032	0.00190193	0.0148237	0.15752	none	ORF|Uncharacterized	Has domain(s) with predicted ATP binding, ATPase activity, ATPase activity, coupled to transmembrane movement of substances, nucleoside-triphosphatase activity, nucleotide binding activity and role in transmembrane transport	#N/A	#N/A	#N/A	14.8833	10.2	13.6467	20.475	15.7633	12.65	11.6033	11.2033	12.8467	15.5467	14.9967	17.75	16.03	17.3633	13.5467	6.44333	8.96	10.5933	11.5067	16.27	18.5533	20.2533	20.45	14.5667
An01g12600	cluster 10;membership threshold >0.5;peak of expression for FPKM>10 at 3 h;500 genes	#N/A	10	6.83774e-05	0.00184637	2.43942e-05	0.00384915	0.00054072	0.00428697	0.000163171	3.30728e-05	6.35547e-05	0.877117	0.00010761	0.00448965	1.81485e-05	0.000165378	0.00193489	0.105291	none	ORF|Uncharacterized	Ortholog(s) have chromatin binding, protein complex scaffold activity and role in RNA polymerase II transcriptional preinitiation complex assembly, histone acetylation	#N/A	#N/A	#N/A	16.0667	13.5767	13.3167	17.415	18.88	14.59	9.33	8.73	14.5867	17.4833	20.0767	19.755	22.37	12.9767	12.2067	8.46	12.2533	15.77	16.5233	18.9	17.8367	17.9933	14.5833	11.4033
An12g07800.Aspni5_186589	cluster 10;membership threshold >0.5;peak of expression for FPKM>10 at 3 h;500 genes	#N/A	10	0.000431554	0.00421167	0.00015226	0.00683324	0.00167568	0.00984165	0.00159011	0.000259847	0.000341834	0.880854	0.000361629	0.0321972	0.000114486	0.000866453	0.004648	0.05562	none	ORF|Uncharacterized	Ortholog(s) have Seh1-associated complex, extrinsic component of fungal-type vacuolar membrane localization	#N/A	#N/A	#N/A	5.27333	6.09333	4.92	7.54	11.28	8.13333	7.67	6.79	9.23	9.10667	11.48	10.66	11.185	9.56667	8.48	3.43667	6.73667	4.27333	6.96667	9.03	11.5267	12.8233	9.02333	6.43
An12g01550.Aspni5_50322	cluster 10;membership threshold >0.5;peak of expression for FPKM>10 at 3 h;500 genes	#N/A	10	0.000849381	0.00959022	0.00031129	0.0107663	0.00339809	0.0178445	0.00319203	0.000496957	0.000965734	0.814132	0.000731074	0.0552095	0.00021927	0.00145728	0.00717381	0.0736621	none	ORF|Uncharacterized	Ortholog(s) have tRNA binding activity, role in tRNA processing and cytosol, nucleus localization	#N/A	#N/A	#N/A	20.5067	17.45	15.89	26.435	21.2767	16.5833	15.1	15.12	19.1167	18.46	18.7133	21.2	21.35	19.06	19.17	14.1467	17.83	21.6667	20.29	24.38	23.47	24.55	24.1867	20.1333
An05g00120.Aspni5_124391	cluster 10;membership threshold >0.5;peak of expression for FPKM>10 at 3 h;500 genes	#N/A	10	0.00151837	0.00663347	0.000332092	0.00992424	0.00747168	0.00755852	0.00498969	0.000656467	0.00137918	0.656817	0.00131915	0.146634	0.000307989	0.00122895	0.00874572	0.144484	none	ORF|Uncharacterized	Gamma-glutamyl kinase; glutamate kinase	#N/A	#N/A	#N/A	28.2067	34.5867	30.0133	30.145	49.0033	34.3867	30.0167	23.62	40.2633	48.3833	40.5633	41.56	46.515	24.5467	26.6267	20.32	32.5933	35.3533	28.3167	38.625	37.9167	40.49	26.5	27.5767
An18g05490.Aspni5_137408	cluster 10;membership threshold >0.5;peak of expression for FPKM>10 at 3 h;500 genes	#N/A	10	0.000294276	0.00593842	8.83186e-05	0.0117718	0.00296497	0.00610744	0.000633829	0.000127098	0.000333037	0.592976	0.000488974	0.016144	7.47856e-05	0.000499634	0.00644736	0.35511	none	ORF|Uncharacterized	Has domain(s) with predicted role in mRNA processing	#N/A	#N/A	#N/A	25.4433	26.0067	16.6133	31.725	39.72	32.3533	22.5267	18.9367	34.02	40.74	41.4667	36.56	46.825	28.6833	22.7433	16.0433	28.0733	23.1667	25.9933	29.71	31.7333	35.94	31.4533	25.2967
An01g10150.Aspni5_172691	cluster 10;membership threshold >0.5;peak of expression for FPKM>10 at 3 h;500 genes	#N/A	10	0.000266309	0.00177799	7.22191e-05	0.00425016	0.00158647	0.00482085	0.00071986	0.00011625	0.000195488	0.792397	0.0003244	0.0296611	5.74239e-05	0.000386603	0.00393232	0.159435	none	ORF|Uncharacterized	Has domain(s) with predicted role in DNA-templated transcription, initiation and transcription factor TFIID complex localization	#N/A	#N/A	#N/A	18.1233	16.3633	13.5033	19.54	25.1333	20.0233	14.7533	14.22	20.0367	22.9433	26.8533	24.185	24.815	22.0133	17.58	9.37667	14.64	15.3133	18.89	19.875	24.49	26.56	23.73	17.65
An14g00080.Aspni5_56504	cluster 10;membership threshold >0.5;peak of expression for FPKM>10 at 3 h;500 genes	#N/A	10	0.000374562	0.0032363	0.000125017	0.00471572	0.00127427	0.0105962	0.00147612	0.000226708	0.000266767	0.900226	0.000303954	0.0333802	9.75944e-05	0.000691666	0.00349531	0.0395135	none	ORF|Uncharacterized	Ortholog(s) have Ran guanyl-nucleotide exchange factor activity, signal transducer activity	#N/A	#N/A	#N/A	28.0867	30.0867	26.0567	36.44	49.6333	38.1667	37.9333	32.9033	41.73	42.61	47.0167	49.92	48.65	38.0533	41.1467	17.4567	35.58	28.76	35.8133	46.845	46.62	50.2433	41.9533	38.4167
An12g04500.Aspni5_54015	cluster 10;membership threshold >0.5;peak of expression for FPKM>10 at 3 h;500 genes	#N/A	10	0.000739514	0.013928	0.000304195	0.00966845	0.00119478	0.0110849	0.00279534	0.000508499	0.000293861	0.899611	0.000523376	0.0320354	0.000183154	0.00151374	0.00347134	0.0221447	none	ORF|Uncharacterized	Potassium- or calcium-transporting ATPase	#N/A	#N/A	#N/A	15.92	14.6933	16.7	15.87	19.98	14.9667	12.82	14.1267	13.9633	16.43	19.36	17.69	21.005	17.7633	16.0367	9.43667	11.8233	9.82667	13.25	15.77	19.7667	21.47	19.8467	15.4267
An08g05590.Aspni5_38261	cluster 10;membership threshold >0.5;peak of expression for FPKM>10 at 3 h;500 genes	#N/A	10	6.9224e-05	0.00428685	3.20937e-05	0.00430646	0.000351039	0.00401205	0.0002134	4.49473e-05	5.72668e-05	0.965925	7.50282e-05	0.00337123	2.16659e-05	0.000223269	0.00123895	0.0157714	none	ORF|Uncharacterized	Has domain(s) with predicted role in regulation of transcription, DNA-templated and H4/H2A histone acetyltransferase complex localization	#N/A	#N/A	#N/A	14.58	13.07	14.03	18.965	16.1667	10.1233	8.78667	7.51667	11.1133	14.0733	15.3833	15.31	19.585	14.2033	10.8667	6.82	11.9433	12.7133	13.5	16.04	15.3867	15.5167	15.9433	11.96
Aspni5_213915	cluster 10;membership threshold >0.5;peak of expression for FPKM>10 at 3 h;500 genes	#N/A	10	0.00175391	0.00393699	0.000423695	0.0084684	0.00555625	0.0125079	0.00605038	0.000860725	0.000728431	0.628845	0.00140235	0.195739	0.000359145	0.00181177	0.010585	0.120971	#N/A	#N/A	#N/A	#N/A	#N/A	#N/A	55.6	47.6667	40.78	75.21	74.1767	61.43	57.92	52.5867	59.0633	71.97	73.9633	71.69	66.82	62.7733	57.28	29.2833	44.7067	39.2367	59.0233	62.245	60.8667	68.74	67.4567	64.34
An04g08690.Aspni5_51436	cluster 10;membership threshold >0.5;peak of expression for FPKM>10 at 3 h;500 genes	#N/A	10	9.97994e-05	0.000579863	2.08213e-05	0.000877239	0.000274506	0.000990507	0.000316843	3.95413e-05	4.73404e-05	0.957015	9.39214e-05	0.021683	1.68097e-05	9.31735e-05	0.000611166	0.0172407	none	ORF|Uncharacterized	Putative TRAPP complex subunit; expression enhanced by maltose	#N/A	#N/A	#N/A	21.29	15.52	17.49	17.355	33.86	24.9567	15.9533	15.9633	23.41	28.6233	32.5567	30.015	32.95	28.4333	22.1467	12.9933	18.4633	23.67	27.2	29.055	35.0733	35.7333	24.27	17.8033
An14g01590.Aspni5_56548	cluster 10;membership threshold >0.5;peak of expression for FPKM>10 at 3 h;500 genes	#N/A	10	0.00886486	0.0189092	0.00281679	0.0203682	0.00749996	0.0425161	0.031424	0.0059024	0.00162466	0.511294	0.00530839	0.251862	0.00185958	0.00918916	0.0159884	0.064572	none	ORF|Uncharacterized	S-adenosyl-methionine delta-24-sterol-C-methyltransferase	#N/A	#N/A	#N/A	224.567	86.3333	139.58	93.29	368.453	258.21	212.917	227.3	159.98	337.967	310.083	360.365	315.06	174.763	137.65	141.867	176.843	263.327	111.04	98.595	95.8667	101.48	169.39	154.463
An15g00540.Aspni5_48606	cluster 10;membership threshold >0.5;peak of expression for FPKM>10 at 3 h;500 genes	#N/A	10	7.92447e-05	0.000613754	1.66197e-05	0.000522634	0.000128708	0.000594555	0.000333932	3.61435e-05	2.99049e-05	0.977373	5.38815e-05	0.0160189	1.32749e-05	6.61255e-05	0.000268182	0.00385138	none	ORF|Uncharacterized	Ortholog(s) have role in late endosome to vacuole transport via multivesicular body sorting pathway, protein targeting to vacuole and Golgi apparatus, Vps55/Vps68 complex, fungal-type vacuole membrane, mitochondrion localization	#N/A	#N/A	#N/A	161.727	136.843	142.563	192.36	227.663	134.803	92.6167	78.82	127.763	181.99	170.903	185.6	225.68	164.893	118.653	72.2833	115.73	123.73	148.85	183.015	175.537	195.033	188.207	125.403
An16g06010.Aspni5_40937	cluster 10;membership threshold >0.5;peak of expression for FPKM>10 at 3 h;500 genes	#N/A	10	0.000471059	0.00212511	0.000144858	0.00238446	0.000674946	0.00352357	0.00310848	0.000328423	0.000157897	0.908209	0.000222389	0.0652202	9.66336e-05	0.000578601	0.00153491	0.0112195	none	ORF|Uncharacterized	Putative phosphoglycerate mutase	#N/A	#N/A	#N/A	26.7367	62.2733	25.69	10.09	37.6733	9.2	7.41	6.07667	9.67667	23.4267	28.2367	27.12	29.505	26.1033	7.53	20.87	34.7767	44.8933	9.37	11.595	17.09	16.7967	23.9567	7.63333
[truncated: 14,788 more rows]
[truncated: 30 more columns]
