# Supplementary material for: Expression of Aspergillus niger CAZymes is determined by compositional changes in wheat straw generated by hydrothermal or ionic liquid pretreatments
Source: Biotechnol Biofuels. 2017 Feb 7;10:35. doi: 10.1186/s13068-017-0700-9 (PMC5294722; doi:10.1186/s13068-017-0700-9)
Supplement: Supplementary file 4 — Additional file 4: Table S3. Genes in Venn diagram and pectin related gene expression. The file contains lists, identity and expression values of the genes in different parts of the Venn diagram in Fig. 5a and the expression patterns of the genes annotated by Martens-Uzunova and Schaap [35] acting on pectin. Induced was considered as significantly higher transcript abundance (DESeq p adj < 0.05 log2 FC of ≥ 3) on lignocellulose compared to the glucose control, along with FPKM of ≥ 50 on lignocellulose. [file 13068_2017_700_MOESM4_ESM.xlsx]

## Sheet: Venn_results_CAZy
Venn Diagram results						Average expression values (FPKM)
intersection of Venn Diagram	Gene ID	CAZy family	Encoded CAZyme	CAZyme function		Glu-48h	5D GLU	KMS-3h	KMS-6h	KMS-9h	KMS-12h	KMS-24h	KMS-2d	KMS-3d	KMS-4d	KMS-5d	ILS-3h	ILS-6h	ILS-9h	ILS-12h	ILS-24h	ILS-2d	ILS-3d	ILS-4d	ILS-5d	HTS-3h	HTS-6h	HTS-9h	HTS-12h	HTS-24h
[KMS]:	An02g02540	CE16	PaeA	putative pectin acetyl esterase		4.21667	39.645	6.42	26.1833	32.42	63.91	339.257	93.25	55.2533	64.585	62.815	12.34	26.49	2.39667	3.67333	5.24333	16.4367	16.565	15.1033	17.14	18.5667	39.2667	16.3	15.3933	13.53
	An12g07500.Aspni5_42184	GH28	PgaX	exo-polygalacturonase		3.73667	26.405	12.83	29.7133	60.87	92.3333	100.777	63.3133	21.9067	21.785	29.28	19.55	37.1633	3.37333	5.02333	5.84333	11.0333	16.77	18.6567	19.97	22.8767	32.34	16.01	15.1367	18.04
	An14g04370.Aspni5_41815	PL1	PelA	pectin lyase		2.59333	4.92	17.7733	11.5533	73.7133	280.843	1016.14	53.31	14.4933	16.215	16.215	5.15333	9.22667	7.95	5.52	4.03333	6.23333	3.91	6.19	6.20333	13.1667	14.9867	16.4033	9.68	7.68
	An04g09700.Aspni5_46065	GH28	XghA	endo-xylogalacturonase		2.21667	0.81	2.06333	13.5633	25.59	96.6567	199.997	19.7767	9.48667	10.765	16.405	2.13	13.3367	26.2267	17.6933	8.89667	14.36	8.56	4.77667	3.56667	1.51667	8.67	8.97333	17.8267	4.35667
	An05g02440.Aspni5_43957	GH28	PgaC	endo-polygalacturonase		0.133333	2.62	0.35	2.48667	3.46333	34.6133	158.417	9.74	3.11667	3.14	2.915	0.37	1.6	0.353333	0.41	1.25	1.78	1.48	0.873333	0.453333	0.166667	2.56333	2.24333	8.49667	2.41667
	An11g04040.Aspni5_178172	GH28	PgxA	exo-polygalacturonase		2.2	0.345	2.75667	6.83667	22.2667	26.23	105.683	37.4933	6.9	7.175	6.485	2.89333	24.7733	41.4833	38.2	3.08667	10.7733	8.55	3.86	3.21667	2.25667	6.95667	6.72667	2.58333	1.68
	An12g00950.Aspni5_189722	GH28	RhgA	rhamnogalacturonase A		7.38333	10.97	3.18333	4.92333	7.73333	12.1833	110.9	17.7967	8.46	8.845	10.31	3.16	3.40667	5.62333	4.48	7.60333	5.47333	4.845	5.27	5.58333	3.6	3.82667	7.43	6.98667	4.55333
	An14g05820.Aspni5_41910	GH35	LacE	putative β-galactosidase		1.85333	4.915	2.83333	44.39	36.7467	28.1067	64.3767	44.6367	22.6633	35.53	27.88	2.63	35.1833	9.8	13.1333	6.06667	34.74	37.8	33.1033	29.98	4.11333	44.7533	26.19	17.7133	21.0367
	An02g11890.Aspni5_52418	GH79		β-glucuronidase		9.36667	10.96	4.19	14.8233	23.2333	56.09	198.93	67.4167	35.91	45.825	41.84	4.53333	24.0233	23.42	31.0533	12.2167	18.3633	19.185	14.3833	13.7067	4.11333	19.4367	10.82	12.2033	19.0067
	An02g12505.Aspni5_174365	CE8	PmeC	putative pectin esterase		1.55667	9.09	5.38333	13.7833	23.0067	34.4867	51.8933	23.9733	10.7667	12.27	13.195	7.47667	12.4367	0.653333	1.09333	1.70667	3.71667	4.615	4.98667	5.73	7.72	11.3967	4.44333	4.35	2.86
	An12g02540.Aspni5_43784	AA9		putative copper-dependent lytic polysaccharide monooxygenases		0.0466667	0.02	10.69	50.7567	7.69667	5.68667	11.2	1.32333	0.886667	1.895	3.245	3.58	22.6267	19.5933	7.83	1.28667	2.05	1.375	2.69667	2.94	4.97333	26.99	5.89333	5.1	2.73667
	An15g04900.Aspni5_182430	AA9-CBM1		putative copper-dependent lytic polysaccharide monooxygenases		2.15333	1.305	15.4867	54.6833	34.25	30.6333	17.7033	8.22333	7.73	9.155	8.925	5.42333	13.8867	16.6567	16.22	9.39667	6.43667	5.9	13.3767	9.43	12.3567	29.02	20.6867	24.6333	23.6433
	An14g02920.Aspni5_41703	GH105	UrhgA	putative unsaturated rhamnogalacturonyl hydrolase		1.00333	8.665	16.2867	35.8233	19.7733	13.0133	36.0267	81.3933	64.2067	66.035	47.375	11.1633	18.33	1.36	4.09	6.72667	18.1167	29.83	33.3233	33.0967	4.93333	12.1267	3.59333	8.31667	15.6633
[ILS]:	An02g11150.Aspni5_207264	GH27	AglB	α-galactosidase		177.23	63.915	49.5333	424.35	261.857	348.85	494.653	221.453	141.487	197.63	196.97	48.0167	557.687	1066.7	1003.82	690.163	437.393	240.935	130.15	112.113	42.5367	322.16	283.277	319.673	182.533
	An11g06540.Aspni5_138876	GH2	MndA	β-mannosidase		8.19	4.63	29.65	42.4867	31.16	34.5567	47.65	24.46	17.6333	22.335	21.04	16.96	23.4533	24.4767	26.5467	109.263	8.69667	10.615	8.89333	12.3933	13.5267	19.86	23.7567	37.2333	22.2633
[KMS] and [ILS]:	An18g04800.Aspni5_42916	GH78		putative α-L-rhamnosidase		1.58333	12.915	1.79333	25.3433	45.4967	53.4167	139.223	71.6133	37.3767	41.135	43.87	1.75667	20.8567	1.82667	1.72667	2.31	61.49	38.95	32.0967	25.18	2.43	21.7667	10.6	19.4733	28.11
	An04g09690.Aspni5_214857	CE8	PmeB	putative pectin esterase		4.35333	3.6	2.70333	15.46	42.6133	137.18	310.383	35.4067	13.26	15.545	19.16	2.69333	20.34	69.71	59.0967	34.26	13.2467	8.05	6.34667	5.73667	3.14667	15.08	20.13	16.2067	5.68
	An01g10930.Aspni5_119858	GH31	AgdB	putative α-glucosidase		56.9933	193.205	449.49	554.103	402.93	308.92	408.297	380.33	342.11	278.725	194.22	583.143	429.817	46.3833	58.09	37.9267	383.743	583.43	480.593	490.01	423.997	424.003	186.543	235.477	443.113
	An08g10780.Aspni5_122978	GH43-CBM35	GbgA	putative galactan-β(1,3)-galactosidase		50.4867	18.61	124.29	463.12	697.047	336.853	180.25	28.0967	12.8167	16.89	19.785	190.123	368.7	486.627	448.63	367.727	22.0933	13.365	5.94	4.93	86.11	120.423	62.49	42.8667	13.3033
	An03g01050.Aspni5_194447	GH5-16		putative endo-β(1,6)-galactanase		31.53	26.365	31.89	280.89	303.637	239.17	244.633	80.5433	20.6733	21.335	17.04	27.9333	176.067	1694.93	1523.97	1327.25	70.8467	35.235	14.25	11.2667	26.4133	100.623	54.7767	31.31	32.4833
[KMS] and [HTS]:	An01g11520.Aspni5_141677	GH28	PgaI	endo-polygalacturonase		3.39	2.22	9.50333	27.7133	55.4767	238.157	726.673	34.2033	14.1833	12.2	15.015	3.95	21.4233	7.2	4.79333	4.27333	6.93667	3.47	3.18	3.97	16.58	58.8267	100.297	146.363	40.8567
	An10g00870.Aspni5_45021	PL1	PlyA	pectate lyase		1.34	0.655	41.0333	221.903	293.243	1036.98	1455.99	42.9267	28.2	31.045	44.35	12.99	25.3533	24.9367	17.7333	11.86	5.39333	4.96	8.7	8.17667	23.23	41.6	100.653	144.597	97.8133
	An05g01320.Aspni5_50378	GH5-7	Man5A	endo-β(1,4)-mannanase		14.9667	19.2	7.2	37.4533	89.1533	629.463	746.18	124.393	121.72	176.135	141.415	9.94	22.4733	16.4467	17.5	40.2733	119.917	135.15	78.3467	67.6033	12.0067	20.35	41.5733	681.137	169.623
[KMS] and [ILS] and [HTS]:	An12g02220.Aspni5_54490	CBM1-GH6		putative cellobiohydrolase		8.82333	1.09	12.1267	2360.21	2146.05	4508.9	4247.25	1981.16	2042.58	2177.68	2279.07	4.19	706.433	2600.54	3331.23	1883.62	3480.23	1831.16	1351.95	1102.59	5.06333	647.423	5267.44	10016.5	3330.13
	An03g03740.Aspni5_213437	GH1		β-glucosidase		28.1767	167.515	146.773	260.843	284.29	524.603	447.337	597.513	630.813	887.555	880.995	244.19	316.35	91.42	316.193	677.86	612.76	680.825	624.967	696.317	144.57	224.513	435.43	1507.5	738.017
	An04g03170.Aspni5_131747	GH1		putative β-glucosidase		0.413333	60.965	38.3333	357.377	263.353	173.66	108.433	104.11	51.7433	98.51	64.715	39.1267	199.973	0.793333	0.413333	0.8	41.3167	73.23	76.4433	59.44	83.16	546.103	75.6433	80.17	105.95
	An11g02100.Aspni5_140573	GH1		putative β-glucosidase		1.36	4.645	12.0667	177.89	170.553	191.753	351.17	172.253	85.42	115.585	116.775	6.26	307.177	24.07	18.93	7.75333	232.54	190.3	123.623	91.58	27.0033	315.303	188.723	166.263	182.363
	An03g00940.Aspni5_57436	GH10	XynA	endo-β(1,4)-xylanase		10.6033	4.445	44.1067	7125.89	8468.55	7043.31	9132.55	3568.71	1604.14	2336.66	2648.68	32.25	6895.07	14235.9	10621.8	1790.72	4979.32	3120.78	1567.6	966.63	40.3833	3222.84	7690.42	3282.94	1516.85
	An01g00780.Aspni5_52071	GH11	XynB	endo-β(1,4)-xylanase		7.48	2.945	38.19	2517.47	2055.05	3402.91	5405.95	2044.31	1161.78	1561.7	1842.82	8.33	2288.27	5221.08	4371.09	671.263	6261.84	2893.88	1040.49	691.587	37.9533	1778.2	4580.33	4554.54	1283.25
	An15g04550.Aspni5_183088	GH11		putative endo-β(1,4)-xylanase		5.30667	5.455	32.63	855.883	957.02	1105.94	1755.32	1091.33	426.83	493.955	589.64	14.1233	1311.33	7550.49	7166.57	2011.54	2386.35	733.805	347.387	271.153	13.53	666.757	1143.31	687.863	212.973
	An01g03340.Aspni5_52011	GH12		xyloglucan-specific endo-β(1,4)-xylanase		16.4667	24.35	29.5267	1105.73	1465.31	2467.82	3051.97	1097.42	513.293	598.725	824.45	16.92	1296.85	1894.14	1154.71	272.347	2433.81	1317.4	754.407	512.347	40.4033	885.777	2126.25	1910.84	660.22
	An14g02760.Aspni5_211053	GH12	EglA	cellulase		13.53	3.85	13.18	3651.58	2899.51	4249.77	4852.04	2099.76	1353.44	1786.58	2181.33	20.18	1750.58	8446.64	8240.4	2729.64	5231.93	2174.64	1043.03	525.637	9.98333	1009.39	5193.75	6734.86	2297.83
	An01g04560.Aspni5_125000	GH16		putative non-specific β(1,3)-glucanase		7.41667	375.405	14.64	82.3567	175.287	413.85	1218.05	1741.17	1374.25	890.79	909.95	13.21	90.62	53.98	57.78	116.337	1084.9	735.765	776.807	918.067	13.1033	122.383	874.62	1614.38	1563.13
	An12g01850.Aspni5_212893	GH2		β-mannosidase		7.47667	27.835	48.7333	58.66	47.9833	108.283	165.513	144.527	118.563	152.295	136.275	37.9867	53.3533	16.8233	27.5267	60.04	69.0167	74.905	78.0333	89.2767	44.3233	37.39	31.1833	158.65	94.11
	An01g09960.Aspni5_205670	GH3	XlnD	xylosidase		1.61333	5.255	230.067	1097.51	923.433	577.413	657.573	354.8	149.323	168.09	205.89	14.5467	1200.69	412.63	304.1	485.017	358.867	254.01	143.247	99.5033	213.797	1193.98	690.087	252.393	111.44
	An11g00200.Aspni5_179265	GH3		putative β-glucosidase		5.76	166.235	410.907	5259.49	3898.36	2525.33	2369.97	1373.73	513.01	571.335	611.815	309.43	2336	28.1567	11.6533	7.37333	1049.84	616.705	461.423	401.193	1025.31	4998.26	1974.8	1544.41	1617.92
	An17g00300.Aspni5_50997	GH3	XarB	bifunctional xylosidase-arabinosidase		2.96	5.645	10.13	102.297	187.66	267.29	335.41	135.927	88.1833	91.16	91.66	7.68667	168.383	90.04	84.0267	37.3467	219.247	142.95	95.52	76.9433	26.2633	146.353	221.377	247.263	100.127
	An17g00520.Aspni5_129891	GH3		putative β-glucosidase		3.24333	9.905	5.54333	52.0967	193.12	504.26	255.647	160.713	184.06	190.425	170.315	9.45333	52.6067	67.2167	131.987	106.95	224.81	149.715	155.4	157.413	19.57	56.05	444.947	1178.56	313.533
	An18g03570.Aspni5_56782	GH3	Bgl1	β-glucosidase		12.7967	649.875	3395.66	3180.22	2184.51	1432.34	849.763	787.83	653.3	700.505	787.28	3410.94	3068.56	330.4	456.043	675.047	1412.44	880.31	651.807	583.553	3315.65	2277.93	1695.59	1117.08	769.083
	An01g04880.Aspni5_55419	GH31	AxlB	putative α-xylosidase		10.7867	36.705	34.2133	209.47	285.143	408.92	592.703	266.55	246.663	336.285	324.625	31.8167	333.333	59.0733	60.9967	29.9867	379.927	353.895	288.047	299.55	64.42	267.67	425.44	533.343	298.457
	An01g12150.Aspni5_51764	GH35	LacA	β-galactosidase		1.62	52.455	126.467	1033.09	1199.26	641.88	494.85	244.723	114.91	151.82	159.6	156.14	868.693	427.12	264.427	255.963	91.1567	75.47	62.3833	56.65	478.267	688.023	196.617	93.3867	103.787
	An02g10550.Aspni5_197735	GH43	AbnC	putative endo-arabinanase		74.2167	1357.84	362.41	1122.81	1914.6	1550.1	2612.63	3785.36	4462.58	2584.46	2369.9	670.287	949.403	216.427	400.17	122.783	2275.52	1785.7	2771.61	2756.5	279.073	1027.88	1637.91	2562.38	2650.84
	An08g01900.Aspni5_47677	GH43		putative β-xylosidase		1.62667	10.215	103.863	499.28	399.767	322.693	580.477	331.987	192.407	228.235	252.325	13.9533	846.883	814.147	608.867	234.257	361.767	337.175	219.397	211.357	91.08	535.237	314.03	191.367	163.503
	An15g03550.Aspni5_182100	GH43		putative α-L-arabinofuranosidase/endo-α-arabinanase		2.50333	52.49	337.107	391.453	729.573	503.017	453.437	532.87	721.753	259.62	253.525	565.947	558.27	31.1367	45.09	9.45667	191.673	333.965	635.413	640.643	232.683	350.52	337.597	553.683	632.967
	An07g08950.Aspni5_209376	GH5-5	EglC/EglB	endo-β(1,4)-glucanase		2.10667	2.455	3.77	751.183	1077.5	2528.8	3156.76	569.473	398.743	525.59	696.06	1.31	1058.13	249.103	139.65	21.1033	1936.61	856.09	395.007	231.363	6.96	544.03	868.023	2505.88	651.443
	An18g04100.Aspni5_202490	GH5-9	ExgA	exo-β(1,3)-glucanase		17.1567	49.55	55.99	163.33	250.65	207.023	452.493	326.067	437.44	362.435	320.545	119.83	172.783	45.8033	48.4867	32.66	202.433	232.25	368.267	405.303	47.2933	82.93	128.12	262.897	391.503
	An01g11670.Aspni5_205580	GH5-5-CBM1		endo-glucanase		4.65	56.025	3.24333	114.523	409.707	1911.84	1457.19	463.507	555.87	568.75	646.66	6.21333	119.65	398.217	551.45	398.38	1809.32	739.115	396.543	311.657	11.65	100.053	1882.74	5410.74	1525.06
	An08g01760.Aspni5_133986	GH6		putative cellobiohydrolase		6.31	1.85	32.1567	2005.4	2609.86	5131.35	6215.7	1309.03	1049.59	1424.82	1515.53	5.76	3201.96	3978.94	3185.32	118.313	3216.34	2079.01	952.58	680.29	103.137	2164.61	3562.39	6444.46	1828.24
	An12g04610.Aspni5_211595	AA9		putative copper-dependent lytic polysaccharide monooxygenases		22.0733	2.955	14.4767	224.633	1662.47	7944.67	17423.6	4251.28	3932.43	6509.65	5464.14	6.44667	517.387	743.93	371.647	248.753	11565.9	9376.68	6933.83	4651.81	15.7	307.36	8218.07	25995.3	15043.1
	An03g00960.Aspni5_55136	GH62	AxhA	β(1,4)-arabinoxylan arabinofuranohydrolase		15.17	8.135	64.8633	8199.79	9130.72	7830.82	10784.6	4534.37	2026.19	2511.17	3390.45	35.04	8785.7	16081.8	11123.3	2621.31	6446.7	4083.89	1833.33	1253.02	56.42	5098.36	10377.5	4920.9	2329.23
	An14g05800.Aspni5_56619	GH67	AguA	α-glucuronidase		2	10.185	135.51	1808.43	765.52	477.553	808.327	452.31	202.977	245.545	343.07	10.2333	1730.19	298.96	367.347	438.36	618.913	406.395	311.763	186.463	88.6167	969.907	412.593	269.297	114.043
	An07g09330.Aspni5_53159	GH7	CbhA	cellobiohydrolase		36.4833	26.575	19.2833	1972.26	5063.38	14195.1	15391.1	2569.14	1742.06	2119.21	1611.56	13.5933	2387.43	5598.53	4579.45	702.523	5070.49	2489.59	601.493	619.11	35.5833	3342.76	11761.9	29565.2	6714.98
	An01g11660.Aspni5_51773	GH7-CBM1	CbhB	cellobiohydrolase		10.6233	72.91	14.2967	500.157	1712.02	5204.49	909.787	267.703	379.533	329.605	253.13	99.6633	671.213	1036.51	1466.48	1508.11	1237.28	388.515	178.543	173.253	213.843	727.153	4690.22	11303.8	1638.33
	An12g02550.Aspni5_43785	CE1	FaeD	feruloyl esterase		6.25333	2.225	73.1267	4502.4	2671.79	2940.95	5047.75	1681.7	989.887	1478.55	2139.04	14.8333	4263.96	5596.9	5321.52	871.877	3598.07	3367.24	1771.99	1160.21	80.4667	3092.44	3963.38	2740.94	1579.06
	An12g05010.Aspni5_211544	CE1	AxeA	acetyl xylan esterase		7.62667	19.89	86.57	6347.64	5760.89	6801.09	10738.7	2967.26	1795.26	2430.34	2570.8	22.5433	8349.42	3639.69	3221.68	586.007	9095.84	4835.8	2148.6	1406.99	277.907	6741.48	5468.02	6049.5	2530.54
	An09g00120.Aspni5_51662	CE1	FaeA	feruloyl esterase		3.12667	1.185	11.55	1361.11	837.963	1095.17	3196.23	1438.33	533.51	673.325	829.125	4.75333	1030.29	4021.16	3394.31	881.403	1762.09	1655.59	734.147	462.403	6.74	980.547	1959.3	1340.79	759.887
	An09g02160.Aspni5_189254	CE12	RgaeA	putative rhamnogalacturonan acetyl esterase		1.02333	105.875	2.69	57.17	240.947	766.63	1501.06	311.047	209.233	205.35	150.32	5.65	116.77	1.17333	0.826667	1.10667	76.6333	64.69	41.7	31.04	12.7433	119.22	98.7733	139.627	44.0533
	An07g08940.Aspni5_135787	CE16	PaeB	putative pectin acetyl esterase		1.13667	56.145	4.32667	338.023	434.217	1054.66	2046.39	541.283	337.333	435.54	499.285	5.3	447.217	30.5	17.1433	19.2567	508.42	388.05	224.283	199.46	9.82	333.46	313.257	637.397	275.94
	An06g00290.Aspni5_177434	GH35	LacC	putative β-galactosidase		0.78	19.515	5.05333	60.84	212.477	163.94	79.4167	60.81	19.0233	25.04	22.11	8.18667	76.0433	6.53333	2.81667	8.15333	9.70667	7.695	6.63667	6.17	19.82	56.5033	29.33	9.70667	6.64667
	An09g00260.Aspni5_212736	GH36	AglC	α-galactosidase		2.86	12.32	185.617	166.547	66.2267	21.28	38.2367	51.1633	29.8967	23.35	22.955	219.823	135.367	16.2933	52.5267	108.347	22.6067	22.315	12.94	16.0567	140.147	56.0933	8.07667	14.5367	20.94
	An09g01190.Aspni5_203143	GH43	AbnA	endo-α(1,5)-L-arabinosidase		0.44	66.795	21.02	192.307	1268.16	1389.39	802.863	54.02	26.9633	31.9	32.01	81.72	240.283	80.35	20.34	2.45333	26.95	19.365	7.95333	6.96	97.3533	100.25	99.34	63.0833	23.0533
	An15g02300.Aspni5_200605	GH54-CBM42	AbfB	α-L-arabinofuranosidase B		1.24	21.765	97.3633	618.55	1694.11	1153.4	207.393	52.6633	14.8733	14.835	13.44	211.39	605.573	562.1	314.97	288.783	22.3933	15.065	3.07	3.11667	305.7	416.463	201.933	62.61	13.4567
	An01g01870.Aspni5_206333	GH74-CBM1	EglC	endo-glucanase		24.1767	7.41	9.90333	166.487	356.707	864.41	839.453	280.053	243.247	249.04	247.995	16.2333	174.123	1151.12	1580.99	643.77	566.807	281.17	221.56	180.767	9.68333	109.98	403.107	1911.11	708.357
	An11g06080.Aspni5_208871	GH3		putative β-glucosidase		8.05667	24.405	38.51	81.9067	104.743	111.413	77.3067	46.8	34.1567	39.595	36.75	62.2767	152.343	161.663	145.17	34.4333	122.067	81.39	61.63	54.6533	85.88	159.49	209.553	150.273	80.5233
	An08g01710.Aspni5_38549	GH51	AbfC	putative α-L-arabinofuranosidase		11.0167	52.095	111.463	172.037	433.45	301.853	232.553	87.6767	55.2367	51.315	50.455	137.28	201.333	92.64	58.6767	78.8267	31.1867	28.975	32.8967	38.4733	207.23	145.39	47.8433	24.4567	24.9333
	An18g05940.Aspni5_187227	GH53	GalA	β(1,4)-endogalactanase		3.02	28.425	14.21	67.5233	639.18	665.21	324.307	34.9733	16.1533	17.255	19.995	13.24	77.3233	223.717	152	18.9867	14.53	10.985	12.5867	14.25	19.8567	37.7333	62.7233	26.2767	14.4067
	An16g02760.Aspni5_184037	GH95		α-fucosidase		6.06667	19.315	12.6633	100.863	126.927	98.1533	107.1	54.64	39.6933	53.125	54.565	13.5733	95.4667	20.03	16.67	13.63	50.13	47.82	53.6433	53.3467	27.31	95.8067	61.7133	48.0233	44.4767
	An16g00540.Aspni5_53702	GH95		putative α-fucosidase		0.186667	0.255	1.06	41.5267	43.37	60.31	122.867	36.5033	18.67	19.435	24.59	0.286667	98.4167	125.84	105.787	36.29	41.8433	29.235	14.4567	11.68	2.11333	65.87	41.8733	31.5633	22.9967
	An02g00610.Aspni5_52111	GH2		putative β-glucuronidase		2.92	3.78	278.433	23.5333	6.48667	4.29667	0.936667	3.28	3.31667	4.18	3.85	217.433	36.2333	10.5067	16.2	13.9267	2.99667	3.535	4.34667	4.29	149.337	9.26667	4.38333	3.32	3.00667
	An14g01770.Aspni5_210981	GH3		putative β-glucosidase		3.57333	14.435	127.867	57.4467	68.3567	56.47	11.1033	11.2567	11.4533	12.49	11.69	272.273	95.74	7.98667	8.31667	4.28333	10.27	12.96	14.64	14.5567	303.253	122.907	46.8233	21.85	29.27
	An01g10350.Aspni5_46429	GH35	LacB	putative β-galactosidase		6.51333	11.135	30.6467	22.7833	73.7867	71.1767	20.0467	19.6467	10.0167	11.765	13.66	59.85	37.3633	7.65333	5.12333	20.3133	6.58333	8.315	9.72667	10.71	70.72	24.3033	15.1467	8.33	7.60667
	An01g00330.Aspni5_206387	GH51	AbfA	α-L-arabinofuranosidase		4.28667	5.715	398.777	201.427	752.603	169.45	28.05	16.6867	9.78333	9.315	13.865	188.137	163.873	627.823	266.517	462.903	6.28667	9.265	6.62667	6.61333	188.597	33.71	17.92	6.23333	6.12333
	An09g03300.Aspni5_43342	GH31	AxlA	putative α-xylosidase		25.4633	12.705	205.113	288.02	276.53	127.24	239.94	118.02	56.62	51.495	62.695	35.0267	108.663	369.643	291.727	360.31	62.7367	41.215	25.79	19.1667	92.2567	152.203	167.153	56.78	39.6967
	An14g01130.Aspni5_210947	PL4	RglA	rhamnogalacturonan lyase A		0.353333	8.83	3.58	90.4833	199.07	849.577	855.947	87.7733	49.8033	70.825	61.345	8.34667	98.5167	6.13	7.13333	2.01667	33.7733	32.155	25.8333	23.6633	12.6833	85.6833	124.53	292.743	83.24
	An03g06740.Aspni5_191158	GH28	PgxB	exo-polygalacturonase B		0.826667	35.07	6.45667	38.8133	104.227	208.71	248.703	71.9567	43.2233	47.27	55.23	28.8967	73.6333	1.31667	2.78333	3.97	13.5733	16.98	18.2067	18.7867	30.2533	74.3433	30.8767	28.4267	17.3667

## Sheet: Pectinolytic genes
Combined Gene ID	Annotation from Table 1 from Martens-Uzunova and Schaap 2009					Average FPKM
	Gene name	Function	CAZy family	EC number	Expressed	Glu-48h	5D GLU	KMS-3h	KMS-6h	KMS-9h	KMS-12h	KMS-24h	KMS-2d	KMS-3d	KMS-4d	KMS-5d	ILS-3h	ILS-6h	ILS-9h	ILS-12h	ILS-24h	ILS-2d	ILS-3d	ILS-4d	ILS-5d	HTS-3h	HTS-6h	HTS-9h	HTS-12h	HTS-24h
An01g11520.Aspni5_141677	pgaI	endo-polygalacturonase	GH28	3.2.1.15	P	3.39	2.22	9.50333	27.7133	55.4767	238.157	726.673	34.2033	14.1833	12.2	15.015	3.95	21.4233	7.2	4.79333	4.27333	6.93667	3.47	3.18	3.97	16.58	58.8267	100.297	146.363	40.8567
An15g05370.Aspni5_182156	pgaII	endo-polygalacturonase	GH28	3.2.1.15	P	1.16333	1.265	0.166667	0.113333	0.346667	0.803333	4.39333	2.39	1.20333	1.605	1.985	0.636667	0.596667	1.01667	0.846667	0.786667	4.1	4.605	2.73333	3.31667	0.546667	0.48	1.07	0.813333	0.49
An16g06990.Aspni5_214598	pgaA	endo-polygalacturonase	GH28	3.2.1.15	P	12.7133	9.04	1.62	2.01333	2.71	3.18	4.28667	5.26667	5.68667	6.48	8.41	2.08667	3.32667	1.57667	2.81333	2.43333	3.77333	4.91	6.76667	6.93	2.31333	3.36	2.26667	2.83	4.30333
An02g04900.Aspni5_52219	pgaB	endo-polygalacturonase	GH28	3.2.1.15	P	96.2833	61.37	58.0567	26.5567	15.84	17.13	27.5667	35.6833	20.3833	20.375	28.645	61.4867	68.06	66.48	71.0667	100.98	25.9333	24.725	24.24	22.8467	68.0867	57.7267	21.8633	21.3633	17.24
An05g02440.Aspni5_43957	pgaC	endo-polygalacturonase	GH28	3.2.1.15	P	0.133333	2.62	0.35	2.48667	3.46333	34.6133	158.417	9.74	3.11667	3.14	2.915	0.37	1.6	0.353333	0.41	1.25	1.78	1.48	0.873333	0.453333	0.166667	2.56333	2.24333	8.49667	2.41667
An09g03260.Aspni5_50161	pgaD	endo-polygalacturonase	GH28	3.2.1.15	P	11.0367	13.545	3.7	5.44667	7.36	9.37	12.29	14.2567	14.3133	16.375	17.91	3.74333	4.91	8.78	8.2	6.81	8.51667	9.77	12.5767	14.13	4.32667	6.32333	7.81667	7.06	9.97333
An01g14670.Aspni5_46255	pgaE	endo-polygalacturonase	GH28	3.2.1.15	P	2.34667	6.085	1.07	1.82	1.58333	2.08	6.54	7.23333	5.66	7.83	8.345	0.903333	0.863333	0.526667	1.25333	1.26667	4.75667	8.035	7.66	7.23667	0.986667	1.70667	1.03	1.44667	2.24
An04g09700.Aspni5_46065	xghA	endo-xylogalacturonan	GH28	3.2.1.-	P	2.21667	0.81	2.06333	13.5633	25.59	96.6567	199.997	19.7767	9.48667	10.765	16.405	2.13	13.3367	26.2267	17.6933	8.89667	14.36	8.56	4.77667	3.56667	1.51667	8.67	8.97333	17.8267	4.35667
An12g00950.Aspni5_189722	rhgA	rhamnogalacturonase	GH28	3.2.1.15	P	7.38333	10.97	3.18333	4.92333	7.73333	12.1833	110.9	17.7967	8.46	8.845	10.31	3.16	3.40667	5.62333	4.48	7.60333	5.47333	4.845	5.27	5.58333	3.6	3.82667	7.43	6.98667	4.55333
An14g04200.Aspni5_211163	rhgB	rhamnogalacturonase	GH28	3.2.1.-	P	12.0567	7.105	9.15	7.62	3.85667	2.62667	4.44667	4.79333	4	5.795	6.15	6.08	3.84667	2.73333	4.43333	9.78	6.81667	5.555	6.53667	6.74333	8.20333	7.88333	3.24667	3.61	3.32
An06g02070.Aspni5_123651	rhgC	putative rhamnogalacturonase	GH28	3.2.1.15	P	0.176667	0.375	0.703333	1.48	0.496667	0.68	0.736667	0.443333	0.586667	0.66	0.925	0.34	0.606667	0.273333	0.333333	0.37	0.39	0.535	0.856667	0.783333	0.303333	1.31	1.27333	0.566667	0.753333
An11g06320.Aspni5_178393	rhgD	putative rhamnogalacturonase	GH28	3.2.1.-	A	0.03	0.015	0.02	0.2	0.0433333	0.0566667	0.2	0.196667	0.06	0.14	0.2	0.04	1.06333	23.2767	58.69	8.57333	0.396667	0.13	0.113333	0.0133333	0.0266667	0.286667	0.236667	0.04	0.03
An11g08700.Aspni5_39337	rhgE	putative rhamnogalacturonase	GH28	3.2.1.-	A	1.43667	3.84	1.7	1.51333	2.57	3.04667	2.47	2.41	3.01667	3.6	3.12	1.81667	2.44333	1.61667	2.2	2.95333	2.15333	2.85	3.74333	3.74	1.90333	1.96667	1.54667	1.41	3.15
An07g01000.Aspni5_180922	rhgF	putative rhamnogalacturonase	GH28	3.2.1.-	A	0	0	0.05	0.0133333	0.0733333	0.0433333	0.0266667	0.01	0.0166667	0	0	0.123333	0.0333333	0.0566667	0.15	0.0466667	0.01	0.035	0.0266667	0.0133333	0.0133333	0.03	0.0533333	0.01	0.03
An12g07500.Aspni5_42184	pgaX	exo-polygalacturonase	GH28	3.2.1.67	P	3.73667	26.405	12.83	29.7133	60.87	92.3333	100.777	63.3133	21.9067	21.785	29.28	19.55	37.1633	3.37333	5.02333	5.84333	11.0333	16.77	18.6567	19.97	22.8767	32.34	16.01	15.1367	18.04
An11g04040.Aspni5_178172	pgxA	exo-polygalacturonase	GH28	3.2.1.67	P	2.2	0.345	2.75667	6.83667	22.2667	26.23	105.683	37.4933	6.9	7.175	6.485	2.89333	24.7733	41.4833	38.2	3.08667	10.7733	8.55	3.86	3.21667	2.25667	6.95667	6.72667	2.58333	1.68
An03g06740.Aspni5_191158	pgxB	exo-polygalacturonase	GH28	3.2.1.67	P	0.826667	35.07	6.45667	38.8133	104.227	208.71	248.703	71.9567	43.2233	47.27	55.23	28.8967	73.6333	1.31667	2.78333	3.97	13.5733	16.98	18.2067	18.7867	30.2533	74.3433	30.8767	28.4267	17.3667
An02g12450.Aspni5_172944	pgxC	exo-xylogalacturonase	GH28	3.2.1.67	P	5.40333	12.47	8.71667	9.95333	21.9033	18.6	37.5167	21.57	15.36	17.025	20.28	13.3033	14.2533	2.42	4.25667	6.63667	27.2533	38.94	42.7767	37.6967	14.6067	9.57333	5.14333	6.06333	8.71
An01g14650.Aspni5_172236	rgxA	putative exo-rhamnogalacturonase	GH28	3.2.1.67	P	1.20667	2.53	0.716667	6.47667	3.66	4.63	15.06	28.1433	17.16	18.645	17.4	0.403333	3.68333	0.79	1.52333	1.36333	5.76	13.305	11.5133	10.06	0.716667	2.72333	1.56667	1.93667	3.17
An03g02080.Aspni5_194461	rgxB	putative exo-rhamnogalacturonase	GH28	3.2.1.67	P	0.0666667	0.25	0.0366667	0.163333	0.223333	1.14667	12.7367	9.64667	7.85667	9.02	4.52	0.0233333	0.18	0.0233333	0.0466667	0.03	0.27	0.26	0.213333	0.28	0.00666667	0.163333	0.126667	0.103333	0.11
An18g04810.Aspni5_42917	rgxC	putative exo-rhamnogalacturonase	GH28	3.2.1.67	P	0.05	0.585	0.0733333	1.29	5.80667	7.68667	13.1867	5.08667	1.83	2.555	2.495	0.08	1.00667	0.0266667	0.01	0.07	0.64	0.475	0.276667	0.253333	0.0366667	1.08333	0.583333	0.403333	0.376667
An14g04370.Aspni5_41815	pelA	pectin lyase	PL1	4.2.2.10	P	2.59333	4.92	17.7733	11.5533	73.7133	280.843	1016.14	53.31	14.4933	16.215	16.215	5.15333	9.22667	7.95	5.52	4.03333	6.23333	3.91	6.19	6.20333	13.1667	14.9867	16.4033	9.68	7.68
An03g00190.Aspni5_45821	pelB	pectin lyase	PL1	4.2.2.10	A	9.99	4.505	21.9733	11.22	16.09	19.1067	12.8133	11.13	8.90667	8.61	8.9	9.94333	5.58667	10.0067	17.6067	20.9833	7.84	6.74	9.16333	8.71667	35.3833	13.22	14.47	22.6933	18.94
An11g04030.Aspni5_208760	pelC	pectin lyase	PL1	4.2.2.10	A	0	0.01	0.3	0.493333	0.926667	0.496667	0.913333	0.486667	0.0833333	0.025	0.015	0.0766667	0.19	0.34	0.06	0.0466667	0.02	0.015	0.0433333	0.0166667	0.0733333	0.0433333	0	0.123333	0.0733333
An19g00270.Aspni5_55212	pelD	pectin lyase	PL1	4.2.2.10	A	0.106667	0.26	2.44333	0.723333	1.78667	1.76333	32.8067	3.69667	1.53667	1.11	2.1	1.16333	0.676667	0.34	0.326667	0.366667	0.56	0.385	0.37	0.45	1.45333	1.08333	0.543333	0.523333	1.33
An15g07160.Aspni5_210387	pelF	pectin lyase	PL1	4.2.2.10	P	5.19333	8.035	2.35333	1.95667	2.38333	3.24667	2.75667	3.22333	4.25	3.54	5.14	4.99667	5.16333	4.65667	4.65	3.42	4.39333	4.42	5.83	7.02333	4.16333	2.53667	2.88333	1.7	2.45667
An10g00870.Aspni5_45021	plyA	pectate lyase	PL1	4.2.2.2	P	1.34	0.655	41.0333	221.903	293.243	1036.98	1455.99	42.9267	28.2	31.045	44.35	12.99	25.3533	24.9367	17.7333	11.86	5.39333	4.96	8.7	8.17667	23.23	41.6	100.653	144.597	97.8133
An14g01130.Aspni5_210947	rglA	rhamnogalacturonan lyase	PL4	4.2.2.-	P	0.353333	8.83	3.58	90.4833	199.07	849.577	855.947	87.7733	49.8033	70.825	61.345	8.34667	98.5167	6.13	7.13333	2.01667	33.7733	32.155	25.8333	23.6633	12.6833	85.6833	124.53	292.743	83.24
An11g00390.Aspni5_47780	rglB	putative rhamnogalacturonan lyase	PL4	4.2.2.-	P	0.223333	2.01	4.05667	29.5433	32.36	25.48	41.0533	46.7233	26.9467	34.7	22.87	3.14	13.0733	1.89667	1.35	3.09667	9.42333	11.505	11.48	11.0367	3.81	18.86	6.92667	6.24	6.14333
An03g06310.Aspni5_44585	pmeA	pectin methylesterase	CE8	3.1.1.11	P	0.29	0.32	1.10667	0.86	0.736667	0.86	5.73667	1.13333	0.56	0.575	0.87	0.446667	0.523333	0.686667	0.82	1.63	0.213333	0.41	0.57	0.52	1.10333	0.863333	0.15	0.336667	0.646667
An04g09690.Aspni5_214857	pmeB	putative pectin methylesterase	CE8	3.1.1.11	P	4.35333	3.6	2.70333	15.46	42.6133	137.18	310.383	35.4067	13.26	15.545	19.16	2.69333	20.34	69.71	59.0967	34.26	13.2467	8.05	6.34667	5.73667	3.14667	15.08	20.13	16.2067	5.68
An02g12505.Aspni5_174365	pmeC	putative pectin methylesterase	CE8	3.1.1.-	P	1.55667	9.09	5.38333	13.7833	23.0067	34.4867	51.8933	23.9733	10.7667	12.27	13.195	7.47667	12.4367	0.653333	1.09333	1.70667	3.71667	4.615	4.98667	5.73	7.72	11.3967	4.44333	4.35	2.86
An09g00120.Aspni5_51662	faeA	ferulic acid esterase	CE1	3.1.1.73	P	3.12667	1.185	11.55	1361.11	837.963	1095.17	3196.23	1438.33	533.51	673.325	829.125	4.75333	1030.29	4021.16	3394.31	881.403	1762.09	1655.59	734.147	462.403	6.74	980.547	1959.3	1340.79	759.887
An12g10390.Aspni5_51478	faeB	ferulic acid esterase	CE1	3.1.1.73	P	4.31667	20.705	47.9733	473.237	50.7533	16.69	16.2167	21.2267	13.2333	13.64	14.855	21.5267	48.7867	3.85	3.83667	4.78	11.3567	12.395	13.3	15.74	109.227	1141.39	96.7267	47.8033	21.0633
An16g05690.Aspni5_184329	faeC	putative ferulic acid esterase	n.d.		A	0.136667	0.255	5.41667	1.27333	0.376667	0.306667	0.16	0.11	0.16	0.315	0.41	1.52667	0.39	0.213333	0.38	0.04	0.0266667	0.04	0.146667	0.0533333	3.19	2.99	0.69	0.39	0.333333
An12g02550.Aspni5_43785	faeD	putative ferulic acid esterase	CE1		A	6.25333	2.225	73.1267	4502.4	2671.79	2940.95	5047.75	1681.7	989.887	1478.55	2139.04	14.8333	4263.96	5596.9	5321.52	871.877	3598.07	3367.24	1771.99	1160.21	80.4667	3092.44	3963.38	2740.94	1579.06
An02g02540	paeA	putative pectin acetyl esterase	n.d		P	4.21667	39.645	6.42	26.1833	32.42	63.91	339.257	93.25	55.2533	64.585	62.815	12.34	26.49	2.39667	3.67333	5.24333	16.4367	16.565	15.1033	17.14	18.5667	39.2667	16.3	15.3933	13.53
An07g08940.Aspni5_135787	paeB	putative pectin acetyl esterase	CE12		P	1.13667	56.145	4.32667	338.023	434.217	1054.66	2046.39	541.283	337.333	435.54	499.285	5.3	447.217	30.5	17.1433	19.2567	508.42	388.05	224.283	199.46	9.82	333.46	313.257	637.397	275.94
An09g02160.Aspni5_189254	rgaeA	rhamnogalacturonan acetyl esterase	CE12	3.1.-.-	P	1.02333	105.875	2.69	57.17	240.947	766.63	1501.06	311.047	209.233	205.35	150.32	5.65	116.77	1.17333	0.826667	1.10667	76.6333	64.69	41.7	31.04	12.7433	119.22	98.7733	139.627	44.0533
An04g09360.Aspni5_51400	rgaeB	putative rhamnogalacturonan acetyl esterase	CE12		P	1.98	7.13	31.34	22.68	36.9	37.69	135.977	52.4267	37.4933	38.145	32.535	7.89333	15.75	1.81333	2.22	2.69333	12.0767	16.155	15.8667	16.08	9.12	15.67	8.02333	8.29333	14.6667
An14g02920.Aspni5_41703	urhgA	putative unsaturated rhamnogalacturonyl hydrolase	GH105		P	1.00333	8.665	16.2867	35.8233	19.7733	13.0133	36.0267	81.3933	64.2067	66.035	47.375	11.1633	18.33	1.36	4.09	6.72667	18.1167	29.83	33.3233	33.0967	4.93333	12.1267	3.59333	8.31667	15.6633
An14g05340.Aspni5_41877	urhgB	putative unsaturated rhamnogalacturonyl hydrolase	GH105		A	1.14333	5.74	1.07333	1.50667	1.57	1.77	5.80333	35.51	41.22	50.94	44.39	1.02	1.42333	1.12	3.16667	8.01	41.0833	44.68	44.0933	46.5833	1.02333	1.03	0.913333	2.29	18.0733
An01g00330.Aspni5_206387	abfA	α-L-arabinofuranosidase	GH51	3.2.1.55	P	4.28667	5.715	398.777	201.427	752.603	169.45	28.05	16.6867	9.78333	9.315	13.865	188.137	163.873	627.823	266.517	462.903	6.28667	9.265	6.62667	6.61333	188.597	33.71	17.92	6.23333	6.12333
An15g02300.Aspni5_200605	abfB	α-L-arabinofuranosidase	GH54		P	1.24	21.765	97.3633	618.55	1694.11	1153.4	207.393	52.6633	14.8733	14.835	13.44	211.39	605.573	562.1	314.97	288.783	22.3933	15.065	3.07	3.11667	305.7	416.463	201.933	62.61	13.4567
An08g01710.Aspni5_38549	abfC	putative α-L-arabinofuranosidase	GH51		P	11.0167	52.095	111.463	172.037	433.45	301.853	232.553	87.6767	55.2367	51.315	50.455	137.28	201.333	92.64	58.6767	78.8267	31.1867	28.975	32.8967	38.4733	207.23	145.39	47.8433	24.4567	24.9333
An09g00880.Aspni5_131891	abfD	putative α-L-arabinofuranosidase	GH51		A	0.02	0	0.02	0.0166667	0.0233333	0.00666667	0.0266667	0.0633333	0.246667	0.37	0.505	0	0	0	0.01	0.0466667	0.0833333	0.385	0.74	0.486667	0.02	0.0633333	0	0.01	0.116667
An09g01190.Aspni5_203143	abnA	arabinan endo-1,5-α-L-arabinosidase	GH43	3.2.1.99	P	0.44	66.795	21.02	192.307	1268.16	1389.39	802.863	54.02	26.9633	31.9	32.01	81.72	240.283	80.35	20.34	2.45333	26.95	19.365	7.95333	6.96	97.3533	100.25	99.34	63.0833	23.0533
An02g01400.Aspni5_134398	abnB	putative endo-arabinanase	GH43		P	9.73333	13.7	6.21333	5.92667	7.69667	6.30333	9.36333	9.08333	9.73	10.73	11.31	5.85333	6.65333	2.53333	6.61333	6.7	8.84333	12.16	12.8633	11.78	5.75333	5.55	4.43	6.19667	9.75
An02g10550.Aspni5_197735	abnC	putative endo-arabinanase	GH43		P	74.2167	1357.84	362.41	1122.81	1914.6	1550.1	2612.63	3785.36	4462.58	2584.46	2369.9	670.287	949.403	216.427	400.17	122.783	2275.52	1785.7	2771.61	2756.5	279.073	1027.88	1637.91	2562.38	2650.84
An16g02730.Aspni5_184195	abnD	putative endo-arabinanase	GH43		P	168.727	132.18	7.25333	10.34	10.9667	16.0167	16.9967	59.5433	68.4	46.085	100.355	8.69	12.3233	18.8367	25.9	24.03	36.94	31.705	36.6533	31.52	9.04667	8.94333	9.01333	8.93333	14.0067
An01g12150.Aspni5_51764	lacA	β-galactosidase	GH35	3.2.1.23	P	1.62	52.455	126.467	1033.09	1199.26	641.88	494.85	244.723	114.91	151.82	159.6	156.14	868.693	427.12	264.427	255.963	91.1567	75.47	62.3833	56.65	478.267	688.023	196.617	93.3867	103.787
An01g10350.Aspni5_46429	lacB	putative β-galactosidase	GH35		P	6.51333	11.135	30.6467	22.7833	73.7867	71.1767	20.0467	19.6467	10.0167	11.765	13.66	59.85	37.3633	7.65333	5.12333	20.3133	6.58333	8.315	9.72667	10.71	70.72	24.3033	15.1467	8.33	7.60667
An06g00290.Aspni5_177434	lacC	putative β-galactosidase	GH35		P	0.78	19.515	5.05333	60.84	212.477	163.94	79.4167	60.81	19.0233	25.04	22.11	8.18667	76.0433	6.53333	2.81667	8.15333	9.70667	7.695	6.63667	6.17	19.82	56.5033	29.33	9.70667	6.64667
An07g04420.Aspni5_180727	lacD	putative β-galactosidase	GH35		A	0.42	1.765	0.45	0.396667	0.776667	1.13667	2.76667	1.91667	1.95333	2.39	2.295	0.55	0.726667	0.546667	0.5	0.723333	1.48	1.845	2.89	3.11667	0.51	0.73	0.696667	0.623333	1.46333
An14g05820.Aspni5_41910	lacE	putative β-galactosidase	GH35		P	1.85333	4.915	2.83333	44.39	36.7467	28.1067	64.3767	44.6367	22.6633	35.53	27.88	2.63	35.1833	9.8	13.1333	6.06667	34.74	37.8	33.1033	29.98	4.11333	44.7533	26.19	17.7133	21.0367
An08g10780.Aspni5_122978	gbgA	putative galactan β(1,3)-galactosidase	GH43		P	50.4867	18.61	124.29	463.12	697.047	336.853	180.25	28.0967	12.8167	16.89	19.785	190.123	368.7	486.627	448.63	367.727	22.0933	13.365	5.94	4.93	86.11	120.423	62.49	42.8667	13.3033
An18g05940.Aspni5_187227	galA	β-1,4,-endogalactanase	GH53	3.5.1.89	P	3.02	28.425	14.21	67.5233	639.18	665.21	324.307	34.9733	16.1533	17.255	19.995	13.24	77.3233	223.717	152	18.9867	14.53	10.985	12.5867	14.25	19.8567	37.7333	62.7233	26.2767	14.4067
An16g06590	galB	putative β-1,4,-endogalactanase	GH53		A	3.11333	3.425	0.14	0.146667	0.296667	0.173333	0.0833333	0.516667	1.05	0.645	0.87	0.466667	0.346667	0.616667	0.43	0.83	0.45	0.905	0.823333	1.11	0.456667	0.383333	0.34	0.476667	0.343333
