# Supplementary material for: Expression of Aspergillus niger CAZymes is determined by compositional changes in wheat straw generated by hydrothermal or ionic liquid pretreatments
Source: Biotechnol Biofuels. 2017 Feb 7;10:35. doi: 10.1186/s13068-017-0700-9 (PMC5294722; doi:10.1186/s13068-017-0700-9)
Supplement: Supplementary file 5 — Additional file 5: Table S4. MFuzz clusters of SignalP annotated genes. File with lists of genes in different clusters in clustering analysis of SignalP annotated genes. The file lists the genes in each of the clusters from each of the time-courses. The file also contains images of the MFuzz cluster set for each of the time-courses. [file 13068_2017_700_MOESM5_ESM.xlsx]

## Sheet: KMS.18clusters.summary
Mfuzz clustering of genes anotated as having a signal peptide; Clusters from KMS
##	TOTAL_GENES_PER_CLUSTER
##	CLUSTER	GENES	PERCENT				Click on image of clusters to open image
##	TOTAL	1514	100
##	1	107	7.06737
##	2	62	4.09511
##	3	63	4.16116
##	4	91	6.01057
##	5	106	7.00132
##	6	145	9.57728
##	7	87	5.74637
##	8	40	2.64201
##	9	55	3.63276
##	10	102	6.73712
##	11	72	4.75561
##	12	59	3.89696
##	13	64	4.22721
##	14	125	8.25627
##	15	85	5.61427
##	16	52	3.43461
##	17	93	6.14267
##	18	106	7.00132
##
GENEID	ASSIGNED_CLUSTER	MEM_SCORE_CLUSTER_1	MEM_SCORE_CLUSTER_2	MEM_SCORE_CLUSTER_3	MEM_SCORE_CLUSTER_4	MEM_SCORE_CLUSTER_5	MEM_SCORE_CLUSTER_6	MEM_SCORE_CLUSTER_7	MEM_SCORE_CLUSTER_8	MEM_SCORE_CLUSTER_9	MEM_SCORE_CLUSTER_10	MEM_SCORE_CLUSTER_11	MEM_SCORE_CLUSTER_12	MEM_SCORE_CLUSTER_13	MEM_SCORE_CLUSTER_14	MEM_SCORE_CLUSTER_15	MEM_SCORE_CLUSTER_16	MEM_SCORE_CLUSTER_17	MEM_SCORE_CLUSTER_18
An04g08410.Aspni5_51444	1	0.435139	0.0165444	0.00364327	0.00675669	0.0258545	0.116565	0.0172511	0.0539898	0.0140974	0.118533	0.00255724	0.00869522	0.00284058	0.0028513	0.00219621	0.00443418	0.0914286	0.0766221
An08g08980.Aspni5_55720	1	0.314383	0.012344	0.00104057	0.00183807	0.0131023	0.0470287	0.00527973	0.0262129	0.00175635	0.20723	0.000331265	0.00402927	0.000441286	0.000538145	0.000400622	0.00128563	0.209843	0.152916
An07g03340.Aspni5_128530	1	0.59176	0.00492759	0.000644024	0.00159472	0.0154958	0.0982497	0.0062917	0.138371	0.0043271	0.0712372	0.000475392	0.00126441	0.000462811	0.000542159	0.000384888	0.000698123	0.0186446	0.044628
An09g02930.Aspni5_56936	1	0.316942	0.00902146	0.00125762	0.0018043	0.0432705	0.184341	0.00691692	0.0186404	0.0118123	0.304257	0.00110734	0.0049071	0.00104622	0.000809911	0.000650928	0.00254736	0.059669	0.0309987
An02g14940.Aspni5_207543	1	0.487494	0.00244795	0.000410956	0.00223756	0.0199035	0.0917646	0.0130205	0.034274	0.00219409	0.126745	0.000317586	0.0019455	0.000323156	0.000660109	0.000328877	0.000631377	0.0361265	0.179174
An11g08070.Aspni5_39297	1	0.699384	0.000221399	3.27452e-05	6.99377e-05	0.00347857	0.0294891	0.000368617	0.00113256	0.000489479	0.251633	3.21194e-05	0.000213738	3.09394e-05	2.87579e-05	1.97971e-05	8.09004e-05	0.00969109	0.00360294
An15g04750.Aspni5_182673	1	0.66797	0.00036361	4.80699e-05	0.000194814	0.0111989	0.187039	0.00170257	0.00145104	0.000582167	0.0987524	4.3588e-05	0.000195894	3.78625e-05	6.19237e-05	3.43521e-05	7.78728e-05	0.00399789	0.0262478
An10g01040.Aspni5_127698	1	0.951915	0.000198624	2.25544e-05	5.59698e-05	0.00154157	0.0206131	0.000296143	0.00187865	0.000215429	0.0174594	1.70263e-05	6.14225e-05	1.67485e-05	1.87686e-05	1.29564e-05	2.98923e-05	0.00158094	0.00406537
An13g01260.Aspni5_44759	1	0.340897	0.00842113	0.000363053	0.000664962	0.0241371	0.143737	0.00314142	0.00602289	0.00101376	0.323839	0.000128051	0.000794789	0.000152737	0.000181013	0.000135625	0.000349747	0.0205753	0.125446
An09g05330.Aspni5_188455	1	0.926745	0.000207903	2.12879e-05	5.50379e-05	0.00235156	0.035495	0.000328073	0.00158322	0.000205421	0.0262047	1.56204e-05	5.72091e-05	1.54277e-05	1.78215e-05	1.21032e-05	2.76622e-05	0.00141057	0.0052468
An09g02560.Aspni5_122043	1	0.706302	0.00110262	0.000194443	0.000387625	0.0145053	0.0960442	0.00195256	0.00493713	0.00475616	0.138239	0.000231449	0.000826412	0.000209004	0.000172561	0.00012525	0.000412345	0.0177482	0.0118547
An01g08630.Aspni5_133134	1	0.463332	0.0211616	0.00187323	0.00225289	0.0397471	0.208848	0.00801882	0.0590618	0.0105097	0.11054	0.0010494	0.001916	0.00128681	0.00084067	0.000787194	0.00139767	0.0219509	0.0454261
An01g01450.Aspni5_36402	1	0.214675	0.0185209	0.00353835	0.00809584	0.123499	0.21401	0.0390086	0.0137089	0.0315525	0.131786	0.00279588	0.00594671	0.00270902	0.00316922	0.00226917	0.00368906	0.0396298	0.141397
An01g01360.Aspni5_172825	1	0.698848	0.0051723	0.000672894	0.00129954	0.0100026	0.0696554	0.00427222	0.0777165	0.00357282	0.0658017	0.000432314	0.00133431	0.000450966	0.000458902	0.000354296	0.000728719	0.0246048	0.0346217
An02g00100.Aspni5_36596	1	0.636494	0.000667733	4.26742e-05	7.64717e-05	0.00704969	0.146943	0.000430128	0.000968948	0.00027684	0.194857	2.2931e-05	0.000104015	2.57012e-05	2.44939e-05	1.86373e-05	5.07328e-05	0.00288971	0.00905748
An15g01880.Aspni5_128159	1	0.920477	0.00022345	2.36036e-05	5.60415e-05	0.00221261	0.0302245	0.000307354	0.00196729	0.000235931	0.0378766	1.79824e-05	7.37272e-05	1.74335e-05	1.90815e-05	1.32036e-05	3.4653e-05	0.00203088	0.00418827
An14g00680.Aspni5_141231	1	0.525143	0.000652975	5.99068e-05	0.000144253	0.0185232	0.268024	0.000990809	0.00259129	0.000691405	0.16688	4.58615e-05	0.000168267	4.47684e-05	4.83375e-05	3.32455e-05	8.32884e-05	0.00338056	0.0124955
An04g10010	1	0.614236	0.000474946	4.83843e-05	0.000117176	0.00833595	0.193184	0.000749787	0.00087667	0.000448263	0.166336	3.51098e-05	0.000166848	3.48948e-05	3.97727e-05	2.67865e-05	7.26008e-05	0.00404381	0.010773
An11g03590.Aspni5_38960	1	0.539249	0.00263334	0.000152947	0.00025276	0.020737	0.278095	0.00137305	0.0036761	0.000940558	0.125388	7.77111e-05	0.00024843	9.17674e-05	8.01109e-05	6.43926e-05	0.00014138	0.00484172	0.0219562
An01g05530.Aspni5_170972	1	0.658495	0.000921385	0.000108055	0.000407804	0.0107073	0.248921	0.00311144	0.00258912	0.00099253	0.0298353	8.15737e-05	0.000200057	7.60475e-05	0.000118027	7.18977e-05	0.000104135	0.00289222	0.0403672
An18g06580.Aspni5_187949	1	0.492107	0.00355399	0.000656011	0.000760362	0.0224343	0.0823264	0.00279726	0.0205065	0.0187349	0.261428	0.000809008	0.0031799	0.000759733	0.000391417	0.000346733	0.00187249	0.0734925	0.0138436
An03g03030.Aspni5_36453	1	0.551644	0.00342033	0.000761779	0.00282547	0.026286	0.143558	0.0136851	0.0248364	0.00749454	0.118331	0.000863419	0.00312419	0.000818512	0.00114556	0.000655142	0.00129236	0.0388507	0.0604082
An02g09050.Aspni5_207134	1	0.69756	0.000433829	3.3473e-05	6.78812e-05	0.00866064	0.209354	0.000440846	0.000867435	0.000363762	0.0728215	2.20004e-05	7.19635e-05	2.22842e-05	2.20885e-05	1.63655e-05	3.90463e-05	0.00158341	0.00761865
An02g00580.Aspni5_133787	1	0.427185	0.00144519	0.000210528	0.000279624	0.00926374	0.0505056	0.00110033	0.00362354	0.00235092	0.424543	0.000177187	0.00138112	0.000190317	0.00012634	0.000103036	0.000567352	0.0682637	0.00868349
An03g02770.Aspni5_214636	1	0.349787	0.00174481	0.000123718	0.000360263	0.0241715	0.144673	0.00251679	0.00242549	0.000586431	0.251667	5.97882e-05	0.000348479	6.49827e-05	9.51812e-05	6.10634e-05	0.000141507	0.00899855	0.212175
An15g05360.Aspni5_40693	1	0.598431	0.000394139	3.35993e-05	7.29461e-05	0.00867677	0.222361	0.000469929	0.00105377	0.000350896	0.159126	2.40414e-05	9.63466e-05	2.39532e-05	2.46131e-05	1.74692e-05	4.69572e-05	0.00222467	0.00657208
An16g09150.Aspni5_55047	1	0.417727	0.000365895	4.75905e-05	0.000164221	0.0238551	0.348727	0.00148121	0.00115267	0.00068556	0.18429	4.51455e-05	0.000195734	4.17632e-05	5.63415e-05	3.30608e-05	8.07357e-05	0.00372363	0.0173275
An12g03530.Aspni5_185974	1	0.632009	0.000532401	4.84763e-05	9.11423e-05	0.0105431	0.228889	0.000565399	0.000675788	0.000567596	0.115013	3.36385e-05	0.000120785	3.48341e-05	3.1905e-05	2.39734e-05	6.31958e-05	0.0027631	0.00799339
An07g07830.Aspni5_181153	1	0.461767	0.000740643	7.71134e-05	0.00019992	0.00556467	0.0325411	0.000990114	0.00374986	0.000353335	0.433811	4.37664e-05	0.000458184	5.05346e-05	6.33981e-05	4.08765e-05	0.000137821	0.0296985	0.0297122
An16g07690.Aspni5_45558	1	0.656332	0.00047957	5.0808e-05	0.00019112	0.00987235	0.0994978	0.00150116	0.00151253	0.000339199	0.145673	3.28994e-05	0.000192423	3.38657e-05	5.39663e-05	3.12434e-05	7.08849e-05	0.00541351	0.078722
An08g00470.Aspni5_47754	1	0.892025	0.00026315	2.88717e-05	8.92433e-05	0.0031088	0.0397441	0.000575596	0.00091217	0.000226488	0.0428116	1.94597e-05	9.40592e-05	1.9251e-05	2.69891e-05	1.69341e-05	3.91644e-05	0.00275227	0.0172469
An11g10520.Aspni5_178371	1	0.238107	0.0182215	0.00680447	0.0247333	0.0243286	0.0708519	0.0420699	0.129648	0.017242	0.0864362	0.00527071	0.024463	0.00523488	0.0105881	0.00613068	0.00961365	0.149064	0.131192
An01g04970.Aspni5_206058	1	0.652702	0.000919425	9.92438e-05	0.000220217	0.009555	0.0511278	0.00116117	0.00398408	0.000783283	0.23901	6.52874e-05	0.000401581	6.93397e-05	7.46719e-05	5.1975e-05	0.000164	0.015761	0.0238499
An11g10790	1	0.474315	0.0104559	0.00154855	0.00222346	0.0129332	0.0562785	0.00575374	0.0498655	0.00551859	0.140355	0.000818412	0.00567645	0.000883243	0.000851085	0.000692225	0.00246748	0.175668	0.0536957
An08g04250.Aspni5_52714	1	0.220635	0.00991083	0.00449241	0.0162928	0.0601817	0.123443	0.0554233	0.0854354	0.14018	0.0930722	0.0139987	0.0154624	0.00886187	0.0111382	0.0063013	0.00947365	0.0601876	0.0655091
An01g03870.Aspni5_46716	1	0.411959	0.00205643	0.000304823	0.000508235	0.0557323	0.193377	0.00281237	0.00581062	0.00883069	0.281767	0.000337939	0.00105105	0.000331362	0.000226153	0.000176615	0.000595003	0.0178071	0.0163154
An16g07370.Aspni5_194073	1	0.480537	0.000585064	8.04995e-05	0.000244758	0.0287008	0.356998	0.00198637	0.00294587	0.0021963	0.107831	9.46571e-05	0.000269634	7.43685e-05	9.11995e-05	5.68664e-05	0.000137223	0.00410282	0.0130675
An09g02510.Aspni5_127767	1	0.491237	0.00213538	0.000237095	0.000704149	0.0428168	0.294075	0.00508508	0.0127605	0.00350232	0.0949295	0.000206896	0.000504571	0.000177788	0.000228894	0.000149723	0.000283632	0.00694599	0.04402
An07g03690.Aspni5_200205	1	0.510578	0.00145811	0.00017204	0.000377691	0.0255088	0.36416	0.00245775	0.00229051	0.00283481	0.0647993	0.000145924	0.000323972	0.000139288	0.000135932	9.93588e-05	0.000193536	0.00467752	0.0196473
An04g07110.Aspni5_45285	1	0.223069	0.0279768	0.00894733	0.00612185	0.0304925	0.0660428	0.0120752	0.202591	0.0422262	0.117065	0.00737374	0.0203734	0.0115684	0.0036198	0.00413997	0.0154724	0.16061	0.0402339
An18g01320.Aspni5_211797	1	0.512537	0.000245003	2.71305e-05	6.46326e-05	0.0114972	0.405589	0.000490681	0.000527038	0.000561595	0.0618102	2.48569e-05	7.28899e-05	2.243e-05	2.31669e-05	1.60193e-05	3.8906e-05	0.00135709	0.00509543
An16g02380.Aspni5_121852	1	0.504578	0.00384298	0.000580323	0.00128866	0.0183943	0.0587938	0.00501972	0.0777589	0.00388689	0.188221	0.000419975	0.00260443	0.00045463	0.000477569	0.000334269	0.00105372	0.0781292	0.0541615
An08g08430.Aspni5_38059	1	0.783474	0.00162033	0.000132647	0.000316106	0.00765595	0.0966787	0.00159063	0.00820508	0.00071856	0.0656064	7.47842e-05	0.000279088	7.93967e-05	9.46731e-05	6.68863e-05	0.000137703	0.0060092	0.0272603
An18g00110.Aspni5_187660	1	0.47489	0.00206936	0.000366724	0.00136981	0.031405	0.317478	0.00957027	0.00625968	0.00610679	0.0922131	0.000432126	0.00113295	0.000338048	0.000513828	0.000295691	0.000552806	0.0126244	0.0423814
An18g01480.Aspni5_187425	1	0.669975	0.00145443	0.000211324	0.000333876	0.00608937	0.0295259	0.00121373	0.0113839	0.0015663	0.183019	0.000151016	0.00116662	0.000172987	0.000135966	0.000106102	0.000456977	0.0794565	0.013581
An14g02980.Aspni5_53802	1	0.739028	0.00201604	0.000315856	0.000558644	0.0138693	0.106974	0.00248989	0.00736533	0.00435634	0.0891791	0.00029284	0.000832121	0.000307743	0.000233957	0.000182964	0.000463228	0.015386	0.0161489
An18g03990.Aspni5_123334	1	0.617563	0.00137495	0.000231454	0.000340838	0.013534	0.073112	0.00146051	0.0101639	0.00723303	0.233785	0.00029491	0.001181	0.000255941	0.000164719	0.000132773	0.000631924	0.0306252	0.00791485
An14g00140.Aspni5_41464	1	0.814138	0.00023845	3.45824e-05	9.77761e-05	0.00519082	0.0534745	0.00061773	0.00211547	0.000553317	0.112577	3.59205e-05	0.000172966	3.23397e-05	3.71246e-05	2.33789e-05	7.06963e-05	0.00472885	0.00586047
An04g03010.Aspni5_44115	1	0.333754	0.00579687	0.000925025	0.00617242	0.031836	0.214202	0.0407097	0.016884	0.00482814	0.0699575	0.000693133	0.00195369	0.000595766	0.00158663	0.000770312	0.000888394	0.0177923	0.250654
An07g07600	1	0.128211	0.126892	0.0285646	0.0200733	0.062411	0.106421	0.0358585	0.0249914	0.0250739	0.127701	0.00832005	0.0344873	0.0132935	0.00939651	0.00983243	0.0215658	0.113861	0.103046
An04g09870.Aspni5_51512	1	0.692001	0.00455424	0.000574491	0.00096378	0.0123742	0.0636916	0.00344757	0.0205291	0.00313276	0.112871	0.000333942	0.00149356	0.000387834	0.000347868	0.000275484	0.000734378	0.0412104	0.0410767
An12g05710.Aspni5_211527	1	0.493489	0.0028953	0.000461229	0.000979647	0.00708018	0.0335551	0.0030586	0.292533	0.00244254	0.0779433	0.000327301	0.00180207	0.000350701	0.000367195	0.000264794	0.000760845	0.0542175	0.0274716
An01g13480.Aspni5_205428	1	0.464157	0.00403702	0.000696271	0.00208251	0.0350496	0.329016	0.0121982	0.00870195	0.010663	0.0687302	0.000741256	0.00125866	0.000621838	0.000784457	0.000514982	0.000755777	0.012167	0.0478242
An02g10170.Aspni5_173071	1	0.846206	0.0014328	0.000182373	0.00046502	0.00627107	0.0636666	0.00213483	0.0137507	0.00151893	0.035377	0.000136189	0.000371823	0.000131435	0.000154842	0.000108354	0.000200172	0.00684803	0.021044
An12g07020.Aspni5_186614	1	0.406463	0.0445526	0.00184243	0.00182881	0.0338949	0.128109	0.00589102	0.0517583	0.00430616	0.195161	0.000572039	0.00221603	0.000801605	0.000585171	0.000554338	0.00134158	0.0414053	0.078717
An07g04470.Aspni5_180876	1	0.225177	0.0575388	0.00230216	0.0033507	0.0564437	0.206138	0.0122946	0.0163095	0.00403912	0.21518	0.000675681	0.00323188	0.00086066	0.000952498	0.000776355	0.0016564	0.0387561	0.154318
An12g05570.Aspni5_186833	1	0.677476	0.00221754	0.000259148	0.000577531	0.0179353	0.0970337	0.00297832	0.0079768	0.00230368	0.129943	0.000178217	0.000713753	0.000182567	0.000196689	0.000140089	0.000348858	0.0167234	0.0428153
An15g07350.Aspni5_182693	1	0.586191	0.00249922	0.000365336	0.00136542	0.0116461	0.058821	0.00628026	0.0152049	0.00173794	0.114577	0.000228507	0.00158715	0.000230834	0.00040371	0.000233345	0.00054207	0.0469881	0.151098
An01g14620.Aspni5_170319	1	0.833207	0.00152699	0.000188576	0.000332446	0.00599203	0.0519471	0.00131899	0.0196607	0.00158565	0.0608797	0.000142384	0.000479863	0.000151876	0.000126679	9.93382e-05	0.000255774	0.0111597	0.0109455
An11g07010.Aspni5_56022	1	0.636585	0.00521504	0.000549018	0.00104179	0.00919146	0.0555225	0.00341315	0.120481	0.0021855	0.0895997	0.000294075	0.00132825	0.000324942	0.000344832	0.000262784	0.000639138	0.0332119	0.0398091
An12g03960.Aspni5_202096	1	0.616144	0.0014141	0.000263687	0.000726095	0.00894649	0.0395236	0.00302143	0.0190555	0.00225365	0.171492	0.000237163	0.00209429	0.00022898	0.000284323	0.000177513	0.000654538	0.101864	0.0316182
An13g00300.Aspni5_192050	1	0.110466	0.0801978	0.0527747	0.0376458	0.0406849	0.0756586	0.0451842	0.0507388	0.0755959	0.0698609	0.0364868	0.0403508	0.0364725	0.0259388	0.030874	0.0399174	0.0826645	0.068488
An09g00670.Aspni5_212716	1	0.392701	0.00260371	0.000237865	0.000882291	0.0453995	0.277968	0.00695724	0.0135911	0.00166055	0.120912	0.000156025	0.000535074	0.000152459	0.00024088	0.000145391	0.000255441	0.00793915	0.127662
An05g00510.Aspni5_49744	1	0.622674	0.00102118	0.000108226	0.000236809	0.0148586	0.104971	0.00139169	0.00196443	0.00099738	0.214594	7.27791e-05	0.000362508	7.58957e-05	8.06263e-05	5.66692e-05	0.000161735	0.0104141	0.0259579
An09g05150.Aspni5_43210	1	0.681422	0.00147404	0.000166449	0.000337439	0.00995065	0.0943498	0.00157267	0.00885215	0.0014051	0.169897	0.000127184	0.000603903	0.000126689	0.000124931	9.00948e-05	0.000274414	0.0148618	0.0143628
An17g00830.Aspni5_45118	1	0.408452	0.000784565	0.000122999	0.000292444	0.0239461	0.144399	0.0018488	0.00188404	0.00229003	0.383677	0.000130054	0.000701131	0.000120035	0.000120913	7.97827e-05	0.000283811	0.0163476	0.0145191
An08g00620.Aspni5_176010	1	0.719232	0.00362929	0.000385099	0.00076545	0.00994673	0.0690616	0.00302242	0.00856529	0.00185028	0.101588	0.00020295	0.000989358	0.000216474	0.00024725	0.000182788	0.00045775	0.027703	0.0519544
An01g06630.Aspni5_172587	1	0.69236	0.000671027	8.15502e-05	0.000161845	0.00736525	0.040424	0.000797761	0.00712599	0.000944709	0.225685	6.66292e-05	0.000370556	6.70972e-05	6.15066e-05	4.44908e-05	0.000161191	0.0142114	0.0094003
An09g01320.Aspni5_43492	1	0.465094	0.000850518	9.08785e-05	0.000138938	0.0110072	0.0820486	0.00067478	0.0032124	0.000976013	0.418637	7.06244e-05	0.000352732	8.18136e-05	5.62886e-05	4.47809e-05	0.000167177	0.0104689	0.00602753
An01g14650.Aspni5_172236	1	0.400546	0.00386316	0.000433861	0.000630377	0.00890427	0.0343569	0.00198858	0.119729	0.00184843	0.255494	0.000244552	0.00232693	0.000293642	0.000240709	0.000192452	0.000874456	0.145475	0.022558
An18g04670.Aspni5_212087	1	0.426492	0.00729651	0.00195681	0.00505144	0.0440671	0.202837	0.0212549	0.0305111	0.0612157	0.0977555	0.00346128	0.00467174	0.0023203	0.00251735	0.00171404	0.00305897	0.0346451	0.0491729
An09g04390.Aspni5_189090	1	0.593051	0.000159796	1.39904e-05	3.46313e-05	0.00533278	0.334706	0.000256778	0.000391176	0.000163433	0.0608455	1.03476e-05	3.70131e-05	1.00432e-05	1.12459e-05	7.67379e-06	1.82967e-05	0.000794913	0.00415516
An01g03180.Aspni5_196738	1	0.3872	0.000929843	0.000104641	0.000293796	0.0260639	0.335798	0.00220557	0.00112012	0.00100367	0.202591	7.66304e-05	0.000357359	7.57272e-05	9.69815e-05	6.17605e-05	0.000152216	0.00704956	0.0348199
An03g00740.Aspni5_45788	1	0.962076	4.32451e-05	4.23882e-06	9.61421e-06	0.00061027	0.0120383	5.63624e-05	0.000219687	4.16667e-05	0.0234393	3.08197e-06	1.43723e-05	3.13428e-06	3.26884e-06	2.28023e-06	6.44121e-06	0.000473349	0.000955704
An04g08500.Aspni5_194815	1	0.738809	0.00196462	0.000217003	0.000596874	0.0121567	0.12798	0.0031725	0.0209354	0.0018614	0.054002	0.000162118	0.000425429	0.000153756	0.000190525	0.000129724	0.000231607	0.00681028	0.0302007
An04g07000.Aspni5_135687	1	0.323275	0.00325292	0.000496443	0.00246108	0.0384599	0.120317	0.0158264	0.0253109	0.0024567	0.208825	0.000358716	0.00248639	0.000391809	0.000734374	0.0003758	0.000780982	0.0408453	0.213346
An08g01440.Aspni5_38570	1	0.470009	0.00491614	0.000575695	0.000960705	0.0165498	0.0650599	0.00348412	0.183234	0.00389632	0.171656	0.000396796	0.00187812	0.000419606	0.000364274	0.000285761	0.000930725	0.0456011	0.0297818
An14g02070.Aspni5_184668	1	0.654565	0.0015319	0.000231128	0.000530126	0.0058071	0.0305288	0.00190627	0.0639377	0.00128364	0.139783	0.000167714	0.00142086	0.000183488	0.000198319	0.000135008	0.00047639	0.0759264	0.0213868
An11g04100.Aspni5_39013	1	0.730257	0.00166217	0.000173916	0.000470422	0.0137262	0.135525	0.00268891	0.016489	0.0015948	0.0610803	0.00012866	0.000354619	0.000123982	0.000149458	0.000102012	0.000191253	0.00599227	0.0292901
An11g07590.Aspni5_119009	1	0.855856	0.00038055	4.32761e-05	9.79779e-05	0.00340897	0.0567604	0.00051671	0.00137104	0.00039272	0.0705031	3.2839e-05	0.000152523	3.25664e-05	3.47988e-05	2.41522e-05	6.7423e-05	0.00419998	0.00612524
An12g04210.Aspni5_195452	1	0.458038	0.000427521	5.32632e-05	8.96089e-05	0.00833176	0.0671792	0.000478018	0.000936864	0.000784249	0.449776	4.5767e-05	0.000250951	4.84698e-05	3.68757e-05	2.80045e-05	0.000111622	0.00867435	0.00470961
An01g03090.Aspni5_170223	1	0.648127	0.000788159	0.000113007	0.000243298	0.00561224	0.0317211	0.00108176	0.00353589	0.000863182	0.240508	8.30216e-05	0.000747914	8.82908e-05	9.18857e-05	6.30972e-05	0.000249345	0.0501396	0.0159426
An10g01000.Aspni5_136764	1	0.934368	0.00017048	1.8747e-05	4.20803e-05	0.00166827	0.0321989	0.000228843	0.000957865	0.000211727	0.0259966	1.50584e-05	5.5949e-05	1.43327e-05	1.48884e-05	1.05148e-05	2.74039e-05	0.00141524	0.00258513
An12g03440.Aspni5_50376	1	0.660153	0.000283855	3.16459e-05	9.00722e-05	0.00838477	0.136953	0.000667242	0.000579177	0.000322096	0.17455	2.36621e-05	0.000122197	2.35473e-05	2.95676e-05	1.87395e-05	4.96036e-05	0.00335007	0.0143673
An01g00510.Aspni5_55501	1	0.81523	0.000126027	1.23162e-05	3.11836e-05	0.00277471	0.124274	0.000214965	0.00029311	0.000127152	0.0523072	9.08214e-06	3.76835e-05	8.98086e-06	1.02903e-05	6.90312e-06	1.72069e-05	0.000926889	0.0035923
An08g08290.Aspni5_138447	1	0.846685	0.00012762	1.22743e-05	2.88585e-05	0.0023769	0.112931	0.000189499	0.00031713	0.000138615	0.0336583	9.23426e-06	3.35202e-05	9.00044e-06	9.71206e-06	6.74215e-06	1.64504e-05	0.000770896	0.00267939
An14g04210.Aspni5_49373	1	0.578038	0.00354525	0.000553143	0.00121101	0.00810867	0.0455473	0.00383467	0.215312	0.00301294	0.0690041	0.00039838	0.00166379	0.000412978	0.000445901	0.000322681	0.000779512	0.0372671	0.0305425
An13g00460.Aspni5_213685	1	0.336715	0.00505479	0.000522573	0.000834311	0.0608231	0.228398	0.00442662	0.00395673	0.00556045	0.282677	0.000346597	0.00134918	0.000355032	0.00031083	0.000244565	0.000732707	0.0233163	0.0443764
An02g03260.Aspni5_36809	1	0.864291	8.9624e-05	1.11551e-05	2.22547e-05	0.00128127	0.0167749	0.000118158	0.000386757	0.000149081	0.112996	9.72219e-06	5.61182e-05	9.54055e-06	8.69308e-06	6.20657e-06	2.33176e-05	0.00241406	0.00135225
An18g05450.Aspni5_212147	1	0.425633	0.00127137	0.00017623	0.00020568	0.00551859	0.0262841	0.000711767	0.0115621	0.00172206	0.406185	0.000144214	0.00129029	0.00016267	9.45466e-05	8.10828e-05	0.00052791	0.112811	0.00561852
An02g07440.Aspni5_141709	1	0.214864	0.114377	0.00946327	0.00569133	0.0592089	0.133874	0.0143946	0.024921	0.0250486	0.189465	0.00323025	0.0112677	0.00362434	0.00232303	0.00251967	0.00866235	0.0975235	0.0795413
An02g07740.Aspni5_135539	1	0.162886	0.0365969	0.0157104	0.030429	0.0298987	0.0599047	0.0407953	0.140926	0.0197815	0.0828444	0.00769551	0.0338998	0.0117732	0.0140534	0.0108845	0.0158182	0.158357	0.127745
An01g11250.Aspni5_35662	1	0.750535	0.000953558	0.000127225	0.000249653	0.00653058	0.0626996	0.00111528	0.00593156	0.0013144	0.14411	0.000110229	0.000561551	0.000106729	9.93078e-05	7.18832e-05	0.000246162	0.0161384	0.00909865
An02g10550.Aspni5_197735	1	0.389155	0.00708041	0.00151121	0.00154495	0.0156172	0.0499118	0.00412274	0.0684407	0.0115404	0.172604	0.00127263	0.0078366	0.00160054	0.000784813	0.000730087	0.00387848	0.23913	0.0232389
An03g06650.Aspni5_141096	1	0.463635	0.000711846	7.41099e-05	0.000138519	0.00449854	0.02587	0.000599689	0.0065081	0.000455392	0.458767	4.74975e-05	0.000430354	5.31896e-05	5.02694e-05	3.64834e-05	0.000151856	0.0288267	0.00914555
An14g03360.Aspni5_53816	1	0.632402	0.00349987	0.000656164	0.00170694	0.0197463	0.147784	0.0076765	0.0110406	0.00728317	0.0945778	0.000645384	0.0019053	0.000580599	0.000679572	0.000455065	0.000954766	0.0265283	0.0418782
An04g03460.Aspni5_57027	1	0.449285	0.00393791	0.000334224	0.000632382	0.0085606	0.0400743	0.00226637	0.0104707	0.000851315	0.289361	0.000131028	0.00149885	0.000169415	0.000192761	0.000139947	0.000476018	0.114452	0.077166
An03g04690.Aspni5_191589	1	0.328967	0.0297326	0.00467767	0.00475487	0.0723279	0.229694	0.0156055	0.0418324	0.0336885	0.129485	0.00344713	0.00471584	0.00486772	0.00219805	0.00222598	0.00378185	0.03639	0.0516078
An08g11030.Aspni5_47229	1	0.598097	0.00413278	0.000733579	0.00144242	0.0125617	0.0717007	0.00472602	0.0966546	0.00539354	0.116092	0.000659935	0.00284956	0.000664125	0.000610702	0.000450637	0.00131646	0.0554525	0.0264619
An18g00380.Aspni5_42592	1	0.759595	0.00169399	0.000213633	0.000410637	0.00508902	0.0296388	0.00148629	0.0110682	0.00102199	0.111698	0.000122449	0.000905392	0.000141172	0.000144053	0.000105798	0.000344829	0.0512302	0.0250906
An01g12620.Aspni5_205507	1	0.638702	0.000978461	0.000176396	0.000692234	0.0204476	0.130868	0.00495701	0.00594648	0.00315413	0.137028	0.000207103	0.00090893	0.000163563	0.000257172	0.000141453	0.000359714	0.0167736	0.0382384
An15g07580.Aspni5_183159	1	0.583871	0.000263967	2.56805e-05	4.37202e-05	0.00171404	0.0144816	0.000194432	0.000921054	0.000156605	0.383671	1.53416e-05	0.000133486	1.79289e-05	1.58084e-05	1.18743e-05	4.86214e-05	0.010846	0.00356823
An08g11180	1	0.636252	0.000512505	7.28369e-05	0.000130524	0.00382853	0.0282483	0.000561562	0.00232555	0.000703959	0.288013	6.03067e-05	0.000506907	6.28792e-05	5.39429e-05	3.94653e-05	0.000181318	0.0327108	0.0057353
An14g03070.Aspni5_41719	1	0.841462	0.000398717	5.51308e-05	9.33555e-05	0.00237271	0.0189272	0.000379048	0.00424613	0.00056846	0.111621	4.68605e-05	0.000297232	4.88848e-05	3.87286e-05	2.94864e-05	0.000123066	0.0157666	0.00352488
An01g08460.Aspni5_171116	1	0.935292	4.76953e-05	4.83848e-06	1.37696e-05	0.00119988	0.0334198	0.00010089	0.000152295	5.13462e-05	0.0267565	3.58101e-06	1.6075e-05	3.46567e-06	4.36705e-06	2.80785e-06	6.99966e-06	0.000456511	0.00246667
An07g05490.Aspni5_39918	1	0.825124	0.000533782	7.99086e-05	0.000147006	0.0043308	0.0415094	0.000656755	0.00351266	0.00108534	0.105479	7.78809e-05	0.000373961	7.70197e-05	6.24838e-05	4.64327e-05	0.000168099	0.0118331	0.00490163
An15g06770.Aspni5_182008	1	0.622788	0.000226683	1.986e-05	6.09458e-05	0.00781134	0.269625	0.000514829	0.000420975	0.000176565	0.0773636	1.3031e-05	5.49826e-05	1.28621e-05	1.77165e-05	1.11889e-05	2.45723e-05	0.00127849	0.0195791
An08g04630.Aspni5_126535	2	0.0057545	0.845445	0.071413	0.00254067	0.00866619	0.00671864	0.00314728	0.0043157	0.0051691	0.00817797	0.00281627	0.00426439	0.00709367	0.00143023	0.00319738	0.007626	0.00631504	0.00590898
An02g09010.Aspni5_52355	2	0.00653446	0.467401	0.393176	0.00473587	0.00917667	0.00752859	0.00473191	0.0058521	0.00989377	0.00770628	0.00891885	0.00544453	0.0296317	0.00329131	0.0103277	0.0126875	0.00643835	0.00652315
An08g10020.Aspni5_207764	2	0.0313507	0.580803	0.00826103	0.00578359	0.139964	0.0668363	0.0190523	0.00993248	0.00870814	0.0437403	0.00150613	0.00260367	0.00208852	0.00174821	0.00187557	0.00235409	0.0104297	0.0629622
An14g04420.Aspni5_185646	2	0.0139311	0.766306	0.0582049	0.0159787	0.00839582	0.0108309	0.0111521	0.0348868	0.0034207	0.011231	0.00215791	0.00457094	0.00408297	0.00463344	0.00661927	0.00414999	0.0112713	0.0281762
An01g06610.Aspni5_205927	2	0.0114963	0.609826	0.196524	0.011243	0.0192028	0.0137465	0.0120075	0.00902909	0.0157522	0.0128368	0.00894064	0.00644496	0.015677	0.00604566	0.0136392	0.0112649	0.00956242	0.0167617
An03g01750.Aspni5_214662	2	0.0661808	0.295806	0.00862215	0.0210776	0.0691388	0.124563	0.0668813	0.0155277	0.00659363	0.0444499	0.00161277	0.00278674	0.00191498	0.00392893	0.00303829	0.00198229	0.0127731	0.253122
An11g06320.Aspni5_178393	2	0.047609	0.314982	0.0285827	0.0103675	0.0398237	0.0348427	0.0151296	0.0675461	0.0097574	0.100369	0.00393648	0.0653821	0.00721569	0.0044621	0.00520356	0.0335539	0.152228	0.0590083
An02g00670	2	0.0231134	0.575364	0.116797	0.00627478	0.0117476	0.0140363	0.00618283	0.0430503	0.00782427	0.0278755	0.00483773	0.0286942	0.0145416	0.00336111	0.00665973	0.0342113	0.0562754	0.0191522
An07g04620.Aspni5_209668	2	0.000659721	0.98854	0.00318528	0.000393616	0.00121805	0.000876721	0.000538704	0.000399547	0.000292576	0.000881568	0.00012234	0.000235898	0.000239289	0.000142263	0.000228274	0.000267672	0.000516798	0.00126136
An04g03180.Aspni5_124388	2	0.00400948	0.873166	0.0715411	0.00190018	0.0047594	0.00420144	0.00210351	0.00347446	0.00310277	0.00514902	0.00184139	0.00289137	0.00464843	0.00103176	0.00239291	0.00507323	0.00450933	0.00420463
An09g03100.Aspni5_188489	2	0.0996595	0.341489	0.0129969	0.00758537	0.11331	0.150596	0.0213167	0.0431471	0.0220884	0.0803379	0.00359811	0.00418959	0.00553378	0.00281767	0.00339005	0.00414208	0.0206328	0.0631685
An09g04230.Aspni5_188775	2	0.0437386	0.643665	0.00911788	0.00312518	0.0642005	0.0647279	0.00801301	0.00875035	0.00726551	0.0750384	0.00144661	0.00441157	0.00263429	0.00119415	0.00150301	0.00377188	0.0220484	0.0353475
An05g00730.Aspni5_132806	2	0.00750296	0.609642	0.276773	0.00419891	0.00578965	0.00616307	0.00361551	0.0118403	0.00478863	0.00788003	0.00402981	0.00613004	0.0152962	0.00244549	0.00663558	0.0105922	0.00938056	0.0072958
An16g07960.Aspni5_132225	2	0.0234081	0.619977	0.100791	0.0268595	0.021809	0.0268049	0.0266275	0.021752	0.0172718	0.0154259	0.00827896	0.00388641	0.010907	0.00979222	0.0170096	0.00517014	0.00934752	0.034882
An06g00720.Aspni5_198099	2	0.0190506	0.49752	0.0452068	0.0730429	0.052256	0.0384654	0.112954	0.00824958	0.0125888	0.0150914	0.00496323	0.00273834	0.00603733	0.0148714	0.0155313	0.00291194	0.00619053	0.0723296
An01g06220.Aspni5_143415	2	0.0185621	0.745678	0.0298549	0.00360976	0.0459703	0.026884	0.00706307	0.00699472	0.0144041	0.0339345	0.00371885	0.00724606	0.00790571	0.00185202	0.00314871	0.0101752	0.0163821	0.0166163
An01g14040.Aspni5_46275	2	0.00313864	0.873888	0.066267	0.00688324	0.00679506	0.00474825	0.00659203	0.0019812	0.00261363	0.00327716	0.00159642	0.00116052	0.00289603	0.00250469	0.00479815	0.00154831	0.00192073	0.00739051
An02g10560.Aspni5_37330	2	0.0101228	0.54788	0.123745	0.106103	0.0148704	0.0117106	0.0406627	0.0123531	0.00397419	0.0103272	0.00329941	0.00602676	0.00633659	0.020364	0.0227328	0.00505079	0.00862934	0.0458113
An11g10260.Aspni5_179933	2	0.0286108	0.640784	0.0061671	0.00350404	0.110079	0.0581467	0.0110843	0.0060433	0.00554959	0.0559603	0.00100176	0.00292446	0.00148295	0.0011151	0.0012055	0.002347	0.0129667	0.0510278
An06g00310.Aspni5_52517	2	0.0256103	0.302584	0.204378	0.0416287	0.0129221	0.0162895	0.0197386	0.114395	0.00711218	0.0240668	0.00752797	0.0390548	0.0192668	0.0184206	0.0284828	0.0283854	0.0481043	0.0420332
An12g02710.Aspni5_133560	2	0.0649829	0.114604	0.0596135	0.0306253	0.0615477	0.0722743	0.0429046	0.0347899	0.0797731	0.0734532	0.0432364	0.0552361	0.0377845	0.0229845	0.028671	0.0652015	0.0626842	0.0496331
An04g06730.Aspni5_193151	2	0.0415789	0.590716	0.0063164	0.00324706	0.0924978	0.0670889	0.00962416	0.00859719	0.00640215	0.0868002	0.00109196	0.003998	0.00156567	0.0010848	0.00119058	0.00309635	0.0214022	0.0537016
An01g12240.Aspni5_46361	2	0.00260676	0.926428	0.0401457	0.00126036	0.00272734	0.00254701	0.00132722	0.00277871	0.00148836	0.00322865	0.000893084	0.00171433	0.00234558	0.000625938	0.00137284	0.00260381	0.00297195	0.00293416
An07g01030.Aspni5_181201	2	0.0105956	0.839279	0.0273157	0.00721036	0.0215702	0.017971	0.0115975	0.00484963	0.00777262	0.0114391	0.00267583	0.00238498	0.00325378	0.00269178	0.00393505	0.00300249	0.005198	0.0172576
An09g00640.Aspni5_188501	2	0.00712653	0.879284	0.0441355	0.00362453	0.00532433	0.0062895	0.00353383	0.00604433	0.00208848	0.00801592	0.0012729	0.00401099	0.0032348	0.00150873	0.00265516	0.00403811	0.00834063	0.00947185
An02g12900	2	0.0239367	0.623554	0.00733182	0.00784902	0.102831	0.0579874	0.0278138	0.00533933	0.00576834	0.0285635	0.00111744	0.00188597	0.00139747	0.00187138	0.0017816	0.00158964	0.00719482	0.0921866
An14g00640.Aspni5_201359	2	0.059944	0.202644	0.0672268	0.0499474	0.0736082	0.0973557	0.0820844	0.0265285	0.0894406	0.0362693	0.0308498	0.00704011	0.0302984	0.0247431	0.0348288	0.00927769	0.0162983	0.0616146
An12g05190.Aspni5_185916	2	0.0611595	0.16275	0.0297916	0.0162423	0.108914	0.0627622	0.0311396	0.108422	0.0426813	0.11052	0.0122009	0.0418449	0.0157541	0.00861027	0.00981472	0.0392592	0.0765501	0.0615841
An03g02090.Aspni5_45703	2	0.0273852	0.725236	0.00493191	0.00533219	0.0392929	0.049204	0.0159661	0.00670488	0.0029489	0.021921	0.000641683	0.00113599	0.000932953	0.00115504	0.00112567	0.000896697	0.00581457	0.0893743
An04g00630.Aspni5_124587	2	0.0320298	0.263696	0.0150363	0.0653834	0.0827765	0.0665626	0.197485	0.0139531	0.0114283	0.024311	0.00297849	0.00277282	0.00279427	0.00971635	0.00685017	0.00240361	0.00826058	0.191561
An11g10270.Aspni5_39479	2	0.00353469	0.931906	0.0220377	0.0016304	0.00727036	0.00508807	0.00238544	0.00198286	0.00274148	0.00486297	0.00116122	0.00144374	0.00250389	0.000777982	0.00149526	0.00212162	0.00269831	0.00435794
An08g09640.Aspni5_177954	2	0.0476134	0.166095	0.0486913	0.0139584	0.113888	0.052221	0.0250801	0.048202	0.0457028	0.0988986	0.017178	0.063467	0.0434441	0.00917616	0.0131742	0.0704397	0.0779275	0.0448424
An02g12350.Aspni5_52433	2	0.078714	0.545231	0.00952934	0.0036586	0.0498452	0.0665757	0.00878436	0.0174653	0.00829517	0.0966646	0.00146669	0.00508029	0.00247344	0.00129482	0.00158368	0.00411179	0.0388645	0.0603615
An07g00440.Aspni5_53361	2	0.0484275	0.509609	0.0222897	0.010318	0.0231865	0.0303584	0.013754	0.140883	0.00565499	0.0491823	0.00222061	0.0104714	0.00443275	0.00333086	0.00391779	0.00703389	0.0478644	0.0670646
An13g01890.Aspni5_50878	2	0.0296363	0.238865	0.129393	0.0269841	0.0363589	0.0262604	0.0250383	0.039297	0.0129358	0.0481799	0.0111272	0.103457	0.0421675	0.0162067	0.0242977	0.0699313	0.073468	0.0463948
An08g10000.Aspni5_52585	2	0.00129298	0.979961	0.00415902	0.000983304	0.00211551	0.00168543	0.00132664	0.000847941	0.000461353	0.00138636	0.000181627	0.000285644	0.000328279	0.000285156	0.000408489	0.000296403	0.000753132	0.00324162
An01g07100.Aspni5_140888	2	0.033408	0.433298	0.0885586	0.0473428	0.0293291	0.0285938	0.0369462	0.041364	0.00707981	0.0365487	0.0048977	0.0216333	0.0141039	0.0151597	0.017699	0.0133722	0.040892	0.0897736
An07g08400.Aspni5_56152	2	0.0218959	0.448554	0.0147544	0.0575245	0.0489345	0.0429975	0.129649	0.00854051	0.00521604	0.0168748	0.00171631	0.00202005	0.00213843	0.00702193	0.00526185	0.00162832	0.00616926	0.179103
An05g02170.Aspni5_189776	2	0.00655217	0.771431	0.0856775	0.0308864	0.00931843	0.00814368	0.018608	0.00531418	0.00319078	0.00591424	0.00212271	0.00232044	0.00347304	0.0071581	0.0101587	0.00242348	0.00417068	0.0231369
An10g00790	2	0.0338314	0.577807	0.0152393	0.0129443	0.0911286	0.0665331	0.0329201	0.0171662	0.0109147	0.0405751	0.00279587	0.00418174	0.00351578	0.003871	0.00398515	0.00379668	0.0126909	0.0661027
An01g06620.Aspni5_170172	2	0.130069	0.232988	0.0247597	0.0118649	0.0417038	0.0703797	0.0201725	0.152594	0.0280151	0.0869758	0.00604058	0.0128125	0.00759175	0.00476726	0.00588346	0.0121551	0.0707862	0.0804411
An18g00170.Aspni5_54071	2	0.0399271	0.755884	0.0102649	0.00285973	0.016319	0.0276077	0.00501463	0.0218882	0.00398374	0.0442585	0.00110825	0.00467336	0.00207863	0.00103977	0.00136857	0.003694	0.0297964	0.0282334
An02g06720.Aspni5_197415	2	0.0294594	0.188285	0.149165	0.148524	0.0164579	0.0207916	0.0455379	0.0545033	0.00756158	0.026226	0.00808241	0.0423853	0.0164808	0.0491571	0.0484407	0.0232097	0.0475279	0.078204
An02g08040.Aspni5_174757	2	0.032596	0.302803	0.115813	0.00767964	0.0493164	0.0393163	0.0120726	0.0213488	0.112562	0.0428296	0.0396521	0.019035	0.0868806	0.00587903	0.0140027	0.0517436	0.0283007	0.0181694
An12g01130.Aspni5_189733	2	0.0499015	0.402134	0.0249442	0.00662945	0.147951	0.0967982	0.0167887	0.0123795	0.0432144	0.0870486	0.00730409	0.0104491	0.0106871	0.00338338	0.00483104	0.0132223	0.0277121	0.0346222
An11g01660.Aspni5_208611	2	0.00633411	0.803093	0.043491	0.0299541	0.0146733	0.00996706	0.0266011	0.00423577	0.00327985	0.00623124	0.00180387	0.00179001	0.00281251	0.00619736	0.00751217	0.00182106	0.00337763	0.026825
An07g05550	2	0.0273463	0.303613	0.0195934	0.0549063	0.117136	0.0531313	0.148957	0.0130131	0.0113328	0.0307643	0.00331925	0.0047336	0.00371597	0.0103838	0.00774857	0.00386401	0.0116592	0.174782
An16g01780.Aspni5_53683	2	0.00365522	0.449512	0.446919	0.0149637	0.00624244	0.00430032	0.00818579	0.00414251	0.0030574	0.00421387	0.00321054	0.00364701	0.00745313	0.00675301	0.0159703	0.004988	0.00379456	0.00899119
An07g00550.Aspni5_181136	2	0.00690153	0.62742	0.223946	0.0190129	0.0117713	0.0095524	0.0144435	0.00622677	0.00609595	0.00625778	0.0051509	0.00247444	0.0125899	0.00810986	0.0192355	0.00344289	0.00394168	0.0134266
An11g05340.Aspni5_47983	2	0.0205503	0.534159	0.0294001	0.0738702	0.0327013	0.0306768	0.0791541	0.0112808	0.00487956	0.0200985	0.00240541	0.00482119	0.00337152	0.0112757	0.00880514	0.00345574	0.0108875	0.118207
An03g00250.Aspni5_45817	2	0.0406081	0.323488	0.0984499	0.0532084	0.0220399	0.0300095	0.0365578	0.181299	0.0132612	0.0253185	0.00888308	0.00920506	0.0174501	0.0182266	0.0259425	0.00913463	0.0232039	0.0637143
An02g08750.Aspni5_175089	2	0.003588	0.900662	0.0472646	0.00448312	0.00333335	0.0032402	0.00328918	0.00429591	0.00116106	0.00411605	0.000797715	0.00271052	0.00176492	0.00153262	0.00250676	0.00253825	0.00458757	0.00812782
An12g01910.Aspni5_50333	2	0.0458232	0.197875	0.0598154	0.1306	0.022046	0.0347352	0.0658494	0.181822	0.0106585	0.0277881	0.00771441	0.0112917	0.011119	0.0318606	0.0284231	0.00867995	0.0263612	0.097538
An01g10970.Aspni5_171338	2	0.0238512	0.668457	0.10594	0.00927504	0.0149189	0.0182243	0.0095818	0.0211209	0.00785239	0.021828	0.00435928	0.00907848	0.0138155	0.00423718	0.00810854	0.0100761	0.0232491	0.0260264
An03g06630.Aspni5_191506	2	0.0166242	0.852701	0.00491422	0.00409562	0.0119254	0.0182476	0.00785412	0.00635573	0.00155268	0.0133124	0.000445165	0.0011298	0.000680534	0.000883697	0.000898957	0.00082806	0.00578065	0.0517699
An01g03280.Aspni5_55463	2	0.00465358	0.952603	0.00540367	0.000863949	0.00600374	0.00562925	0.00152708	0.00165985	0.00130951	0.00693416	0.00039202	0.00113945	0.00077034	0.000338358	0.000506051	0.00116075	0.0037229	0.00538252
An04g06990.Aspni5_51134	2	0.0492838	0.254443	0.0490919	0.00585976	0.0725845	0.0520123	0.0108769	0.0290512	0.0835899	0.0990292	0.0184739	0.0421293	0.0353307	0.00402036	0.00729629	0.0914354	0.0721298	0.0233617
An12g04190.Aspni5_138687	2	0.0457181	0.182957	0.0794418	0.0106585	0.0357831	0.036377	0.0136595	0.038884	0.0240391	0.073467	0.0153743	0.107539	0.0556601	0.00755682	0.0132902	0.116398	0.113779	0.0294167
An16g02400.Aspni5_125573	2	0.00381596	0.92421	0.0176427	0.00313722	0.0113108	0.00596937	0.00478833	0.00224064	0.00229384	0.00511415	0.000932709	0.00126578	0.00191697	0.0011531	0.00180848	0.00147555	0.00255304	0.00837089
An18g02752.Aspni5_42759	2	0.0283992	0.194308	0.0905583	0.0141994	0.0155646	0.0162847	0.0115584	0.125966	0.00846926	0.0397823	0.00684852	0.153459	0.0193978	0.00796882	0.012328	0.0894601	0.133143	0.032306
An18g01140.Aspni5_42642	2	0.0866735	0.307101	0.00981809	0.00304028	0.044537	0.0557132	0.00664591	0.0227662	0.00818586	0.214301	0.00167444	0.016263	0.00313265	0.00126599	0.00157052	0.0103336	0.161506	0.0454708
An08g09230.Aspni5_176596	2	0.0251282	0.397995	0.20877	0.025259	0.0128431	0.0153879	0.0151841	0.0805652	0.0072934	0.0232823	0.00626318	0.0268636	0.0179546	0.0111152	0.0194037	0.0230056	0.0446315	0.0390542
An03g06550.Aspni5_213597	3	0.00012498	0.00190218	0.961032	0.000913358	0.000143032	0.000120515	0.000266931	0.000266347	0.000225602	0.000123016	0.00121003	0.000307023	0.0053077	0.00146735	0.0254899	0.000746976	0.000159829	0.000193588
An01g09460.Aspni5_172668	3	0.00954578	0.104583	0.437339	0.00679988	0.00887597	0.00872666	0.00585594	0.0167253	0.0322879	0.00932974	0.0632546	0.0109	0.191576	0.0068588	0.0289185	0.0413121	0.010228	0.00688262
An01g08960.Aspni5_171927	3	0.000224569	0.00385467	0.962705	0.000619767	0.000239355	0.000210442	0.000291234	0.000497157	0.000476731	0.000221763	0.00225539	0.000451469	0.017433	0.00080024	0.00776105	0.00141593	0.000279414	0.000262353
An15g04900.Aspni5_182430	3	0.000401431	0.00482489	0.869392	0.00132685	0.00049734	0.000394175	0.000614359	0.000723398	0.00118508	0.000436306	0.0100028	0.00141369	0.0694208	0.00233415	0.0299204	0.00604904	0.000578584	0.000484752
An06g02070.Aspni5_123651	3	0.00562204	0.233345	0.557861	0.0272771	0.0105636	0.00685341	0.0145498	0.00550071	0.00684672	0.00698151	0.00887845	0.00928014	0.0156372	0.0167456	0.0401866	0.0143528	0.00672793	0.0127906
An06g00460.Aspni5_37757	3	0.013062	0.0646847	0.31035	0.0449067	0.0074506	0.00828916	0.0142389	0.0695719	0.00828218	0.0126524	0.0189154	0.0929166	0.0486034	0.0438915	0.0965805	0.0928439	0.0341147	0.0186458
An03g06460.Aspni5_191094	3	0.00139102	0.0252462	0.661919	0.0339335	0.00170551	0.0014777	0.00547283	0.00231135	0.00163999	0.0012542	0.00459107	0.00179433	0.0100568	0.0317407	0.208321	0.00265392	0.00135096	0.00314017
An03g03570.Aspni5_54682	3	0.00555416	0.0829113	0.322843	0.233049	0.0056396	0.0053122	0.0242808	0.0122641	0.00364513	0.00479362	0.00646675	0.00619339	0.0124512	0.0904711	0.155694	0.00634184	0.00558652	0.0165028
An15g02210.Aspni5_48695	3	0.00335943	0.180525	0.666659	0.0211583	0.00661844	0.00457473	0.0106116	0.00319373	0.00431104	0.00345004	0.00626022	0.00254993	0.016759	0.0126749	0.0434742	0.00397817	0.00261472	0.00722788
An08g09800.Aspni5_175881	3	0.0208497	0.10822	0.261245	0.0264333	0.0163859	0.0146976	0.0168763	0.0442149	0.0147954	0.0237766	0.0203721	0.0834296	0.103969	0.0222449	0.0498251	0.0960177	0.050131	0.0265159
An03g03300.Aspni5_57126	3	0.00745667	0.18961	0.474011	0.0901338	0.00769618	0.0069088	0.0202877	0.0145773	0.00402013	0.00770992	0.00593614	0.0133989	0.0130298	0.0372202	0.0639676	0.0125092	0.0103332	0.0211938
An11g00200.Aspni5_179265	3	0.000973489	0.0108373	0.712629	0.0017402	0.0010175	0.000851061	0.00097162	0.00211456	0.00224714	0.00111479	0.01244	0.00490063	0.197906	0.00251563	0.0185791	0.0263926	0.0017741	0.000995699
An03g06450.Aspni5_137560	3	0.000313391	0.0198278	0.966743	0.0013934	0.000369805	0.000315945	0.000556336	0.000488542	0.000328882	0.000321741	0.000594141	0.000449488	0.00164896	0.000933659	0.003974	0.000799632	0.000368115	0.000572771
An08g05230.Aspni5_52688	3	0.001586	0.0269434	0.759341	0.0020787	0.00201917	0.00156813	0.00147428	0.00241894	0.00440619	0.00192586	0.0153841	0.00496235	0.130245	0.00248938	0.0141955	0.0249698	0.00243823	0.00155382
An12g08280.Aspni5_56664	3	0.000237931	0.00362899	0.941507	0.00104449	0.000291985	0.000237184	0.000420868	0.000443893	0.000489787	0.000240941	0.00257412	0.000522295	0.0241528	0.00156598	0.0206143	0.00141022	0.000292689	0.000324222
An04g03170.Aspni5_131747	3	0.000606611	0.00935152	0.86692	0.00109166	0.000679592	0.000572246	0.000636528	0.00116334	0.00151985	0.000660349	0.00739107	0.00166571	0.0866615	0.00143262	0.0110833	0.00707609	0.000866079	0.000622347
An02g14710.Aspni5_55656	3	0.00400381	0.0924879	0.653158	0.0327982	0.00603559	0.00500454	0.0124841	0.00381704	0.00547825	0.00389461	0.0111524	0.00405159	0.0225826	0.0260976	0.0992927	0.00643335	0.00344302	0.00778434
An12g09610.Aspni5_42034	3	0.00146059	0.0337196	0.739161	0.0244936	0.00203352	0.00170363	0.00561958	0.002039	0.00207193	0.00132206	0.00548168	0.00148218	0.0109659	0.0215678	0.140153	0.00241049	0.0012394	0.00307555
An02g09690.Aspni5_173684	3	0.00285344	0.0417866	0.721554	0.00332805	0.00251349	0.00223978	0.00205934	0.00693489	0.00383977	0.00352597	0.00975165	0.0193384	0.0680027	0.0035034	0.0149787	0.0840261	0.00691856	0.00284468
An12g01560.Aspni5_128882	3	0.000522295	0.0164348	0.95236	0.0033435	0.000541659	0.000482554	0.0010066	0.00104494	0.000522068	0.000524307	0.00116942	0.00105542	0.00314149	0.00258044	0.0118011	0.00177897	0.000706307	0.000984148
An16g02000.Aspni5_210724	3	0.000465477	0.00573371	0.749606	0.00533939	0.000552432	0.000461786	0.00125567	0.000842336	0.000780199	0.00046128	0.00416983	0.00126254	0.014089	0.0102806	0.200679	0.00261751	0.000600193	0.000803125
An07g03950.Aspni5_180070	3	0.0143475	0.107456	0.25427	0.0128145	0.0183771	0.0154678	0.0124603	0.017495	0.101275	0.014606	0.153844	0.0145885	0.126142	0.0134667	0.0460448	0.0523489	0.0132296	0.0117669
An03g02800.Aspni5_205058	3	0.00139407	0.204592	0.760101	0.00271066	0.00165356	0.00145551	0.0016421	0.00189541	0.00130199	0.00149985	0.0016876	0.00148639	0.00512004	0.00162755	0.0055133	0.00269014	0.00152789	0.0021002
An18g01200.Aspni5_187510	3	0.00767795	0.0410946	0.346181	0.0226891	0.00541717	0.00534884	0.00850306	0.0214568	0.0065369	0.00857714	0.0186302	0.124874	0.0680609	0.0286053	0.0829184	0.169505	0.0235169	0.0104074
An01g01150	3	0.0138724	0.194329	0.444883	0.0356473	0.0106668	0.012402	0.016784	0.0313171	0.0116136	0.012259	0.019628	0.0151527	0.0362932	0.0250587	0.0649384	0.0226092	0.0146094	0.0179367
An01g08950.Aspni5_141555	3	0.0109999	0.374993	0.416141	0.0123537	0.00851912	0.0091733	0.0083272	0.0346312	0.00851623	0.00946503	0.00920274	0.00675708	0.028962	0.00724684	0.0209463	0.0111645	0.0101369	0.0124643
An09g03300.Aspni5_43342	3	0.00262107	0.0136925	0.271594	0.0131056	0.00269357	0.00223142	0.00453636	0.00675121	0.0044533	0.00289139	0.0316354	0.0227709	0.270919	0.0323955	0.25234	0.0566359	0.00521122	0.0035214
An02g12680.Aspni5_126670	3	0.00226223	0.027089	0.528087	0.00997664	0.0042671	0.00283812	0.0055738	0.0027443	0.0113597	0.00235929	0.0715106	0.00322906	0.133797	0.0165338	0.163556	0.00963589	0.0020874	0.00309296
An18g01950.Aspni5_186977	3	0.0135482	0.256485	0.378643	0.0113726	0.0172739	0.0155504	0.0109235	0.014767	0.0245326	0.0137718	0.0293677	0.00922029	0.12135	0.00919499	0.0306566	0.0202275	0.0110104	0.0121047
An01g12440.Aspni5_51753	3	0.000122313	0.00390557	0.986379	0.000279545	0.000159087	0.000127042	0.000157872	0.000178365	0.000249411	0.000134656	0.000740532	0.000238915	0.00401738	0.000294914	0.00197473	0.000734969	0.000153188	0.000152413
An09g05170.Aspni5_202949	3	0.000734718	0.0115688	0.909539	0.00112611	0.000696113	0.000628385	0.00064834	0.00154741	0.00147117	0.000795467	0.00542944	0.00240646	0.0412383	0.0013316	0.00844228	0.0104416	0.00121739	0.000737491
An14g02100.Aspni5_56553	3	0.00784905	0.0522032	0.228584	0.00613752	0.00903224	0.00735808	0.0054924	0.0114546	0.041893	0.00962961	0.120688	0.0268138	0.209655	0.00757929	0.0289648	0.208	0.0126659	0.00600062
An16g03390.Aspni5_41120	3	0.00509667	0.0907408	0.267582	0.166917	0.0108153	0.00721252	0.0403274	0.00555962	0.00845448	0.00494763	0.0150675	0.00420259	0.0166291	0.105943	0.226696	0.00599424	0.00373465	0.01408
An02g07800.Aspni5_173139	3	0.00655528	0.254791	0.46378	0.0846669	0.00721494	0.00650603	0.0197563	0.0106641	0.00357573	0.00646425	0.00474006	0.00775449	0.00969588	0.0286894	0.05013	0.00774253	0.00741568	0.0198575
An02g11330.Aspni5_47124	3	0.00156973	0.0187984	0.53642	0.0328245	0.00184561	0.00152356	0.00542707	0.00304967	0.00196225	0.0015525	0.00673909	0.00410808	0.0149582	0.047194	0.310292	0.0062497	0.00207561	0.00341018
An07g07630.Aspni5_139037	3	0.00266735	0.031579	0.658467	0.00434479	0.00272983	0.00232247	0.00254569	0.00503194	0.00385869	0.00309249	0.0119149	0.0108203	0.189618	0.00515491	0.0265656	0.0315463	0.00484988	0.00289087
An12g02540.Aspni5_43784	3	0.000275968	0.00777586	0.970675	0.00172516	0.000332121	0.00027095	0.000565471	0.000460517	0.000340546	0.000299352	0.000903755	0.000736854	0.00264694	0.0016423	0.00902162	0.00142632	0.000396839	0.000504302
An05g02250.Aspni5_127335	3	0.014292	0.0645957	0.199205	0.119847	0.00889459	0.0100722	0.0261515	0.116393	0.00974557	0.0113493	0.0208775	0.0243651	0.0371003	0.0990254	0.169319	0.025463	0.0190076	0.0242958
An15g05840.Aspni5_53496	3	0.00274813	0.0861338	0.786755	0.0236111	0.00251898	0.00247933	0.0058565	0.00552118	0.00191324	0.0025626	0.003371	0.00402753	0.00769877	0.0127762	0.0375247	0.00510372	0.00337221	0.00602568
An18g03360.Aspni5_42808	3	0.000358798	0.00662062	0.942142	0.000854559	0.000440038	0.000358115	0.000466682	0.000568314	0.000844956	0.000373147	0.00331271	0.000689773	0.0301059	0.00105327	0.00875898	0.00218957	0.00043839	0.000424117
An14g02860.Aspni5_41696	3	0.000523027	0.0080754	0.738151	0.00673757	0.000695138	0.000572026	0.00165393	0.000853304	0.0010102	0.000495069	0.00490448	0.000852577	0.0116116	0.0110532	0.209613	0.00174493	0.000531637	0.000921919
Aspni5_53033	3	0.000666832	0.0489625	0.927846	0.002608	0.000706753	0.00063174	0.00104545	0.00117414	0.000534537	0.000681085	0.00085389	0.000941193	0.00269705	0.00154062	0.00556623	0.00146617	0.000830783	0.0012465
An09g02550.Aspni5_188780	3	0.00442199	0.156184	0.710533	0.00502319	0.00468263	0.00454605	0.00377356	0.00602089	0.00722437	0.0042434	0.0109919	0.00359962	0.0411892	0.00398864	0.0165551	0.00861672	0.00401965	0.00438593
An14g00800.Aspni5_41522	3	0.00158954	0.015742	0.457155	0.00239589	0.00186476	0.00153365	0.00159572	0.0026927	0.00678575	0.00171715	0.0481815	0.00417208	0.398206	0.00351294	0.0262701	0.0229776	0.00214477	0.001462
An02g08560.Aspni5_37193	3	0.000216211	0.00716428	0.9714	0.00130195	0.000310193	0.000243543	0.000504705	0.000339608	0.000380949	0.000210193	0.00108899	0.000252612	0.00379336	0.00126712	0.0104325	0.000530382	0.000203245	0.000360504
An14g05800.Aspni5_56619	3	0.000464818	0.0122121	0.958332	0.000945843	0.000486743	0.000407163	0.000490448	0.000917064	0.000591413	0.000556443	0.0014842	0.00201103	0.00826539	0.000932185	0.00455498	0.00585306	0.000896538	0.000598965
An11g03120	3	0.00868521	0.0768059	0.439181	0.00625667	0.0065224	0.0065906	0.00466016	0.0128278	0.0104718	0.0102793	0.0203052	0.0421522	0.160001	0.00630108	0.0223714	0.139265	0.0202389	0.00708492
An05g01800.Aspni5_43911	3	0.00229387	0.0497792	0.625227	0.0632591	0.00318592	0.00254071	0.010353	0.00331923	0.00234632	0.00224453	0.00523688	0.00330175	0.0109827	0.0446077	0.158549	0.00433937	0.00238326	0.00605076
An07g09260.Aspni5_39654	3	0.000928927	0.0238153	0.900779	0.00137468	0.00115824	0.000955058	0.000935902	0.00134378	0.00220127	0.00101573	0.00607136	0.0015714	0.0404701	0.00144325	0.00848359	0.00537235	0.00111466	0.000965535
An07g04510.Aspni5_137855	3	0.00160172	0.0582946	0.860694	0.00195131	0.00213297	0.00168716	0.0014796	0.00208503	0.00351434	0.00187543	0.00686028	0.00269556	0.0320393	0.00181276	0.00852116	0.00908064	0.00199701	0.0016773
An12g07750.Aspni5_186088	3	0.000540123	0.00824239	0.87874	0.00173598	0.000687888	0.000551416	0.000844559	0.000906015	0.00122342	0.000552749	0.00578437	0.00103968	0.0679276	0.00240978	0.0245609	0.00293918	0.000634805	0.000679233
An12g10390.Aspni5_51478	3	0.000184746	0.00843669	0.98127	0.000991199	0.000217893	0.000185245	0.000355956	0.000299803	0.000213364	0.000188275	0.000455811	0.000300518	0.0012716	0.000752947	0.00375977	0.000557476	0.000222173	0.000336275
An08g00490.Aspni5_177169	3	0.000106364	0.00390825	0.990579	0.000235892	0.0001064	9.63186e-05	0.000117918	0.000209571	0.000142067	0.000109658	0.000338161	0.000202485	0.00165023	0.000211319	0.00119132	0.000514101	0.000145014	0.000135811
An07g00230	3	0.0167693	0.285566	0.285977	0.109947	0.0139961	0.0155825	0.0385431	0.0195912	0.00952459	0.0127619	0.00924263	0.0086816	0.0145622	0.0360319	0.0577416	0.00937414	0.0130433	0.0430639
An11g03200.Aspni5_52928	3	0.00150313	0.0210561	0.852855	0.00789177	0.00137697	0.00123228	0.00239021	0.0048903	0.00153437	0.00157737	0.00482756	0.00640656	0.0203286	0.00888217	0.0465086	0.011598	0.00273708	0.00240419
An01g09960.Aspni5_205670	3	0.00126668	0.0111964	0.492607	0.00245469	0.0013252	0.00109168	0.00132408	0.00288492	0.00287274	0.00148039	0.0182149	0.00859092	0.369285	0.00391055	0.0288084	0.0488626	0.00250841	0.0013154
An02g06550.Aspni5_37029	3	0.000544965	0.00754931	0.877839	0.00142618	0.000714682	0.000547362	0.000761462	0.000790947	0.00147573	0.000620351	0.0080122	0.00185959	0.0679115	0.00212652	0.0188372	0.00752212	0.000804302	0.000656421
An08g11070.Aspni5_198063	3	0.00376649	0.0479184	0.658593	0.00425312	0.00295094	0.00280193	0.00255222	0.00963572	0.00458744	0.00453876	0.0112474	0.0291632	0.0615501	0.00440441	0.0175561	0.120913	0.00988452	0.00368394
An01g10930.Aspni5_119858	3	0.00396579	0.0229388	0.405433	0.0342448	0.00293677	0.00302715	0.00732587	0.0122285	0.00406507	0.00357685	0.0167243	0.0159005	0.0530627	0.0588134	0.319526	0.0233182	0.00670644	0.00620538
An13g02380.Aspni5_191783	3	0.000499394	0.0055677	0.834032	0.0017952	0.000582967	0.000483579	0.000788726	0.000986621	0.00154311	0.000499915	0.0137786	0.00125893	0.0806168	0.00318197	0.0484661	0.00468623	0.000633414	0.000598363
An09g02340.Aspni5_43416	3	0.0048121	0.250851	0.545963	0.0552129	0.00559447	0.00496595	0.0141371	0.00781906	0.00282458	0.00467057	0.00385195	0.00488242	0.00881628	0.0199735	0.0417343	0.00532237	0.00495083	0.0136172
An07g08250.Aspni5_126433	3	0.000428091	0.0281319	0.954825	0.000786543	0.000569356	0.000453537	0.0004998	0.000550517	0.000655622	0.000488197	0.00115923	0.000669404	0.00446429	0.000634802	0.00289533	0.00169911	0.000523838	0.000564961
An18g01360.Aspni5_42651	3	0.00109551	0.0404852	0.869846	0.0124347	0.00172671	0.00127214	0.00369314	0.00141235	0.00140447	0.00114372	0.00290759	0.00153728	0.00632802	0.00908624	0.0394792	0.00249129	0.00113916	0.00251741
An18g03780.Aspni5_187339	4	0.0032897	0.005362	0.00597649	0.70344	0.00295203	0.00338393	0.0432166	0.00366461	0.00192347	0.00223176	0.00235668	0.00176284	0.00238219	0.178992	0.0247766	0.00125899	0.00209653	0.0109327
An02g03310.Aspni5_206645	4	0.00204743	0.00259187	0.00266661	0.484135	0.00312394	0.00256332	0.0677106	0.00344439	0.00275388	0.00146855	0.00324634	0.000914756	0.00196521	0.392542	0.0209028	0.000797657	0.00105449	0.00607137
An08g05010.Aspni5_55790	4	0.00300944	0.0111391	0.0048067	0.659936	0.0071651	0.00545767	0.237067	0.00210556	0.00225248	0.00219563	0.0014676	0.000656302	0.00130372	0.0340125	0.00958282	0.000577594	0.00109366	0.0161704
An04g07160.Aspni5_54964	4	0.00180019	0.00153055	0.00138769	0.543249	0.00254623	0.00225294	0.0946333	0.00202317	0.00207571	0.00126038	0.0019564	0.000774298	0.00106373	0.326439	0.00963609	0.000581606	0.000913207	0.0058768
An09g02730.Aspni5_188627	4	0.00185793	0.00182022	0.000960219	0.684595	0.00310771	0.00262615	0.250992	0.0013674	0.000904073	0.00144922	0.000583973	0.000639844	0.000476622	0.0328034	0.00286654	0.000371349	0.000920727	0.0116573
An10g00290.Aspni5_44977	4	0.0193768	0.0094735	0.0090869	0.308917	0.0127041	0.0146182	0.111259	0.0398077	0.0117899	0.0145392	0.0119093	0.0247276	0.00785319	0.293651	0.0349028	0.0110393	0.0206591	0.0436854
An10g00730.Aspni5_192537	4	0.0137716	0.0082996	0.00473781	0.407645	0.0140931	0.0170427	0.327206	0.0108477	0.00752136	0.00904772	0.00470565	0.0039704	0.00298877	0.102084	0.0140901	0.00245504	0.00610124	0.0433919
An03g01660.Aspni5_214665	4	0.0301178	0.0919144	0.10866	0.139109	0.0288196	0.0354484	0.0812586	0.0241185	0.0319433	0.021408	0.0401446	0.0127825	0.0476511	0.10175	0.129391	0.0146974	0.0166885	0.0440976
An18g05180.Aspni5_212124	4	0.000110253	0.000212539	0.000198027	0.977822	0.000128807	0.000120249	0.0033438	0.000191178	6.50498e-05	8.20051e-05	7.4165e-05	6.26687e-05	6.93544e-05	0.0159955	0.000899095	4.29414e-05	7.18871e-05	0.000510126
An07g00570	4	0.00976374	0.158175	0.200003	0.215547	0.0161287	0.0135005	0.066123	0.0115052	0.0114458	0.00739824	0.0137876	0.00344384	0.0195662	0.0770114	0.141491	0.00444032	0.00484395	0.0258249
An07g04010.Aspni5_135359	4	7.26222e-05	0.000178065	0.000208788	0.970956	8.89462e-05	8.15802e-05	0.0019415	0.000106321	4.90324e-05	5.56167e-05	6.55245e-05	4.7948e-05	6.39061e-05	0.0245292	0.00115631	3.53197e-05	4.98086e-05	0.000313859
An07g02730	4	0.000240625	0.000415538	0.000205153	0.940321	0.000431501	0.000367262	0.049603	0.00019712	0.000138495	0.000168718	9.04006e-05	5.95271e-05	7.21191e-05	0.00534832	0.000585218	4.30838e-05	9.6522e-05	0.00161668
An07g09160.Aspni5_209349	4	2.14718e-05	4.07595e-05	2.94547e-05	0.996525	3.04525e-05	2.67904e-05	0.0014899	2.24769e-05	1.26648e-05	1.57387e-05	1.1048e-05	8.72543e-06	9.57422e-06	0.0015031	0.000106291	6.07123e-06	1.16699e-05	0.000128638
An02g13650.Aspni5_128147	4	0.000166367	0.000282082	0.000325119	0.755893	0.000252897	0.000204471	0.00727074	0.000221166	0.000170359	0.000130387	0.000224272	0.000107369	0.000158494	0.231007	0.00275221	8.39685e-05	0.000105538	0.000644549
An02g04900.Aspni5_52219	4	0.00310726	0.00369672	0.00400223	0.536305	0.00329536	0.00294984	0.0446866	0.00765117	0.00223942	0.0025726	0.00287355	0.00346919	0.00226643	0.345196	0.0203655	0.00207066	0.00284203	0.0104099
An15g03090.Aspni5_200652	4	0.000295271	0.000341663	0.000239815	0.96116	0.000357885	0.000331739	0.01691	0.000374352	0.000156539	0.00021672	0.000129938	0.000136953	0.000103056	0.0164322	0.000903405	8.24351e-05	0.000176414	0.00165161
An04g03880.Aspni5_50452	4	0.00136508	0.00154183	0.000616402	0.850536	0.00151506	0.00165761	0.11658	0.00134226	0.000400405	0.000869462	0.000235786	0.000285779	0.000220266	0.00905582	0.00128925	0.00016756	0.000559867	0.0117615
An12g08380.Aspni5_211423	4	0.0014673	0.00183075	0.000799995	0.680668	0.00284341	0.00208915	0.27414	0.00132367	0.000677374	0.00118968	0.000390406	0.000462878	0.000324294	0.0166199	0.00191366	0.00027557	0.000720712	0.0122638
An03g05380	4	0.000176976	0.000395048	0.000500844	0.754747	0.000281827	0.000218265	0.00629666	0.000225952	0.00017157	0.000149657	0.000246638	0.000145331	0.000196732	0.231377	0.00391481	0.000112709	0.000127414	0.000715654
An01g13530.Aspni5_205426	4	0.00808842	0.020302	0.00892854	0.718571	0.00686655	0.00799469	0.101967	0.015821	0.00274995	0.0048431	0.00189591	0.0018279	0.00203571	0.0360916	0.012325	0.00132637	0.0036935	0.0446724
An02g03580.Aspni5_36830	4	0.000119739	0.000218655	0.000118868	0.977964	0.000205553	0.000166855	0.0157954	0.000125257	6.71331e-05	8.93475e-05	4.88645e-05	3.84631e-05	4.09455e-05	0.00375621	0.000353868	2.66385e-05	5.68067e-05	0.000807712
An05g01770.Aspni5_212954	4	0.000976515	0.00497792	0.00803057	0.838276	0.00109114	0.0010119	0.0118558	0.00191259	0.000635018	0.000779639	0.000979659	0.000804298	0.00119279	0.096886	0.0252679	0.000665241	0.000787074	0.00386965
An15g07570.Aspni5_131173	4	0.00851173	0.00674023	0.00602626	0.488527	0.00844032	0.00848685	0.123353	0.0146109	0.00514584	0.00592475	0.00520351	0.00425822	0.00520333	0.249204	0.0274135	0.00266488	0.00525496	0.0250303
An15g03570.Aspni5_182202	4	5.59634e-05	0.00012516	0.000145922	0.96743	7.16689e-05	6.3364e-05	0.00168168	8.45792e-05	4.09649e-05	4.36136e-05	5.47929e-05	3.89295e-05	4.90071e-05	0.0289092	0.000896957	2.85859e-05	3.89294e-05	0.000240503
An02g13740.Aspni5_52459	4	0.000716897	0.00154243	0.00119779	0.920806	0.000951162	0.000917049	0.0258328	0.000720251	0.000412899	0.000522109	0.000413351	0.000293427	0.000406248	0.0371775	0.00419663	0.000212783	0.000382925	0.00329822
An04g07760.Aspni5_131536	4	0.00434151	0.007165	0.00630531	0.442929	0.0095568	0.0072382	0.220492	0.00298239	0.00890665	0.00312821	0.00737992	0.00135731	0.0035976	0.224238	0.0339572	0.00137037	0.00176721	0.013288
An06g01200.Aspni5_47266	4	0.000504526	0.000772743	0.000982756	0.688741	0.000537898	0.000551831	0.0117112	0.000703315	0.000467041	0.000340416	0.000652911	0.00026824	0.00045785	0.282849	0.00830834	0.000218655	0.000297005	0.00163545
An08g04410.Aspni5_176207	4	0.00279164	0.00410179	0.00154797	0.520329	0.0059915	0.00412445	0.405185	0.00270828	0.00126252	0.00224607	0.000669782	0.000730535	0.000594378	0.0187702	0.00310687	0.000462739	0.0012536	0.0241238
An10g00400.Aspni5_204301	4	0.000157412	0.000362766	0.000547483	0.607042	0.000218916	0.000184127	0.00427994	0.00020872	0.000165025	0.000124885	0.000263561	0.000123972	0.00019975	0.379946	0.00537882	0.000103832	0.000111346	0.000581531
An04g04800.Aspni5_190191	4	0.0114259	0.042181	0.0437829	0.322464	0.0214635	0.0148327	0.123386	0.0184388	0.0219569	0.00952171	0.0228974	0.00591076	0.0139129	0.176991	0.105851	0.00701488	0.00674043	0.0312271
An18g06470.Aspni5_124206	4	0.00120427	0.00830082	0.008048	0.872336	0.00194608	0.00154328	0.0263161	0.00157543	0.000938661	0.000969696	0.00105779	0.00060447	0.00110397	0.0499524	0.0170988	0.000557628	0.000732354	0.00571412
An02g13530.Aspni5_173767	4	0.0181089	0.0784116	0.135052	0.238672	0.0164712	0.0172776	0.0673427	0.0177673	0.0154727	0.0135264	0.0185464	0.0120718	0.0227728	0.121749	0.135063	0.012492	0.0143114	0.0448908
An01g06670.Aspni5_205921	4	0.000133381	0.000464075	0.000319465	0.981658	0.000228045	0.000184998	0.00737041	0.000152198	9.18498e-05	0.000103413	8.62987e-05	5.36204e-05	7.58869e-05	0.00727754	0.000955004	4.30002e-05	7.00149e-05	0.000732383
An08g01360.Aspni5_38576	4	0.000808704	0.00108304	0.000806206	0.940974	0.000727187	0.000776172	0.0192637	0.00123472	0.00034363	0.000552266	0.000302934	0.000378706	0.000280262	0.0249026	0.00244707	0.0002258	0.000523141	0.00437022
An15g00970.Aspni5_128466	4	0.00405881	0.0143612	0.0118617	0.567628	0.0100025	0.00665103	0.152178	0.00436555	0.0057524	0.00313447	0.00560316	0.00131982	0.00463581	0.145919	0.0451819	0.00137456	0.00175872	0.014214
An15g06280.Aspni5_210306	4	0.00680418	0.149104	0.215078	0.258432	0.0146718	0.00977058	0.061824	0.00604055	0.00733332	0.00672506	0.00924745	0.0049465	0.0122258	0.0868947	0.116047	0.00579326	0.00496604	0.024095
An06g01100.Aspni5_47261	4	0.00347636	0.00723958	0.00255752	0.810534	0.00354388	0.00392078	0.104253	0.00274782	0.000882341	0.0023938	0.000538559	0.000896861	0.000576903	0.0145706	0.00338461	0.000517997	0.00175975	0.036205
An08g04930.Aspni5_47533	4	0.00106397	0.000971066	0.000527199	0.875852	0.00118239	0.00130237	0.090046	0.000893758	0.000449026	0.00068228	0.00029447	0.000281742	0.000230578	0.0176359	0.00158264	0.000171274	0.000467394	0.00636568
An11g02440.Aspni5_208679	4	0.0303766	0.0359831	0.0509746	0.176758	0.0161015	0.0231392	0.0675806	0.0995109	0.0314665	0.0158961	0.0438353	0.0108377	0.0380707	0.154619	0.137825	0.01174	0.0164439	0.0388413
An04g03495.Aspni5_191021	4	0.000777383	0.00425294	0.0106206	0.59891	0.00104543	0.00088444	0.0107014	0.00124328	0.000795318	0.000637843	0.0015713	0.00068902	0.00162726	0.286903	0.0753862	0.000692392	0.000600101	0.00266223
An15g02680.Aspni5_40514	4	0.00207061	0.0127918	0.00568943	0.875612	0.00281155	0.0026943	0.0492814	0.00227775	0.000907547	0.00149853	0.000737846	0.000617748	0.000847189	0.0206241	0.00723521	0.000486484	0.00101208	0.0128045
An09g06750.Aspni5_142854	4	0.000570544	0.000775709	0.000600326	0.939562	0.000581954	0.000621305	0.0174692	0.000764493	0.000278412	0.000397163	0.000272322	0.000260856	0.000241859	0.0322162	0.00228998	0.000164252	0.000335878	0.00259768
An02g07430.Aspni5_52305	4	0.00417609	0.00463165	0.00199662	0.786644	0.00376274	0.00425253	0.117997	0.00411811	0.00100569	0.00302251	0.000649419	0.00148343	0.000650355	0.0226159	0.0035415	0.000706802	0.00255698	0.036189
An01g12720.Aspni5_119312	4	0.0111384	0.131543	0.0465362	0.485411	0.0153479	0.0143385	0.120699	0.00968435	0.00533026	0.00811103	0.00376614	0.0029717	0.00471478	0.0421965	0.0290978	0.00264496	0.00538892	0.061079
An02g02270.Aspni5_55524	4	0.00874058	0.0162061	0.0136617	0.471521	0.0138753	0.0115057	0.183185	0.009086	0.013136	0.00591954	0.00984068	0.00263142	0.00590544	0.154773	0.0457548	0.00264099	0.00384453	0.027773
An02g10480.Aspni5_52389	4	0.00764792	0.00480119	0.00275713	0.633757	0.00632023	0.0074865	0.210066	0.00690257	0.00265206	0.00457865	0.00161271	0.00200553	0.00143755	0.0546334	0.00730317	0.00111349	0.00368233	0.0412428
An16g01210.Aspni5_184367	4	0.0041419	0.00991305	0.00374168	0.70557	0.00684802	0.00538724	0.17698	0.00301796	0.00148686	0.00373427	0.000912832	0.00178985	0.000892608	0.0249439	0.00520556	0.00100208	0.00267515	0.0417569
An03g01000.Aspni5_194124	4	0.00141055	0.00112187	0.00072982	0.774694	0.00196695	0.00179174	0.143671	0.00147745	0.000901471	0.000991508	0.000645739	0.000487327	0.000443021	0.0589504	0.0031007	0.000306692	0.000677381	0.00663169
An15g05730.Aspni5_210268	4	0.00202792	0.00512573	0.0016275	0.723467	0.00370685	0.00302632	0.221183	0.00168812	0.000837269	0.00144672	0.000446153	0.000406566	0.000414845	0.0111401	0.00253296	0.000287779	0.000789207	0.0198452
An07g10110.Aspni5_209239	4	0.000631476	0.00115714	0.00153914	0.76013	0.00061399	0.000634769	0.0101022	0.00103103	0.000418066	0.000465234	0.000625153	0.000496104	0.000583067	0.208867	0.00967205	0.000348448	0.000476625	0.00220938
An15g06470.Aspni5_182409	4	0.000564863	0.00240111	0.00561302	0.525448	0.000724689	0.000625767	0.00802065	0.000967045	0.000601	0.000458164	0.00122531	0.000530193	0.00110673	0.396931	0.0519478	0.000518427	0.000444289	0.00187185
An04g04630.Aspni5_190360	4	0.00343424	0.00954812	0.0105506	0.467571	0.0083366	0.00534487	0.121037	0.00332278	0.0072198	0.00272686	0.00790961	0.00143429	0.00481874	0.271287	0.0610851	0.00157508	0.00167203	0.0111259
An02g00190.Aspni5_36604	4	6.19026e-05	9.2952e-05	7.33909e-05	0.988808	7.66856e-05	7.38031e-05	0.00354473	7.21954e-05	4.11236e-05	4.27165e-05	3.75212e-05	2.47417e-05	2.75609e-05	0.00634133	0.000325549	1.76774e-05	3.26436e-05	0.000305792
An05g01870.Aspni5_43917	4	0.00304977	0.00244727	0.00180239	0.785167	0.00258152	0.0030046	0.0721204	0.00566468	0.00152999	0.00191877	0.00133628	0.001164	0.00100412	0.0963207	0.00727517	0.000717731	0.00164473	0.0112512
An17g02075.Aspni5_120917	4	0.00184806	0.00354277	0.00133789	0.764122	0.00298208	0.00256977	0.185016	0.00125931	0.000737606	0.00133396	0.000402416	0.000436995	0.000365553	0.0120727	0.00229126	0.000286445	0.000806246	0.0185887
An02g09530.Aspni5_125883	4	0.0026087	0.00309197	0.00185737	0.441458	0.00704438	0.00427806	0.434595	0.00229608	0.00281007	0.00211452	0.00174193	0.00085132	0.00113967	0.0729984	0.0071283	0.000649126	0.00115494	0.0121819
An16g02850.Aspni5_41165	4	0.00102605	0.00559706	0.00615758	0.887942	0.00142251	0.00117439	0.017908	0.00133686	0.000640847	0.000890106	0.000775142	0.000813448	0.000877621	0.053772	0.0130252	0.000626707	0.000821065	0.00519311
An15g00520.Aspni5_40335	4	0.000129569	0.000159942	0.000105752	0.981912	0.000158787	0.000154042	0.00923773	0.000145932	6.49351e-05	9.11252e-05	5.30156e-05	4.92915e-05	4.37992e-05	0.00646762	0.000388134	3.0811e-05	6.85716e-05	0.000738686
An11g00090.Aspni5_178492	4	0.00193469	0.0160012	0.0331961	0.599427	0.00332906	0.00244291	0.0281872	0.00238098	0.00198764	0.00177552	0.00329628	0.00179789	0.00368206	0.194101	0.0957164	0.00182589	0.00153849	0.00738023
An06g00210.Aspni5_37740	4	0.000563096	0.00130632	0.00152798	0.590773	0.00116955	0.000791598	0.0256879	0.000598226	0.00068065	0.000500588	0.000927267	0.000418324	0.00069619	0.359971	0.0114784	0.000349702	0.000371784	0.0021883
An18g03100.Aspni5_188051	4	0.000787874	0.00275854	0.00136168	0.916205	0.00156224	0.00110923	0.0493784	0.000813589	0.000430738	0.000673774	0.000325643	0.00032382	0.000315756	0.014788	0.00264578	0.000230122	0.000444805	0.00584455
An02g13770.Aspni5_174677	4	0.000162356	0.000281069	0.000330853	0.764872	0.00024556	0.000198591	0.00691663	0.000202716	0.000164501	0.000128025	0.000216124	0.000108379	0.000155086	0.222437	0.0027506	8.42132e-05	0.000105253	0.000641341
An15g01600.Aspni5_40429	4	0.00432365	0.00234677	0.00111827	0.573168	0.00426964	0.00470951	0.337271	0.00406109	0.00142293	0.00268866	0.000746763	0.00098516	0.000589236	0.0271301	0.00293213	0.000522267	0.00187742	0.0298373
An04g07440	4	0.000131271	0.000326834	0.000227722	0.982038	0.000211648	0.000166361	0.00714022	0.000151639	7.63864e-05	0.000109927	6.99509e-05	7.21556e-05	6.35521e-05	0.00758041	0.000680092	4.83335e-05	8.45964e-05	0.000820419
An09g03120.Aspni5_137287	4	4.25355e-05	7.12161e-05	4.36145e-05	0.992558	6.30672e-05	5.70638e-05	0.00467511	4.41753e-05	2.5113e-05	2.93459e-05	1.94048e-05	1.28085e-05	1.56293e-05	0.00190997	0.00015208	9.20281e-06	1.92042e-05	0.000252524
An02g09500	4	0.00237865	0.0233174	0.0201201	0.770747	0.00458411	0.00332542	0.0494347	0.00263439	0.00186545	0.00211255	0.00208441	0.00133577	0.00231875	0.0690413	0.0305723	0.00124279	0.00151874	0.0113658
An16g05430.Aspni5_184220	4	0.0023189	0.0023167	0.00153158	0.61702	0.00458112	0.00323176	0.240928	0.00221087	0.0020624	0.00193314	0.00143853	0.00108885	0.000879123	0.0991721	0.00615462	0.000717675	0.0012868	0.0111275
An12g01180.Aspni5_189778	4	0.000332334	0.00145926	0.00223659	0.858755	0.000536982	0.000412868	0.00811879	0.000442252	0.000297747	0.000279923	0.000455062	0.000246347	0.000498394	0.111285	0.0128047	0.000216832	0.000234683	0.00138761
An07g02870.Aspni5_56240	4	0.000354895	0.00104034	0.000492334	0.963129	0.00052876	0.000485858	0.0238249	0.000295906	0.000165083	0.000249792	0.000116388	9.61699e-05	0.000111581	0.00523457	0.00096565	6.99948e-05	0.000160017	0.00267863
An02g03220.Aspni5_173511	4	0.000122592	0.00020065	0.000176317	0.963993	0.000185596	0.000159241	0.00821229	0.000144419	0.000101716	8.72232e-05	0.000102718	4.86463e-05	8.04233e-05	0.0247215	0.00102358	3.78029e-05	6.16488e-05	0.000540806
An04g08830.Aspni5_194715	4	0.000714956	0.0014462	0.00185175	0.590791	0.00100655	0.00091444	0.0200968	0.000835076	0.000768179	0.000522538	0.00114476	0.000373074	0.00088449	0.359158	0.0164872	0.000329119	0.000399104	0.00227705
An02g03240.Aspni5_52177	4	0.00225282	0.012202	0.0169671	0.781984	0.00228817	0.00228621	0.0226735	0.00445494	0.00147711	0.00169496	0.002048	0.00150946	0.00215277	0.0971728	0.0373298	0.00132635	0.00167091	0.00850855
An04g07060.Aspni5_193209	4	0.0065669	0.00349014	0.00238121	0.532418	0.00665003	0.00742406	0.252075	0.00709504	0.00399906	0.00402386	0.0027706	0.00187998	0.00187654	0.131144	0.0101589	0.00117778	0.00287669	0.0219916
An07g05010.Aspni5_180802	4	0.00974915	0.170154	0.111822	0.412083	0.0118344	0.0116246	0.0678376	0.00996028	0.00527367	0.00789865	0.00527535	0.00470495	0.00679248	0.0606325	0.0538583	0.00438609	0.00642731	0.0396855
An11g03730.Aspni5_47922	4	0.00870917	0.00414357	0.00236664	0.536448	0.00728893	0.00884478	0.283422	0.0132365	0.00404743	0.0049713	0.0023644	0.00203262	0.00155164	0.0748832	0.00781564	0.00121627	0.00361797	0.0330393
An01g01540.Aspni5_52061	4	0.000156573	0.000344413	0.000490116	0.741652	0.000218091	0.000182835	0.00460251	0.000210595	0.000152164	0.000121638	0.00022839	0.000110327	0.000192817	0.246023	0.00451826	9.03295e-05	0.000106026	0.00059921
An18g03730.Aspni5_54157	4	0.00332677	0.0391475	0.0596079	0.597027	0.00558608	0.00439185	0.0443467	0.00409797	0.00295998	0.00275492	0.00412219	0.0018132	0.00563393	0.112924	0.0957017	0.00191835	0.00207417	0.0125664
An07g00640.Aspni5_40243	4	0.0122263	0.0304483	0.0323725	0.57256	0.00711541	0.00920591	0.0530264	0.0260929	0.0044941	0.00841413	0.00517954	0.00959728	0.00616981	0.117143	0.0470427	0.00604993	0.0117085	0.0411536
An13g02820.Aspni5_192087	4	0.000499025	0.00284197	0.0024928	0.944263	0.000761351	0.000630217	0.0126871	0.000632894	0.000334872	0.000406317	0.000370635	0.00026931	0.000375717	0.0246603	0.00566703	0.000224861	0.000316955	0.00256602
An07g02820.Aspni5_56242	4	0.000831226	0.00216706	0.00192327	0.929752	0.000851806	0.000899675	0.0158375	0.00089671	0.000409101	0.000608633	0.00043441	0.000452021	0.000440374	0.034444	0.00515626	0.00030961	0.00055433	0.00403193
An14g03050.Aspni5_49324	4	0.00452007	0.00628423	0.00324751	0.800617	0.00393877	0.00454004	0.0912644	0.00371076	0.00129648	0.00316906	0.000907366	0.0017195	0.000935216	0.031515	0.00571543	0.000911555	0.00283079	0.0328772
An08g06540.Aspni5_55755	4	0.000723762	0.000784961	0.000695909	0.7862	0.00100721	0.000904593	0.0428464	0.000915214	0.000716216	0.000500165	0.00069908	0.000293045	0.000423883	0.155444	0.00460139	0.000224102	0.000360703	0.00265876
An02g00990.Aspni5_36655	4	0.0109015	0.0914809	0.0196783	0.382616	0.0251266	0.0201016	0.300166	0.00550162	0.00572046	0.00821964	0.00296104	0.00198266	0.00310393	0.029382	0.0156904	0.00173495	0.00391228	0.0717203
An02g07850.Aspni5_175357	4	0.00405754	0.00566703	0.00280849	0.498915	0.009473	0.00585182	0.379211	0.00336126	0.00259393	0.00347518	0.00145534	0.00143673	0.00122509	0.0425583	0.00662776	0.000946139	0.00211366	0.0282225
An07g04980.Aspni5_48428	4	0.0144372	0.22607	0.0486635	0.334495	0.0229607	0.0199299	0.131026	0.0106251	0.00582038	0.0132341	0.00392106	0.005598	0.00457156	0.0363309	0.0229711	0.00436215	0.00891871	0.0860644
An11g08060.Aspni5_39296	4	0.0158146	0.0124996	0.0112351	0.364524	0.0123683	0.0129654	0.101682	0.0724518	0.00941883	0.0121399	0.0103703	0.0149514	0.00820641	0.241294	0.0390673	0.00834803	0.0143815	0.0382824
An05g01640.Aspni5_43900	4	0.00117178	0.00123953	0.00142622	0.488901	0.00117806	0.00123195	0.0244725	0.00173702	0.00102847	0.00081306	0.00138377	0.00073032	0.000895889	0.457911	0.0111336	0.000526125	0.000746931	0.00347291
An01g02430.Aspni5_52038	4	0.000427282	0.00135602	0.00268891	0.548905	0.000522233	0.000455544	0.00639107	0.000690994	0.000355041	0.000358269	0.000672742	0.000485796	0.000732323	0.411409	0.0222676	0.000388245	0.000375066	0.00151918
An05g01750.Aspni5_189528	4	0.00271489	0.0219707	0.0561256	0.578674	0.0030345	0.00276692	0.0218012	0.00543513	0.00192852	0.00226939	0.00342859	0.00272397	0.00492902	0.163752	0.114046	0.002536	0.00243072	0.00943318
An14g04200.Aspni5_211163	4	0.00079108	0.00391879	0.00373536	0.895637	0.00135561	0.00102393	0.0204571	0.000954454	0.000534391	0.00071384	0.000642279	0.000574205	0.000715672	0.0541239	0.0098661	0.000444061	0.000574289	0.00393836
An01g13590.Aspni5_35485	4	0.00207005	0.00968728	0.0288391	0.440071	0.0020315	0.0020597	0.0164173	0.00382195	0.00194935	0.00154178	0.00415645	0.00179512	0.0043409	0.305337	0.166552	0.00184857	0.00164048	0.00584132
An12g09260.Aspni5_185810	5	0.0539289	0.00270098	0.000300655	0.000787796	0.440886	0.394193	0.00806347	0.00126377	0.00514253	0.0509196	0.000246923	0.000469375	0.000223628	0.000269426	0.000183012	0.000297845	0.00355025	0.0365733
An12g02590	5	0.00826969	0.00114611	0.000126485	0.000285069	0.910982	0.0390974	0.00254613	0.00063954	0.00190917	0.0244805	0.000108425	0.000291766	0.00010027	0.000108403	7.47e-05	0.000175508	0.00165961	0.00799919
An02g04060.Aspni5_36861	5	0.0124662	0.000873682	0.000110224	0.000429514	0.709679	0.242591	0.00748212	0.00052634	0.00369513	0.00941742	0.000126009	0.000136	8.85391e-05	0.000143021	8.55049e-05	9.72024e-05	0.000737697	0.0113155
An16g02730.Aspni5_184195	5	0.0850375	0.00316924	0.000320844	0.000791084	0.451966	0.304028	0.00701207	0.00364129	0.00556838	0.0913062	0.000266888	0.00058301	0.000245485	0.000271513	0.000188521	0.000362408	0.00526329	0.0399782
An16g00200.Aspni5_49176	5	0.0831697	0.0386777	0.00551932	0.00976622	0.31881	0.153197	0.0493451	0.00979868	0.0326226	0.111151	0.00319074	0.00679683	0.00319277	0.00367414	0.00285186	0.00480186	0.028791	0.134644
An03g02830	5	0.0345628	0.0107685	0.00118063	0.00285659	0.563854	0.250737	0.0245706	0.00264499	0.0114967	0.0488334	0.000943591	0.00138559	0.000813561	0.00104734	0.000726987	0.000988288	0.0055788	0.0370109
An09g03180	5	0.0680044	0.0462493	0.00701195	0.0183371	0.2539	0.22669	0.107697	0.00686073	0.0398048	0.0667023	0.00472867	0.00524527	0.00349314	0.00648454	0.00446938	0.00417247	0.0161024	0.114047
An12g00580.Aspni5_189450	5	0.0610584	0.0901768	0.00295559	0.00579407	0.332404	0.206865	0.0373784	0.00897466	0.00882297	0.0547906	0.000965061	0.00143437	0.00102413	0.00141115	0.00113635	0.00112159	0.00796124	0.175725
An03g05360.Aspni5_191223	5	0.0435905	0.0111959	0.0021791	0.0164814	0.266331	0.0906435	0.174539	0.00680337	0.00861292	0.079669	0.00153064	0.00728658	0.00143364	0.00477224	0.00198253	0.00281229	0.0222671	0.25787
An01g11130.Aspni5_170456	5	0.0368827	0.0107991	0.00346541	0.01187	0.322048	0.121083	0.0995931	0.00576123	0.276726	0.0337743	0.00898189	0.00343702	0.0044642	0.00682711	0.00419906	0.00326542	0.00825748	0.0385655
An05g02310.Aspni5_189424	5	0.0068251	0.000188277	1.45064e-05	4.30946e-05	0.537017	0.439016	0.000549748	9.87583e-05	0.000177353	0.0103743	1.01622e-05	2.63849e-05	9.48607e-06	1.28441e-05	8.26608e-06	1.47767e-05	0.000253544	0.00536076
An05g02300.Aspni5_125408	5	0.0022559	0.00012935	1.21464e-05	3.04433e-05	0.954482	0.0338065	0.000328326	6.80607e-05	0.000190617	0.00687438	1.00453e-05	2.78291e-05	9.17673e-06	1.06732e-05	7.10534e-06	1.57567e-05	0.000211171	0.00153048
An12g09760.Aspni5_49488	5	0.0203776	0.00123126	7.64087e-05	0.000250445	0.587298	0.297627	0.00314861	0.000536757	0.000529584	0.0357509	4.22204e-05	0.000130135	4.13764e-05	6.52894e-05	4.08176e-05	6.89135e-05	0.00121433	0.0515705
An09g00880.Aspni5_131891	5	0.00122238	0.000238061	2.36295e-05	6.3505e-05	0.975134	0.018306	0.000810882	6.24059e-05	0.000357227	0.00194452	1.94312e-05	2.92739e-05	1.70273e-05	2.18259e-05	1.46682e-05	2.03998e-05	0.000141918	0.00157232
An08g04580.Aspni5_136246	5	0.00257863	0.000866554	9.20565e-05	0.000260663	0.960246	0.0216115	0.00311679	0.000248241	0.00109171	0.0047105	7.60036e-05	0.000115079	6.63635e-05	9.12404e-05	5.97622e-05	8.0756e-05	0.000450904	0.00423719
An16g08070.Aspni5_193806	5	0.0311695	0.0638265	0.00568554	0.0236449	0.29032	0.0765142	0.155408	0.00785748	0.00768139	0.0425499	0.00166699	0.00358676	0.00211354	0.00502083	0.00308764	0.00226215	0.0112751	0.266329
An01g07680.Aspni5_172495	5	0.00143565	0.00023042	2.3053e-05	7.22568e-05	0.977209	0.0150993	0.000984993	0.00010878	0.000340264	0.00216931	1.94976e-05	3.06046e-05	1.7145e-05	2.36688e-05	1.51536e-05	2.06113e-05	0.000157538	0.00204322
An18g04530.Aspni5_49903	5	0.0123636	0.000729736	7.29076e-05	0.000153329	0.79854	0.129648	0.00136651	0.000359289	0.0011751	0.0477424	6.23517e-05	0.000192874	5.83801e-05	5.8535e-05	4.10126e-05	0.00010795	0.00146907	0.00585854
An12g05590.Aspni5_121874	5	0.0543447	0.0453745	0.00985639	0.0276966	0.281007	0.151057	0.146473	0.00703364	0.0316258	0.0634095	0.00601661	0.00776921	0.00636146	0.0108403	0.0072371	0.00563883	0.0189013	0.119356
An07g00350.Aspni5_40261	5	0.0106707	0.00222676	0.000302854	0.00124021	0.799622	0.126648	0.0227919	0.000727664	0.00605489	0.00991914	0.000315575	0.000279562	0.000234898	0.000412886	0.000245335	0.000212223	0.00111734	0.0169776
An03g01090.Aspni5_55132	5	0.0187547	0.00398792	0.000282034	0.00113695	0.668747	0.157764	0.0182943	0.00100106	0.00177746	0.0193159	0.000149023	0.000280024	0.000140673	0.000268813	0.000163321	0.000175788	0.00171001	0.106051
An01g02660.Aspni5_135545	5	0.0129385	0.00536402	0.000718537	0.00215673	0.839299	0.04991	0.0212641	0.00216734	0.00676797	0.0238944	0.00058227	0.00100933	0.00053513	0.00077688	0.000494935	0.000684642	0.00349677	0.0279398
An03g05300.Aspni5_44518	5	0.0601001	0.00398361	0.000553284	0.00276732	0.377017	0.157706	0.0343165	0.00335081	0.00354195	0.122032	0.000396915	0.00189934	0.000403386	0.000816494	0.000412777	0.000745675	0.0131047	0.216852
An05g01030	5	0.01811	0.00212849	0.000218104	0.000603498	0.822664	0.0806352	0.00589801	0.00171135	0.00257265	0.0401529	0.000173981	0.000450716	0.000162548	0.000206282	0.000134098	0.000262517	0.00279338	0.0211226
An04g05840.Aspni5_51185	5	0.0334851	0.00823551	0.00141626	0.00482672	0.544285	0.209071	0.0599259	0.00339604	0.0626131	0.0241156	0.00195972	0.00101054	0.00122253	0.00186742	0.00122707	0.000915433	0.00369796	0.0367281
An11g04220.Aspni5_140405	5	0.0204039	0.00543174	0.000751335	0.0018707	0.793457	0.0845732	0.0161669	0.00388336	0.0130887	0.0308445	0.000795469	0.000996447	0.000696439	0.00075768	0.000527464	0.000753675	0.00387625	0.0211252
An07g00330.Aspni5_53362	5	0.00445699	0.00113765	0.00011666	0.000295623	0.920039	0.0549478	0.0033897	0.000273507	0.00170998	0.00707771	9.8656e-05	0.0001375	8.38491e-05	0.000105704	7.24324e-05	9.95495e-05	0.00059836	0.0053589
An14g03640.Aspni5_41763	5	0.0121257	0.00028193	2.93167e-05	7.15098e-05	0.683896	0.275245	0.000757397	0.000195943	0.000755645	0.022023	2.78763e-05	6.51089e-05	2.41237e-05	2.60515e-05	1.77069e-05	3.88416e-05	0.000586283	0.0038322
An06g01810.Aspni5_37866	5	0.0464367	0.0403535	0.00983316	0.0141488	0.295809	0.127132	0.0679683	0.00971586	0.245171	0.0401149	0.012444	0.00400116	0.00908389	0.00729182	0.00699146	0.00473865	0.010643	0.0481236
An16g04900.Aspni5_128502	5	0.00218626	0.000877141	9.7396e-05	0.00023854	0.966481	0.0176837	0.00263237	0.000197749	0.00134016	0.00399833	8.23927e-05	0.000111635	7.12628e-05	8.85165e-05	6.12262e-05	8.36162e-05	0.000412271	0.00335659
An02g13700.Aspni5_37555	5	0.113604	0.012691	0.00318528	0.00541929	0.229469	0.142516	0.0255873	0.0386	0.204925	0.12175	0.00639091	0.00730275	0.00481287	0.00309746	0.00247574	0.00606826	0.0307768	0.0413279
An11g02510.Aspni5_132260	5	0.0241981	0.00457389	0.00073771	0.00215914	0.767365	0.0808305	0.0198626	0.00417697	0.0149576	0.0421223	0.000862402	0.00144194	0.000695697	0.000889626	0.000563342	0.000969279	0.00564254	0.0279515
An02g01070.Aspni5_174136	5	0.0120841	0.00254798	0.000265428	0.00085337	0.844313	0.0619193	0.00919539	0.00106752	0.00200857	0.0346573	0.000187832	0.000617198	0.000175465	0.000278258	0.000166725	0.000322178	0.00295982	0.0263801
An16g06580.Aspni5_183669	5	0.041914	0.0041455	0.000633818	0.00160491	0.663232	0.108819	0.0131227	0.00362971	0.00958363	0.098593	0.00061427	0.0018632	0.000597798	0.000652704	0.000427712	0.00101621	0.0105892	0.0389607
An01g09240.Aspni5_196241	5	0.0672681	0.00986417	0.00180608	0.00486251	0.428662	0.275308	0.0371724	0.00870076	0.0327323	0.0702773	0.00242248	0.00262405	0.00216218	0.00221606	0.00149396	0.00189723	0.0101543	0.0403755
An18g04460.Aspni5_187386	5	0.013168	0.00179743	0.000244934	0.000391664	0.846758	0.0798027	0.00289958	0.0007638	0.00756997	0.0360488	0.000281841	0.000543858	0.000254906	0.000184256	0.000144233	0.00038566	0.00261392	0.00614618
An12g04090.Aspni5_42445	5	0.0126012	0.0147542	0.00153041	0.00720651	0.691303	0.064423	0.111159	0.0021015	0.00669065	0.0165894	0.000842827	0.000971647	0.000745291	0.00182777	0.0010607	0.000728572	0.00287853	0.0625856
An07g01540.Aspni5_180710	5	0.0314295	0.00279282	0.00023269	0.00160253	0.326798	0.27928	0.0407685	0.00196894	0.0014362	0.0230992	0.000141815	0.000289453	0.000127481	0.000327048	0.000165294	0.000160686	0.00192241	0.287457
An14g03600.Aspni5_41760	5	0.00766443	0.000884075	8.38681e-05	0.000213379	0.807663	0.160459	0.00243568	0.000267642	0.0012785	0.011458	6.88223e-05	0.000117822	6.04024e-05	7.37563e-05	5.02314e-05	7.84163e-05	0.000676053	0.00646737
An04g09490.Aspni5_214848	5	0.0622196	0.00607082	0.000631249	0.00140976	0.47178	0.132978	0.00975745	0.00717451	0.00546724	0.230253	0.000459645	0.00208348	0.00047475	0.000514659	0.000351673	0.00102078	0.0163815	0.0509718
An12g07170.Aspni5_42212	5	0.0127788	0.000439795	3.67727e-05	8.62339e-05	0.635764	0.303683	0.000859843	0.000210456	0.000465983	0.0385499	2.69644e-05	8.34014e-05	2.63833e-05	2.9243e-05	2.00119e-05	4.53399e-05	0.000797034	0.00609717
An15g04760.Aspni5_182715	5	0.00374015	0.000416473	3.95877e-05	0.000105827	0.897186	0.0868074	0.00130634	0.000128252	0.00063207	0.00559382	3.26633e-05	5.54853e-05	2.84127e-05	3.59411e-05	2.40776e-05	3.67951e-05	0.00032028	0.00351023
An16g02440.Aspni5_184148	5	0.0155162	0.00302043	0.000364534	0.000822871	0.78216	0.139537	0.00762664	0.000978741	0.00592424	0.0270229	0.000350719	0.000546027	0.000306056	0.000329831	0.000231883	0.000382368	0.00236802	0.0125119
An07g03930.Aspni5_40016	5	0.0117736	0.00139517	0.000136978	0.000361036	0.722059	0.229707	0.00419031	0.00040338	0.00208589	0.01565	0.00011291	0.000183211	9.72961e-05	0.000123748	8.35033e-05	0.000123228	0.0010272	0.0104861
An16g06990.Aspni5_214598	5	0.0510782	0.000972098	0.000100576	0.000180894	0.367357	0.239514	0.00134358	0.00101076	0.00226829	0.323235	9.41253e-05	0.000347158	8.91473e-05	7.32644e-05	5.42648e-05	0.00018805	0.00418393	0.00791057
An11g01110.Aspni5_47817	5	0.0439029	0.00204453	0.000202952	0.000898161	0.421882	0.278589	0.0124907	0.0012647	0.00128842	0.0879361	0.000129429	0.00053037	0.000131516	0.000244197	0.000132727	0.000228697	0.00451112	0.143593
An14g02040.Aspni5_185022	5	0.0730489	0.0520731	0.0044425	0.00242291	0.357729	0.200052	0.00967571	0.00702338	0.0766792	0.15133	0.00316997	0.00464675	0.00330616	0.00122282	0.00141321	0.0050504	0.0214232	0.0252914
An03g02360.Aspni5_45685	5	0.00195357	0.000299997	2.82099e-05	7.59484e-05	0.950462	0.0404279	0.00096862	8.62367e-05	0.000458041	0.00282351	2.34932e-05	3.48883e-05	2.01069e-05	2.57306e-05	1.73402e-05	2.43195e-05	0.000182921	0.0020875
An16g06370.Aspni5_48906	5	0.0676874	0.0500641	0.0107879	0.008739	0.333789	0.126772	0.0299913	0.0146903	0.0500914	0.146029	0.00814322	0.0189303	0.0141018	0.00513113	0.00523567	0.014892	0.0452124	0.0497126
An07g01320	5	0.00523672	0.000317436	3.08651e-05	8.1739e-05	0.783811	0.199504	0.00102038	0.000130843	0.000679993	0.00549473	2.73696e-05	4.1214e-05	2.36308e-05	2.78859e-05	1.90328e-05	2.81877e-05	0.000275875	0.00324911
An18g00570.Aspni5_134351	5	0.00645572	0.000461082	4.92341e-05	0.000120208	0.922923	0.0420301	0.00120083	0.000272156	0.00080506	0.0192748	4.19565e-05	0.000120796	3.89576e-05	4.3823e-05	2.93611e-05	6.83273e-05	0.000866021	0.00519867
An16g06470	5	0.00636084	0.00381527	0.000474015	0.00110212	0.911634	0.032812	0.0100513	0.000938919	0.00513144	0.012678	0.000398585	0.000558711	0.000353146	0.00043235	0.000302568	0.00042616	0.00171176	0.0108184
An07g01480.Aspni5_200368	5	0.0736128	0.00206751	0.000166865	0.000370914	0.412639	0.361543	0.00320189	0.00178294	0.00228091	0.109025	0.000118652	0.000321751	0.000115168	0.000122439	8.74117e-05	0.000189641	0.00356608	0.0287893
An11g03090.Aspni5_125323	5	0.0247587	0.00492282	0.000443802	0.000668057	0.754684	0.13687	0.00491886	0.0012074	0.00699008	0.0420884	0.000317604	0.000553822	0.0003172	0.000257012	0.000212331	0.000417789	0.00336903	0.0170031
An01g02740	5	0.0448958	0.061599	0.0132433	0.0303076	0.332395	0.085777	0.121262	0.027191	0.0453458	0.0604297	0.00875956	0.00957951	0.00945571	0.0126969	0.00948543	0.00818194	0.0206769	0.098718
An13g01340.Aspni5_191930	5	0.0182282	0.0135353	0.000613997	0.00197398	0.687475	0.131227	0.0230966	0.00185421	0.0022126	0.0235194	0.000249259	0.000458461	0.00025882	0.000453389	0.000301209	0.000305606	0.00236788	0.0918699
An07g00510.Aspni5_180382	5	0.00246858	0.000146197	1.21969e-05	3.49424e-05	0.841678	0.150102	0.000465324	6.61082e-05	0.000205862	0.00282485	9.84406e-06	1.66583e-05	8.59126e-06	1.10654e-05	7.34052e-06	1.0912e-05	0.000117729	0.00181361
An16g05730.Aspni5_183653	5	0.00578602	0.00167909	0.000205777	0.000873316	0.908744	0.0354821	0.0146279	0.000550357	0.00201282	0.00894888	0.000159939	0.000266889	0.00013824	0.000265557	0.000150671	0.000171307	0.00106094	0.0188765
An11g01790.Aspni5_38818	5	0.035846	0.0617536	0.012013	0.0374073	0.251124	0.132166	0.228889	0.00993756	0.0856155	0.0264045	0.0106968	0.0027447	0.00709	0.0136405	0.0105995	0.00306677	0.00672986	0.0642762
An18g00630.Aspni5_54077	5	0.0157755	0.00754447	0.000363867	0.000850133	0.782121	0.0912074	0.0077349	0.00117728	0.0015672	0.0351123	0.000154801	0.000436769	0.000164644	0.000230295	0.000162022	0.000264117	0.00268815	0.0524449
An12g05310.Aspni5_185829	5	0.0207563	0.00348822	0.000414535	0.000949994	0.675329	0.23364	0.00922421	0.00100511	0.00772249	0.0272859	0.000396913	0.000521039	0.000335394	0.000369733	0.000262829	0.000381826	0.00241793	0.0154981
An01g02070.Aspni5_46803	5	0.0315295	0.00489633	0.00056201	0.000730886	0.687343	0.187737	0.00491958	0.00192876	0.0209812	0.0417151	0.000582052	0.000641154	0.000566725	0.000329425	0.000294179	0.000559972	0.00351443	0.0111684
An11g06490.Aspni5_39190	5	0.0284717	0.0434867	0.00648741	0.022618	0.459102	0.0806359	0.138682	0.00916537	0.0170567	0.0521306	0.0035619	0.00688005	0.003446	0.00758531	0.00451335	0.0046274	0.0138161	0.0977334
An08g09140.Aspni5_176718	5	0.0225524	0.000812846	7.38586e-05	0.000147746	0.585963	0.320832	0.00131651	0.00035387	0.00120623	0.0566752	5.7336e-05	0.000159265	5.59546e-05	5.37596e-05	3.9065e-05	9.32359e-05	0.0015064	0.00810196
An02g09270.Aspni5_173720	5	0.021086	0.00936007	0.00228622	0.0130918	0.49698	0.0979407	0.219861	0.00349219	0.0509742	0.0205825	0.0035569	0.00175568	0.0021081	0.0053617	0.00274697	0.00151279	0.00429446	0.0430083
An04g08220.Aspni5_137087	5	0.00856742	0.00127273	0.000123023	0.000303331	0.819734	0.141842	0.00332637	0.000355587	0.00187522	0.0133899	0.000102245	0.000168271	8.78444e-05	0.00010701	7.35587e-05	0.000114827	0.000888802	0.00766826
An09g02980.Aspni5_134204	5	0.00172715	0.00016973	1.55541e-05	4.27391e-05	0.939276	0.0537808	0.000561821	5.60409e-05	0.000270834	0.00230175	1.28875e-05	2.04974e-05	1.1121e-05	1.41691e-05	9.4851e-06	1.38413e-05	0.000123534	0.00159256
An01g05060	5	0.0715931	0.0440489	0.00550427	0.0122308	0.299954	0.215464	0.0735999	0.0110962	0.0757981	0.0632293	0.00455838	0.00374673	0.00271451	0.00436012	0.00327099	0.00348761	0.0134021	0.0919412
An04g08550.Aspni5_194765	5	0.0309509	0.0978926	0.00495625	0.011666	0.451282	0.137793	0.0782141	0.00530647	0.00916251	0.0420034	0.0015956	0.00232322	0.0017834	0.00298987	0.00221974	0.00176883	0.00756623	0.110526
An15g00920.Aspni5_48631	5	0.05961	0.00222806	0.000422996	0.000917602	0.535255	0.227061	0.00725342	0.00307922	0.0332196	0.104358	0.000761297	0.00137141	0.000589048	0.000466729	0.000324857	0.000883488	0.00794281	0.0142556
An03g04860.Aspni5_203979	5	0.0329303	0.0129369	0.00409225	0.0124463	0.360372	0.121049	0.0921194	0.00658869	0.243265	0.035525	0.0117016	0.00412553	0.00565761	0.00780837	0.00497196	0.00406104	0.00842343	0.0319249
An16g00680.Aspni5_41405	5	0.0623606	0.00648947	0.00111297	0.00301113	0.551951	0.178955	0.0237225	0.0112637	0.0226171	0.0814877	0.00141884	0.00219528	0.0013277	0.00131787	0.000875744	0.00145034	0.0103124	0.0381303
An01g06400.Aspni5_124113	5	0.0451512	0.0160009	0.00361202	0.00965248	0.507122	0.143644	0.0697479	0.0119992	0.0708697	0.0443903	0.0052753	0.00306121	0.00477444	0.00468282	0.00335017	0.00271899	0.00903874	0.0449093
An08g10010	5	0.0317369	0.0905438	0.00321269	0.0037594	0.590927	0.111155	0.0200149	0.00578924	0.00917494	0.0564685	0.00106624	0.00190563	0.00129447	0.00119139	0.00108384	0.00155662	0.00818441	0.0609343
An01g14600.Aspni5_171269	5	0.0659897	0.0203131	0.000717466	0.000834132	0.367196	0.209405	0.00461246	0.00311634	0.00306247	0.263017	0.00027486	0.00111165	0.000341327	0.000274203	0.000237658	0.000668471	0.011587	0.0472419
An09g03270.Aspni5_188492	5	0.0577887	0.00110927	0.000134505	0.000249709	0.453779	0.253224	0.00190487	0.00128497	0.00450451	0.211239	0.000147416	0.000448045	0.000132805	0.000106283	7.82688e-05	0.000257508	0.00471243	0.00889858
An05g00420	5	0.0303339	0.00674472	0.00125513	0.00539287	0.644917	0.0986089	0.0639603	0.00363503	0.0128258	0.0434803	0.00118421	0.00214008	0.0010989	0.00196001	0.00107706	0.00128702	0.00766856	0.0724306
An15g00840.Aspni5_40367	5	0.0752731	0.077217	0.0202825	0.0178533	0.188246	0.0948331	0.0477078	0.080521	0.117883	0.0865359	0.0180205	0.0148831	0.0222101	0.0101606	0.011132	0.0164416	0.0371819	0.0636175
An03g02400.Aspni5_45683	5	0.00122044	0.000207994	1.97239e-05	5.28401e-05	0.971441	0.0225354	0.000675137	5.87009e-05	0.000318496	0.00185615	1.64413e-05	2.43788e-05	1.41053e-05	1.8007e-05	1.21434e-05	1.70721e-05	0.000123922	0.00138787
An18g03690	5	0.00357676	0.00038033	3.65317e-05	9.78811e-05	0.904684	0.0797692	0.00120255	0.0001217	0.000611799	0.00569833	3.07183e-05	5.43933e-05	2.61297e-05	3.34614e-05	2.22715e-05	3.56706e-05	0.00031619	0.00330164
An16g06800.Aspni5_214608	5	0.0772415	0.120651	0.017465	0.0184599	0.2412	0.170626	0.0678784	0.0174029	0.0615212	0.0579733	0.00828784	0.00471526	0.0115128	0.0074784	0.00811229	0.0049451	0.0160541	0.0884744
An02g02300	5	0.062852	0.0623168	0.0026868	0.00359991	0.386477	0.280113	0.0204567	0.00514492	0.00750403	0.0718411	0.000922573	0.00157085	0.00131013	0.00111226	0.000991458	0.00117337	0.00878343	0.0811432
An05g02280.Aspni5_135939	5	0.0668277	0.0227368	0.000957899	0.00203165	0.272974	0.15937	0.0129671	0.00483478	0.00218674	0.180169	0.000308312	0.00157439	0.000412637	0.000526998	0.000377729	0.000746196	0.0148538	0.256144
An13g02690.Aspni5_192054	5	0.00335954	0.000358848	3.19888e-05	7.29646e-05	0.942862	0.0399206	0.000721033	0.000160186	0.000452101	0.00897521	2.57361e-05	6.11874e-05	2.38783e-05	2.61061e-05	1.81271e-05	3.76341e-05	0.000389232	0.00250406
An18g02850	5	0.0254445	0.0150382	0.00411225	0.0132131	0.57655	0.0766604	0.0988516	0.00768153	0.0630362	0.0372435	0.00641193	0.00475176	0.00483895	0.00702531	0.0043299	0.0040415	0.00927344	0.0414961
An08g10730	5	0.0411183	0.0791319	0.0222449	0.064073	0.186702	0.062832	0.169924	0.0262052	0.030646	0.0567898	0.00976392	0.0171391	0.0118185	0.0245683	0.0164136	0.0125795	0.0287995	0.13925
An02g07970.Aspni5_37142	5	0.0245769	0.0165187	0.00326276	0.00888535	0.650321	0.0724967	0.0656324	0.00630277	0.0365285	0.039567	0.00335226	0.00374159	0.00271303	0.0038832	0.00257379	0.00303378	0.00895186	0.0476584
An12g04480.Aspni5_186040	5	0.066779	0.0111737	0.00205273	0.00501916	0.415159	0.115305	0.0313309	0.00745692	0.0175877	0.179301	0.00174419	0.00874394	0.00178556	0.00213845	0.001371	0.00399455	0.0386382	0.0904196
An11g06330.Aspni5_39180	5	0.000772688	0.00013398	1.48827e-05	4.59268e-05	0.987404	0.00780782	0.000626192	4.69947e-05	0.000205908	0.00149377	1.26077e-05	2.35283e-05	1.12426e-05	1.57396e-05	9.88128e-06	1.49201e-05	0.00011222	0.0012475
An11g04930.Aspni5_178726	5	0.0257877	0.000934853	0.000110166	0.000197414	0.670415	0.213646	0.00156259	0.000780347	0.00439332	0.0737115	0.000127529	0.000291701	0.000108741	8.56414e-05	6.43716e-05	0.000188337	0.0022994	0.00529511
An18g01120.Aspni5_131188	5	0.0176928	0.000728002	9.06472e-05	0.000390368	0.510278	0.428657	0.00668992	0.000576233	0.00193697	0.0168205	9.7565e-05	0.000163965	7.3563e-05	0.00012723	7.08691e-05	9.80492e-05	0.00100605	0.0145029
An02g13470.Aspni5_37537	5	0.103257	0.00738432	0.00144212	0.00170767	0.287019	0.175511	0.00858433	0.0114532	0.186853	0.162607	0.00267739	0.00380724	0.00222043	0.00097719	0.000880583	0.00325823	0.0215294	0.0188309
An03g05460.Aspni5_44529	5	0.0127161	0.000997505	9.57654e-05	0.000274865	0.840106	0.111146	0.00327281	0.000604497	0.00156062	0.0148965	7.71777e-05	0.000134994	6.96313e-05	8.85658e-05	5.89016e-05	8.85853e-05	0.000926491	0.012885
An07g05730.Aspni5_123785	5	0.00713525	0.000234731	2.09105e-05	5.35147e-05	0.849962	0.113745	0.000568667	0.000153415	0.000304585	0.0232941	1.64803e-05	5.15406e-05	1.54395e-05	1.81108e-05	1.19837e-05	2.76427e-05	0.000485895	0.00390092
An09g03930.Aspni5_125297	5	0.0213696	0.0296805	0.00334265	0.00478063	0.724772	0.075635	0.0276437	0.00521324	0.019993	0.0360414	0.00211641	0.00229104	0.0024096	0.00197795	0.00172499	0.0020695	0.00655679	0.0323817
An16g06360.Aspni5_183622	5	0.000357455	6.27194e-05	5.9905e-06	1.57672e-05	0.993685	0.00442704	0.000192335	2.27592e-05	9.49076e-05	0.000636638	5.00813e-06	8.13062e-06	4.45283e-06	5.44072e-06	3.67918e-06	5.58764e-06	4.17821e-05	0.000425448
An15g07160.Aspni5_210387	5	0.0572896	0.00338791	0.000588501	0.00132477	0.570076	0.188302	0.0107935	0.00354149	0.0418357	0.0864907	0.000904075	0.00150709	0.000633277	0.000614813	0.000425842	0.00104149	0.00843323	0.0228099
An01g01560.Aspni5_36394	5	0.0507821	0.027146	0.00280534	0.00217729	0.555911	0.154122	0.0100152	0.00592605	0.0292013	0.11034	0.00196695	0.00322463	0.00273375	0.00106093	0.00110884	0.00287586	0.0143469	0.0242554
An14g05850.Aspni5_135361	5	0.000715266	9.27952e-05	8.82069e-06	2.28123e-05	0.989083	0.00687184	0.000258324	3.77524e-05	0.000118364	0.00177168	6.89852e-06	1.61067e-05	6.4364e-06	7.83888e-06	5.21922e-06	9.80994e-06	9.5527e-05	0.000871123
An04g03590.Aspni5_190578	5	0.000919123	6.4771e-05	5.9348e-06	1.57164e-05	0.970174	0.0260478	0.000194622	2.49045e-05	9.91397e-05	0.00159802	4.82553e-06	9.70537e-06	4.3357e-06	5.28376e-06	3.53099e-06	6.08157e-06	6.63751e-05	0.000755865
An13g02620.Aspni5_44858	5	0.0995286	0.0146975	0.00101118	0.00178692	0.272012	0.160537	0.0105894	0.00566201	0.00466766	0.267878	0.000452041	0.0022049	0.000532234	0.000565424	0.000425957	0.00111968	0.023849	0.13248
An05g02420.Aspni5_189852	5	0.000927594	0.000143368	1.4404e-05	3.9069e-05	0.986254	0.00849907	0.000470999	5.28209e-05	0.000207486	0.00187472	1.15382e-05	2.29677e-05	1.04601e-05	1.33376e-05	8.80898e-06	1.47159e-05	0.000124821	0.00130962
An07g06300.Aspni5_181433	5	0.00355698	0.00015183	1.31327e-05	3.02651e-05	0.924342	0.0584325	0.000307046	8.33618e-05	0.000203402	0.0106791	1.02575e-05	2.87517e-05	9.79508e-06	1.05012e-05	7.26025e-06	1.64626e-05	0.00025523	0.00186194
An12g10680.Aspni5_195074	5	0.000857345	0.000238513	2.46417e-05	6.26463e-05	0.986932	0.00753876	0.000721586	6.88741e-05	0.000349814	0.00168262	2.04283e-05	3.2739e-05	1.81093e-05	2.24085e-05	1.52306e-05	2.30028e-05	0.00014149	0.00124945
An08g09610.Aspni5_52590	5	0.0127049	0.0134852	0.000536038	0.000921627	0.819423	0.0901477	0.00737209	0.0011353	0.00245811	0.021663	0.000221161	0.000391396	0.000237508	0.000269638	0.000216024	0.000293191	0.00198947	0.0265345
An02g12930.Aspni5_175546	5	0.0117229	0.00208256	0.000126135	0.000283665	0.844128	0.0818617	0.00262259	0.000578155	0.000898373	0.0338461	6.82292e-05	0.000213341	6.82913e-05	8.56522e-05	6.00007e-05	0.000123253	0.00160018	0.0196305
An12g04510.Aspni5_42416	6	0.0444867	4.81435e-05	4.27492e-06	1.04809e-05	0.00522513	0.924672	9.05868e-05	6.26717e-05	6.32758e-05	0.0238578	3.34095e-06	1.12081e-05	3.17285e-06	3.49206e-06	2.37527e-06	5.70891e-06	0.000199499	0.00125018
An04g02970.Aspni5_54568	6	0.0802232	8.17309e-05	7.1331e-06	1.89516e-05	0.00605021	0.874648	0.000165235	0.000103453	8.3377e-05	0.0353826	5.20391e-06	1.90279e-05	5.04266e-06	6.0355e-06	3.98659e-06	9.19315e-06	0.000351171	0.00283642
An16g02530	6	0.0135471	0.000197641	1.82072e-05	5.25137e-05	0.0193642	0.956902	0.000567671	0.000123318	0.000294186	0.00517991	1.46967e-05	2.57343e-05	1.28018e-05	1.65071e-05	1.10125e-05	1.6209e-05	0.00023882	0.00341781
An16g04430.Aspni5_210522	6	0.196005	0.0101745	0.00223475	0.00933784	0.110379	0.293351	0.065033	0.0284778	0.105578	0.0659487	0.00396169	0.00296848	0.00200834	0.00375026	0.00219142	0.00229634	0.0151289	0.0811741
An18g01340.Aspni5_42649	6	0.150228	0.00256558	0.000371648	0.000850099	0.167399	0.380499	0.00598932	0.00608716	0.012597	0.237706	0.000500827	0.00138338	0.000376645	0.000372066	0.000252064	0.000772117	0.0123092	0.0197402
An11g02990.Aspni5_178436	6	0.171341	0.00386124	0.000749074	0.00347488	0.167843	0.429808	0.0400045	0.00841395	0.0326633	0.0577646	0.00114712	0.0012567	0.000752743	0.00129305	0.000714646	0.000830808	0.00803927	0.0700425
An12g00100.Aspni5_56966	6	0.286684	0.00207748	0.000242297	0.00071929	0.0391503	0.526358	0.00559943	0.00184687	0.00261402	0.0754613	0.000183858	0.00049424	0.000168102	0.000230994	0.000148995	0.000261593	0.00606425	0.0516951
An09g06840.Aspni5_212320	6	0.0794801	0.0022665	0.000354728	0.00299134	0.224468	0.305959	0.0691632	0.0037708	0.00358529	0.0697416	0.00034487	0.00104564	0.000278327	0.000804008	0.00033697	0.000447213	0.00698511	0.227977
An05g02320	6	0.0112375	0.000206334	1.59492e-05	5.19444e-05	0.217555	0.746204	0.000672933	0.000145483	0.000182743	0.0151635	1.12223e-05	3.14199e-05	1.03164e-05	1.49865e-05	9.32276e-06	1.67918e-05	0.000328647	0.00814217
An01g14980.Aspni5_35374	6	0.019304	5.71818e-05	4.88915e-06	1.45023e-05	0.00502597	0.969912	0.000148312	7.80844e-05	7.28949e-05	0.00353392	3.7893e-06	8.18046e-06	3.43504e-06	4.38018e-06	2.89125e-06	4.77804e-06	0.000104153	0.00171685
An02g11260.Aspni5_174625	6	0.0332689	0.00115513	9.61556e-05	0.000191657	0.209611	0.68053	0.00158959	0.000559269	0.00142518	0.0607978	7.50869e-05	0.000190149	6.97656e-05	6.89915e-05	5.04286e-05	0.000114766	0.00173761	0.00846815
An11g09240.Aspni5_179916	6	0.00422349	3.85221e-05	2.97219e-06	8.04027e-06	0.0234547	0.966185	8.7455e-05	2.92679e-05	3.93534e-05	0.00479274	2.14972e-06	5.94603e-06	2.03926e-06	2.48773e-06	1.65351e-06	3.26173e-06	7.23069e-05	0.00104851
An01g11010.Aspni5_196122	6	0.235687	0.00174518	0.000114033	0.00039973	0.0234314	0.561954	0.00341878	0.00199842	0.00056826	0.0484695	5.82003e-05	0.000179693	6.05392e-05	9.73252e-05	6.11895e-05	9.05696e-05	0.00253737	0.119129
An01g06650.Aspni5_36022	6	0.210783	0.0002381	1.96826e-05	5.50842e-05	0.00835497	0.752457	0.000467392	0.000475304	0.000231806	0.0192903	1.42119e-05	3.623e-05	1.33852e-05	1.65904e-05	1.11359e-05	2.00801e-05	0.000562446	0.00695257
An02g05600.Aspni5_129451	6	0.15294	0.0101887	0.00151088	0.00732189	0.110811	0.348644	0.0568098	0.00936449	0.00937625	0.107496	0.0012117	0.00323932	0.00100908	0.00224012	0.00117731	0.00159667	0.0190035	0.156059
An02g00120.Aspni5_52107	6	0.120754	0.00192629	0.000100754	0.000260467	0.0870159	0.562738	0.00224635	0.001236	0.000595542	0.128961	4.90789e-05	0.000183284	5.15157e-05	6.89541e-05	4.69189e-05	9.3165e-05	0.00284199	0.0908307
An18g00430.Aspni5_188035	6	0.0339117	0.000100239	8.83693e-06	1.87623e-05	0.00956838	0.942165	0.000154273	0.000101667	0.000169181	0.0121102	7.20699e-06	1.70549e-05	6.77566e-06	6.52734e-06	4.76585e-06	1.02175e-05	0.000239519	0.00139935
An03g03750.Aspni5_44408	6	0.0294063	0.000656442	6.38881e-05	0.000133065	0.0868034	0.851021	0.00114483	0.000427177	0.00183124	0.0226093	6.22897e-05	0.000105041	5.03781e-05	4.97378e-05	3.65559e-05	7.18959e-05	0.000903747	0.00462419
An02g10680	6	0.048865	0.00111909	0.000157283	0.000713507	0.249872	0.62321	0.010775	0.00159288	0.00323395	0.0319671	0.000181412	0.00030924	0.00014584	0.000240035	0.000131523	0.000177108	0.00210525	0.0252039
An09g03070.Aspni5_54378	6	0.170363	0.00434531	0.000775402	0.00139537	0.200948	0.410276	0.00903595	0.00688482	0.0581818	0.0999784	0.00123246	0.00141958	0.00104959	0.000679645	0.000538021	0.0010833	0.0101934	0.02162
An14g03290.Aspni5_185668	6	0.00331351	1.88957e-05	1.62441e-06	4.18918e-06	0.00270726	0.992353	4.13993e-05	1.8056e-05	3.01468e-05	0.0011468	1.34207e-06	2.69531e-06	1.18827e-06	1.36153e-06	9.37451e-07	1.65531e-06	3.07694e-05	0.000325549
An14g03060.Aspni5_201544	6	0.173859	0.00223731	0.000271792	0.000393576	0.124937	0.461692	0.0024352	0.00198461	0.0105608	0.199964	0.000288981	0.000672322	0.000263066	0.000173561	0.00014281	0.000446386	0.0079273	0.0117501
An03g03370	6	0.0281766	0.000370624	2.94856e-05	7.46831e-05	0.0270498	0.917967	0.000686376	0.000229742	0.000399497	0.0185149	2.17653e-05	5.3007e-05	1.87256e-05	2.36436e-05	1.61061e-05	3.10228e-05	0.000580251	0.00575635
An15g04510.Aspni5_200706	6	0.107324	0.00478516	0.00103276	0.00346907	0.241787	0.321066	0.0312265	0.00955912	0.159408	0.0653909	0.00236755	0.00197106	0.00118737	0.00163339	0.000991818	0.00150802	0.00948648	0.0358051
An03g05010.Aspni5_213553	6	0.199838	0.000305369	3.27364e-05	0.000122291	0.0122974	0.746226	0.00127001	0.000485615	0.000398841	0.0192804	2.58536e-05	6.50183e-05	2.3572e-05	3.57467e-05	2.15425e-05	3.3806e-05	0.000896401	0.018641
An08g05290.Aspni5_38285	6	0.0887354	0.000450458	5.83144e-05	0.00017595	0.119206	0.62277	0.00178054	0.000654227	0.00131812	0.149522	6.1604e-05	0.000218283	5.25802e-05	6.50856e-05	3.9808e-05	0.000102403	0.0027704	0.0120191
An19g00040.Aspni5_195249	6	0.0278516	0.000393132	3.45488e-05	9.10248e-05	0.403324	0.471861	0.00093272	0.000366593	0.000491989	0.0844054	2.70819e-05	9.2353e-05	2.55772e-05	3.01847e-05	1.98018e-05	4.71594e-05	0.0011017	0.00890436
An01g14770.Aspni5_35391	6	0.105388	0.00318022	0.000236485	0.000634844	0.207878	0.28168	0.00548761	0.00178992	0.00147399	0.234715	0.00012517	0.000583976	0.00013368	0.000181567	0.000118944	0.000268064	0.00818733	0.147938
An02g08130.Aspni5_37157	6	0.207422	0.0145999	0.00220584	0.00618432	0.119684	0.241173	0.0364412	0.00941344	0.0153736	0.115304	0.00145621	0.00341942	0.00146119	0.00204524	0.00137032	0.00198035	0.0263908	0.194075
An01g14010.Aspni5_171385	6	0.11184	0.00192943	0.000283261	0.000796222	0.174529	0.592336	0.0073228	0.00203512	0.0057628	0.0702064	0.000302209	0.000582698	0.000291415	0.000307919	0.000202226	0.00034045	0.00484612	0.0260867
An07g00060.Aspni5_140075	6	0.171672	0.000363329	3.6836e-05	0.000116182	0.0118961	0.788239	0.00107498	0.000624199	0.000578365	0.0142699	3.06954e-05	5.94183e-05	2.66635e-05	3.56592e-05	2.3199e-05	3.52618e-05	0.000743061	0.0101749
An14g06060.Aspni5_185272	6	0.179701	0.00416645	0.000433089	0.000637001	0.206699	0.360324	0.00391974	0.00497158	0.0132493	0.193025	0.000406262	0.000865809	0.00037508	0.000262305	0.000217613	0.000606408	0.00965408	0.020486
An16g08420.Aspni5_204925	6	0.14693	0.074784	0.00415471	0.0100847	0.0872351	0.298688	0.0490559	0.0133809	0.0124711	0.0565859	0.00152223	0.0019191	0.00138082	0.00237027	0.00182284	0.00148335	0.0118964	0.224235
An15g07370.Aspni5_182707	6	0.00244665	3.48504e-05	2.85021e-06	8.31279e-06	0.012423	0.982837	9.81017e-05	2.64049e-05	4.62879e-05	0.00133847	2.26275e-06	4.29612e-06	1.99986e-06	2.55591e-06	1.69217e-06	2.65471e-06	4.13986e-05	0.000681147
An09g05120.Aspni5_50087	6	0.00807395	0.000123675	1.05659e-05	3.0209e-05	0.0155621	0.96973	0.000325648	8.76247e-05	0.000161305	0.00372869	8.43667e-06	1.55121e-05	7.38152e-06	9.44104e-06	6.29714e-06	9.66203e-06	0.000144808	0.00196503
An06g00480.Aspni5_37759	6	0.107155	0.0753632	0.023362	0.032833	0.0996497	0.148442	0.0726915	0.0345496	0.0695863	0.0947127	0.0205658	0.0223764	0.0177661	0.0184882	0.0161045	0.0190855	0.048078	0.079191
An18g01070.Aspni5_187815	6	0.0246256	0.000424077	3.1247e-05	8.11384e-05	0.0240613	0.93023	0.000749454	0.000262666	0.000333696	0.0125776	2.13406e-05	4.64251e-05	1.98171e-05	2.46806e-05	1.69697e-05	2.79168e-05	0.000475382	0.00599075
An16g02540.Aspni5_183966	6	0.00940138	0.000123972	1.12337e-05	3.25823e-05	0.0138519	0.969975	0.000357886	8.06651e-05	0.000184066	0.00350801	9.06037e-06	1.60045e-05	7.89305e-06	1.01834e-05	6.78162e-06	1.00504e-05	0.000151506	0.00226154
An03g05530.Aspni5_191511	6	0.0265519	0.00048688	4.27613e-05	0.000110012	0.433782	0.484512	0.00113344	0.000491492	0.000791732	0.0429804	3.60872e-05	9.1718e-05	3.19262e-05	3.69236e-05	2.48215e-05	5.30737e-05	0.000944666	0.00789859
An07g00080.Aspni5_40270	6	0.160467	0.000136725	1.26708e-05	3.44774e-05	0.00487671	0.817658	0.000289426	0.000218767	0.000178484	0.0121894	9.93833e-06	2.45213e-05	9.09101e-06	1.0937e-05	7.36753e-06	1.3669e-05	0.000374779	0.00348873
An12g04700.Aspni5_185799	6	0.00255792	3.06693e-05	2.59711e-06	7.32925e-06	0.00620721	0.989172	8.12359e-05	2.15854e-05	4.17755e-05	0.00125722	2.07014e-06	4.04054e-06	1.82902e-06	2.29722e-06	1.53274e-06	2.47214e-06	4.00559e-05	0.000566331
An09g01950.Aspni5_188504	6	0.0254605	0.000855164	6.84975e-05	0.000214074	0.146839	0.776512	0.00256372	0.00036354	0.000810385	0.0241008	4.78828e-05	0.00011357	4.03429e-05	6.22268e-05	3.94017e-05	6.56692e-05	0.0010048	0.0208386
An04g04440.Aspni5_190290	6	0.114646	0.0410802	0.0132429	0.0264266	0.117757	0.196758	0.0839808	0.020454	0.118082	0.0808225	0.0186739	0.0122643	0.0124963	0.0149315	0.0115825	0.0109267	0.0315714	0.0743036
An01g14720.Aspni5_170624	6	0.125542	0.00025028	2.09308e-05	4.14054e-05	0.00954237	0.836049	0.000299716	0.00028487	0.000345097	0.0240649	1.61568e-05	3.84071e-05	1.53171e-05	1.43402e-05	1.07798e-05	2.33071e-05	0.00058388	0.00285736
An02g13180.Aspni5_119884	6	0.440305	0.00011454	1.00274e-05	2.52928e-05	0.00428714	0.51592	0.000196658	0.000224669	0.00012654	0.0350233	7.49702e-06	2.48666e-05	7.08886e-06	8.14135e-06	5.53378e-06	1.2636e-05	0.000501532	0.00320044
An11g04760	6	0.0632781	0.00228487	0.000195644	0.000889342	0.329406	0.377383	0.0129648	0.00274582	0.00159358	0.0487891	0.000128947	0.000319223	0.000122096	0.00022301	0.000127016	0.000171293	0.00284232	0.156536
An02g13520.Aspni5_55640	6	0.132766	0.00146771	0.000142964	0.000520466	0.0385758	0.717144	0.00532587	0.00101954	0.00130526	0.0334993	9.64158e-05	0.000221867	8.79143e-05	0.000143647	8.82571e-05	0.000122459	0.00238807	0.0650846
An03g06790.Aspni5_135953	6	0.0104896	5.56074e-05	4.53703e-06	1.30675e-05	0.00416603	0.981447	0.000132827	5.86143e-05	6.58985e-05	0.00219118	3.4421e-06	6.68179e-06	3.08729e-06	3.92593e-06	2.6363e-06	4.08324e-06	7.67371e-05	0.0012752
An07g05670.Aspni5_39906	6	0.0605369	0.0010287	8.05922e-05	0.000387527	0.0711344	0.59769	0.0054664	0.000814297	0.000486338	0.0454911	4.6951e-05	0.000165678	4.47375e-05	9.10573e-05	4.97892e-05	7.58742e-05	0.0018612	0.214548
An04g08510.Aspni5_194740	6	0.0960022	0.0380605	0.00950838	0.0404041	0.127633	0.19337	0.163039	0.0211495	0.0423714	0.0714722	0.0091634	0.00927761	0.00676833	0.0162446	0.00924796	0.00662468	0.0246828	0.11498
An09g05920.Aspni5_43154	6	0.0011661	1.40696e-05	1.12148e-06	3.29754e-06	0.00390223	0.99394	3.89635e-05	9.65142e-06	1.65553e-05	0.000557175	8.46229e-07	1.67265e-06	7.61298e-07	9.90421e-07	6.5469e-07	1.01739e-06	1.69278e-05	0.000327684
An14g03910.Aspni5_53826	6	0.243048	0.00203481	0.000410323	0.00183479	0.129719	0.406103	0.0188793	0.0100375	0.0179576	0.110421	0.000715844	0.00141498	0.000479141	0.000758504	0.000398862	0.000740269	0.0112725	0.0437744
An03g02660.Aspni5_51355	6	0.206771	0.0014041	0.000138429	0.000492422	0.0403119	0.590245	0.0047408	0.00123179	0.00137233	0.067338	9.65053e-05	0.000295924	8.32786e-05	0.000139476	8.409e-05	0.00014861	0.00386354	0.0812427
An14g05340.Aspni5_41877	6	0.0210318	4.96495e-05	4.27861e-06	1.19945e-05	0.00286115	0.971055	0.00011184	6.41118e-05	6.04861e-05	0.00342467	3.31314e-06	7.51473e-06	3.00876e-06	3.71808e-06	2.48846e-06	4.32648e-06	9.91024e-05	0.0012019
An16g07330.Aspni5_45588	6	0.00308425	6.18157e-05	5.04169e-06	1.47143e-05	0.0329103	0.960421	0.000180052	4.02962e-05	8.25732e-05	0.0019983	4.00353e-06	7.34059e-06	3.52161e-06	4.532e-06	2.99986e-06	4.60306e-06	6.60028e-05	0.00110875
An09g01580.Aspni5_188861	6	0.135038	0.00834261	0.000357457	0.000716964	0.148294	0.281246	0.00481366	0.00357304	0.00134571	0.2481	0.000138601	0.00060401	0.000171055	0.000194399	0.000143682	0.000304322	0.00911081	0.157505
An07g00320.Aspni5_181346	6	0.0761362	0.0109572	0.0019599	0.0107365	0.261636	0.308094	0.117678	0.00792066	0.0163319	0.0624844	0.00199109	0.00277962	0.0016714	0.0036394	0.00185913	0.00168055	0.0107877	0.101656
An15g04810.Aspni5_140813	6	0.324019	0.000437955	4.06218e-05	0.000103985	0.0343647	0.425961	0.000858508	0.00086707	0.000516725	0.194998	3.03615e-05	0.000115252	3.02564e-05	3.39432e-05	2.27675e-05	5.57414e-05	0.00232118	0.0152227
An12g10250.Aspni5_194893	6	0.126046	0.0265925	0.00393311	0.00797713	0.179119	0.332011	0.0394359	0.0116515	0.029221	0.124975	0.00333512	0.00576635	0.00289258	0.00331491	0.00243348	0.00392042	0.0245993	0.0727755
An08g03650.Aspni5_176123	6	0.00803257	0.00033032	2.67083e-05	7.86399e-05	0.455943	0.521203	0.00100292	0.000200368	0.00042545	0.00760441	2.12906e-05	3.75209e-05	1.8667e-05	2.43305e-05	1.60432e-05	2.40712e-05	0.00029252	0.00471799
An02g00070.Aspni5_196930	6	0.181898	0.0146637	0.00258451	0.00326931	0.120493	0.293193	0.0139977	0.0097257	0.0590693	0.206203	0.00318127	0.00677312	0.00250106	0.00169122	0.00144298	0.00485313	0.0392494	0.0352113
An09g01630.Aspni5_203129	6	0.0348945	0.000348489	2.71144e-05	8.72233e-05	0.0828321	0.809653	0.00100735	0.00023203	0.000237562	0.0443276	1.70307e-05	6.09773e-05	1.68616e-05	2.45348e-05	1.52376e-05	2.94058e-05	0.000814756	0.0253739
An07g00580.Aspni5_180130	6	0.106074	0.00788268	0.00103675	0.00635927	0.205695	0.349375	0.090531	0.0164069	0.0122541	0.0411392	0.000949842	0.00100955	0.000751036	0.00165598	0.000892098	0.000686997	0.00582885	0.151471
An17g00820.Aspni5_54890	6	0.199337	0.00523667	0.00132757	0.00523663	0.173439	0.231998	0.0408215	0.0184665	0.0775326	0.131834	0.002684	0.00472058	0.00162306	0.00248138	0.00135242	0.00269295	0.0276296	0.0715857
An03g01700.Aspni5_45728	6	0.0818683	0.001267	0.000145041	0.000443985	0.300028	0.493176	0.00476216	0.00130537	0.00201186	0.0756001	0.000120318	0.000315946	0.000122459	0.000147892	9.40261e-05	0.000168155	0.00324027	0.0351837
An14g01120.Aspni5_121842	6	0.0189733	6.25976e-05	5.39071e-06	1.54383e-05	0.00503788	0.970474	0.000154242	7.9019e-05	8.41843e-05	0.00336067	4.2198e-06	8.64234e-06	3.81255e-06	4.72882e-06	3.16841e-06	5.16919e-06	0.000107146	0.0016169
An01g01220.Aspni5_171230	6	0.191339	0.00039769	4.72678e-05	0.000119472	0.0223624	0.729936	0.000982639	0.000670824	0.00141118	0.0443675	4.9983e-05	0.000114555	3.93642e-05	4.39555e-05	2.97595e-05	6.65766e-05	0.00153447	0.00648735
An03g01430.Aspni5_194332	6	0.205822	0.000572091	5.31861e-05	0.000165977	0.0370467	0.658857	0.00162164	0.00071734	0.000602423	0.058057	3.7557e-05	0.000114427	3.61426e-05	4.90965e-05	3.1257e-05	5.83323e-05	0.00177567	0.0343821
An18g03490.Aspni5_202429	6	0.138262	0.0275636	0.00551201	0.00833235	0.11352	0.261892	0.0356117	0.0196751	0.245218	0.0563108	0.00799915	0.00316963	0.00500463	0.00397616	0.0036881	0.00341609	0.0138155	0.0470337
An18g01410.Aspni5_42656	6	0.00369589	8.46054e-05	7.12783e-06	2.10601e-05	0.077764	0.913718	0.000272054	4.92652e-05	0.000124709	0.00251862	5.71694e-06	1.01471e-05	5.01624e-06	6.49826e-06	4.28677e-06	6.42925e-06	8.82946e-05	0.0016178
An08g11860	6	0.105902	0.00925068	0.000613531	0.000850364	0.336589	0.352199	0.00525575	0.00554276	0.00942123	0.134718	0.000416369	0.000825947	0.00039816	0.000310771	0.000265063	0.000615123	0.00759952	0.0292261
An16g07980	6	0.107193	0.00205774	0.000223901	0.00123904	0.169829	0.297468	0.0170309	0.00421003	0.00159628	0.119787	0.000160613	0.000657053	0.000152139	0.000320501	0.000161931	0.000271668	0.00683785	0.270802
An03g02880.Aspni5_129862	6	0.00632461	2.73678e-05	2.52494e-06	7.18229e-06	0.0031635	0.988165	7.4199e-05	3.15424e-05	4.70855e-05	0.00150679	2.15068e-06	4.16481e-06	1.8885e-06	2.29414e-06	1.53271e-06	2.52875e-06	4.75358e-05	0.000587636
An14g02950.Aspni5_184708	6	0.178222	0.0228517	0.00493874	0.00499707	0.109918	0.243123	0.0176079	0.0255716	0.143443	0.143793	0.0080047	0.00828059	0.00654578	0.00295102	0.00288994	0.00768563	0.0370727	0.0321035
An11g05870.Aspni5_39142	6	0.107155	0.0753632	0.023362	0.032833	0.0996497	0.148442	0.0726915	0.0345496	0.0695863	0.0947127	0.0205658	0.0223764	0.0177661	0.0184882	0.0161045	0.0190855	0.048078	0.079191
An15g01200.Aspni5_137591	6	0.122086	0.0468846	0.00136495	0.00162977	0.167981	0.439986	0.00867367	0.00458227	0.0060791	0.112557	0.000495727	0.00106791	0.000531989	0.000491881	0.000440838	0.000789097	0.00955674	0.0748006
An15g00620.Aspni5_183086	6	0.0107275	0.000740753	5.15335e-05	0.000160367	0.340613	0.625803	0.00217486	0.000305963	0.000591176	0.00775771	3.50318e-05	5.42783e-05	3.18157e-05	4.49745e-05	2.98155e-05	3.63125e-05	0.000395314	0.0104462
An11g10560.Aspni5_209129	6	0.114512	0.00438971	0.00112911	0.00245526	0.234284	0.260225	0.015929	0.00790874	0.182186	0.122331	0.00305391	0.00384516	0.00195629	0.00146604	0.00101948	0.00269058	0.0179514	0.0226659
An01g14520.Aspni5_35412	6	0.0815304	0.013992	0.000579047	0.000791173	0.179491	0.585167	0.00497001	0.00183208	0.00343292	0.0814306	0.00025227	0.000544485	0.000278199	0.000249315	0.000213697	0.000382063	0.0049471	0.0399167
An06g00510.Aspni5_176147	6	0.136766	0.00640753	0.000644116	0.00127414	0.147695	0.546047	0.00824917	0.00666611	0.00730781	0.0981533	0.000527178	0.000953512	0.000543783	0.000477794	0.000363791	0.000628399	0.00750772	0.0297873
An12g06860.Aspni5_184090	6	0.0254226	0.0021748	0.000192772	0.000465321	0.364228	0.553177	0.00472995	0.000632899	0.00251881	0.0273039	0.000144429	0.000249466	0.000130898	0.000155903	0.000109318	0.000165689	0.0016455	0.0165527
An06g01530.Aspni5_37846	6	0.00344266	4.14293e-05	3.46381e-06	1.047e-05	0.0133284	0.980318	0.000125248	3.67245e-05	5.81322e-05	0.00166309	2.80191e-06	5.29815e-06	2.44946e-06	3.19666e-06	2.09265e-06	3.25846e-06	5.21432e-05	0.000900869
An14g05960.Aspni5_49430	6	0.0947006	0.0298124	0.00522968	0.0265103	0.144143	0.254846	0.163702	0.0153181	0.025245	0.0622436	0.00423921	0.00457919	0.0032707	0.00829504	0.00457818	0.00316886	0.015746	0.134373
An01g01920.Aspni5_36363	6	0.0633485	0.00145051	0.000121753	0.000310916	0.180953	0.604905	0.00273328	0.00134283	0.00129937	0.119818	9.03182e-05	0.000291589	8.60114e-05	0.000102619	6.83968e-05	0.000152462	0.00306708	0.0198577
An13g00480.Aspni5_191767	6	0.0697011	0.0109197	0.00100552	0.00207579	0.293314	0.455553	0.0148118	0.00380169	0.00974947	0.0862315	0.000751288	0.00138451	0.000668295	0.000749919	0.000549748	0.000935968	0.00780555	0.0399905
An14g03610.Aspni5_184510	6	0.0117601	9.66612e-05	8.73542e-06	3.20564e-05	0.00771454	0.973352	0.000394005	9.73365e-05	0.00011735	0.00302884	6.90125e-06	1.32713e-05	5.88783e-06	9.1362e-06	5.61076e-06	7.79283e-06	0.000133375	0.00321634
An18g04070.Aspni5_56792	6	0.186135	0.0033779	0.000208548	0.000483756	0.0742903	0.480717	0.00339102	0.00356078	0.00111667	0.185582	0.000108794	0.000405287	0.000125062	0.000142056	0.000100166	0.000203847	0.0058573	0.0541938
An08g05470.Aspni5_119023	6	0.0689541	0.00242126	0.000240056	0.00119834	0.132235	0.521749	0.0170284	0.00135988	0.00143964	0.0538801	0.000149273	0.000454204	0.000145691	0.000300206	0.000161199	0.000215463	0.00385211	0.194216
An01g09050.Aspni5_51831	6	0.193869	0.000543871	5.62394e-05	0.000132628	0.0268822	0.708396	0.00106367	0.000569765	0.00100613	0.0549385	4.67981e-05	0.000122643	4.25035e-05	4.59124e-05	3.20524e-05	6.90716e-05	0.00179676	0.0103865
An11g10210.Aspni5_53076	6	0.0985017	0.156548	0.00261687	0.00257939	0.18633	0.254427	0.0113471	0.00775699	0.00488413	0.150275	0.000652348	0.00194516	0.000915017	0.000757033	0.000709545	0.00131342	0.0159965	0.102446
An04g04460.Aspni5_190306	6	0.0305391	0.00336691	0.000347779	0.00088665	0.442943	0.445668	0.00903841	0.00102698	0.00501231	0.0345267	0.000290402	0.000461478	0.000248265	0.000310665	0.000212405	0.000311869	0.00260223	0.0222075
An07g10410.Aspni5_48208	6	0.0118652	7.52543e-05	6.62601e-06	2.46465e-05	0.0198721	0.956779	0.000322523	9.49174e-05	8.18936e-05	0.00647996	5.09174e-06	1.34558e-05	4.60146e-06	7.03787e-06	4.20696e-06	7.03777e-06	0.0001564	0.00419984
An03g01140.Aspni5_214686	6	0.00965587	0.000139479	1.28245e-05	3.21813e-05	0.0554636	0.921175	0.000331261	8.50266e-05	0.000228116	0.0103828	1.07003e-05	2.52932e-05	9.6186e-06	1.09559e-05	7.44032e-06	1.47478e-05	0.000255094	0.00215977
An08g06730.Aspni5_38175	6	0.225467	0.000516235	4.54172e-05	0.000135571	0.0148602	0.718736	0.00116313	0.00118237	0.000558234	0.0231086	3.44081e-05	7.51876e-05	3.14737e-05	4.06448e-05	2.69403e-05	4.35093e-05	0.00100762	0.0129672
An10g00900.Aspni5_45025	6	0.0868162	0.000545966	3.33101e-05	9.25442e-05	0.0319944	0.75822	0.000846838	0.000373197	0.000211451	0.0824201	1.74964e-05	7.02397e-05	1.84676e-05	2.50583e-05	1.64976e-05	3.34431e-05	0.00119822	0.0370665
An05g02340.Aspni5_189367	6	0.110867	0.00730763	0.000782576	0.00498259	0.0801274	0.436494	0.0596737	0.00521436	0.00411398	0.0437925	0.000499302	0.000928419	0.000428602	0.00111899	0.000578634	0.00052083	0.00610009	0.236469
An11g00300.Aspni5_38712	6	0.0818507	0.00491972	0.000278503	0.00104905	0.120894	0.373181	0.0116105	0.0025204	0.00151838	0.0454236	0.000133493	0.000330748	0.000125401	0.000233468	0.000145349	0.000189271	0.00324475	0.352351
An01g01810.Aspni5_172416	6	0.0606773	0.00107694	7.76914e-05	0.000261918	0.180915	0.574906	0.00289142	0.000947606	0.000547556	0.109088	4.64669e-05	0.000181978	4.68844e-05	7.13289e-05	4.35176e-05	8.47294e-05	0.00228578	0.0658494
An06g02700.Aspni5_132548	6	0.0402629	0.000332582	2.94456e-05	7.35433e-05	0.0144727	0.926495	0.000629255	0.000294088	0.000434855	0.0120857	2.34527e-05	4.63215e-05	2.09675e-05	2.41146e-05	1.68308e-05	2.85805e-05	0.000501049	0.00422892
An11g08140.Aspni5_179082	6	0.239512	0.00455786	0.000576	0.00152239	0.127328	0.393956	0.0117271	0.00435961	0.00826662	0.111916	0.000466531	0.00106347	0.000434624	0.00052108	0.000353852	0.000623356	0.0110656	0.0817485
An15g00450.Aspni5_40328	6	0.270701	0.000908064	0.000140847	0.000384835	0.0763003	0.410606	0.00315469	0.00226233	0.0057601	0.204423	0.000187163	0.000573074	0.000140751	0.000158456	0.000100561	0.000289953	0.00766316	0.0162447
An05g00130.Aspni5_126717	6	0.0433408	0.000236367	1.82843e-05	3.53426e-05	0.0238179	0.893626	0.000271615	0.000243222	0.000289246	0.0351247	1.3971e-05	3.66543e-05	1.36594e-05	1.23751e-05	9.2791e-06	2.17551e-05	0.000512816	0.00237557
An15g03980.Aspni5_182700	6	0.289653	0.00183737	0.000189664	0.000463664	0.0910767	0.411977	0.00348457	0.00645062	0.00351196	0.157369	0.000171308	0.000451681	0.00015177	0.000162784	0.000112401	0.00025739	0.00611179	0.0265676
An09g02020.Aspni5_188540	6	0.128746	0.0243554	0.00311205	0.00676204	0.174057	0.37216	0.0359154	0.0125966	0.0232083	0.112556	0.0025224	0.00405579	0.00219152	0.002612	0.00189844	0.00279465	0.0191942	0.0712629
An08g03890.Aspni5_38388	6	0.00283571	4.95173e-05	4.1644e-06	1.14348e-05	0.0386173	0.954862	0.00013458	2.86943e-05	7.01264e-05	0.0023677	3.30191e-06	6.83429e-06	2.95597e-06	3.63545e-06	2.42908e-06	4.14374e-06	6.51243e-05	0.000930169
An08g04570	6	0.107155	0.0753632	0.023362	0.032833	0.0996497	0.148442	0.0726915	0.0345496	0.0695863	0.0947127	0.0205658	0.0223764	0.0177661	0.0184882	0.0161045	0.0190855	0.048078	0.079191
An02g05790.Aspni5_127208	6	0.00610579	5.00327e-05	4.23996e-06	1.19214e-05	0.0120958	0.977784	0.000129736	5.2626e-05	7.40295e-05	0.00257932	3.46087e-06	6.8029e-06	3.09891e-06	3.74676e-06	2.51346e-06	4.16275e-06	7.30752e-05	0.00101518
An02g00850.Aspni5_206445	6	0.106952	0.159416	0.00395959	0.00711982	0.107755	0.273749	0.0343317	0.0109775	0.00717468	0.0517373	0.00100581	0.00140576	0.00118326	0.00159644	0.00136108	0.00108973	0.00908292	0.220103
An01g10940.Aspni5_35683	6	0.166107	0.00083533	7.1116e-05	0.000206266	0.037405	0.731817	0.001831	0.00190457	0.000910274	0.038614	5.42454e-05	0.000120645	4.98711e-05	6.26657e-05	4.17807e-05	7.03944e-05	0.00151235	0.0183857
An15g02350.Aspni5_48700	6	0.00472407	0.000147862	1.23237e-05	3.57114e-05	0.154357	0.83363	0.000455753	7.81375e-05	0.000208968	0.0038523	9.91875e-06	1.739e-05	8.65573e-06	1.1159e-05	7.39021e-06	1.11176e-05	0.000141193	0.00229124
An09g05040.Aspni5_43220	6	0.00229779	2.62945e-05	2.25785e-06	7.95418e-06	0.0108324	0.984415	0.000109124	2.28076e-05	3.2284e-05	0.00125831	1.77781e-06	3.79771e-06	1.55621e-06	2.30882e-06	1.42059e-06	2.17746e-06	3.76243e-05	0.000945322
An10g00150.Aspni5_193092	6	0.0342646	0.000133476	1.25739e-05	3.4188e-05	0.00687859	0.947996	0.000312971	0.000129082	0.000195817	0.00702061	1.01527e-05	2.16319e-05	9.04099e-06	1.09945e-05	7.42122e-06	1.27447e-05	0.000261505	0.00268865
An02g14500.Aspni5_127561	6	0.0891864	0.000701524	7.36835e-05	0.000250966	0.162629	0.642828	0.00295344	0.000858094	0.00112277	0.0622697	6.05715e-05	0.000168779	5.49958e-05	7.76385e-05	4.74092e-05	8.78166e-05	0.00201965	0.0346099
An18g03940	6	0.22656	0.00988726	0.00202643	0.00423036	0.0949196	0.39911	0.0226758	0.014595	0.0907847	0.0697287	0.00326545	0.0022961	0.0023628	0.00200149	0.00156187	0.00193083	0.0132585	0.0388054
An14g05370.Aspni5_185409	6	0.00116861	5.19675e-06	4.40624e-07	1.28706e-06	0.000792343	0.997501	1.39408e-05	5.14189e-06	6.81958e-06	0.000349994	3.44526e-07	7.5138e-07	3.10352e-07	3.94241e-07	2.59814e-07	4.38181e-07	8.97266e-06	0.000144234
An11g03060.Aspni5_178362	6	0.106523	0.000792981	7.73048e-05	0.000357615	0.0441534	0.759138	0.00452175	0.00168144	0.000791072	0.0312426	6.01882e-05	0.000146134	5.25188e-05	9.55315e-05	5.34989e-05	7.60025e-05	0.00156589	0.0486708
An08g06700.Aspni5_176338	6	0.200201	0.000818159	7.21082e-05	0.000288294	0.0412309	0.477986	0.00317349	0.000983095	0.000500643	0.0780995	4.34566e-05	0.000167983	4.44336e-05	7.44162e-05	4.33495e-05	7.48439e-05	0.00270442	0.193493
An04g03830.Aspni5_124618	6	0.048675	0.00551	0.000526956	0.00118816	0.379172	0.437197	0.00979512	0.00205976	0.00573401	0.0730626	0.000410536	0.000858849	0.000373083	0.000427295	0.000300383	0.000542614	0.00514648	0.0290195
An18g00090.Aspni5_42579	6	0.0356375	0.00094987	7.77375e-05	0.000215406	0.148252	0.780127	0.00231129	0.000890212	0.00133375	0.0167403	6.21995e-05	9.44401e-05	5.48196e-05	6.66136e-05	4.59236e-05	6.41373e-05	0.000817453	0.0122587
An06g02350.Aspni5_47213	6	0.199162	0.00796312	0.00133285	0.00228944	0.185959	0.284653	0.0132186	0.00949542	0.0707036	0.152618	0.00172705	0.00279514	0.00129416	0.00104842	0.000824205	0.00206821	0.0213404	0.0415078
An01g08530.Aspni5_55344	6	0.259275	0.0055055	0.000868446	0.00168627	0.136216	0.291367	0.010168	0.00931446	0.0394412	0.178468	0.00108581	0.00221163	0.000797257	0.000733351	0.000544652	0.00147213	0.0209829	0.0398629
An03g06940.Aspni5_44648	6	0.102436	0.001415	0.000144848	0.000705002	0.197255	0.408973	0.00974998	0.00267586	0.00124665	0.106018	0.00010656	0.000390498	9.99148e-05	0.000188693	0.000100552	0.000172648	0.00435217	0.163969
An07g03590.Aspni5_180772	6	0.0089472	6.07338e-05	6.18447e-06	1.74042e-05	0.0103933	0.975449	0.000182341	6.32252e-05	0.000124884	0.00351699	5.67312e-06	1.099e-05	5.04503e-06	5.87237e-06	3.90242e-06	6.60787e-06	0.000114026	0.0010864
An16g02250.Aspni5_41280	6	0.00323949	3.52022e-05	2.79182e-06	7.57684e-06	0.028875	0.96361	8.53035e-05	2.55601e-05	4.1899e-05	0.00313952	2.09978e-06	5.18162e-06	1.94657e-06	2.36565e-06	1.57857e-06	2.96605e-06	5.83516e-05	0.000862857
An05g02380.Aspni5_190068	6	0.196108	0.00136996	0.00013633	0.00037613	0.0225722	0.715566	0.00287332	0.00142592	0.00157507	0.0342372	0.00010461	0.000212859	9.33956e-05	0.000119564	8.09677e-05	0.00012665	0.0023797	0.0206417
An11g08020.Aspni5_178160	6	0.0139041	0.000204552	1.50851e-05	4.62453e-05	0.0430116	0.929844	0.000545551	0.000176261	0.000193806	0.00628681	1.06722e-05	2.10487e-05	9.75709e-06	1.31855e-05	8.67946e-06	1.28814e-05	0.000215718	0.00548054
An08g00800.Aspni5_177570	6	0.0116136	0.000269158	2.23816e-05	6.6828e-05	0.0324762	0.943071	0.00075453	0.000146484	0.00028012	0.00629795	1.66002e-05	3.1308e-05	1.49224e-05	2.01652e-05	1.32581e-05	1.92345e-05	0.000275362	0.00461092
An02g12160	6	0.0775733	0.0238638	0.00575117	0.0242378	0.174214	0.244428	0.176194	0.00916716	0.0885008	0.0424414	0.00737863	0.00339536	0.00444072	0.00947736	0.00583692	0.00302187	0.0108065	0.0892718
An15g03100.Aspni5_40542	6	0.0168576	3.22925e-05	3.03481e-06	8.87502e-06	0.00644894	0.968144	9.15844e-05	4.95202e-05	4.99336e-05	0.00706678	2.52907e-06	7.11819e-06	2.31764e-06	2.84775e-06	1.8377e-06	3.74825e-06	0.000103619	0.00112349
An01g06310.Aspni5_172741	6	0.0975611	0.00201902	0.000186492	0.000884895	0.0741009	0.657183	0.0125829	0.0019681	0.00185224	0.0221381	0.000128268	0.000208291	0.000111945	0.000213755	0.000124928	0.000127808	0.00185334	0.126754
An14g01253.Aspni5_41563	6	0.0660041	0.00208031	0.000257567	0.000814042	0.333282	0.472458	0.00923798	0.00123083	0.00434691	0.0594867	0.00022612	0.000496507	0.000198432	0.000274078	0.000171428	0.000285547	0.00397152	0.0451789
An14g06730.Aspni5_185139	6	0.0391997	0.00230779	0.000235715	0.000670072	0.183054	0.708996	0.00701331	0.000942575	0.00336427	0.0292506	0.000196384	0.000312627	0.000166567	0.000222428	0.000147762	0.000204854	0.00206874	0.0216465
An11g06510.Aspni5_179397	6	0.0929167	0.000414632	2.89888e-05	8.79292e-05	0.0103918	0.86451	0.000791514	0.000432971	0.000224133	0.0145886	1.7344e-05	4.317e-05	1.71581e-05	2.38092e-05	1.5737e-05	2.39799e-05	0.000578666	0.0148932
An01g01840.Aspni5_52052	6	0.088391	0.00188596	0.000186197	0.000279541	0.254741	0.436218	0.0019041	0.00115154	0.00396363	0.193649	0.00015646	0.000431525	0.000162167	0.000113628	9.1868e-05	0.000267817	0.00503702	0.011369
An04g00670.Aspni5_50624	6	0.144606	0.0051317	0.00138135	0.00682897	0.220358	0.265127	0.0634514	0.0239953	0.0786193	0.0965592	0.00343599	0.00415005	0.00203569	0.0034103	0.00168826	0.00248281	0.0183236	0.0584147
An09g03650.Aspni5_50148	6	0.0142135	3.08656e-05	2.2886e-06	6.61666e-06	0.0023715	0.978594	6.49231e-05	3.47446e-05	2.41493e-05	0.00327525	1.52358e-06	4.2354e-06	1.46949e-06	1.90934e-06	1.25927e-06	2.27633e-06	6.34264e-05	0.00130656
An02g01180.Aspni5_135360	6	0.0709814	0.00184373	0.000136059	0.000351862	0.35735	0.431653	0.00337346	0.00159868	0.00144227	0.0863233	8.82873e-05	0.000245244	8.72124e-05	0.000105958	7.2256e-05	0.000138965	0.00277351	0.0414347
An07g02360.Aspni5_209830	6	0.207072	0.00185958	0.000148393	0.000370221	0.111712	0.388386	0.00290818	0.00394425	0.00147121	0.234629	0.000100641	0.000359203	0.00010139	0.000116461	7.94033e-05	0.000183448	0.00555752	0.0410008
An04g02880.Aspni5_44128	6	0.0944939	0.00083558	5.92097e-05	0.00024415	0.0493309	0.499355	0.00294602	0.000768683	0.000357667	0.054824	3.21816e-05	0.000120487	3.20226e-05	5.79221e-05	3.36687e-05	5.55464e-05	0.00173511	0.294718
An14g03250.Aspni5_184872	6	0.362249	0.000265798	2.44451e-05	6.97432e-05	0.0102841	0.590182	0.000596134	0.000613533	0.000333416	0.025622	1.88258e-05	4.83605e-05	1.74987e-05	2.1545e-05	1.43221e-05	2.65267e-05	0.000786064	0.00882677
An16g07870.Aspni5_45546	6	0.0674656	0.000315303	3.4708e-05	0.000122744	0.0553118	0.830555	0.00148405	0.000409184	0.000649897	0.0273969	3.10616e-05	7.7117e-05	2.62669e-05	3.83752e-05	2.31588e-05	4.13247e-05	0.00091964	0.0150982
An18g01240.Aspni5_56753	6	0.0748209	6.64966e-05	5.18984e-06	1.45913e-05	0.00413481	0.900498	0.00013217	9.01932e-05	5.4142e-05	0.0168542	3.50801e-06	1.18531e-05	3.38681e-06	4.33293e-06	2.84332e-06	5.91662e-06	0.00021478	0.00308291
An02g08690.Aspni5_122389	6	0.00606188	0.000100678	8.44738e-06	2.1889e-05	0.0571195	0.927125	0.000236126	5.72999e-05	0.000131649	0.0071694	6.59191e-06	1.60417e-05	5.96493e-06	7.13291e-06	4.7982e-06	9.27894e-06	0.000162163	0.00175604
An02g01160.Aspni5_175292	6	0.0683454	0.000472889	3.96457e-05	0.000116538	0.0493893	0.841978	0.00117017	0.000781358	0.000562425	0.0245536	3.06374e-05	6.71615e-05	2.80636e-05	3.53936e-05	2.34106e-05	3.94521e-05	0.000792253	0.0115738
An14g01235.Aspni5_185109	6	0.224587	0.00523118	0.000618786	0.00153745	0.132063	0.332996	0.0111166	0.00391403	0.00637691	0.161236	0.000436149	0.00134084	0.000436156	0.000518831	0.000354197	0.000715395	0.0153573	0.101165
An04g06650.Aspni5_193196	7	0.0095997	0.00420121	0.000829731	0.0200431	0.042823	0.0312547	0.815507	0.00244472	0.00340572	0.00717854	0.000677098	0.000665027	0.00047584	0.00343734	0.00109293	0.000427402	0.00183924	0.0540981
An03g01300.Aspni5_141670	7	0.0208464	0.0154512	0.0125721	0.145221	0.0552695	0.0289186	0.253449	0.0235475	0.0668798	0.020027	0.0396511	0.0129835	0.017897	0.174038	0.0461864	0.0115547	0.0128847	0.0426229
An13g00090.Aspni5_57187	7	0.0151753	0.00352676	0.000808332	0.0465515	0.0134197	0.0219661	0.751313	0.00787693	0.00229317	0.00672566	0.000580282	0.000712364	0.000438302	0.00465883	0.00119675	0.000402158	0.00250964	0.119845
An09g05490.Aspni5_54330	7	0.0026993	0.0038092	0.000752773	0.130971	0.00526163	0.00470231	0.793852	0.00140271	0.000680058	0.00178767	0.000249435	0.00029501	0.000226407	0.00365952	0.000939298	0.000186155	0.000760537	0.0477657
An02g13670.Aspni5_207435	7	0.0369898	0.0024771	0.000459724	0.00797276	0.0760523	0.128374	0.509076	0.00320087	0.00446336	0.0175421	0.000474641	0.000684026	0.000319209	0.00162069	0.000552341	0.000370762	0.0032103	0.206159
An11g00744	7	0.0747037	0.0198602	0.0073184	0.0457537	0.128553	0.0860955	0.160613	0.0972439	0.0374977	0.0888712	0.010635	0.0273803	0.00886007	0.0242961	0.0101989	0.0130062	0.0491894	0.109923
An03g06880.Aspni5_54756	7	0.036459	0.0151008	0.0118581	0.157867	0.0410787	0.0460668	0.253476	0.0190698	0.0508495	0.0248553	0.0309196	0.0126215	0.0169104	0.16019	0.0413009	0.00941294	0.0168128	0.0551505
An09g06130.Aspni5_50042	7	0.0304289	0.0129982	0.00180383	0.0191314	0.202897	0.0850381	0.363546	0.00803251	0.00911401	0.0280725	0.00122203	0.00177906	0.000885711	0.00377511	0.00162721	0.00112792	0.00623497	0.222285
An06g01990.Aspni5_177292	7	0.0133263	0.00401671	0.00209994	0.152249	0.0194674	0.0170256	0.641769	0.00798621	0.0076666	0.0100326	0.00310708	0.0039019	0.00194379	0.0507542	0.00619678	0.00195589	0.00621676	0.0502844
An13g00110.Aspni5_138621	7	0.0102636	0.00823333	0.00270305	0.0960137	0.0228765	0.0230284	0.748689	0.00290175	0.00695012	0.00607319	0.00203896	0.00100366	0.00138719	0.0156062	0.00474029	0.000792558	0.00230863	0.04439
An09g01540.Aspni5_43473	7	0.00427589	0.00151814	0.000533001	0.0484807	0.007048	0.00688126	0.882726	0.00136104	0.00146494	0.0027067	0.000442075	0.000516784	0.000325065	0.00577516	0.00105879	0.00028785	0.00123506	0.0333636
An12g02460.Aspni5_57002	7	0.000718705	0.000410048	0.000131621	0.010513	0.00274403	0.00171859	0.975472	0.000235396	0.000444566	0.00055282	0.000123467	9.81611e-05	7.84497e-05	0.00141349	0.000267558	6.38529e-05	0.000200675	0.00481324
An04g02650.Aspni5_191072	7	0.00732931	0.019976	0.00341569	0.344613	0.0118343	0.0113165	0.44722	0.00406809	0.00167057	0.00502938	0.000711668	0.000961765	0.000749149	0.00989004	0.00323496	0.000615979	0.00243967	0.124924
An02g08980.Aspni5_47077	7	0.00301711	0.00447201	0.000705781	0.045054	0.0103969	0.00685654	0.86851	0.00125742	0.000779807	0.00237363	0.000250282	0.000315402	0.000235266	0.00256934	0.000776121	0.000198092	0.000816843	0.0514156
An08g10720.Aspni5_52561	7	0.0236829	0.00500924	0.000842354	0.0203129	0.0265264	0.0494037	0.510381	0.00306633	0.00243371	0.0101395	0.000465871	0.000651336	0.00040724	0.00249787	0.000891754	0.00037257	0.00285545	0.34006
An08g06390.Aspni5_55762	7	0.00601176	0.00309904	0.000514566	0.0293804	0.0116132	0.0110949	0.782057	0.00254907	0.000825994	0.00408856	0.00023316	0.000422757	0.000217531	0.00211187	0.000592916	0.000220767	0.00138983	0.143576
An11g04780.Aspni5_208820	7	0.00282317	0.000671015	0.00020017	0.0172987	0.00388743	0.00484772	0.942534	0.000919637	0.000716476	0.00149437	0.000183687	0.000202203	0.000128126	0.00194247	0.00037859	0.000112657	0.000577171	0.0210827
An04g01690.Aspni5_54615	7	0.000750286	0.000519186	0.000137828	0.0285355	0.00144099	0.00143059	0.956267	0.000332741	0.000227082	0.000457553	7.80126e-05	7.39894e-05	6.11946e-05	0.00123927	0.000241826	4.62363e-05	0.000183053	0.00797755
An12g03940.Aspni5_54027	7	0.0040536	0.00728321	0.00187592	0.384206	0.00678656	0.00650884	0.526915	0.00279037	0.001522	0.00248107	0.000638905	0.000500337	0.000534637	0.0104205	0.00271851	0.000364551	0.00116714	0.0392331
An07g01910	7	0.0890753	0.0248136	0.0115001	0.102915	0.0507144	0.0962959	0.220638	0.0485399	0.0701836	0.042785	0.0202776	0.010867	0.00908771	0.0494252	0.0201907	0.00840728	0.0250359	0.0992477
An02g00470.Aspni5_36621	7	0.00506439	0.00573423	0.0011104	0.0243705	0.0474594	0.0154068	0.835121	0.00128852	0.00274169	0.00488528	0.000611495	0.000608619	0.000495612	0.00363591	0.00127741	0.000422195	0.00141887	0.0483476
An04g02190.Aspni5_213169	7	0.0495566	0.00495541	0.00143662	0.0210459	0.11629	0.115846	0.481486	0.00608773	0.0168147	0.0338238	0.00211434	0.00287848	0.00138483	0.00688899	0.00217961	0.00152185	0.00927537	0.126414
An04g07800.Aspni5_195339	7	0.00905022	0.0102877	0.00265738	0.0392094	0.0759894	0.031129	0.753024	0.00239509	0.0116388	0.00713652	0.00228512	0.000930503	0.00154347	0.00933855	0.00382044	0.000820787	0.00203346	0.0367101
An02g04080.Aspni5_127789	7	0.00367962	0.00111153	0.000176227	0.00767518	0.00850567	0.00783935	0.801308	0.000882681	0.000431397	0.00242324	9.30141e-05	0.000179456	8.06039e-05	0.000679084	0.000197067	9.08641e-05	0.000685175	0.163962
An12g02450.Aspni5_212915	7	0.00669783	0.00315829	0.000774396	0.0147874	0.0528341	0.0251692	0.845851	0.00121926	0.00537051	0.00510469	0.000805805	0.000516713	0.000511769	0.00337506	0.00113351	0.000380047	0.00130159	0.0310092
An16g03710.Aspni5_128352	7	0.0342872	0.0240465	0.00820278	0.0666572	0.15893	0.0621565	0.361037	0.0201811	0.0523927	0.0336135	0.00988687	0.00700221	0.00610221	0.0261477	0.0114301	0.00565605	0.0134307	0.0988401
An15g00670.Aspni5_48618	7	0.14436	0.00916716	0.00309224	0.0370748	0.0642971	0.118263	0.234932	0.0570604	0.039204	0.0538971	0.00510255	0.00595816	0.00305897	0.0132269	0.004754	0.00339091	0.0244845	0.178676
An18g00040.Aspni5_49775	7	0.00294182	0.00165738	0.000643005	0.166722	0.00421569	0.00461279	0.782551	0.00195995	0.00130925	0.00169306	0.000536273	0.000379429	0.000360434	0.0112978	0.00161967	0.000248052	0.00080979	0.0164417
An06g02030.Aspni5_37705	7	0.00900274	0.00809568	0.00592819	0.245827	0.0266582	0.0138643	0.402374	0.00731178	0.0159916	0.00838823	0.00974533	0.00466759	0.00543744	0.174562	0.0236897	0.00360016	0.0050643	0.0297922
An08g02450.Aspni5_176923	7	0.00199074	0.000662772	0.000159013	0.00614698	0.00662122	0.00557593	0.961117	0.000459188	0.000863033	0.00110923	0.000146989	0.000104102	9.74647e-05	0.000885867	0.00024989	7.14729e-05	0.000311117	0.0134279
An18g01290.Aspni5_187796	7	0.00560414	0.00973727	0.00304939	0.119769	0.0315578	0.0120876	0.735473	0.00295173	0.00454368	0.00573675	0.00171481	0.00148198	0.00132128	0.018107	0.00486635	0.00107804	0.00238318	0.0385365
An11g00220.Aspni5_38707	7	0.0124202	0.0237839	0.0161184	0.222204	0.0382202	0.0249272	0.352478	0.00800183	0.0440173	0.0091106	0.0239288	0.00284675	0.0101452	0.122849	0.0514829	0.00333906	0.00418242	0.0299435
An15g00400.Aspni5_128105	7	0.0212856	0.0283674	0.0176221	0.068842	0.124289	0.0476037	0.21237	0.0133555	0.198103	0.0208048	0.0618978	0.00664034	0.0241173	0.0632773	0.0399792	0.00844413	0.00847862	0.0345226
An02g02980.Aspni5_173825	7	0.000723056	0.00032025	8.76948e-05	0.0125845	0.00145215	0.00126451	0.971102	0.000288809	0.000179454	0.000477249	5.55252e-05	7.48614e-05	4.57979e-05	0.000802688	0.000151746	4.05835e-05	0.000194296	0.0101545
An11g00080.Aspni5_125558	7	0.0102526	0.0151742	0.00381495	0.0786395	0.0695598	0.0259453	0.678961	0.00398956	0.00729676	0.0116903	0.00232165	0.00252475	0.00170867	0.0156158	0.00498118	0.00173224	0.00422403	0.0615675
An07g06530.Aspni5_39844	7	0.021642	0.00679069	0.00232683	0.0387052	0.0900037	0.0600911	0.646593	0.00533105	0.0237899	0.0173711	0.00413467	0.00259907	0.00217654	0.0149103	0.00437962	0.0018082	0.00538875	0.0519585
An16g02020.Aspni5_123717	7	0.0460389	0.0250054	0.00849531	0.0463052	0.202376	0.100181	0.262755	0.0302709	0.0921626	0.0352496	0.0146866	0.0049587	0.010487	0.0225553	0.0126312	0.00463975	0.0112025	0.0699992
An16g07470.Aspni5_125918	7	0.014879	0.00307615	0.000573298	0.0123853	0.070473	0.0380917	0.690985	0.0040052	0.00308026	0.011881	0.000482484	0.000785422	0.000365633	0.00218985	0.000699141	0.000421946	0.00277782	0.142848
An04g05750.Aspni5_128453	7	0.0134009	0.00575487	0.000804321	0.0205901	0.0365123	0.0255306	0.465246	0.00483084	0.00161939	0.0108426	0.000369623	0.000837383	0.000353907	0.00226541	0.000774742	0.000420216	0.00316125	0.406685
An06g01820.Aspni5_207677	7	0.0102944	0.0093447	0.00200594	0.037403	0.0813042	0.0260459	0.72028	0.00382516	0.00632114	0.00995683	0.00133083	0.00131938	0.00102366	0.00681654	0.00243412	0.000919924	0.00307081	0.0763031
An11g10330.Aspni5_53078	7	0.0845382	0.0167429	0.00528562	0.0671059	0.0575485	0.125217	0.354888	0.0163416	0.0291274	0.0339193	0.00572075	0.00416707	0.00369499	0.0191663	0.00754447	0.00288367	0.0136216	0.152486
An14g03040.Aspni5_41716	7	0.0243954	0.00503141	0.00229586	0.139289	0.0200372	0.0281051	0.611075	0.012475	0.00879448	0.012978	0.00307016	0.00329312	0.00198491	0.0352462	0.00580775	0.00174845	0.00746529	0.0769079
An09g03620.Aspni5_43321	7	0.00424593	0.00328891	0.00149098	0.0772676	0.0198376	0.00918726	0.821916	0.00188534	0.00486347	0.0039487	0.00181425	0.00114399	0.00112792	0.0227199	0.00392311	0.000803188	0.00168208	0.0188535
An03g02960.Aspni5_121359	7	0.00615557	0.00797772	0.00173002	0.244991	0.0101113	0.00868163	0.558244	0.00352165	0.00120902	0.00482664	0.000504015	0.00106076	0.000517268	0.00825639	0.00201754	0.000547453	0.00255508	0.137093
An02g02660.Aspni5_173507	7	0.0099567	0.0361997	0.016738	0.310644	0.0385346	0.0181288	0.379738	0.00607232	0.011923	0.00945816	0.00629658	0.00342416	0.00516016	0.0636196	0.0254386	0.00314487	0.00484474	0.0506781
An15g00820.Aspni5_181794	7	0.0252255	0.0169206	0.00738678	0.0741767	0.118277	0.0644139	0.47195	0.00668081	0.0432131	0.0234726	0.0116557	0.00550259	0.00704521	0.0387033	0.0141737	0.00444682	0.00874698	0.0580083
An12g10770.Aspni5_45958	7	0.0240984	0.025033	0.00742226	0.0607189	0.195027	0.0670883	0.414682	0.00805335	0.0286515	0.0299458	0.0075502	0.00646228	0.00501845	0.0239567	0.00984626	0.00485309	0.00996943	0.0716226
An16g06820.Aspni5_205031	7	0.0125056	0.00541671	0.00121608	0.053402	0.0190477	0.019341	0.71603	0.00493473	0.00315981	0.00722384	0.000730581	0.000904704	0.000533862	0.00543285	0.00157218	0.000549443	0.00285572	0.145144
An16g04420.Aspni5_210525	7	0.0246675	0.00960086	0.00329267	0.0501175	0.0946434	0.065885	0.593467	0.00608936	0.0245395	0.0207675	0.00507267	0.00347185	0.00282621	0.0191021	0.0058816	0.00241164	0.00683301	0.061331
An15g06140.Aspni5_182955	7	0.0265596	0.0102919	0.00306074	0.112486	0.0301559	0.0395635	0.547436	0.0074364	0.00566406	0.0187048	0.00195816	0.00383068	0.00158882	0.0177975	0.00447289	0.00185992	0.0092984	0.157835
An16g07380.Aspni5_193912	7	0.00151364	0.00155901	0.000373693	0.0506652	0.00430359	0.00287611	0.912772	0.000880164	0.000514389	0.00113089	0.000178818	0.000195768	0.000151997	0.00254299	0.000571676	0.000122786	0.000453461	0.0191936
An08g05380.Aspni5_176015	7	0.0117442	0.00776522	0.00351786	0.294119	0.018523	0.0141933	0.469952	0.00665419	0.00431779	0.0105727	0.00208036	0.00500705	0.00181946	0.0417778	0.00688141	0.0022653	0.00770941	0.0911004
An08g01800.Aspni5_177364	7	0.0214148	0.0205082	0.0188234	0.134823	0.0491323	0.0360782	0.20854	0.013986	0.0703815	0.0169433	0.0595739	0.00769811	0.0334878	0.180025	0.0776354	0.0082196	0.00921199	0.0335181
An04g01520.Aspni5_44249	7	0.0559131	0.00605981	0.0023117	0.0451879	0.061339	0.0803172	0.529439	0.017919	0.0324277	0.0262835	0.00471191	0.00339238	0.00263273	0.0168983	0.00471328	0.00211425	0.0100691	0.0982702
An16g04280.Aspni5_53600	7	0.0214019	0.00385366	0.000874134	0.0421765	0.0158794	0.0305131	0.695711	0.00834657	0.00265321	0.00869361	0.000640308	0.000831841	0.000493815	0.00470526	0.00125887	0.000456616	0.00315229	0.158357
An14g06830.Aspni5_211323	7	0.0110714	0.00422546	0.00114268	0.163928	0.00817387	0.0122157	0.609366	0.00596445	0.00154206	0.00570592	0.000558553	0.00102232	0.000489937	0.00822757	0.00172079	0.000503688	0.00313833	0.161003
An02g01560.Aspni5_46900	7	0.0151963	0.0128945	0.00219416	0.0208559	0.326648	0.0552837	0.430212	0.00372019	0.00788044	0.0181497	0.00142842	0.00166462	0.0013092	0.00495047	0.00218776	0.00112503	0.00416154	0.0901386
An11g06680.Aspni5_56013	7	0.00184274	0.00215816	0.000938226	0.220839	0.00587558	0.00335215	0.725089	0.00116274	0.00124227	0.00158982	0.000624826	0.000511075	0.000487039	0.01823	0.00241844	0.000338841	0.000781667	0.0125179
An09g01560.Aspni5_43469	7	0.00668685	0.0033376	0.00194452	0.257942	0.0108946	0.00982101	0.573423	0.00441686	0.00566501	0.00477205	0.00292405	0.00190502	0.00157187	0.080013	0.00724383	0.00121007	0.00277164	0.0234562
An08g03493.Aspni5_47604	7	0.00961677	0.0257006	0.00406088	0.0750845	0.0683387	0.0250965	0.667529	0.004119	0.00517378	0.00971418	0.0015264	0.00149818	0.00132539	0.00958032	0.00388601	0.00111791	0.00318335	0.0834487
An07g05160.Aspni5_39937	7	0.0151926	0.012107	0.00211589	0.0955185	0.0176066	0.0230847	0.469249	0.00402247	0.00193152	0.00957687	0.000652535	0.00131543	0.000682439	0.00640319	0.0020584	0.000686741	0.00425136	0.333545
An08g07090.Aspni5_142108	7	0.0149899	0.0550146	0.00481499	0.118914	0.030251	0.0287672	0.43513	0.00596981	0.00292543	0.0105236	0.000961415	0.00130615	0.000986655	0.00722343	0.0032213	0.000880615	0.00394693	0.274172
An07g00200.Aspni5_181510	7	0.00846735	0.00211267	0.000297852	0.00867279	0.0221166	0.0240703	0.730028	0.00170403	0.000922185	0.0052836	0.000174713	0.000296106	0.000145093	0.000980976	0.000317558	0.000158099	0.00119714	0.193055
An10g00190.Aspni5_44970	7	0.0727911	0.0205836	0.00331921	0.0320884	0.090058	0.20057	0.328005	0.0138668	0.0145685	0.0274046	0.0023325	0.0016289	0.00193427	0.00661696	0.00330798	0.00121482	0.00662401	0.173085
An01g04110	7	0.0060815	0.00266689	0.00109863	0.0842482	0.0130322	0.0105306	0.814531	0.00225025	0.00343329	0.00484681	0.00119062	0.00135699	0.000722889	0.0166261	0.00254467	0.000756589	0.0023608	0.0317221
An07g00700.Aspni5_40241	7	0.0709305	0.00566686	0.00131694	0.0241277	0.0482754	0.124416	0.434006	0.00824415	0.00849838	0.0246629	0.00128701	0.00158018	0.000938887	0.00504573	0.00172499	0.000888289	0.0070632	0.231327
An16g09180.Aspni5_214443	7	0.01117	0.0122946	0.00204129	0.108375	0.0192467	0.0170037	0.595114	0.00737709	0.00225375	0.00755974	0.000708592	0.00106629	0.000648613	0.00658677	0.00210617	0.000640467	0.0031735	0.202633
An13g01300.Aspni5_213757	7	0.0376791	0.00744848	0.00250737	0.0347236	0.0967567	0.0840021	0.547406	0.00953879	0.0502081	0.0204252	0.00488058	0.00222216	0.00248685	0.012581	0.00445306	0.00171733	0.00624088	0.0747231
An02g12840.Aspni5_37483	7	0.00514407	0.00553329	0.00118376	0.0243095	0.0491872	0.016228	0.843976	0.00147014	0.00387157	0.0044405	0.000788671	0.000537398	0.000597972	0.00414693	0.00151379	0.000413955	0.00125703	0.0354002
An08g09500.Aspni5_207785	7	0.0390384	0.00524058	0.00194175	0.0487601	0.0565701	0.0510064	0.561966	0.0130088	0.0148843	0.030309	0.00300244	0.00598712	0.0018118	0.0162368	0.00366302	0.00263599	0.0144378	0.129499
An03g06300.Aspni5_191411	7	0.0295096	0.0261931	0.0163487	0.193542	0.051142	0.0353414	0.260921	0.0557387	0.0344039	0.0224802	0.018652	0.00894403	0.015764	0.100491	0.0388025	0.00753329	0.0140785	0.0701136
An09g02090.Aspni5_43431	7	0.00943455	0.00158276	0.000284769	0.0101226	0.0154332	0.0180519	0.712437	0.00208723	0.00110561	0.00537314	0.00019762	0.000365259	0.000148071	0.00118921	0.000342025	0.000184154	0.00150373	0.220157
An11g07700.Aspni5_53020	7	0.0782537	0.016909	0.00741509	0.045349	0.123504	0.140018	0.210364	0.0255102	0.109958	0.0554576	0.020753	0.010617	0.0115064	0.0300565	0.0133897	0.00794912	0.0217751	0.0712137
An16g07990.Aspni5_214512	7	0.00618727	0.00155673	0.00022639	0.00596686	0.0207964	0.0185585	0.769617	0.000999719	0.00080106	0.00353962	0.000132731	0.000187593	0.000113491	0.000697148	0.000239811	0.000107886	0.000782875	0.169488
An12g01800.Aspni5_119763	7	0.104948	0.00970013	0.00305822	0.0225763	0.153717	0.157536	0.204631	0.0229819	0.0941084	0.0576734	0.00619219	0.00507795	0.00338846	0.00970672	0.00425348	0.00346181	0.0180584	0.11893
An12g06560.Aspni5_185927	7	0.0395884	0.0827905	0.0124498	0.0933431	0.0907846	0.0843583	0.297834	0.0126937	0.00987707	0.0343726	0.00365151	0.00509138	0.00438454	0.0173213	0.00922749	0.00337787	0.0127178	0.186135
An15g04680.Aspni5_182167	7	0.00674528	0.00649779	0.00143322	0.0844647	0.0161977	0.0117737	0.736127	0.00251343	0.00153783	0.00511408	0.000527486	0.000817564	0.000569181	0.00603413	0.00173396	0.000464439	0.00214566	0.115303
An14g00900.Aspni5_41530	7	0.00590571	0.00535212	0.00141665	0.305658	0.00709365	0.00801372	0.548682	0.00282575	0.00112142	0.00395529	0.000490443	0.000900673	0.000477046	0.00944748	0.00197933	0.000465	0.00218405	0.094032
An12g10790.Aspni5_141060	7	0.00653	0.00753596	0.00151332	0.0337952	0.0487452	0.0188768	0.816111	0.00260745	0.00388799	0.00533193	0.000916934	0.000633268	0.000770985	0.00518435	0.00192242	0.000483042	0.00153672	0.0436177
An18g05540.Aspni5_188031	7	0.00493245	0.0052781	0.00216635	0.41949	0.00868384	0.00685296	0.469859	0.00481509	0.0028425	0.00354641	0.00131253	0.00111744	0.000894372	0.0277639	0.0047035	0.000761993	0.00201236	0.0329669
An06g01000.Aspni5_52532	7	0.0101551	0.0045974	0.00167565	0.147718	0.0121893	0.0150365	0.719997	0.00783594	0.00537218	0.00514814	0.00171143	0.00098243	0.000968617	0.0185741	0.00374832	0.000700638	0.00235239	0.0412368
An05g01860	7	0.00975373	0.0089164	0.00551441	0.20746	0.0305073	0.0180038	0.489592	0.00601106	0.0159719	0.0090577	0.00919074	0.00413407	0.00458154	0.125125	0.0192091	0.00320871	0.00470722	0.029055
An09g03760.Aspni5_43311	7	0.0248952	0.00239754	0.000433376	0.00726876	0.0852856	0.103935	0.589031	0.00219225	0.00365645	0.0125984	0.000408311	0.000510594	0.000303311	0.00143516	0.000512168	0.000293967	0.00226173	0.162581
An07g04920.Aspni5_129373	7	0.00872337	0.00603964	0.00222178	0.0555354	0.033716	0.0227129	0.792049	0.00291273	0.0147255	0.0056215	0.00303821	0.000904391	0.00156331	0.0151809	0.00468483	0.00080459	0.00191221	0.0276541
An04g04530.Aspni5_190824	7	0.00900465	0.00618924	0.00321911	0.0863987	0.0442429	0.0201552	0.701247	0.0039634	0.0189867	0.00801946	0.0062707	0.00229333	0.00326441	0.0452067	0.00956154	0.00185688	0.00330259	0.0268174
An14g00270.Aspni5_41474	7	0.0138159	0.00761779	0.00116855	0.0164002	0.176442	0.0476375	0.595082	0.0038127	0.00515457	0.0133531	0.000808064	0.000964079	0.000639079	0.00306128	0.00120904	0.000627838	0.00290493	0.109302
An01g02360.Aspni5_170145	7	0.00145927	0.00119571	0.000504941	0.351584	0.00257962	0.00215407	0.611512	0.000905791	0.000670851	0.00104141	0.000314605	0.00032416	0.000229755	0.0109447	0.00124479	0.000194649	0.000582189	0.0125569
An15g06810.Aspni5_40809	8	0.106676	0.00618397	0.00171735	0.00637476	0.0117816	0.0347944	0.0155581	0.710095	0.00928367	0.0269611	0.00174732	0.00290254	0.00150338	0.00250735	0.00156759	0.00174529	0.0189758	0.0396242
An03g02490.Aspni5_194526	8	0.188714	0.0580635	0.00471865	0.00443608	0.015163	0.0456642	0.00826574	0.411037	0.00501134	0.0829473	0.00119459	0.00606884	0.00171033	0.00146467	0.00141566	0.00336124	0.0886692	0.0720942
An11g07330.Aspni5_53016	8	0.0635485	0.00382557	0.000920702	0.00181709	0.00425497	0.0138758	0.00370176	0.852786	0.00339521	0.0160027	0.000687446	0.00173519	0.00070989	0.000754911	0.000592559	0.00102337	0.0159915	0.0143766
An19g00090.Aspni5_46115	8	0.00138891	0.000179395	5.51405e-05	8.01345e-05	0.00018317	0.000361938	0.000131251	0.992453	0.000132474	0.000957534	4.00576e-05	0.000381718	4.8662e-05	4.10575e-05	3.34016e-05	0.000145971	0.00291154	0.000474258
An16g02300	8	0.00314942	0.00136848	0.000678229	0.000819653	0.000818109	0.00132933	0.000908192	0.978286	0.000979596	0.0019994	0.000504177	0.00132787	0.000621645	0.000496534	0.000475056	0.00092173	0.00353377	0.00178281
An12g01150.Aspni5_189569	8	0.0656641	0.00306775	0.000558633	0.00113646	0.00474225	0.0142128	0.00276206	0.831925	0.00168648	0.0281609	0.000355423	0.0019864	0.000430418	0.00044608	0.000328033	0.00084286	0.026764	0.0149304
An08g10760.Aspni5_47221	8	0.00680026	0.00237815	0.00100108	0.0010671	0.00161838	0.00237842	0.00132212	0.933997	0.00127132	0.00623772	0.000582508	0.00791349	0.000867055	0.000619698	0.000565278	0.00296917	0.0245579	0.00385308
An04g09940.Aspni5_46084	8	0.0967452	0.0456044	0.0170869	0.0092458	0.0252359	0.0457373	0.0141259	0.495149	0.0336356	0.0547035	0.0111986	0.0142358	0.0222303	0.00568355	0.00761819	0.0140572	0.0561362	0.0315702
An03g06270.Aspni5_213590	8	0.0156981	0.00466609	0.00241959	0.00320093	0.00328486	0.00523458	0.00344068	0.771294	0.00271931	0.0143897	0.0015402	0.0490263	0.00216098	0.00200491	0.00162731	0.0105363	0.0973632	0.00939276
An01g01300.Aspni5_144154	8	0.0716724	0.00876305	0.00304332	0.00233604	0.0106572	0.0233008	0.00445454	0.708844	0.025447	0.0423992	0.00438267	0.010267	0.00450511	0.00154766	0.0016946	0.00863129	0.0569391	0.0111148
An09g00790.Aspni5_188942	8	0.0924801	0.0131663	0.00313009	0.0116289	0.0250871	0.0494372	0.0276704	0.584308	0.00880626	0.0557555	0.0024095	0.00806438	0.00247508	0.00442663	0.00261094	0.00381431	0.0388887	0.0658403
An09g02000.Aspni5_132453	8	0.00296343	0.00118716	0.000559695	0.000707166	0.000739809	0.00123275	0.000813759	0.980759	0.000895827	0.00182409	0.000429133	0.00109033	0.000501618	0.00041857	0.000392911	0.000758873	0.00310138	0.00162455
An18g01870	8	0.0797774	0.0182034	0.00331906	0.00658687	0.0309652	0.049805	0.0169675	0.635748	0.0122017	0.0554106	0.00242353	0.00560383	0.00247707	0.00269107	0.00206911	0.00360829	0.0284806	0.0436613
An02g13710.Aspni5_37556	8	0.0524589	0.0565082	0.0208927	0.080578	0.0190036	0.0268837	0.0497185	0.301287	0.00623479	0.0435168	0.00418315	0.0430286	0.00712392	0.0225026	0.0132653	0.0135551	0.0957414	0.143518
An09g02010	8	0.00424982	0.00203446	0.000999874	0.00127955	0.00119324	0.00189436	0.00139631	0.969845	0.00142281	0.00269677	0.000734881	0.00170354	0.000860246	0.000759386	0.000715684	0.00122831	0.00437779	0.00260761
An19g00100.Aspni5_122923	8	0.000741944	0.000159712	5.90489e-05	9.66006e-05	0.000129837	0.0002382	0.000130013	0.99577	0.000104375	0.000476862	4.08919e-05	0.000262606	4.94651e-05	5.00829e-05	3.99325e-05	0.000116595	0.00116392	0.000369675
An09g01850.Aspni5_43449	8	0.00275633	0.000961107	0.000406945	0.000532068	0.000652798	0.00112428	0.000669582	0.983996	0.000752468	0.00163307	0.000317215	0.000777252	0.000367375	0.000302386	0.000279734	0.000538646	0.0025308	0.00140228
An09g01920.Aspni5_132654	8	0.00483441	0.0019954	0.000928854	0.00174517	0.00127735	0.00216134	0.00186875	0.968116	0.0013276	0.00276141	0.000672722	0.00146851	0.000738171	0.000935029	0.00076251	0.0009726	0.00407554	0.00335868
An07g09740.Aspni5_53141	8	0.099891	0.0625227	0.0149956	0.0111416	0.0137926	0.0290914	0.012599	0.364723	0.00684028	0.0608272	0.00297933	0.0260299	0.00591363	0.00447172	0.00467377	0.0117287	0.19986	0.0679185
An14g07420	8	0.00137912	0.00029543	0.000113336	0.000184353	0.000234114	0.000439436	0.000240267	0.991733	0.000189949	0.000902755	7.89601e-05	0.000579833	9.60688e-05	9.78091e-05	7.75214e-05	0.000241264	0.0024439	0.0006733
An05g01120.Aspni5_140304	8	0.00448848	0.000631672	0.000241857	0.00025588	0.000639806	0.00129366	0.000412924	0.979378	0.000937074	0.00259699	0.000258071	0.001024	0.000290857	0.000157644	0.000151406	0.000630222	0.0055016	0.00111001
An11g00270	8	0.0156351	0.00195694	0.000639635	0.000994759	0.0021925	0.004209	0.00169584	0.93219	0.00196333	0.00863635	0.000503697	0.00258788	0.00056967	0.000501551	0.000410851	0.00128474	0.0182017	0.00582628
An10g00660.Aspni5_132425	8	0.166138	0.00328123	0.000806857	0.00107437	0.00698501	0.0222468	0.00265003	0.588378	0.00676476	0.0669009	0.000883331	0.00529458	0.000900903	0.000564425	0.000476792	0.00246524	0.112559	0.0116301
An13g03000.Aspni5_44878	8	0.00128187	0.000365156	0.000161497	0.000250021	0.00027303	0.000468937	0.000303818	0.992203	0.000274472	0.000794154	0.000122183	0.000492811	0.000146993	0.000140756	0.000118305	0.000270427	0.00163541	0.000697153
An11g03800.Aspni5_38978	8	0.00176113	0.000297688	0.000107583	0.000136586	0.000256819	0.000476705	0.000197479	0.98792	0.000214885	0.00128163	7.6136e-05	0.000862565	9.80862e-05	7.52114e-05	6.43471e-05	0.000320333	0.0051898	0.00066291
An03g05960.Aspni5_191374	8	0.0381279	0.0561642	0.0474425	0.0103864	0.0267716	0.0263733	0.0130591	0.204242	0.125852	0.0395438	0.0715371	0.0438082	0.0882631	0.0097164	0.0185211	0.110156	0.0513181	0.0187172
An06g00360.Aspni5_133870	8	0.0194493	0.00377725	0.00144876	0.00138916	0.00281561	0.00498318	0.00189902	0.607552	0.0022008	0.0193264	0.000870502	0.0391013	0.00127708	0.000812453	0.000738593	0.00790396	0.277203	0.00725154
An16g08870.Aspni5_193610	8	0.128628	0.00384457	0.000894083	0.00264093	0.00618539	0.0191131	0.00587808	0.664006	0.00237683	0.0405405	0.000562858	0.0043037	0.000680901	0.000970978	0.000616325	0.00142943	0.076748	0.0405797
An03g02525	8	0.0855212	0.0249929	0.0087093	0.018661	0.106928	0.0838687	0.0533723	0.225916	0.122836	0.0847654	0.0176567	0.0187549	0.0116956	0.0117015	0.00854066	0.0156901	0.0439833	0.0564063
An11g07300.Aspni5_48051	8	0.126775	0.00676076	0.00167354	0.00333532	0.00819843	0.0272014	0.00705621	0.716811	0.00704765	0.0295943	0.00131404	0.00304229	0.00133141	0.00139931	0.00109892	0.00184108	0.0282744	0.027245
An02g00150.Aspni5_132154	8	0.0152503	0.0036956	0.000726935	0.00136214	0.00261207	0.00482347	0.00222131	0.915332	0.000892681	0.0118234	0.000291449	0.00294408	0.000389696	0.000499428	0.000371061	0.0010456	0.0240535	0.0116653
An15g01770.Aspni5_182509	8	0.0327834	0.0139477	0.0104629	0.0690051	0.0132487	0.0187991	0.0478145	0.58495	0.0158233	0.0185721	0.0117905	0.0142933	0.0100981	0.0438115	0.0203602	0.00920651	0.0245615	0.0404713
An12g09310.Aspni5_42059	8	0.263568	0.00349762	0.000646403	0.00111063	0.00658825	0.0250221	0.00285463	0.298749	0.00263327	0.109826	0.000454149	0.00513987	0.000517314	0.000472197	0.000353872	0.00163078	0.255849	0.0210877
An03g00310.Aspni5_51389	8	0.0516717	0.00229799	0.000656329	0.00112417	0.00281527	0.00769443	0.00206552	0.764894	0.00194191	0.0233688	0.000478294	0.00569307	0.000556908	0.000532832	0.000403376	0.00177734	0.121391	0.0106375
An09g01830.Aspni5_189194	8	0.00261207	0.000856837	0.000323929	0.000473507	0.000608891	0.00106272	0.000627514	0.985707	0.00061324	0.00152568	0.000238181	0.00061514	0.000269269	0.000250084	0.000220278	0.000407728	0.00220154	0.00138672
An16g00440.Aspni5_56498	8	0.0901319	0.0488266	0.0183369	0.0519561	0.0179237	0.0337187	0.0406492	0.222739	0.00854903	0.0542846	0.00454483	0.040587	0.00642775	0.0162944	0.0107456	0.0141286	0.155498	0.164658
An09g00070.Aspni5_141176	8	0.0249059	0.00943903	0.0066379	0.00330994	0.00678351	0.00926202	0.00404384	0.368159	0.0139141	0.0275894	0.00750013	0.199819	0.0110539	0.00284966	0.00350173	0.107027	0.184994	0.00921145
An16g01150.Aspni5_41376	8	0.0506316	0.141841	0.0343124	0.123993	0.0220606	0.0325297	0.0721633	0.217078	0.00823894	0.0294216	0.00464628	0.0100281	0.00690754	0.0227093	0.0168695	0.00651577	0.0303006	0.169752
An08g12220	8	0.0242486	0.0368707	0.031881	0.0767903	0.0116421	0.0152123	0.0335247	0.55136	0.0116276	0.0162477	0.0122304	0.0162365	0.0142763	0.0418457	0.0343693	0.0130073	0.0231251	0.035505
An15g00850.Aspni5_120965	8	0.0987347	0.0125558	0.00861938	0.0130656	0.0313959	0.0501213	0.0232064	0.165806	0.115368	0.0787874	0.038615	0.0927279	0.0281131	0.0136156	0.0109144	0.0555793	0.133326	0.0294477
An14g06100.Aspni5_41934	9	0.0728611	0.0325766	0.0172234	0.0465522	0.0758502	0.100444	0.103338	0.0371281	0.205178	0.0533199	0.0544509	0.0176622	0.0202924	0.0370575	0.0249443	0.0180364	0.0288784	0.0542059
An01g07190.Aspni5_205884	9	0.00860664	0.00637667	0.0049262	0.00776141	0.0241929	0.015485	0.0198528	0.00470535	0.780105	0.0071151	0.0716569	0.00232996	0.0142629	0.00932046	0.00948181	0.00374435	0.00322536	0.00685097
An02g07360.Aspni5_47031	9	0.00554118	0.00629964	0.00548202	0.00216987	0.0101252	0.00713318	0.00400651	0.00389837	0.829876	0.00604102	0.0761544	0.00368477	0.015596	0.00251187	0.0042333	0.0102583	0.00388235	0.0031061
An04g05430.Aspni5_51205	9	0.0873697	0.00834541	0.00239201	0.00728324	0.208122	0.180589	0.0511186	0.0153981	0.311373	0.0519941	0.0062909	0.00312676	0.00362585	0.00394945	0.00260795	0.00274149	0.0117698	0.0419028
An06g01260.Aspni5_52539	9	0.0052112	0.000838784	0.00028468	0.000320666	0.0118545	0.00833438	0.00129513	0.00129375	0.957823	0.00580903	0.00137998	0.00060392	0.000631194	0.000243818	0.000232702	0.00073621	0.00166406	0.00144323
An09g01520.Aspni5_43475	9	0.059143	0.0272194	0.0146049	0.0470528	0.0871174	0.0624553	0.105101	0.145142	0.157478	0.049664	0.0388273	0.0180095	0.0216831	0.0351656	0.0224575	0.0173171	0.0304598	0.0611026
An01g06660.Aspni5_36021	9	0.120718	0.00654848	0.00235731	0.00896526	0.103811	0.165244	0.0543206	0.0173235	0.362622	0.0637199	0.0086475	0.00553453	0.00381516	0.00556678	0.00310628	0.00416954	0.0197855	0.0437453
An08g00220.Aspni5_123490	9	0.00485724	0.00258559	0.00242575	0.00156884	0.00777222	0.00551819	0.00309741	0.00377338	0.826774	0.00577298	0.088437	0.00566797	0.0160397	0.00219881	0.00291903	0.0138778	0.00440385	0.00231026
An09g01410.Aspni5_132773	9	0.0599605	0.018308	0.0109097	0.00395628	0.0251009	0.0359783	0.00740658	0.0458754	0.469067	0.0569625	0.0434601	0.0326729	0.0358273	0.00367937	0.00556618	0.0658431	0.066881	0.0125451
An06g01510.Aspni5_55683	9	0.072481	0.0225282	0.00369896	0.00224416	0.219323	0.147843	0.00875978	0.00791109	0.334166	0.117425	0.00508932	0.00515661	0.00435877	0.00133039	0.00153392	0.00621407	0.0216742	0.0182626
An14g02900.Aspni5_134460	9	0.0392695	0.0146692	0.00295861	0.00207158	0.188059	0.10132	0.00843841	0.00629074	0.536731	0.0562853	0.00598986	0.0034328	0.00443104	0.00132969	0.00150815	0.00445809	0.0108278	0.0119289
An14g02010.Aspni5_184679	9	0.00827993	0.00270575	0.00101512	0.00103825	0.0306124	0.0144961	0.00382863	0.0033871	0.904002	0.0104748	0.00528354	0.00165811	0.00243394	0.000844877	0.000855601	0.00228915	0.00337001	0.00342483
An09g06200.Aspni5_189022	9	0.0479231	0.176418	0.0413591	0.00805334	0.146207	0.0758778	0.0187409	0.0151447	0.217745	0.0714388	0.0248485	0.0151335	0.0383821	0.00544298	0.00944786	0.0282509	0.0305692	0.0290172
An16g01290	9	0.0635254	0.020679	0.0133103	0.00810404	0.0236188	0.0325864	0.012492	0.145592	0.157434	0.0628461	0.0393913	0.10003	0.0213897	0.00740143	0.00871107	0.132661	0.129403	0.0208238
An14g01350.Aspni5_184524	9	0.0266072	0.0149864	0.00894957	0.00497705	0.067794	0.0327117	0.0120059	0.0137558	0.492817	0.0518138	0.0474754	0.0469798	0.0341788	0.00521238	0.00641111	0.0846194	0.0358301	0.0128744
An01g11120.Aspni5_35672	9	0.0104541	0.0038102	0.00159407	0.00119675	0.0343308	0.0169999	0.00396401	0.0025882	0.875024	0.0164513	0.00752652	0.00376697	0.00394346	0.00103525	0.00114381	0.00554775	0.00639297	0.00422984
An18g06770.Aspni5_187600	9	0.00679622	0.00388597	0.00229219	0.00220782	0.0253663	0.0116461	0.00647948	0.00378496	0.8774	0.0081211	0.0238624	0.0026533	0.00876097	0.00234727	0.00260351	0.00439472	0.00347672	0.00392119
An03g03890.Aspni5_44420	9	0.0321043	0.0357601	0.0183458	0.0236882	0.209883	0.060203	0.0675054	0.0212495	0.241796	0.0505519	0.0537984	0.0227015	0.0346627	0.0218004	0.0197607	0.0287588	0.0225775	0.0348535
An11g08700.Aspni5_39337	9	0.0748477	0.00706198	0.00209566	0.00223421	0.0924592	0.108114	0.00886592	0.00902396	0.527829	0.0991885	0.00672413	0.00742703	0.00415846	0.00159672	0.00148697	0.00707013	0.0261288	0.0136886
An05g01610.Aspni5_190154	9	0.0370894	0.0764833	0.107509	0.0587737	0.0328496	0.039117	0.0525286	0.0226896	0.112873	0.0268208	0.107222	0.0184606	0.0651277	0.056725	0.0954576	0.0294031	0.0232289	0.0376408
An12g04170.Aspni5_211616	9	0.0289872	0.0101785	0.00571824	0.00214786	0.0218948	0.0236009	0.00460525	0.0148406	0.701335	0.0356429	0.029743	0.0177863	0.0225859	0.00205768	0.00305342	0.0389903	0.0299188	0.00691302
An12g07550.Aspni5_201959	9	0.0222691	0.0202888	0.0173886	0.0465373	0.0593494	0.0324096	0.0873541	0.0275118	0.324671	0.0207463	0.137913	0.0109272	0.0350364	0.0601809	0.0439474	0.0154558	0.0118936	0.0261191
An09g04840.Aspni5_212507	9	0.024148	0.00715743	0.00473896	0.00279054	0.0245632	0.022321	0.00621594	0.013224	0.675861	0.0328349	0.0445604	0.026821	0.0244622	0.00308069	0.00384434	0.0481214	0.0280219	0.00723275
Aspni5_53364	9	0.0165194	0.00289	0.00133473	0.000962791	0.0121888	0.0134106	0.00253955	0.00832472	0.883954	0.0176649	0.00792152	0.00481081	0.00372998	0.000847811	0.000965197	0.00709243	0.0112286	0.00361378
An02g07980.Aspni5_175016	9	0.0329729	0.00503893	0.00130861	0.00319298	0.245104	0.104734	0.023517	0.00562497	0.512094	0.0309444	0.00401639	0.00186172	0.00184841	0.0018473	0.00129391	0.00180164	0.00578592	0.0170126
An14g01070.Aspni5_201415	9	0.0787896	0.0113729	0.00267875	0.00304907	0.0912335	0.0993018	0.0121033	0.020226	0.561734	0.062058	0.00596689	0.00384244	0.00341425	0.00179562	0.00172185	0.00425848	0.0164689	0.0199845
An04g08430	9	0.00384214	0.00251797	0.00244271	0.00108351	0.00474208	0.00402153	0.00194142	0.00354375	0.857919	0.00389946	0.0791712	0.00294995	0.0151759	0.00139704	0.002294	0.00842251	0.00299525	0.00164097
An14g02960.Aspni5_49321	9	0.00492705	0.00672804	0.00709605	0.00228837	0.00917	0.00642938	0.00391505	0.00371949	0.746843	0.00517772	0.146978	0.00331227	0.0287376	0.00286065	0.0056179	0.0099905	0.00335979	0.00284902
An02g02260.Aspni5_122575	9	0.00696439	0.00217695	0.00127139	0.000930483	0.0062869	0.0072627	0.00224009	0.00297131	0.939519	0.00538529	0.0100469	0.00152831	0.00351605	0.000877434	0.00108988	0.00258278	0.00308234	0.00226781
An08g03970.Aspni5_47578	9	0.0089534	0.00452111	0.00358633	0.00759815	0.021098	0.0140387	0.019395	0.00502345	0.787439	0.00825274	0.0713823	0.00391375	0.00960742	0.0102895	0.0078115	0.00574188	0.00438804	0.00695984
An15g00630.Aspni5_210021	9	0.0111738	0.00623938	0.00510668	0.00282219	0.0110188	0.0118678	0.00540033	0.00747575	0.8243	0.0082743	0.0576379	0.0031869	0.0214187	0.00306998	0.004792	0.00636212	0.00526734	0.00458611
An01g07060.Aspni5_127472	9	0.0184329	0.0105138	0.0093541	0.00443308	0.0229794	0.0175635	0.00793127	0.0147365	0.382966	0.0280701	0.108405	0.0699465	0.0445333	0.00565053	0.00771032	0.206996	0.0316163	0.00816096
An03g06720.Aspni5_50776	9	0.023516	0.0211396	0.0211506	0.00654166	0.020446	0.0190756	0.0095304	0.0275622	0.38727	0.0267623	0.131137	0.0425338	0.0501281	0.00741855	0.0125235	0.14899	0.0331125	0.0111619
An17g00290.Aspni5_119891	9	0.0732668	0.00637003	0.0018845	0.0047357	0.0857133	0.116387	0.0256552	0.0129958	0.57507	0.0423667	0.00600996	0.00301894	0.0024855	0.00274877	0.00191072	0.0028114	0.0112776	0.0252923
An14g00290.Aspni5_53723	9	0.107411	0.00630974	0.00127126	0.00169448	0.177446	0.183658	0.00848243	0.0128282	0.309872	0.141433	0.00291927	0.00368404	0.00178773	0.000982456	0.00083916	0.00321253	0.0196838	0.0164844
An07g08960.Aspni5_199857	9	0.0228979	0.00197789	0.000661214	0.00100752	0.0262941	0.0349434	0.00446806	0.00382388	0.870922	0.0157216	0.00295017	0.00120483	0.00138726	0.000714109	0.000613493	0.0012713	0.0042292	0.00491171
An07g03410	9	0.0349975	0.0229859	0.03188	0.0234721	0.0277162	0.0299406	0.0291711	0.027779	0.238162	0.026366	0.190895	0.0244257	0.123697	0.0321603	0.0466544	0.0395575	0.0272591	0.0228803
An07g07020.Aspni5_209541	9	0.02516	0.0334993	0.0145178	0.0175301	0.145516	0.0511703	0.0537685	0.0160071	0.470824	0.0283417	0.0426146	0.00703037	0.0191616	0.0135296	0.0140068	0.010559	0.0107126	0.0260505
An07g09720.Aspni5_181414	9	0.0134013	0.00173042	0.000669589	0.00133363	0.0311802	0.0219918	0.00625623	0.00367866	0.886188	0.0135576	0.00399347	0.00178009	0.00142314	0.00104619	0.000765978	0.00178906	0.004249	0.00496537
An14g02620.Aspni5_201516	9	0.0132873	0.013051	0.0133712	0.0255432	0.0411665	0.023367	0.0505355	0.00828807	0.387192	0.012951	0.248087	0.00733214	0.0415258	0.0435864	0.0385474	0.0116958	0.00691564	0.0135573
An12g03850.Aspni5_211648	9	0.0016313	0.000992811	0.000774995	0.000738404	0.00357321	0.00241998	0.00175454	0.000939543	0.960213	0.00151525	0.0171829	0.000615422	0.00277061	0.000894842	0.00107223	0.00116676	0.000787234	0.000957331
An02g08510.Aspni5_37188	9	0.0499357	0.0230828	0.0184755	0.0220325	0.0563644	0.061971	0.0449172	0.0222617	0.362658	0.035949	0.101576	0.0133436	0.0694617	0.0241307	0.0267147	0.0174561	0.0213184	0.0283512
An17g00170.Aspni5_213924	9	0.0252153	0.00535406	0.0021752	0.00757423	0.0757041	0.0542269	0.0441083	0.00649331	0.707674	0.0191629	0.0110304	0.00271549	0.00336366	0.0053822	0.00321102	0.00278908	0.00603907	0.0177804
An14g01110.Aspni5_210944	9	0.0240936	0.00769834	0.00319062	0.00216997	0.025265	0.0236436	0.00571366	0.0107908	0.815254	0.0247485	0.0118745	0.00577803	0.00558166	0.00172014	0.00202277	0.00896989	0.0136211	0.00786327
An06g02160.Aspni5_175854	9	0.0134828	0.00567092	0.00652237	0.0100582	0.0137506	0.0129601	0.0155848	0.0167267	0.511347	0.0106707	0.274933	0.00971456	0.0311095	0.0175479	0.0165479	0.0158571	0.00926391	0.00825159
An08g00430.Aspni5_208486	9	0.128178	0.00921534	0.00342968	0.00610752	0.0503252	0.112244	0.0216477	0.0274948	0.504618	0.0529683	0.0118577	0.00527176	0.00604902	0.00408242	0.00337828	0.00513865	0.0211922	0.0268023
An07g06190.Aspni5_53246	9	0.00523213	0.00226799	0.00218103	0.0020834	0.00601525	0.00580985	0.00398466	0.00413198	0.842157	0.00423573	0.0907697	0.00245587	0.0121306	0.00294535	0.00359123	0.00463361	0.0029082	0.00246661
An01g11480.Aspni5_35641	9	0.0325027	0.00926719	0.00316258	0.0108824	0.133907	0.0950789	0.0730174	0.00730169	0.547454	0.0234517	0.0118751	0.00260582	0.00410836	0.00669984	0.00422781	0.00277868	0.00621292	0.0254667
An07g02570.Aspni5_40107	9	0.0286407	0.0204067	0.0192677	0.0143324	0.0307082	0.0315321	0.0220597	0.030212	0.335288	0.0270934	0.231261	0.0229346	0.0641251	0.0188761	0.0244492	0.0423346	0.02119	0.0152887
An13g01750.Aspni5_57215	9	0.0268871	0.0235851	0.0145164	0.0459214	0.073311	0.0560598	0.129513	0.0131151	0.385838	0.0191704	0.0727417	0.00484394	0.0201049	0.0405522	0.0302585	0.00647248	0.00782842	0.0292806
An11g11170.Aspni5_209193	9	0.0212962	0.0234729	0.021398	0.0633633	0.0549975	0.0321557	0.10406	0.0289375	0.234557	0.0183379	0.148653	0.00882857	0.0427983	0.0842777	0.0636954	0.0125636	0.0101617	0.026446
An09g01240.Aspni5_56950	9	0.0307453	0.0227078	0.0167056	0.00895185	0.0345569	0.0391805	0.0175435	0.011726	0.592731	0.0239747	0.0841668	0.00842472	0.0426394	0.00887599	0.013485	0.0150649	0.0138827	0.0146378
An15g06820.Aspni5_40811	9	0.0200417	0.00691312	0.00285282	0.00217122	0.0493183	0.0353999	0.0071103	0.0050296	0.798181	0.0228385	0.0133664	0.0037929	0.00878728	0.0018543	0.00216074	0.00541235	0.00784444	0.00692508
An03g02130.Aspni5_194221	9	0.0475793	0.0142138	0.00344251	0.00486782	0.175413	0.112136	0.023504	0.00690229	0.49862	0.0504704	0.00719974	0.0042003	0.00343857	0.00280724	0.00242187	0.00459877	0.0124187	0.0257659
An08g03680.Aspni5_208202	9	0.0251817	0.0123461	0.00648087	0.00396368	0.0326064	0.0246187	0.00903158	0.024107	0.727297	0.0269648	0.0295204	0.00967163	0.015461	0.00351263	0.00450648	0.0171177	0.0171073	0.0105053
An15g06560.Aspni5_53517	10	0.0435105	0.000254712	2.32597e-05	3.68146e-05	0.00676471	0.0230758	0.000200554	0.000527753	0.00027579	0.919396	1.73085e-05	0.000117101	1.74932e-05	1.43263e-05	1.09444e-05	5.13761e-05	0.00357528	0.00213005
An03g01030.Aspni5_45769	10	0.0956052	0.0113451	0.00120237	0.00189835	0.0689363	0.0897107	0.00776321	0.00618542	0.00355561	0.525572	0.000566166	0.00841365	0.000745277	0.000719914	0.000530201	0.00249491	0.11038	0.0643761
An16g05660.Aspni5_40960	10	0.0946915	0.000420422	6.10268e-05	8.07123e-05	0.0042156	0.0149499	0.000332396	0.00126907	0.000747005	0.826517	5.4117e-05	0.000643167	5.89072e-05	3.75759e-05	3.01131e-05	0.000221552	0.053037	0.0026326
An11g07080.Aspni5_39239	10	0.0969975	0.000240355	3.11221e-05	5.09722e-05	0.00205446	0.00876564	0.000215337	0.00116956	0.000262611	0.84451	2.38842e-05	0.000327471	2.57335e-05	2.12153e-05	1.57021e-05	9.78297e-05	0.0428001	0.00239029
An14g02280.Aspni5_56560	10	0.0648455	0.0206901	0.00481002	0.00262424	0.0853383	0.0543634	0.00729094	0.0170279	0.0495881	0.295753	0.00491887	0.0777258	0.00598651	0.00172667	0.00187632	0.0473993	0.237131	0.0209037
An03g05620.Aspni5_191756	10	0.0466926	0.00140988	0.000147102	0.000265555	0.058234	0.0514095	0.00151583	0.00216034	0.00125985	0.805071	0.000105915	0.000951124	0.000115319	0.000104042	7.45201e-05	0.000354775	0.0172347	0.0128939
An09g02890.Aspni5_188159	10	0.242344	0.00333987	0.000298371	0.000837425	0.0878608	0.255465	0.00594821	0.0111504	0.00256459	0.302864	0.000208722	0.000898847	0.00019475	0.000261602	0.000168426	0.000419853	0.0133947	0.0717802
An01g06500.Aspni5_46606	10	0.15946	0.000197756	1.5524e-05	3.13359e-05	0.0107425	0.244471	0.000220674	0.000247475	0.000165603	0.579188	1.04554e-05	5.02373e-05	1.07627e-05	1.06325e-05	7.62552e-06	2.33438e-05	0.00126761	0.00387972
An08g07120.Aspni5_207899	10	0.0382843	0.000867843	6.94886e-05	7.31924e-05	0.00993504	0.0226061	0.000325001	0.000741688	0.000618066	0.911157	4.25763e-05	0.000350994	4.7936e-05	3.03031e-05	2.63732e-05	0.000163066	0.0115451	0.00311601
An01g05900.Aspni5_170312	10	0.19937	0.0039373	0.000579152	0.00160589	0.060013	0.107531	0.00915234	0.00570489	0.00347935	0.41047	0.000388313	0.00363548	0.000433179	0.000567013	0.000349962	0.00114445	0.0719201	0.119718
An13g00790.Aspni5_44715	10	0.274665	0.00281847	0.00059908	0.00114534	0.0602384	0.172603	0.00592128	0.00626739	0.0226552	0.36821	0.000932704	0.00430655	0.000734298	0.000593162	0.000418693	0.00197714	0.0539784	0.0219348
An02g03070.Aspni5_175310	10	0.314769	0.000557921	8.19584e-05	0.000197086	0.0176372	0.0666077	0.00121662	0.00227586	0.00124662	0.564711	7.92157e-05	0.000534037	7.7698e-05	7.84818e-05	5.15315e-05	0.000198323	0.0171479	0.0125319
An11g08920.Aspni5_39357	10	0.220655	0.0128963	0.00129514	0.00185702	0.0276958	0.091352	0.00608932	0.0141198	0.00349184	0.398934	0.000586106	0.00677803	0.000733556	0.00068919	0.000537235	0.00230078	0.153013	0.0569759
An14g03110.Aspni5_41723	10	0.101141	0.00296662	0.000399034	0.00051038	0.0101482	0.0273233	0.00168416	0.00427557	0.0016198	0.425712	0.000225492	0.00506342	0.000277905	0.000217805	0.000172565	0.00127819	0.401184	0.0157998
An14g03850.Aspni5_185000	10	0.133348	0.0123527	0.000753368	0.000547066	0.0222619	0.0588494	0.00179014	0.00601005	0.00248153	0.643421	0.000296364	0.00291238	0.000421766	0.000223595	0.000219256	0.00136468	0.0956496	0.0170979
An11g03700.Aspni5_208751	10	0.0646634	0.00381229	0.000542147	0.000491081	0.0561339	0.0561079	0.00196438	0.00421526	0.00812799	0.718949	0.000512118	0.00481832	0.0005898	0.000259325	0.000237257	0.00229234	0.0674704	0.00881302
An07g01850.Aspni5_181107	10	0.237506	0.00217296	0.000213249	0.000613533	0.0176814	0.0658831	0.00332343	0.00342522	0.00077203	0.465829	0.000103939	0.00117201	0.000121522	0.000178531	0.000110367	0.000339375	0.0470307	0.153523
An06g02060.Aspni5_175759	10	0.0601909	0.00291433	0.000357002	0.000709627	0.198286	0.118361	0.00445994	0.0030588	0.00367814	0.557185	0.000299629	0.00225055	0.000303958	0.000292979	0.000201084	0.000880391	0.0227959	0.0237748
An04g06110.Aspni5_193527	10	0.280397	0.000201216	1.77109e-05	4.09854e-05	0.00437673	0.0362291	0.000255842	0.000643118	0.000139021	0.668015	1.14033e-05	7.72092e-05	1.20435e-05	1.34044e-05	9.0931e-06	2.99373e-05	0.00307169	0.00645962
An05g01010.Aspni5_120992	10	0.134069	0.00233735	0.000453989	0.000525057	0.0162814	0.0366334	0.0018124	0.0146355	0.00759899	0.506589	0.000555534	0.00742576	0.000542265	0.000288621	0.000242061	0.00265985	0.259001	0.00834908
An06g01860	10	0.161949	0.000811377	8.43793e-05	0.00014728	0.0663131	0.215301	0.0009717	0.00138746	0.00192545	0.536754	7.67515e-05	0.000300276	7.2082e-05	5.85375e-05	4.41513e-05	0.00015954	0.00563084	0.00801271
An02g05260.Aspni5_206783	10	0.252369	0.0018424	0.000213657	0.000514389	0.0182719	0.0664251	0.00267399	0.00278163	0.00105776	0.535213	0.000122131	0.00131342	0.000140851	0.000171971	0.000112378	0.000398979	0.0545554	0.0618222
An08g00600.Aspni5_208472	10	0.144834	0.00994287	0.000832437	0.00215983	0.0972572	0.257582	0.0133373	0.00424919	0.00366099	0.275377	0.00042551	0.00251981	0.000409789	0.000643948	0.000414347	0.00105784	0.0274844	0.157811
An07g04940.Aspni5_179998	10	0.138239	0.00165192	0.000141716	0.000228288	0.0527722	0.382002	0.00138066	0.00120828	0.00153346	0.401753	0.000100438	0.000426265	0.00010496	8.676e-05	6.70413e-05	0.000218817	0.00679453	0.0112911
An11g09730.Aspni5_39432	10	0.0780319	0.00154833	0.000125289	0.000212336	0.00961068	0.021507	0.000920393	0.00296734	0.000461985	0.808976	5.77436e-05	0.000823767	7.23181e-05	7.16473e-05	5.26466e-05	0.000248686	0.0532857	0.0210261
An05g01490.Aspni5_189666	10	0.122903	0.0490534	0.00295581	0.00234673	0.0361829	0.0500047	0.0061766	0.0398201	0.00445103	0.329071	0.000797792	0.0110206	0.00122512	0.000851415	0.000804969	0.0044391	0.265996	0.0718994
An07g00370.Aspni5_40259	10	0.294395	0.0201868	0.00103825	0.000964312	0.0218652	0.0645811	0.00303269	0.0210296	0.00224455	0.403416	0.000319968	0.00265517	0.000489637	0.00033079	0.000306575	0.00120441	0.109217	0.0527228
An08g08310.Aspni5_38072	10	0.209922	0.000426164	4.36779e-05	0.000130205	0.0162575	0.124167	0.000992562	0.00079927	0.000331287	0.61584	2.97433e-05	0.000208913	3.10487e-05	4.13845e-05	2.53725e-05	7.37899e-05	0.00579114	0.0248888
An11g01550.Aspni5_179634	10	0.217246	0.00699304	0.00123208	0.000840734	0.0234656	0.0622377	0.00252351	0.0146348	0.0160896	0.405123	0.00116537	0.00862555	0.00146145	0.000473027	0.000493011	0.00490469	0.220673	0.0118172
An01g13660.Aspni5_171880	10	0.226993	0.000980677	9.84585e-05	0.000101431	0.00789826	0.0378081	0.000416423	0.00248935	0.0011721	0.699334	7.28852e-05	0.000437914	8.60845e-05	4.47478e-05	4.03887e-05	0.000224118	0.0183438	0.00345792
An11g06420.Aspni5_178969	10	0.0248354	0.000495469	5.88253e-05	8.17117e-05	0.00744691	0.0126806	0.000370179	0.000655312	0.000476777	0.921999	4.1644e-05	0.000618305	4.74293e-05	3.51634e-05	2.72089e-05	0.000193488	0.0266177	0.00331929
An11g03070.Aspni5_38920	10	0.240399	0.0133883	0.000885567	0.00132633	0.121756	0.247959	0.0066592	0.0267564	0.00582838	0.257702	0.000491763	0.00150536	0.000572971	0.000458598	0.000379315	0.000921314	0.0189574	0.0540535
An18g05500.Aspni5_120161	10	0.0487035	0.000283774	3.72651e-05	6.60574e-05	0.00524413	0.0165227	0.000330228	0.000744917	0.000440941	0.908522	3.27206e-05	0.000364991	3.20286e-05	2.80456e-05	2.00396e-05	0.000119619	0.0156587	0.0028482
An18g00440.Aspni5_211758	10	0.296118	0.0439369	0.0020477	0.00145458	0.0358102	0.109177	0.00435606	0.0382189	0.00481081	0.33949	0.000667646	0.00355348	0.00105737	0.000547576	0.000562838	0.00207283	0.0745664	0.0415517
An02g05360.Aspni5_136839	10	0.0860013	0.0559638	0.00510659	0.00231779	0.0597569	0.0676945	0.00603207	0.0152215	0.0124172	0.385482	0.00198783	0.0281078	0.00302148	0.00115787	0.00129518	0.0149887	0.224798	0.0286492
An08g01910.Aspni5_122016	10	0.0840242	0.00337788	0.000411699	0.000511055	0.0259723	0.039504	0.00195057	0.0118747	0.0029248	0.707617	0.000302205	0.00395059	0.000350245	0.00023062	0.00018784	0.001398	0.102816	0.0125961
An09g05130.Aspni5_43212	10	0.319847	0.000296394	2.79226e-05	6.99612e-05	0.0112815	0.115237	0.000491818	0.000958142	0.000273436	0.539227	2.03123e-05	0.000111983	2.06846e-05	2.33309e-05	1.54481e-05	4.62398e-05	0.00311699	0.00893426
An05g02010.Aspni5_189342	10	0.0993094	0.00849345	0.000891998	0.00179887	0.0278956	0.0436635	0.00630206	0.0182487	0.00203162	0.43004	0.000382738	0.00905491	0.000485047	0.000604776	0.000408454	0.00200505	0.26167	0.0867131
An16g04040.Aspni5_133565	10	0.0425857	0.00112238	0.000124698	0.000177959	0.0219998	0.0247834	0.000836584	0.00232271	0.00101074	0.868024	8.75603e-05	0.00097561	0.000104952	7.48522e-05	5.8316e-05	0.000350947	0.0281681	0.00719175
An15g02520.Aspni5_182627	10	0.324586	0.000391835	3.14656e-05	8.17069e-05	0.0105983	0.124021	0.000585793	0.000564417	0.000203444	0.510001	1.79888e-05	0.000113079	1.95451e-05	2.44717e-05	1.60483e-05	4.41529e-05	0.00355455	0.0251454
An01g11190.Aspni5_35665	10	0.107986	0.0155549	0.00321977	0.00202326	0.0742745	0.0697124	0.00597084	0.0448317	0.0577272	0.359853	0.00403843	0.0279113	0.00477125	0.00128153	0.00137829	0.0198854	0.181412	0.018168
An02g13150.Aspni5_52449	10	0.120974	0.0188494	0.00239711	0.00219408	0.0710565	0.0767834	0.0073905	0.0098899	0.0112084	0.414033	0.00123571	0.0137499	0.00156079	0.000980078	0.000886602	0.00601508	0.191079	0.0497163
An02g09420.Aspni5_174334	10	0.251521	0.000314236	2.9176e-05	6.19455e-05	0.0071523	0.0442336	0.000368691	0.00126632	0.00025275	0.683467	1.99707e-05	0.000127564	2.16293e-05	2.1458e-05	1.50324e-05	5.15237e-05	0.00458487	0.006491
An19g00340.Aspni5_214891	10	0.112949	0.000924686	7.29098e-05	0.000180935	0.0676027	0.188113	0.00142974	0.0010108	0.00058331	0.584458	4.43266e-05	0.000252432	4.57963e-05	5.60941e-05	3.71788e-05	0.000106804	0.00528857	0.0368439
An12g10180.Aspni5_46006	10	0.115874	0.188469	0.011923	0.00664996	0.0548936	0.0833056	0.0139353	0.0737548	0.0114663	0.197565	0.00296031	0.0214384	0.0046706	0.00272319	0.00293083	0.0124937	0.12962	0.0653265
An07g04930.Aspni5_128077	10	0.094286	0.00566696	0.000902279	0.000764876	0.0230588	0.0420693	0.0023772	0.00945486	0.00570433	0.500575	0.000683925	0.0118416	0.000921168	0.000404415	0.000375812	0.00412277	0.284884	0.0119065
An08g03440.Aspni5_125220	10	0.314736	0.000706404	8.34175e-05	0.000151205	0.0375295	0.210645	0.000967922	0.00152898	0.00218139	0.416559	8.23849e-05	0.000308954	7.5969e-05	6.15366e-05	4.59474e-05	0.000162506	0.0063991	0.00777525
An13g02180.Aspni5_44828	10	0.229195	0.000981908	0.000107744	0.000225732	0.0124676	0.0465421	0.00113742	0.00727336	0.000845807	0.662062	7.86115e-05	0.000649205	8.30001e-05	8.31938e-05	5.76517e-05	0.000234709	0.0241727	0.0138027
An04g06900.Aspni5_57332	10	0.257415	0.00595347	0.00128446	0.00107218	0.0269644	0.0745175	0.00333929	0.0236876	0.0355306	0.349497	0.00182519	0.0103791	0.00176834	0.000642536	0.000629681	0.00622285	0.186657	0.0126138
An15g03770.Aspni5_181869	10	0.0349899	0.00019467	2.25776e-05	4.23603e-05	0.00841576	0.0185318	0.000251891	0.000391534	0.000289603	0.928992	1.8463e-05	0.000150432	1.89422e-05	1.68238e-05	1.19723e-05	5.67783e-05	0.00486212	0.00274287
An02g07560.Aspni5_37106	10	0.175987	0.0046921	0.000465172	0.00054495	0.147542	0.228883	0.00280753	0.00762185	0.00918731	0.388656	0.000402914	0.00117957	0.00044917	0.000239313	0.000212426	0.000776553	0.0153902	0.0149624
An11g02580.Aspni5_121738	10	0.083597	0.00158402	0.000158186	0.00013988	0.0127648	0.0302273	0.000544771	0.00302732	0.00171953	0.830086	0.000113983	0.000861936	0.000140603	6.48039e-05	6.08238e-05	0.000435998	0.0305886	0.00388454
An03g06090.Aspni5_50755	10	0.0988799	0.00523638	0.000813931	0.000940729	0.267952	0.163787	0.00480532	0.00684311	0.053107	0.347653	0.00116262	0.00336812	0.000983532	0.000499731	0.00043563	0.00237307	0.0262313	0.0149277
An09g03780.Aspni5_203039	10	0.175478	0.000192139	2.2705e-05	4.74592e-05	0.00199956	0.0107104	0.000228596	0.00091187	0.000156839	0.787519	1.56253e-05	0.000185227	1.72817e-05	1.75067e-05	1.19871e-05	5.48998e-05	0.018458	0.00397243
An14g03520.Aspni5_49344	10	0.423718	0.000112366	1.00065e-05	2.18204e-05	0.00310273	0.0486779	0.000140125	0.000311981	9.67787e-05	0.519552	6.93845e-06	3.94014e-05	7.22647e-06	7.4133e-06	5.1622e-06	1.65715e-05	0.00138826	0.00278553
An03g00500.Aspni5_45801	10	0.0743469	0.0193629	0.00252453	0.00120026	0.0340877	0.038099	0.00312921	0.0203353	0.00921656	0.379422	0.0013058	0.0233774	0.00230321	0.000650167	0.000734836	0.0111727	0.363336	0.0153949
An07g01350.Aspni5_40189	10	0.154753	0.00107543	0.000181258	0.000234084	0.0140143	0.0381301	0.000967663	0.00569668	0.00357442	0.707975	0.000210896	0.00179834	0.000222449	0.000119844	9.81375e-05	0.000729136	0.0650084	0.0052107
An15g03080.Aspni5_56327	10	0.0436461	0.000380199	4.51365e-05	5.43732e-05	0.00861116	0.0192443	0.000256887	0.000717916	0.000753412	0.914029	3.95633e-05	0.000293385	4.33198e-05	2.48596e-05	2.08674e-05	0.000133347	0.00981891	0.00188742
An13g04080.Aspni5_44950	10	0.169676	0.00742323	0.000778557	0.00288854	0.0758772	0.132063	0.0171485	0.0272194	0.00313389	0.296807	0.000451327	0.00336158	0.000467155	0.000826765	0.000470661	0.00116582	0.0426101	0.217632
An18g01730	10	0.117682	0.00242817	0.000242945	0.000476003	0.0990223	0.360773	0.00311412	0.00187787	0.00240541	0.37795	0.000182544	0.000848526	0.000186393	0.0001799	0.000128351	0.000398374	0.0107161	0.0213878
An16g01600.Aspni5_183506	10	0.0829929	0.000438438	4.2431e-05	0.000103591	0.0335928	0.158843	0.00079629	0.000475266	0.000390941	0.705028	2.96572e-05	0.000186666	3.08939e-05	3.52784e-05	2.31569e-05	7.31999e-05	0.00403689	0.0128809
An01g08690.Aspni5_172555	10	0.0654092	0.000125135	1.413e-05	1.93083e-05	0.00156895	0.00681109	8.71042e-05	0.000446436	0.000155679	0.917702	1.08295e-05	9.36902e-05	1.24073e-05	8.16635e-06	6.57892e-06	3.71295e-05	0.00657477	0.000917536
An02g00590.Aspni5_206434	10	0.17451	0.0239486	0.00206304	0.000997381	0.0235713	0.0501193	0.00262903	0.0258953	0.0072768	0.389966	0.000857323	0.00772339	0.0013684	0.000469262	0.000534986	0.00453802	0.264758	0.0187742
An08g01340.Aspni5_177413	10	0.157992	0.000697353	7.18249e-05	0.000110912	0.0538967	0.274191	0.000699302	0.000910772	0.00155222	0.499579	6.38649e-05	0.000234984	6.59249e-05	4.56308e-05	3.61476e-05	0.000128891	0.00438464	0.00533785
An07g04430.Aspni5_53284	10	0.280643	0.00525824	0.000549417	0.000654461	0.0417642	0.19974	0.00281693	0.00787669	0.00555066	0.407131	0.000422465	0.00175194	0.000475746	0.000285333	0.00024735	0.000974307	0.0278549	0.0160038
An01g00680.Aspni5_36502	10	0.37871	0.00027143	2.22117e-05	4.61115e-05	0.00528845	0.0852036	0.000280678	0.00057223	0.000180092	0.521266	1.42595e-05	8.20961e-05	1.50214e-05	1.54578e-05	1.09435e-05	3.48316e-05	0.00265883	0.00532804
An03g01770.Aspni5_214657	10	0.231321	0.00653581	0.0015222	0.00205471	0.0411835	0.0861033	0.00727035	0.0123428	0.0215724	0.319106	0.00168	0.0136554	0.00166461	0.00109251	0.000877414	0.00563882	0.213443	0.032936
An03g00280.Aspni5_45815	10	0.070182	0.00594161	0.000816596	0.00127942	0.0866103	0.0568601	0.00555261	0.0110766	0.00547162	0.598824	0.00060175	0.00905067	0.000675533	0.000563615	0.000415492	0.00283535	0.111313	0.0319294
An01g00820.Aspni5_171073	10	0.122338	0.00158815	0.000215784	0.000392368	0.00887397	0.0234292	0.00146826	0.0121689	0.0010932	0.562593	0.000145746	0.00284227	0.000167572	0.000158284	0.000111703	0.00068798	0.246734	0.0149916
An15g05130.Aspni5_183005	10	0.113357	0.00154094	0.000166122	0.000152244	0.00664752	0.0204056	0.000533055	0.0027286	0.00102429	0.741503	9.82196e-05	0.00116935	0.000135238	6.80347e-05	6.23954e-05	0.000457754	0.104976	0.00497443
An12g08720.Aspni5_49515	10	0.235843	0.00153883	0.000170729	0.000551616	0.0247891	0.102549	0.00364783	0.00231714	0.000904373	0.481955	0.00010219	0.000955095	0.000107944	0.00016724	9.85699e-05	0.000293174	0.0277566	0.116252
An04g08440.Aspni5_214803	10	0.111584	0.0489184	0.00220676	0.00166897	0.0303887	0.053326	0.00457754	0.0149047	0.0030247	0.419135	0.000551532	0.00871845	0.000829146	0.000594712	0.000560419	0.00327059	0.238243	0.0574979
An15g05020.Aspni5_40672	10	0.201108	0.00578022	0.000556912	0.00106926	0.0687614	0.313095	0.00598858	0.00303178	0.00320505	0.316829	0.000325576	0.0016599	0.000362252	0.000376713	0.000272379	0.00074947	0.0225122	0.0543164
An17g00130.Aspni5_192784	10	0.0651563	0.00507774	0.00102221	0.0010908	0.0519966	0.0451624	0.00390088	0.00862087	0.0124825	0.515584	0.00111263	0.024132	0.00119513	0.000623102	0.00052389	0.00741835	0.240021	0.0148797
An08g08370.Aspni5_207829	10	0.0834115	0.00121696	0.00016987	0.000281978	0.00688678	0.0185345	0.0010479	0.0043056	0.000881535	0.575739	0.000114489	0.00267705	0.000131154	0.000117933	8.50584e-05	0.000602252	0.293551	0.0102461
An11g08810.Aspni5_179309	10	0.151441	0.00687269	0.000480382	0.000543969	0.0239773	0.0743162	0.00213792	0.00314953	0.00187906	0.638632	0.000206331	0.00200056	0.000248815	0.000199505	0.000168402	0.000822174	0.0641172	0.0288075
An08g11190	10	0.128242	0.000318571	3.52593e-05	7.23924e-05	0.0126103	0.0428595	0.000450196	0.000882071	0.000429916	0.801792	2.78035e-05	0.000181881	2.90946e-05	2.71444e-05	1.90421e-05	7.33407e-05	0.00590855	0.00604097
An09g03260.Aspni5_50161	10	0.0635791	0.000469142	5.55273e-05	7.77534e-05	0.0194075	0.0507529	0.000418104	0.000913471	0.00128332	0.852866	5.54208e-05	0.00030761	5.38432e-05	3.50182e-05	2.79954e-05	0.000150707	0.00687451	0.00267214
An02g08230.Aspni5_197549	10	0.0614596	0.00302485	0.000512826	0.000599556	0.028693	0.0350499	0.00222724	0.00592864	0.00542469	0.627862	0.000489569	0.0102214	0.00051134	0.000312349	0.000253939	0.00300502	0.203677	0.0107476
An14g05490.Aspni5_134363	10	0.0946307	0.000136144	1.4371e-05	2.59903e-05	0.00255502	0.0177583	0.000141728	0.000230537	0.000134267	0.878228	1.0141e-05	8.19301e-05	1.09702e-05	9.827e-06	7.1431e-06	3.06062e-05	0.00390861	0.00208583
An01g06350.Aspni5_36042	10	0.0346115	0.000227887	2.22676e-05	3.15571e-05	0.00740373	0.0185783	0.000167771	0.000444702	0.000301156	0.932956	1.72509e-05	0.000112592	1.86576e-05	1.29615e-05	1.03347e-05	5.13785e-05	0.00344124	0.0015907
An15g02880.Aspni5_200640	10	0.293016	0.00398742	0.000403022	0.000337233	0.00874332	0.0343493	0.00105723	0.00898131	0.00233373	0.457382	0.000223103	0.0021232	0.000279707	0.000147403	0.000140545	0.000970984	0.175534	0.0099905
An07g10060	10	0.168317	0.00188427	0.000229948	0.000427675	0.115687	0.201321	0.00267264	0.0062611	0.00548816	0.467728	0.000244323	0.000926929	0.000222869	0.000180447	0.000132682	0.000489207	0.0131077	0.0146798
An16g04820.Aspni5_210481	10	0.196542	0.137065	0.00340547	0.00280431	0.043001	0.114844	0.00814449	0.0158768	0.00405166	0.259936	0.000704437	0.00469175	0.00102343	0.000854088	0.000812456	0.00242934	0.0774999	0.126314
An12g05810.Aspni5_123557	10	0.116526	0.00729706	0.000889305	0.00147737	0.0737067	0.127681	0.00672219	0.00639138	0.0057624	0.537219	0.000632943	0.00604124	0.000635541	0.000614934	0.000447047	0.00223402	0.0681408	0.0375805
An01g10910.Aspni5_171554	10	0.144615	0.00182326	0.000175752	0.000427613	0.110329	0.21333	0.0030766	0.00469842	0.00182842	0.478018	0.000134561	0.000655653	0.000133526	0.000148429	9.89847e-05	0.000294251	0.0102103	0.0300022
An12g10330.Aspni5_205254	10	0.0447842	0.000561115	7.21207e-05	0.000118318	0.00499811	0.0102908	0.000487515	0.00217586	0.000440088	0.81704	4.88464e-05	0.000991167	5.74608e-05	4.86687e-05	3.55046e-05	0.00024576	0.112129	0.00547563
An12g04340.Aspni5_185762	10	0.0539532	0.000856912	9.06713e-05	0.000209724	0.220287	0.179737	0.00171225	0.00088976	0.00127895	0.519433	7.51916e-05	0.000404366	7.17891e-05	7.74781e-05	5.15107e-05	0.000176086	0.00572115	0.0149736
An15g02710.Aspni5_210156	10	0.0552281	0.000151245	1.34894e-05	2.7242e-05	0.00869514	0.0556564	0.000182712	0.000272081	0.000148975	0.875532	9.86552e-06	5.72297e-05	1.01792e-05	9.76448e-06	6.9079e-06	2.45373e-05	0.00148938	0.00248467
An15g06270.Aspni5_40762	10	0.0863441	0.00107572	9.01149e-05	0.000158651	0.0109521	0.0276278	0.000781364	0.00133995	0.000413985	0.82643	4.43773e-05	0.000492668	5.45893e-05	5.36212e-05	3.91851e-05	0.000164894	0.0247178	0.0192192
An02g01400.Aspni5_134398	10	0.0902585	0.00121869	0.000154924	0.000295017	0.0718479	0.118531	0.00182737	0.00175939	0.0017993	0.683595	0.000132847	0.000855867	0.000151154	0.000122778	8.7488e-05	0.00034447	0.0143291	0.0126887
An12g03110.Aspni5_189469	10	0.0454516	0.00153951	0.000185339	0.00022649	0.00690158	0.0133373	0.000782416	0.00337615	0.000902859	0.570495	0.000110311	0.00294996	0.000129331	9.74066e-05	7.79114e-05	0.000726204	0.345337	0.0073737
An01g09110.Aspni5_172165	10	0.205152	0.00430161	0.000341678	0.000983203	0.0275249	0.0713868	0.00511603	0.0112328	0.000989054	0.368601	0.000146119	0.00140663	0.000180855	0.000264894	0.000167287	0.000451727	0.0414408	0.260312
An15g02150.Aspni5_40476	10	0.0806274	0.00759054	0.000557475	0.000996628	0.061161	0.0822214	0.00483964	0.00347506	0.00175284	0.62092	0.000235413	0.0029102	0.000280843	0.000324411	0.000231124	0.000949546	0.0532945	0.0776317
An16g04840.Aspni5_183617	10	0.0905931	0.00377504	0.000520969	0.00103269	0.0652163	0.0650233	0.0052029	0.00416431	0.00313487	0.612212	0.000342804	0.00476198	0.000396468	0.000407215	0.000277278	0.0013783	0.0921456	0.0494152
An01g14670.Aspni5_46255	10	0.0348026	0.000317518	3.30435e-05	5.91123e-05	0.00502578	0.0131802	0.000294559	0.000853862	0.000239561	0.930175	2.25761e-05	0.000259156	2.48828e-05	2.27108e-05	1.6305e-05	8.42263e-05	0.0111198	0.00346952
An08g01070.Aspni5_38603	10	0.121743	0.000939457	8.58619e-05	0.000161375	0.0225131	0.054183	0.000910997	0.00287118	0.000758468	0.771349	5.80609e-05	0.000394804	6.21734e-05	5.8113e-05	4.21603e-05	0.000164574	0.0113225	0.0123816
An11g06350.Aspni5_39181	10	0.0642621	0.00134215	0.000133521	0.000229239	0.041366	0.0853031	0.00132741	0.000912555	0.00104913	0.774673	8.70395e-05	0.000708744	9.62565e-05	8.75421e-05	6.3994e-05	0.000273682	0.0143506	0.0137343
An02g13640	10	0.159581	6.84697e-05	7.61123e-06	1.61024e-05	0.00222874	0.0192194	9.99614e-05	0.000199303	9.45743e-05	0.815246	6.12972e-06	4.0719e-05	6.26775e-06	6.00425e-06	4.16267e-06	1.59118e-05	0.00168215	0.00147805
An15g07000.Aspni5_40824	10	0.0205283	0.000105687	1.2817e-05	2.24525e-05	0.00440987	0.0107282	0.000128088	0.000219414	0.000174262	0.95918	1.10348e-05	9.31316e-05	1.16085e-05	9.34773e-06	6.80307e-06	3.47892e-05	0.0031288	0.00119582
An16g01420.Aspni5_138704	10	0.345026	0.00144398	0.000194433	0.000560635	0.0169034	0.0947045	0.00310226	0.00370491	0.00127794	0.448031	0.000142748	0.00134041	0.000144756	0.000196463	0.000119295	0.00040635	0.0410792	0.0416217
An11g02730.Aspni5_52916	10	0.0247537	0.000147294	1.75444e-05	2.2759e-05	0.00269239	0.00789605	0.000106444	0.000291877	0.000248717	0.956395	1.48179e-05	0.000134992	1.58004e-05	1.01488e-05	8.22323e-06	5.43541e-05	0.0063048	0.000885319
An11g00450.Aspni5_140966	11	0.0113545	0.0249434	0.0397347	0.0701842	0.0325547	0.0167597	0.069398	0.0119904	0.114515	0.0111667	0.200096	0.008974	0.0608335	0.134923	0.151849	0.01529	0.00742808	0.0180047
An18g04730.Aspni5_212091	11	0.00608995	0.00729444	0.0124349	0.0153597	0.0102887	0.00830109	0.0172403	0.00556535	0.129247	0.00500394	0.616378	0.00389182	0.0563581	0.0367384	0.0533201	0.00740097	0.00345	0.0056374
An08g01720.Aspni5_176294	11	0.000741504	0.00117469	0.00402562	0.000647127	0.000796258	0.000656718	0.00060194	0.00140146	0.00978488	0.000820029	0.50588	0.00346362	0.436184	0.00137856	0.00465478	0.0261694	0.001143	0.000476797
An12g09520.Aspni5_136823	11	0.000371918	0.000904501	0.00601833	0.00203195	0.000501365	0.000391692	0.00096894	0.000679411	0.0029489	0.000351448	0.76111	0.000917497	0.0889093	0.0118028	0.118561	0.00272657	0.000391944	0.000413112
An02g04040.Aspni5_52198	11	0.00530757	0.00551592	0.0125014	0.0240228	0.00708661	0.00595802	0.0171983	0.0073013	0.0414352	0.00452964	0.512638	0.00685847	0.0866303	0.118079	0.123976	0.0112443	0.00419079	0.0055268
An01g04600.Aspni5_46686	11	4.60023e-05	8.63836e-05	0.000380927	0.000142301	5.89092e-05	4.78023e-05	9.18007e-05	7.84226e-05	0.00062271	4.32123e-05	0.990378	0.000103932	0.00451006	0.00055655	0.0024124	0.000349931	4.72117e-05	4.31144e-05
An03g05000.Aspni5_133888	11	0.00207807	0.00451599	0.0155498	0.0194726	0.00345045	0.00261616	0.00981507	0.00279175	0.0185978	0.00178029	0.423897	0.00219835	0.0482831	0.113737	0.322639	0.00439903	0.00147898	0.00269887
An01g14940.Aspni5_35378	11	0.0011628	0.00138098	0.00331317	0.000789855	0.00128531	0.00107799	0.000873379	0.00168493	0.0286922	0.00125673	0.801263	0.00360263	0.125517	0.00155886	0.00409485	0.020243	0.00153192	0.000672263
An07g05030.Aspni5_180928	11	0.000549992	0.000855875	0.00240556	0.000617216	0.000684112	0.000542527	0.000595667	0.000842847	0.0136232	0.00058299	0.936395	0.00159506	0.0262203	0.00135192	0.00376894	0.00830252	0.000672778	0.000394014
An08g00210.Aspni5_55910	11	6.2716e-06	1.06796e-05	4.3326e-05	1.20306e-05	7.88039e-06	6.30209e-06	9.25916e-06	1.07442e-05	9.96471e-05	6.25241e-06	0.997815	1.78361e-05	0.00167829	3.81215e-05	0.000150492	7.55824e-05	7.19951e-06	5.1032e-06
An09g04200.Aspni5_43273	11	0.00417946	0.00705054	0.0167286	0.00304099	0.00463314	0.00384774	0.00317832	0.00676235	0.0825994	0.00465109	0.630048	0.0132667	0.104916	0.00513642	0.0136613	0.0878449	0.00580223	0.00265327
An11g07960	11	0.00019835	0.000263075	0.000850285	0.000611807	0.000257919	0.000204559	0.000430593	0.00033876	0.00275314	0.000187341	0.971562	0.000473788	0.0109045	0.00274458	0.00652981	0.00129853	0.000205339	0.000185144
An15g03900.Aspni5_53463	11	0.00221364	0.00262502	0.00463472	0.0015591	0.00294754	0.00233417	0.00198059	0.00266075	0.142022	0.00228167	0.768138	0.00340037	0.0377672	0.00271795	0.00588354	0.0133398	0.00214151	0.00135259
An05g01850.Aspni5_132832	11	0.000438612	0.000748117	0.00303582	0.00220132	0.000577366	0.000464337	0.00120183	0.000751009	0.00444104	0.000403381	0.903265	0.000968178	0.0226368	0.0129611	0.0424987	0.00250391	0.000435302	0.000468032
An17g00930.Aspni5_51025	11	0.00151554	0.00278446	0.00888094	0.00541921	0.00266778	0.00183178	0.00415989	0.00213778	0.0178764	0.0014617	0.705548	0.0022339	0.154276	0.0200067	0.0610335	0.0053076	0.00127931	0.00157958
An03g06710.Aspni5_191597	11	0.00854289	0.0129592	0.022625	0.00479925	0.00974531	0.00809962	0.00578725	0.0108246	0.228114	0.00943017	0.440101	0.0180833	0.0907283	0.00697191	0.016023	0.0915352	0.0105232	0.00510644
An18g04290.Aspni5_187777	11	0.0012295	0.00244825	0.00681492	0.00162458	0.00200851	0.00146442	0.00171189	0.00142389	0.0298478	0.00119416	0.723609	0.00141238	0.203859	0.00332497	0.0115693	0.00451559	0.000991742	0.000949872
An15g07520.Aspni5_48891	11	0.000202306	0.000502877	0.00301547	0.00031618	0.000227153	0.000189611	0.000229434	0.000428798	0.00226501	0.000204625	0.753755	0.000647931	0.228453	0.000784587	0.00447713	0.00388423	0.000259319	0.000157074
An01g08420.Aspni5_205810	11	7.04866e-05	0.000138281	0.000617137	0.000122876	8.4493e-05	6.84942e-05	9.29083e-05	0.000125431	0.00105059	7.21491e-05	0.982146	0.000238607	0.0119843	0.000342022	0.00142521	0.00127573	8.87999e-05	5.69295e-05
An08g11610	11	6.51823e-05	0.000115889	0.000432016	9.96362e-05	8.55874e-05	6.64897e-05	8.43965e-05	0.000107317	0.00106169	6.91227e-05	0.975889	0.000209906	0.0192871	0.000271914	0.000995418	0.0010303	7.92151e-05	5.02641e-05
An04g07120.Aspni5_51125	11	7.91098e-05	0.000130044	0.00043986	0.000126561	9.28371e-05	7.76652e-05	0.000103846	0.000158499	0.00151507	7.50173e-05	0.987453	0.00016548	0.00731445	0.000330406	0.00113271	0.000662172	8.27936e-05	6.0302e-05
An01g05620.Aspni5_46638	11	0.000172674	0.000263866	0.000875851	0.000595157	0.000243632	0.000191015	0.000418401	0.0002571	0.00257202	0.000161	0.974016	0.000326765	0.00899714	0.00261605	0.00708929	0.000876724	0.000160326	0.000167069
An06g00630.Aspni5_207595	11	1.45643e-05	2.83224e-05	0.000137485	3.91232e-05	1.87518e-05	1.49419e-05	2.6091e-05	2.5701e-05	0.000187117	1.40886e-05	0.993826	3.73456e-05	0.00456738	0.000146559	0.000747921	0.000139332	1.58342e-05	1.31075e-05
An15g05750.Aspni5_53494	11	0.000652195	0.000834498	0.00212385	0.00105036	0.000796462	0.000704454	0.000971373	0.000866305	0.0124214	0.000584917	0.93676	0.000917837	0.0280504	0.00278193	0.00688759	0.00255276	0.000556186	0.000487418
An11g05000.Aspni5_52970	11	4.53347e-05	8.46734e-05	0.000387454	0.000151624	5.905e-05	4.74422e-05	9.50377e-05	7.5729e-05	0.000564251	4.28242e-05	0.988307	0.000106659	0.00594547	0.000652686	0.00299717	0.0003475	4.69086e-05	4.33449e-05
An12g02340.Aspni5_131911	11	0.0175472	0.0227696	0.0512713	0.0457644	0.0123017	0.0135284	0.0256485	0.0973287	0.0628954	0.0124574	0.232267	0.0179713	0.0964788	0.0840036	0.144676	0.0316214	0.0154042	0.0160655
An02g01870.Aspni5_52139	11	2.16416e-05	3.35466e-05	0.000123053	3.90523e-05	2.6506e-05	2.12596e-05	3.07826e-05	3.87781e-05	0.000352041	2.19055e-05	0.995128	7.00726e-05	0.00321536	0.00012176	0.000406815	0.000306037	2.61966e-05	1.73138e-05
An11g09050	11	0.000871762	0.00255513	0.0209654	0.00565556	0.00108511	0.000876677	0.00225165	0.00185591	0.00541674	0.000831183	0.473796	0.00260199	0.0789357	0.0311191	0.360979	0.00816187	0.00100958	0.00103169
An16g08830.Aspni5_126807	11	0.00287647	0.00388897	0.00731461	0.00802748	0.00570844	0.00372343	0.00851822	0.00347464	0.0834196	0.00277259	0.769795	0.00322589	0.0314085	0.0219486	0.0316242	0.00721188	0.00213737	0.00292433
An12g02920.Aspni5_189361	11	0.00117175	0.00176084	0.00529471	0.0011674	0.00155777	0.00114437	0.00118309	0.00160786	0.0211574	0.00130483	0.600915	0.00389612	0.325734	0.00254226	0.00766219	0.0195121	0.00155505	0.00083321
An18g01760.Aspni5_187615	11	0.000192216	0.000285913	0.000826158	0.000187783	0.000234335	0.000190932	0.000188824	0.000300448	0.00492331	0.000194479	0.948096	0.000418349	0.0399665	0.000409538	0.00130404	0.00194519	0.000210424	0.000125804
An09g01130.Aspni5_56955	11	0.000827151	0.00177987	0.00920605	0.00701401	0.00118329	0.00090366	0.00294453	0.00144297	0.00582318	0.000769605	0.465601	0.0018321	0.0609618	0.0632354	0.37035	0.00427781	0.00081803	0.00102973
An18g05910.Aspni5_54233	11	0.000814384	0.00162665	0.00908029	0.00336941	0.000915966	0.000816828	0.00175288	0.00130537	0.00637811	0.000704019	0.746191	0.00155533	0.107095	0.0151877	0.0973767	0.00422115	0.000794959	0.000814518
An01g14740.Aspni5_55227	11	0.00161245	0.00320533	0.00789232	0.0017285	0.00278557	0.00191343	0.0019475	0.00204641	0.037448	0.00173693	0.637181	0.00242623	0.272862	0.00332944	0.0104156	0.00881127	0.00148028	0.00117781
An15g05440.Aspni5_56345	11	0.00764354	0.00929154	0.016854	0.00324595	0.00776106	0.00716273	0.0040807	0.00786735	0.128227	0.00844062	0.376113	0.0171939	0.29445	0.00496659	0.0121581	0.0811316	0.00964166	0.00377034
An01g13220.Aspni5_51731	11	2.09672e-05	3.0735e-05	9.90411e-05	3.87094e-05	2.66406e-05	2.19544e-05	3.27613e-05	3.07086e-05	0.000468186	1.94239e-05	0.996637	3.73223e-05	0.00189685	0.000114864	0.000363352	0.000124841	1.98574e-05	1.66944e-05
An15g06860.Aspni5_210358	11	0.00117285	0.00122693	0.00216915	0.000894634	0.0016507	0.00128743	0.00116054	0.00135103	0.0736518	0.00120811	0.870295	0.00180403	0.0287241	0.00172774	0.00354407	0.00632455	0.00109033	0.000717393
An01g10350.Aspni5_46429	11	0.000117064	0.00020524	0.000867931	0.000186993	0.000140898	0.000112402	0.000147176	0.000229244	0.00152607	0.000119519	0.883533	0.000378959	0.107675	0.000530639	0.00221227	0.00178095	0.000146014	9.06893e-05
An02g06520.Aspni5_37025	11	0.000515066	0.00110686	0.005085	0.000599412	0.000632439	0.000483595	0.000509087	0.000871834	0.00607766	0.000599329	0.480908	0.00298145	0.463343	0.0013688	0.00560854	0.0281012	0.000826388	0.000382554
An13g02530.Aspni5_44851	11	0.00346112	0.00397265	0.00666058	0.00207208	0.00559533	0.0037518	0.00289081	0.00383957	0.183009	0.00414718	0.607432	0.00750246	0.116107	0.00357029	0.00757047	0.0323949	0.00393054	0.002092
An16g05580.Aspni5_121960	11	0.00182214	0.00311686	0.00739303	0.00147444	0.00259578	0.00203946	0.00173847	0.00181417	0.06605	0.00182239	0.732079	0.0023201	0.153501	0.00259859	0.00792347	0.00891688	0.00161296	0.00118096
An08g09030.Aspni5_38015	11	0.000101326	0.000265302	0.00168987	0.000318539	0.000147846	0.000109209	0.00020112	0.000167607	0.00112507	0.000102407	0.909815	0.000266124	0.074414	0.00117763	0.00885161	0.0010369	0.000111071	9.97468e-05
An06g02630	11	0.00731342	0.00861277	0.0152468	0.00621047	0.00828613	0.00701186	0.00691408	0.0101625	0.164926	0.00770789	0.575892	0.0175513	0.0543796	0.0107927	0.0198368	0.0654294	0.00876794	0.00495869
An18g06410.Aspni5_56846	11	0.00208666	0.00305782	0.00988941	0.0196859	0.00294119	0.00228474	0.00891123	0.0035969	0.0139514	0.00187839	0.37972	0.00400099	0.0493492	0.218618	0.268268	0.00718577	0.0019284	0.00264618
An11g04180.Aspni5_52945	11	3.065e-05	6.30808e-05	0.000273525	4.86893e-05	3.91371e-05	3.08948e-05	3.94779e-05	5.08167e-05	0.000553863	3.13268e-05	0.989602	8.42794e-05	0.00797972	0.000126329	0.000549021	0.000437247	3.57323e-05	2.41504e-05
An07g09760.Aspni5_39613	11	0.00128822	0.00244683	0.00974276	0.00125781	0.00140608	0.0011477	0.00109921	0.00211068	0.0143678	0.00150968	0.546997	0.00941452	0.277694	0.00267729	0.00934175	0.11431	0.00229297	0.000895777
An18g02830	11	0.0122143	0.0123523	0.0192506	0.00856753	0.0113897	0.0105843	0.00954061	0.0236208	0.205242	0.0121549	0.443769	0.0258576	0.0610224	0.0135345	0.0231619	0.0854335	0.0147502	0.00755441
An02g06660.Aspni5_52274	11	6.80532e-05	0.000167263	0.000875991	0.000135103	9.11229e-05	7.18832e-05	0.000102006	0.000105745	0.00108637	6.5738e-05	0.961422	0.000132383	0.0325415	0.000362298	0.00209357	0.000552945	6.8522e-05	5.76803e-05
An13g00400.Aspni5_119606	11	0.00646782	0.00478002	0.00712622	0.00248884	0.00605854	0.00563478	0.00338204	0.00878466	0.257678	0.00676868	0.509393	0.0135569	0.0892457	0.00398883	0.00761415	0.0561962	0.00789123	0.00294426
An16g07970.Aspni5_214515	11	0.0109429	0.0175953	0.0291193	0.0441887	0.0192126	0.0158671	0.0435138	0.00852045	0.144249	0.00864541	0.360252	0.00580206	0.0532991	0.0900348	0.120407	0.010232	0.00568173	0.0124371
An09g06330.Aspni5_43119	11	0.000896783	0.00143805	0.00562107	0.00381138	0.0010937	0.000949197	0.00221239	0.00136612	0.0081197	0.000777476	0.822322	0.0015209	0.0600471	0.0189404	0.0655852	0.0035977	0.000807873	0.000893423
An02g06020.Aspni5_122237	11	0.000450472	0.00128173	0.00918539	0.00221967	0.000612844	0.000490847	0.0011097	0.000751488	0.00367031	0.000421814	0.7577	0.000942569	0.0956405	0.010216	0.111475	0.00289844	0.000445356	0.000487454
An11g00260.Aspni5_123599	11	0.0107105	0.0126806	0.0418333	0.0161799	0.00612369	0.00719445	0.00947251	0.0566672	0.0369113	0.00829624	0.328359	0.0274258	0.222835	0.0355399	0.0914984	0.0660625	0.014562	0.00764767
An01g12810.Aspni5_205494	11	0.00634158	0.00659171	0.0123925	0.0512327	0.00937135	0.00731288	0.0327241	0.0110623	0.0494483	0.00535606	0.305533	0.00710205	0.0366667	0.294211	0.141486	0.0104823	0.00467687	0.00800942
An03g05930.Aspni5_44563	11	0.00170965	0.00178029	0.00498188	0.0023604	0.00169854	0.00146609	0.00194274	0.0035303	0.0175618	0.00180659	0.801704	0.0112937	0.0762631	0.00690249	0.0141027	0.0468757	0.00276321	0.00125735
An07g09790	11	0.00245126	0.00248588	0.0056896	0.00198144	0.00262624	0.00224189	0.0020835	0.00380458	0.0342947	0.00269364	0.688372	0.0104073	0.176887	0.00437929	0.00963101	0.0449549	0.00351788	0.00149766
An02g14280.Aspni5_52480	11	0.00542485	0.00578462	0.0117953	0.0408769	0.00795662	0.00648975	0.0271859	0.0066339	0.0511562	0.00444608	0.388215	0.00548825	0.0364779	0.238975	0.144115	0.00854955	0.00377941	0.00665032
An12g03580.Aspni5_128428	11	0.00122481	0.00224375	0.00777114	0.0071245	0.00187771	0.00139237	0.00414991	0.00213431	0.0141315	0.00108941	0.765364	0.00171487	0.0441836	0.0358821	0.103365	0.00392883	0.00101087	0.00141187
An01g06460.Aspni5_126217	11	0.0010658	0.00237071	0.0107843	0.00200625	0.0012445	0.00106034	0.00150171	0.00167549	0.015159	0.000947745	0.807136	0.00161075	0.118613	0.00471325	0.0225234	0.00568243	0.00100651	0.000898817
An16g08140	11	0.000112617	0.000290188	0.00207253	0.000235314	0.000136323	0.000109515	0.000156246	0.000213512	0.001114	0.000113642	0.537313	0.000361957	0.450012	0.000694348	0.00498945	0.00183801	0.0001405	9.671e-05
An04g09570.Aspni5_55198	11	0.00499923	0.0082353	0.0147714	0.00436328	0.00653318	0.00553718	0.00499774	0.00842944	0.114489	0.00472094	0.658052	0.00498979	0.112129	0.00715205	0.0179467	0.0155227	0.00392597	0.0032054
An03g00190.Aspni5_45821	11	0.00251712	0.0036376	0.0138034	0.0199061	0.00291851	0.0023983	0.00795823	0.00562162	0.0124045	0.00236766	0.331739	0.00925674	0.066942	0.201287	0.2936	0.0174644	0.00309858	0.00308006
An11g03290.Aspni5_208738	11	0.000108518	0.000244774	0.00149257	0.000226566	0.000126147	0.000105273	0.000153473	0.000188023	0.00127645	0.000104071	0.91065	0.000284773	0.0786696	0.000672642	0.00420372	0.00127612	0.000125122	9.19357e-05
An12g00870.Aspni5_141284	11	8.28745e-05	0.000215292	0.00127821	0.000212492	0.000110567	8.61597e-05	0.000140942	0.000139647	0.00109099	8.25038e-05	0.972075	0.000214843	0.0184497	0.000657192	0.00403888	0.000955492	9.23478e-05	7.66641e-05
An06g00280.Aspni5_52515	11	0.000124853	0.000194923	0.000534282	0.000247901	0.00020216	0.00014839	0.000237136	0.000153789	0.00352525	0.000119647	0.982507	0.000175005	0.00843471	0.000701895	0.00196469	0.000518904	0.000103982	0.000105872
An18g04260.Aspni5_134049	11	0.0015784	0.0019838	0.00414572	0.00124227	0.00194159	0.00156339	0.00141583	0.00216716	0.0607696	0.00167529	0.851289	0.00363507	0.0388713	0.00234696	0.00543393	0.0171293	0.00181338	0.000997987
An01g11660.Aspni5_51773	11	0.00257739	0.00341061	0.00785375	0.00195984	0.00285699	0.00237848	0.00208536	0.0038018	0.0600538	0.00285568	0.756538	0.00930248	0.0691356	0.00368593	0.00886504	0.0573922	0.0036254	0.00162199
An07g09840.Aspni5_209272	11	0.000198304	0.000250656	0.000785687	0.000524282	0.000245588	0.000203285	0.000386825	0.000325929	0.00271213	0.000184793	0.972101	0.000450557	0.0126444	0.00215746	0.00522189	0.00123173	0.000201862	0.000173539
An08g10750.Aspni5_52560	11	0.00138607	0.00285855	0.0128578	0.00668867	0.0019959	0.00156351	0.00385064	0.00198873	0.0110585	0.00125153	0.559476	0.00217333	0.197636	0.031085	0.156328	0.00508118	0.00121295	0.00150829
An04g00520.Aspni5_144231	11	0.00307276	0.00299837	0.00460774	0.00287513	0.00534024	0.00355906	0.00398926	0.00355412	0.19343	0.00338693	0.698356	0.00516876	0.0346741	0.00565613	0.00893679	0.015293	0.00292077	0.00218076
An01g13390.Aspni5_51725	11	0.0321584	0.0121433	0.0150872	0.0217326	0.0176738	0.0234479	0.0249944	0.0791254	0.229962	0.0209313	0.28745	0.0226955	0.066922	0.0361809	0.0365604	0.0324901	0.0237198	0.0167245
An01g03350.Aspni5_206219	11	0.000209093	0.000521223	0.00321251	0.000975609	0.000282538	0.000223208	0.000509803	0.000370703	0.00205984	0.000195407	0.9164	0.000451971	0.0308285	0.00458819	0.0373048	0.00143426	0.000209708	0.000222785
An12g04250.Aspni5_186310	12	0.00348643	0.00129874	0.000627848	0.000356757	0.00106951	0.00135898	0.000501172	0.00768858	0.000899677	0.00675131	0.000412197	0.778192	0.000699311	0.000261102	0.000274467	0.0186873	0.175915	0.00151987
An14g00860.Aspni5_185301	12	6.82802e-05	4.63772e-05	4.84753e-05	2.31105e-05	3.94634e-05	3.88531e-05	2.56385e-05	0.000121633	6.39555e-05	0.000114693	5.90684e-05	0.987447	9.04324e-05	2.55749e-05	3.01644e-05	0.0109958	0.000718258	4.31449e-05
An12g00950.Aspni5_189722	12	0.000138449	0.000106327	9.89156e-05	5.97458e-05	8.43909e-05	8.06163e-05	6.29784e-05	0.000215969	8.32402e-05	0.000242013	7.28815e-05	0.991796	0.000126365	5.84681e-05	6.03406e-05	0.00503462	0.0015652	0.000113477
An11g03760.Aspni5_52941	12	0.00502848	0.00536992	0.00361476	0.001005	0.00333224	0.00291634	0.00132588	0.00572395	0.00321329	0.0106643	0.00182152	0.71424	0.00435033	0.000838149	0.00115135	0.167968	0.0642897	0.00314744
An06g00760.Aspni5_47247	12	0.000966307	0.00102348	0.00186754	0.000733464	0.000736245	0.000657701	0.000637705	0.00179075	0.00155585	0.00142565	0.00316981	0.523429	0.00514037	0.00112652	0.0015805	0.448266	0.0051329	0.00076081
An08g09850.Aspni5_52587	12	0.0148623	0.0120965	0.00838916	0.00302118	0.0040816	0.00573523	0.00292764	0.123479	0.00428568	0.0184536	0.00323409	0.471266	0.00683721	0.00226754	0.00292058	0.0967663	0.211393	0.00798352
An07g08940.Aspni5_135787	12	0.000407572	0.000335079	0.000344323	0.000128162	0.000280714	0.00025421	0.000152067	0.000601882	0.000517423	0.000741435	0.000445763	0.820032	0.000652158	0.000141487	0.000184384	0.170915	0.00361649	0.00025009
An11g03580.Aspni5_178468	12	0.0351873	0.0677518	0.0188177	0.00491592	0.039817	0.0265333	0.0084678	0.0330628	0.0232102	0.100147	0.00740654	0.220261	0.0135583	0.00327591	0.00443617	0.17269	0.197842	0.0226182
An12g04610.Aspni5_211595	12	0.0032325	0.00136187	0.000870635	0.000572514	0.00203547	0.00194909	0.00089725	0.00283005	0.00276701	0.00684742	0.00122908	0.874805	0.00138702	0.000528875	0.000530232	0.0617215	0.0347341	0.00170075
An10g00970.Aspni5_45030	12	0.000666521	0.000357407	0.000215	0.000166456	0.000374659	0.00036577	0.000221567	0.000803362	0.000266856	0.00138837	0.000151191	0.975943	0.000231669	0.000132698	0.000120969	0.00647296	0.0116192	0.00050247
An09g00120.Aspni5_51662	12	0.000653859	0.00101403	0.00101851	0.000232474	0.000384033	0.000371298	0.000229251	0.00153287	0.000427672	0.00115545	0.000410174	0.871028	0.0009653	0.000213532	0.000316134	0.111905	0.00767037	0.000472614
An11g03540.Aspni5_178309	12	0.0059132	0.0121532	0.0116829	0.00209184	0.00297169	0.00307937	0.00189818	0.0241299	0.00312079	0.00920346	0.00294479	0.582101	0.00775186	0.00172884	0.00276085	0.261822	0.06028	0.00436633
An01g01780.Aspni5_171681	12	0.000614264	0.000556782	0.000576075	0.000351929	0.000414046	0.00038235	0.000344557	0.000865685	0.000393261	0.00104061	0.000387275	0.966079	0.000693181	0.000357279	0.000367635	0.0205317	0.00547412	0.000570775
An04g07370.Aspni5_45265	12	0.011335	0.00345787	0.00187445	0.00118461	0.00351774	0.0044449	0.00170506	0.0455731	0.00487521	0.018643	0.00202128	0.592396	0.00253593	0.000948492	0.00098812	0.0684356	0.231727	0.00433601
An16g06140.Aspni5_125691	12	0.017048	0.00771408	0.00797274	0.00522649	0.0057776	0.00730646	0.00509257	0.227233	0.0115206	0.0181507	0.0110209	0.387273	0.0168849	0.00551982	0.00625876	0.145672	0.105456	0.00887236
An01g12450.Aspni5_55270	12	0.000292029	0.000225683	0.000180486	7.68778e-05	0.000120895	0.000138041	8.06651e-05	0.000741011	0.000136169	0.000475134	0.000103235	0.98041	0.000175353	6.60647e-05	7.78668e-05	0.0110536	0.00546037	0.000186177
An09g02160.Aspni5_189254	12	0.00053391	0.000376533	0.000436091	0.00019269	0.000341386	0.000324921	0.000216905	0.000852908	0.000745034	0.000872722	0.000749258	0.813114	0.000970882	0.000232712	0.000290511	0.175215	0.00420668	0.000327598
An05g02390.Aspni5_43953	12	0.000549733	0.000496935	0.0006342	0.000214028	0.000374171	0.000331983	0.000227705	0.00115548	0.000676121	0.000916519	0.000767593	0.743616	0.00163967	0.000254776	0.000359377	0.242898	0.00452769	0.00035972
An14g01620.Aspni5_41596	12	0.00887807	0.0027623	0.00135465	0.000839839	0.00491887	0.00484773	0.00153667	0.00563252	0.00556932	0.0225674	0.00164194	0.717468	0.00206641	0.000685246	0.000700828	0.0661565	0.148694	0.0036798
Aspni5_208521	12	0.0102995	0.022435	0.0481283	0.0341464	0.00885838	0.00775884	0.0158495	0.0182198	0.00786267	0.013584	0.0150658	0.462517	0.027763	0.0440872	0.0449722	0.163998	0.0378299	0.0166246
An04g09360.Aspni5_51400	12	0.000176009	0.000101144	8.92173e-05	6.38915e-05	9.17855e-05	9.45198e-05	6.98521e-05	0.000309946	9.55735e-05	0.000292632	7.84228e-05	0.991825	0.000129208	6.24048e-05	6.05561e-05	0.00411044	0.00221982	0.000129239
An02g12450.Aspni5_172944	12	0.00351377	0.00162076	0.00114935	0.000582792	0.0021112	0.0019625	0.000861181	0.00528235	0.00283026	0.00713865	0.00151837	0.835942	0.00279299	0.000562291	0.000648266	0.0893949	0.0404104	0.00167771
An08g04640.Aspni5_52700	12	0.0176022	0.0471508	0.0629893	0.0117773	0.00735888	0.00905082	0.00759238	0.137813	0.00824428	0.0199633	0.0106416	0.297937	0.0238538	0.00950949	0.0156931	0.205334	0.0921613	0.0153278
An16g00500.Aspni5_184185	12	0.024291	0.0112681	0.00833575	0.00715909	0.0109359	0.0125623	0.0087723	0.0182684	0.0103276	0.0337881	0.00591627	0.54031	0.00905691	0.00580399	0.00532775	0.0805055	0.188349	0.019022
An18g04800.Aspni5_42916	12	0.000336916	0.000182422	0.000130171	5.66948e-05	0.000157628	0.000165569	7.42078e-05	0.00067606	0.000202438	0.000645884	0.000121157	0.974562	0.000217552	5.15888e-05	6.16162e-05	0.0156432	0.00655012	0.000164607
An04g06300.Aspni5_193387	12	0.0321751	0.0653878	0.0267445	0.0117815	0.0731407	0.0344916	0.0206119	0.0257372	0.0402276	0.0828932	0.016119	0.219086	0.0213152	0.00878004	0.0102051	0.183234	0.0954285	0.032641
An03g06310.Aspni5_44585	12	0.000636963	0.000601957	0.000662576	0.000442523	0.000434643	0.000396863	0.000402181	0.0010944	0.000414826	0.00104317	0.000446457	0.964202	0.000777927	0.000463493	0.000460748	0.0215791	0.00530816	0.000632289
An01g01750.Aspni5_55493	12	0.00116657	0.000829297	0.000841803	0.000365863	0.000496361	0.000559492	0.000361091	0.00564226	0.000780476	0.001677	0.000750905	0.896184	0.00124934	0.00036922	0.00045758	0.0739501	0.0136291	0.000689708
An02g02540	12	6.74132e-05	4.04436e-05	2.98343e-05	1.83749e-05	3.60682e-05	3.62532e-05	2.22707e-05	9.82959e-05	3.3921e-05	0.000127921	2.28406e-05	0.996602	3.71317e-05	1.63048e-05	1.65371e-05	0.00163599	0.00111177	4.6686e-05
An01g10640.Aspni5_135398	12	0.000385563	0.000186069	0.000114787	8.01849e-05	0.000169987	0.000188848	0.000102832	0.000520767	0.000140611	0.00073458	8.0855e-05	0.984044	0.000124928	6.42535e-05	6.14858e-05	0.00399087	0.00876177	0.000248098
An12g05210.Aspni5_49637	12	0.00776642	0.00208677	0.00115603	0.00111084	0.00204159	0.00278423	0.00144346	0.0154689	0.00164999	0.0114272	0.000810229	0.648821	0.00122794	0.000792893	0.000684238	0.0179065	0.278492	0.00433005
An15g02070.Aspni5_40468	12	0.014118	0.00477484	0.00330006	0.00206848	0.00432414	0.00558204	0.00261151	0.106941	0.00772267	0.0187519	0.00421023	0.531261	0.00534539	0.00183556	0.00198508	0.110538	0.168896	0.00573387
An03g01670.Aspni5_194603	12	0.00578294	0.0080553	0.0152988	0.0124134	0.00477724	0.00417983	0.00730885	0.0109635	0.00542642	0.00786706	0.010659	0.652863	0.016815	0.0188067	0.0180534	0.168813	0.0243876	0.00752936
An01g11520.Aspni5_141677	12	0.000408957	0.000384815	0.000513127	0.000230185	0.0002949	0.000265192	0.000225633	0.000641934	0.00048311	0.000664675	0.000606201	0.892298	0.000920453	0.00028647	0.000351827	0.0981564	0.00294835	0.000320097
An04g09700.Aspni5_46065	12	0.000606517	0.000566719	0.000776104	0.000309008	0.00045445	0.000401528	0.000317406	0.000959189	0.000938064	0.000987823	0.00120743	0.654747	0.00165432	0.00039958	0.000526146	0.330734	0.00397958	0.000435702
An01g00210.Aspni5_46876	12	0.00575203	0.00158596	0.000637155	0.000552854	0.00188206	0.00232951	0.000885386	0.00688851	0.00112371	0.0129388	0.000427739	0.60642	0.000611426	0.000364738	0.000319922	0.0119722	0.342362	0.0029456
An15g05370.Aspni5_182156	12	0.0106204	0.00235225	0.000887056	0.000914724	0.00406876	0.00457501	0.0016671	0.0119071	0.00215495	0.0272366	0.000708396	0.470105	0.000959909	0.000600475	0.000494497	0.0151889	0.440204	0.0053552
An13g03810.Aspni5_131509	12	0.0413063	0.0196151	0.00888609	0.00681409	0.0698029	0.0404428	0.0157348	0.014599	0.0457146	0.117555	0.0115963	0.291446	0.014716	0.00556834	0.00531119	0.114144	0.150092	0.0266568
An09g01300.Aspni5_141039	12	0.0259393	0.0155273	0.0165794	0.0354603	0.0162029	0.0165742	0.0288082	0.0283762	0.0148997	0.0308134	0.0143261	0.461547	0.017767	0.0366722	0.0217936	0.0855903	0.0981429	0.03498
An02g13630.Aspni5_37552	12	0.00222096	0.000885737	0.000486341	0.000299609	0.000730933	0.000886659	0.00039444	0.00655431	0.000687478	0.00396566	0.000343884	0.881158	0.000540126	0.000227715	0.000233204	0.0165292	0.0827511	0.00110498
An09g00840.Aspni5_188224	12	0.000771469	0.000337901	0.000240325	0.000146782	0.000322319	0.000362371	0.000186968	0.00181613	0.000459823	0.00131517	0.000266425	0.960012	0.00033672	0.000132943	0.000138683	0.0194105	0.0133453	0.000398217
An06g00190.Aspni5_55665	12	0.0026643	0.00647817	0.0194024	0.00379299	0.00196286	0.00179111	0.00222186	0.00668054	0.00260236	0.00364613	0.00614711	0.48361	0.017455	0.00515557	0.00940096	0.410625	0.0134689	0.00289468
An09g01270.Aspni5_189129	12	0.0165604	0.00805058	0.00539528	0.00459882	0.00511744	0.00663547	0.00460112	0.240195	0.00476978	0.0202645	0.00339538	0.427961	0.0054761	0.00348722	0.00328228	0.053303	0.176006	0.0109002
An11g04040.Aspni5_178172	12	8.20286e-05	6.21161e-05	6.98767e-05	3.2698e-05	4.42214e-05	4.46054e-05	3.24951e-05	0.000213768	6.2359e-05	0.000129617	6.66373e-05	0.988853	0.00012443	3.59493e-05	4.30251e-05	0.00915968	0.000888142	5.57719e-05
An12g03860.Aspni5_49710	12	0.0209491	0.00423525	0.00235382	0.0013318	0.00732867	0.00897087	0.00237099	0.0224478	0.0172159	0.0384169	0.00441758	0.439468	0.00540124	0.00117739	0.00131298	0.126363	0.29073	0.00550976
An19g00270.Aspni5_55212	12	0.000458922	0.000372771	0.000374988	0.000255956	0.000295956	0.00027691	0.000252086	0.000724137	0.000281669	0.000768568	0.000271597	0.976539	0.000471293	0.000259439	0.000255205	0.0134066	0.00431425	0.00042027
An02g10840.Aspni5_37347	12	0.035601	0.150071	0.0540113	0.0188985	0.0824533	0.0419926	0.0291065	0.0201479	0.0240428	0.0840957	0.0131875	0.151519	0.0292428	0.0123108	0.0152121	0.101667	0.0879578	0.0484824
An14g05820.Aspni5_41910	12	0.0114705	0.0285849	0.0200396	0.00250749	0.00597667	0.006374	0.00271216	0.026117	0.0059376	0.019924	0.00464937	0.391127	0.0149771	0.00198842	0.00347793	0.345027	0.102455	0.0066547
An05g02440.Aspni5_43957	12	0.000205072	0.000177442	0.000203993	0.000106506	0.000138194	0.000127592	0.000106724	0.000316929	0.000182606	0.000342356	0.000194587	0.974441	0.000304532	0.000120123	0.000134726	0.0209716	0.00176022	0.000165491
An16g01850.Aspni5_201205	12	0.029432	0.07292	0.071001	0.10019	0.0168727	0.0183643	0.0395683	0.0660712	0.00855959	0.0325233	0.00920306	0.201548	0.0172262	0.0501599	0.0388017	0.0569137	0.0997793	0.0708657
An12g05960.Aspni5_56689	12	0.0120219	0.0286614	0.0930996	0.0720166	0.00830403	0.0082438	0.0203556	0.0439283	0.00885216	0.0127946	0.0230125	0.21138	0.0445855	0.111301	0.127059	0.119706	0.0350702	0.0196088
An14g04370.Aspni5_41815	12	0.000320733	0.000284969	0.000362313	0.000177194	0.000225707	0.000204839	0.000174965	0.000506042	0.00034313	0.000523797	0.000410053	0.939789	0.000634718	0.000215572	0.000253467	0.0528845	0.00243597	0.0002532
An09g03010.Aspni5_136869	12	0.00916005	0.00545891	0.00883358	0.00870894	0.00556414	0.00582234	0.00719389	0.016652	0.0140056	0.0106616	0.0268793	0.548641	0.0242088	0.0154202	0.0142887	0.236398	0.0348544	0.00724833
An03g01060.Aspni5_45767	12	0.0022765	0.00130184	0.0015088	0.000967163	0.0011528	0.00121595	0.000965214	0.00871283	0.00248379	0.00311077	0.00276947	0.806001	0.00315302	0.00118304	0.00128929	0.143839	0.0166444	0.00142466
An13g03800.Aspni5_191883	12	0.0438816	0.0454227	0.0515263	0.0786096	0.0286574	0.0336788	0.0564273	0.0292845	0.0261905	0.0443944	0.0274442	0.152674	0.0354897	0.0710625	0.0544103	0.0749164	0.0847992	0.0611307
An01g01260.Aspni5_46827	12	0.000353619	0.000173099	0.000114426	8.90002e-05	0.000160244	0.000171975	0.000108312	0.000579789	0.000128831	0.000641809	7.94864e-05	0.98598	0.000127164	7.22107e-05	6.64291e-05	0.00346172	0.00743815	0.000253861
An01g00530.Aspni5_52082	12	0.000340954	0.000277174	0.000219759	0.000135102	0.00017755	0.000182077	0.0001377	0.000613174	0.000139723	0.000590284	0.0001115	0.985366	0.000203951	0.000113447	0.000114158	0.00595109	0.00503005	0.0002962
An04g09690.Aspni5_214857	12	0.000465202	0.000418482	0.000566207	0.000232285	0.000334707	0.000300991	0.000236951	0.000767125	0.000662544	0.000753926	0.000845502	0.762854	0.00121378	0.000297841	0.00038632	0.226099	0.00323355	0.000331665
An15g07560.Aspni5_40862	12	0.015698	0.0509329	0.0865603	0.0298371	0.00923039	0.0096961	0.0140174	0.0457484	0.0065437	0.0192934	0.00949988	0.398149	0.0246726	0.0234875	0.0306986	0.128829	0.0732215	0.0238837
An08g10780.Aspni5_122978	13	4.90906e-05	0.000239289	0.003975	0.000107201	5.953e-05	4.69202e-05	6.34004e-05	9.20869e-05	0.000212627	5.29859e-05	0.00399366	0.000190278	0.987372	0.000238727	0.00226567	0.000923615	7.08136e-05	4.74069e-05
An15g07800.Aspni5_182162	13	0.000201812	0.000752006	0.0104932	0.000657822	0.00025108	0.000199009	0.00034262	0.000387054	0.00129996	0.000204627	0.154267	0.000706358	0.792425	0.00218385	0.0318708	0.00329394	0.000259355	0.000204381
An02g10700	13	0.0101037	0.028943	0.0626862	0.00443276	0.012109	0.00995527	0.00534074	0.00831764	0.0959104	0.0123667	0.154001	0.0226168	0.400615	0.00557133	0.0170068	0.13021	0.0139289	0.00588401
An16g07920.Aspni5_193892	13	0.00103097	0.00423168	0.082968	0.00500696	0.00114083	0.000932127	0.00191018	0.00256022	0.00374034	0.00107759	0.118694	0.00661573	0.385875	0.0192158	0.333177	0.028941	0.00167661	0.00120614
An15g03550.Aspni5_182100	13	0.0335345	0.0272239	0.0484211	0.016088	0.0169161	0.0204385	0.0154351	0.0699808	0.0793239	0.0265258	0.113436	0.0517843	0.261298	0.0207372	0.0407371	0.092269	0.0473634	0.0184866
An15g05110.Aspni5_182561	13	0.00175607	0.00396722	0.0216886	0.0077194	0.00210978	0.00172852	0.00382366	0.00397551	0.00769049	0.00163184	0.177489	0.00403127	0.538169	0.0310401	0.180077	0.00930833	0.00190697	0.00188762
An12g10440.Aspni5_214825	13	0.00106744	0.0064657	0.172986	0.00544941	0.00131313	0.00106317	0.00217274	0.00190294	0.00298056	0.0010539	0.0324809	0.00281794	0.485263	0.0141546	0.258587	0.00758319	0.00130753	0.00135134
An02g05150.Aspni5_174468	13	0.0552909	0.0597111	0.046459	0.0392416	0.076813	0.0633797	0.0606567	0.0493964	0.0894052	0.0495515	0.0564211	0.0227768	0.142194	0.0355067	0.0460775	0.026013	0.0335097	0.0475965
An06g02080.Aspni5_37700	13	0.00896317	0.0617741	0.233758	0.00661224	0.0100161	0.00871356	0.00620727	0.0143099	0.06026	0.00906734	0.146023	0.0109538	0.319254	0.00762653	0.0322625	0.0485236	0.00929118	0.00638334
An04g08030.Aspni5_194627	13	0.00136939	0.00830664	0.117099	0.00784101	0.002163	0.00152149	0.00348937	0.00250577	0.00486918	0.00141033	0.0549954	0.002956	0.460418	0.0211711	0.298909	0.00767285	0.00148175	0.00182002
An16g01880.Aspni5_210730	13	0.000386063	0.00198225	0.0315516	0.000657234	0.000449682	0.000364024	0.00042573	0.000759349	0.00239847	0.000415273	0.0689353	0.00143214	0.866666	0.00132534	0.0111645	0.0101964	0.000553098	0.000337809
An09g00540.Aspni5_43553	13	0.00986481	0.0139208	0.027676	0.00744775	0.0101831	0.00885065	0.00774265	0.0173592	0.0387272	0.00980532	0.0981932	0.0155151	0.644968	0.0113029	0.0272299	0.0335162	0.0110855	0.00661132
An09g00590.Aspni5_50241	13	0.00563339	0.00994245	0.0251403	0.0061077	0.00657965	0.00540938	0.00572725	0.00876604	0.0231836	0.00566773	0.0852366	0.00966586	0.731562	0.0103477	0.0287527	0.0217056	0.00622133	0.00435108
An01g14800.Aspni5_35388	13	0.000293674	0.00107513	0.012712	0.00101935	0.000384145	0.000300108	0.000540954	0.000562158	0.00221438	0.000291088	0.403377	0.000817349	0.51895	0.00346118	0.0498991	0.00346195	0.000340966	0.00029992
An01g12150.Aspni5_51764	13	0.000347505	0.00233269	0.0522127	0.000570683	0.00039321	0.000317287	0.000356752	0.00068896	0.00117423	0.000392355	0.0108097	0.00154386	0.910514	0.000986614	0.0075765	0.00889302	0.00056742	0.000322485
An01g11560	13	0.00649452	0.0116886	0.0290578	0.00724349	0.00762273	0.00626391	0.00675089	0.0100022	0.0248331	0.00651059	0.084715	0.0107207	0.707834	0.0120474	0.0329491	0.0230654	0.00707993	0.00512108
An01g12270.Aspni5_170567	13	0.000469963	0.00148528	0.0179959	0.001233	0.000467466	0.000406059	0.000623586	0.000948691	0.00156962	0.00048857	0.0308592	0.00292451	0.895131	0.00348504	0.0284797	0.012174	0.000797143	0.000461302
An08g09550.Aspni5_176469	13	0.028713	0.0566358	0.0525552	0.0123063	0.0533549	0.0374384	0.0203291	0.0179338	0.187271	0.0310687	0.0975244	0.0158376	0.279111	0.012674	0.0268821	0.0322808	0.0196934	0.018391
An16g00660.Aspni5_183873	13	0.00132068	0.0058715	0.10618	0.00653353	0.00170779	0.00131857	0.00278599	0.00195158	0.00519293	0.00139757	0.103031	0.00594353	0.381767	0.0225421	0.328051	0.0208722	0.00188766	0.00164619
An18g00460.Aspni5_42599	13	0.00268459	0.00645102	0.0195643	0.00201167	0.00274227	0.00237411	0.00189472	0.00481578	0.0111602	0.00278904	0.0399077	0.00538367	0.862527	0.00296116	0.0102439	0.0172539	0.00342571	0.00180949
An11g03340	13	0.00494285	0.0153787	0.107479	0.00672192	0.00339222	0.00338438	0.00375617	0.0247855	0.00856861	0.0050084	0.0452564	0.0351598	0.542242	0.0109698	0.0461541	0.121671	0.011013	0.00411732
An18g05940.Aspni5_187227	13	0.00129085	0.0018893	0.00607325	0.00107343	0.00139239	0.00112714	0.00101936	0.00221691	0.0145847	0.00151459	0.398566	0.00903639	0.46616	0.00228413	0.00689847	0.0817442	0.00229363	0.000834595
An09g00560.Aspni5_43551	13	0.00667313	0.0114122	0.0275272	0.00687286	0.00759511	0.00631564	0.00651901	0.0105477	0.0256309	0.00671038	0.0850607	0.011391	0.708817	0.0113142	0.0302796	0.0247919	0.00745416	0.0050868
An14g02660.Aspni5_41679	13	0.00121597	0.00251058	0.0149801	0.00207331	0.00110022	0.000978647	0.0012786	0.00405864	0.00680925	0.00125124	0.339148	0.00837967	0.526442	0.00556941	0.0263475	0.054754	0.00213101	0.000971895
An01g10580.Aspni5_51794	13	0.000744828	0.005348	0.198665	0.00380527	0.00102654	0.000792681	0.00161593	0.00134409	0.00321802	0.000731446	0.0658548	0.00160977	0.394264	0.0102246	0.30369	0.00533643	0.00081083	0.00091744
An10g00310.Aspni5_193010	13	0.00524528	0.0200713	0.0616587	0.00294233	0.00641297	0.00521913	0.00318526	0.00604393	0.0562041	0.00614726	0.18545	0.0113906	0.52394	0.00393676	0.0146757	0.0774715	0.00677225	0.00323307
An03g01390.Aspni5_194179	13	0.0029194	0.00574202	0.0334871	0.00659726	0.00261095	0.00227336	0.00350711	0.00743626	0.00790947	0.00332297	0.0957669	0.0656559	0.386719	0.0192906	0.0656792	0.281049	0.00723749	0.00279601
An03g00460.Aspni5_45804	13	0.00011149	0.000453203	0.00740056	0.000254428	0.000112394	9.66556e-05	0.000134391	0.000294769	0.000428943	0.000114301	0.0104605	0.000518708	0.96991	0.000618081	0.00616519	0.00264837	0.000174341	0.0001038
An12g05150.Aspni5_49638	13	0.000263961	0.00165824	0.0367673	0.000671288	0.000352238	0.000271816	0.000391737	0.000452115	0.00137999	0.000271876	0.027611	0.000638344	0.907218	0.00142712	0.0173245	0.00271985	0.000311755	0.000268631
An15g02300.Aspni5_200605	13	3.48568e-05	9.61944e-05	0.000597143	4.75205e-05	4.21204e-05	3.34941e-05	3.70219e-05	6.18337e-05	0.000310189	3.69571e-05	0.0162824	0.000111239	0.980905	0.000105736	0.000602044	0.000623838	4.58017e-05	2.70353e-05
An02g09810.Aspni5_138792	13	0.00108192	0.00205107	0.0070553	0.000709499	0.0011045	0.000926017	0.000689669	0.0017495	0.00876668	0.00128717	0.0856918	0.00637896	0.812877	0.0012487	0.0042602	0.0614938	0.00196955	0.000658944
An03g02630.Aspni5_45667	13	0.000324167	0.00201036	0.0570885	0.00110419	0.000432667	0.000332891	0.000557723	0.000599678	0.00157937	0.000333826	0.0440041	0.00090738	0.834187	0.00279099	0.0492018	0.00379531	0.000395594	0.00035419
An06g00290.Aspni5_177434	13	0.000587797	0.00109696	0.00405825	0.000460036	0.000593026	0.000501147	0.000419342	0.00123268	0.00499359	0.000656406	0.0863808	0.00277533	0.86996	0.000874693	0.00319357	0.0208833	0.000962467	0.000370567
An02g10330.Aspni5_173598	13	0.00139749	0.00494304	0.0533921	0.00361863	0.00166126	0.00123994	0.0019681	0.00297525	0.00541487	0.00165564	0.0874838	0.0152373	0.644848	0.00959368	0.059998	0.100277	0.0028109	0.0014855
An04g09050.Aspni5_136282	13	0.00126244	0.00223122	0.00623308	0.000941829	0.00153585	0.00119661	0.000986527	0.0020595	0.0138507	0.00138328	0.113645	0.00309388	0.828392	0.00166182	0.00539447	0.0137295	0.00159453	0.000808166
An16g07520.Aspni5_193596	13	0.00669959	0.0378182	0.154171	0.0143018	0.0161237	0.00880269	0.0130206	0.00579368	0.0581084	0.00853686	0.234853	0.0155932	0.242809	0.0234657	0.0879264	0.0564939	0.00756974	0.00791326
An11g06080.Aspni5_208871	13	0.000551436	0.00166986	0.0119855	0.000643582	0.000585346	0.000478556	0.000479063	0.00111994	0.00351251	0.000650094	0.0918864	0.0046265	0.803069	0.00132171	0.00665746	0.0692829	0.00106071	0.000419535
An03g01620.Aspni5_194438	13	8.56747e-05	0.000197139	0.0010162	9.95433e-05	9.82677e-05	7.89459e-05	8.13959e-05	0.000159067	0.000778067	9.36326e-05	0.0375432	0.000354782	0.955623	0.000219432	0.00103841	0.00234513	0.000125501	6.25258e-05
An11g02890	13	0.000412675	0.00136277	0.0132978	0.00173525	0.000551084	0.000428863	0.00087331	0.00076091	0.00251999	0.000397837	0.168139	0.000978926	0.70419	0.00657459	0.0937566	0.00312698	0.000448156	0.000445635
An17g01795.Aspni5_192595	13	0.00127916	0.00256369	0.0157156	0.00251081	0.00129851	0.0010758	0.00154012	0.00278602	0.00675601	0.00143784	0.276302	0.0161508	0.499554	0.00769002	0.0331539	0.126473	0.00258766	0.00112381
An16g05710.Aspni5_40956	13	0.000565282	0.00168156	0.0109715	0.00122314	0.000653439	0.000517154	0.000755554	0.00146129	0.00223561	0.000585594	0.0292109	0.00188831	0.921847	0.00285926	0.0160565	0.00617707	0.000777816	0.000532975
Aspni5_50979	13	5.47045e-05	0.000184472	0.00157285	8.53068e-05	6.13598e-05	4.93087e-05	5.77446e-05	0.00010677	0.000234414	6.10995e-05	0.00350642	0.000283524	0.990825	0.000181643	0.00108449	0.00151431	8.99284e-05	4.69927e-05
An08g09380.Aspni5_37988	13	0.0306522	0.12305	0.105817	0.0276146	0.0655525	0.0389516	0.0367792	0.0351932	0.0690039	0.0340769	0.0539004	0.018435	0.205124	0.0238233	0.0483697	0.0293945	0.0226311	0.0316306
An09g01190.Aspni5_203143	13	0.0015587	0.00235554	0.00778435	0.001292	0.00164933	0.0013361	0.00120348	0.00268477	0.015115	0.00188141	0.315553	0.014371	0.453627	0.00271387	0.00812568	0.164677	0.00305041	0.00102112
An01g00330.Aspni5_206387	13	0.0021032	0.00514619	0.0278875	0.00976585	0.00275093	0.00216572	0.00497916	0.00382594	0.00872188	0.00197944	0.131504	0.00432471	0.5421	0.0361765	0.202646	0.00933369	0.00219247	0.00239709
An15g07810.Aspni5_40878	13	0.00010171	0.000289909	0.00241925	0.000234943	0.000126609	9.9933e-05	0.000148682	0.000187651	0.0008757	0.000104463	0.235814	0.000353986	0.750592	0.000714285	0.00591628	0.00179891	0.00013036	9.14279e-05
An03g01050.Aspni5_194447	13	0.00103963	0.00474205	0.061233	0.0014147	0.00101755	0.000851767	0.000898981	0.00235048	0.0032316	0.00125954	0.0300635	0.0127695	0.691312	0.00256846	0.0143987	0.16753	0.00241952	0.00089879
An16g06760.Aspni5_45625	13	0.000277403	0.00156406	0.0342653	0.000897629	0.000364446	0.000285064	0.000470079	0.000497479	0.00138923	0.000277457	0.0361682	0.000665528	0.882172	0.00222678	0.0353128	0.00255131	0.000319724	0.000296023
An03g03930.Aspni5_126978	13	0.00168373	0.00785318	0.0428759	0.00124219	0.0018306	0.00154283	0.00112028	0.00231149	0.00776889	0.00190565	0.031305	0.0045207	0.856463	0.00171011	0.00769856	0.0245272	0.00245813	0.00118232
An01g01330.Aspni5_119939	13	0.000208221	0.00117816	0.024781	0.000607141	0.000266752	0.000210657	0.000326823	0.000369698	0.000907772	0.000212726	0.0175983	0.000553347	0.930093	0.00141728	0.0186787	0.00211921	0.000253663	0.000218014
An12g07220.Aspni5_186770	13	0.00270545	0.0189551	0.293061	0.00526789	0.00337255	0.00271085	0.00336825	0.00454939	0.0165665	0.00286087	0.207237	0.00713105	0.310748	0.00911422	0.0674887	0.038838	0.0034181	0.0026075
An08g08450.Aspni5_47386	13	0.00729866	0.0107238	0.0223921	0.00346278	0.0064631	0.0063986	0.00396964	0.0107355	0.120275	0.00655891	0.346598	0.0080514	0.38618	0.00496864	0.0146643	0.0305602	0.00699516	0.00370502
An12g03370.Aspni5_50375	13	0.00173051	0.00381165	0.0191866	0.007099	0.00228626	0.00179194	0.00393327	0.00308719	0.00892628	0.00162938	0.19853	0.00357688	0.561833	0.0273073	0.143356	0.0082653	0.00178318	0.00186563
An15g07760.Aspni5_40875	13	0.00136323	0.00410199	0.0424294	0.00338021	0.00133338	0.00114287	0.00172125	0.00371215	0.00540304	0.00149521	0.174972	0.0147477	0.5525	0.00991248	0.0661036	0.111707	0.00268354	0.0012916
An13g01520.Aspni5_54812	13	0.00158337	0.00509878	0.0370888	0.00472601	0.00187652	0.00149252	0.00255355	0.00301822	0.00440837	0.00166365	0.0386831	0.00588358	0.796292	0.0117494	0.0652872	0.0146235	0.00225033	0.00172127
An04g02930.Aspni5_44123	13	9.30986e-05	0.000207424	0.000989062	0.000107426	0.000106984	8.6227e-05	8.90165e-05	0.000169143	0.000747621	0.000100534	0.0212573	0.000340042	0.972411	0.000231366	0.00104234	0.00182213	0.000131297	6.81733e-05
An02g09090.Aspni5_55604	13	0.00105486	0.00602145	0.0435192	0.00103432	0.00118395	0.000994008	0.000836251	0.00203776	0.0047616	0.00114041	0.0286913	0.00241049	0.882806	0.00149611	0.00801894	0.011827	0.00137147	0.000795019
An07g01000.Aspni5_180922	13	0.00209293	0.0030682	0.0134639	0.00676099	0.00224962	0.00189316	0.00382755	0.00419271	0.0110475	0.0020049	0.366189	0.00804082	0.421349	0.0301669	0.0991452	0.0196959	0.00277291	0.0020382
An11g03570.Aspni5_38958	13	0.00174814	0.00337457	0.0201068	0.00605262	0.00202524	0.00160687	0.00320842	0.00302724	0.00856299	0.0018529	0.294419	0.0119994	0.453643	0.0266743	0.117904	0.0391517	0.00280667	0.00183579
An02g11620.Aspni5_197796	13	0.00154153	0.0101181	0.150914	0.00368841	0.00220672	0.00170664	0.00238	0.00179997	0.00792298	0.00157526	0.0790812	0.00284343	0.653835	0.00683835	0.0603161	0.00999114	0.00163189	0.00160857
An03g00770.Aspni5_214715	13	0.000862913	0.00489415	0.0725404	0.00200896	0.00112081	0.000897558	0.00124381	0.00155218	0.00625459	0.000844265	0.191097	0.001622	0.658129	0.00416158	0.0440155	0.0070235	0.000908162	0.000823429
An14g01820.Aspni5_210988	13	0.00092117	0.00235491	0.018026	0.00185289	0.000994335	0.000807655	0.00113	0.0019901	0.00560444	0.00103589	0.346989	0.00883357	0.489588	0.00533805	0.0294286	0.0825752	0.00171215	0.00081884
An01g01320.Aspni5_172232	13	0.00121433	0.00268836	0.0089262	0.00104081	0.00131644	0.00111428	0.000961814	0.0020947	0.0064566	0.00127957	0.0380874	0.00285054	0.911391	0.00174446	0.00628977	0.0101593	0.00155468	0.000829695
An13g02450.Aspni5_54830	13	0.000435183	0.000769853	0.00282969	0.000408358	0.000474876	0.000387726	0.000366183	0.00079984	0.00341904	0.000482077	0.0593813	0.00187495	0.9135	0.000841173	0.00300535	0.0100611	0.000667059	0.000296049
An05g01620.Aspni5_189575	14	8.20119e-06	1.73132e-05	3.85719e-05	0.00294478	1.17626e-05	9.42637e-06	0.000137179	1.40643e-05	1.45447e-05	6.64329e-06	4.02004e-05	8.25864e-06	2.42918e-05	0.995484	0.00120469	8.48578e-06	6.14071e-06	2.14058e-05
An13g02510.Aspni5_44850	14	0.0031365	0.00292309	0.00528245	0.0710884	0.00375038	0.0031063	0.0224174	0.00496935	0.00649711	0.00287064	0.018141	0.00774709	0.00811514	0.765466	0.0590441	0.00624155	0.00346616	0.00573733
An12g04350.Aspni5_42427	14	0.00207344	0.00593102	0.0160798	0.0903981	0.00405719	0.00249229	0.0197186	0.00296963	0.00475294	0.00224485	0.0156379	0.00530202	0.0108177	0.61904	0.185123	0.00611793	0.0022934	0.0049508
An15g07220.Aspni5_40840	14	0.000591978	0.000647944	0.00102358	0.0449563	0.00082462	0.000677738	0.00898596	0.000985062	0.00130401	0.000469572	0.0030157	0.000550199	0.00124969	0.915892	0.016631	0.00051767	0.000416935	0.00126034
An15g05510.Aspni5_182617	14	2.54655e-06	5.55736e-06	1.46615e-05	0.000685548	3.3258e-06	2.76403e-06	3.24562e-05	4.29591e-06	4.04797e-06	2.15528e-06	1.28947e-05	3.67211e-06	8.62392e-06	0.998693	0.000511831	3.61419e-06	2.26146e-06	6.45233e-06
An12g02410.Aspni5_50346	14	0.00367338	0.0111094	0.0192201	0.2824	0.00770226	0.00501361	0.0624579	0.00431037	0.00708187	0.00306925	0.011867	0.00223977	0.0115573	0.398437	0.154877	0.0025271	0.00221881	0.0102375
An08g04330.Aspni5_177122	14	0.0001629	0.000500208	0.00176123	0.0443168	0.000186942	0.000169528	0.0016043	0.000277564	0.000214726	0.000131503	0.000680475	0.0002106	0.000616082	0.887436	0.0609518	0.000219131	0.000143342	0.000416602
An01g07430.Aspni5_196377	14	0.00284447	0.00415728	0.00801776	0.105858	0.00404107	0.00318991	0.0281358	0.00566966	0.00840808	0.00218254	0.0230126	0.00221808	0.0104165	0.651841	0.130028	0.00262961	0.0018896	0.00545979
An16g07040.Aspni5_57420	14	0.00100174	0.00647225	0.0224471	0.320865	0.00152984	0.00121064	0.0126259	0.00148484	0.00129179	0.000837765	0.00305151	0.000866136	0.00355586	0.366707	0.251267	0.000994307	0.000740341	0.00305079
An15g01420.Aspni5_56298	14	0.000320156	0.000953893	0.00187826	0.429863	0.000387759	0.000356096	0.00516659	0.000491119	0.000313039	0.000251922	0.000625978	0.000286758	0.000555356	0.536078	0.0209471	0.000254177	0.000242218	0.0010289
An06g00640.Aspni5_37772	14	0.000667757	0.00134337	0.00449129	0.0212566	0.000988693	0.000790954	0.00511818	0.00100282	0.00274129	0.000555015	0.0243323	0.000796827	0.00748604	0.59258	0.333041	0.00118829	0.00050717	0.00111212
An16g03550.Aspni5_49024	14	5.20034e-05	0.000140139	0.000594299	0.00609887	6.28751e-05	5.29443e-05	0.000422058	0.000109543	9.25736e-05	4.44176e-05	0.000447097	9.39945e-05	0.000355655	0.930433	0.0607255	0.000109637	5.13013e-05	0.00011447
An11g07120.Aspni5_179356	14	7.60528e-05	0.000164832	0.0003709	0.0399672	8.5147e-05	7.70841e-05	0.000953637	0.000149608	8.28335e-05	6.1624e-05	0.000203481	9.94102e-05	0.000170087	0.950546	0.00662574	8.44079e-05	6.81753e-05	0.00021399
An15g03730.Aspni5_182246	14	7.64795e-06	1.86225e-05	4.69524e-05	0.00348148	1.02191e-05	8.41675e-06	0.000109801	1.25728e-05	1.08283e-05	6.48255e-06	3.01442e-05	1.02322e-05	2.23687e-05	0.994889	0.00129811	9.75004e-06	6.66259e-06	2.11979e-05
An09g02270.Aspni5_189135	14	7.17805e-05	0.000122799	0.00019368	0.0492651	0.000102935	8.54838e-05	0.00172323	9.96608e-05	9.33042e-05	5.80475e-05	0.000179809	6.39915e-05	0.000119231	0.944655	0.00284749	5.43015e-05	5.13042e-05	0.000213328
An11g00040.Aspni5_52849	14	3.41666e-05	6.25759e-05	0.000158561	0.0034829	5.01316e-05	3.94472e-05	0.000420107	5.48488e-05	8.85064e-05	2.8633e-05	0.000363685	4.24214e-05	0.000154466	0.987703	0.00716718	4.89723e-05	2.71183e-05	7.30531e-05
An02g14930.Aspni5_198037	14	0.00102564	0.00578729	0.0197459	0.177263	0.00171674	0.00125841	0.0122514	0.00180343	0.00181092	0.000897415	0.00512758	0.00102371	0.00433483	0.446159	0.314921	0.00130046	0.000785484	0.00278841
An15g02850.Aspni5_48718	14	1.424e-05	3.55918e-05	8.74208e-05	0.00565882	2.16352e-05	1.69394e-05	0.000245366	2.09173e-05	2.57585e-05	1.1703e-05	7.19458e-05	1.41646e-05	4.67531e-05	0.990577	0.00308777	1.51236e-05	1.05836e-05	3.84702e-05
An07g07390.Aspni5_199998	14	0.000136854	0.000569408	0.00273239	0.0251097	0.000197027	0.000155242	0.00139005	0.000233313	0.000237448	0.000118727	0.000957932	0.00018616	0.000930464	0.679692	0.286666	0.000229587	0.000119109	0.000338985
An09g02920.Aspni5_54386	14	4.42061e-05	6.38626e-05	0.000118072	0.00962513	5.80393e-05	4.85134e-05	0.000698661	6.97404e-05	6.43457e-05	3.63475e-05	0.000153897	5.22781e-05	0.000102377	0.986402	0.00226931	4.43397e-05	3.60026e-05	0.00011273
An14g02470.Aspni5_211032	14	8.00512e-05	0.000171287	0.000570778	0.00736934	0.000100038	8.20263e-05	0.000673001	0.000144475	0.000135727	7.23507e-05	0.000580666	0.000186112	0.000445745	0.965217	0.0237184	0.00018882	8.67263e-05	0.000177377
An15g03750.Aspni5_133925	14	1.7392e-06	4.01816e-06	1.16797e-05	0.000401089	2.31822e-06	1.89351e-06	2.09831e-05	2.97391e-06	2.92899e-06	1.48418e-06	1.02597e-05	2.58965e-06	7.09538e-06	0.998985	0.00053588	2.66534e-06	1.55965e-06	4.30296e-06
An07g03740.Aspni5_56222	14	0.00119346	0.00182647	0.00244444	0.44649	0.00145614	0.00141257	0.0261202	0.00124895	0.00124124	0.000851324	0.00182663	0.000680869	0.00139044	0.48544	0.0215332	0.000566018	0.000709207	0.00356874
An03g05070.Aspni5_213559	14	1.54617e-06	3.75561e-06	1.03462e-05	0.000557398	2.051e-06	1.70715e-06	2.08529e-05	2.57298e-06	2.39514e-06	1.28274e-06	7.48865e-06	1.94863e-06	5.51001e-06	0.998951	0.000423239	1.97113e-06	1.29787e-06	4.02503e-06
An08g00550.Aspni5_47747	14	0.000149803	0.000322239	0.00124852	0.00886366	0.000181003	0.000155553	0.00106992	0.000289953	0.000312242	0.000126835	0.00191731	0.000264048	0.00142579	0.858484	0.124446	0.000318733	0.000141784	0.000283029
An01g07790.Aspni5_171996	14	2.787e-05	7.21615e-05	0.000170194	0.0135472	4.09407e-05	3.22406e-05	0.000454965	4.61372e-05	3.88122e-05	2.36815e-05	0.000102877	3.17803e-05	8.87616e-05	0.980666	0.0045249	3.05862e-05	2.24555e-05	7.87783e-05
An02g06090.Aspni5_173811	14	0.000130219	0.000253796	0.000547608	0.032853	0.000175036	0.000139323	0.00180884	0.000198948	0.000177019	0.00011522	0.000424711	0.00021076	0.000312303	0.953082	0.00889777	0.000178764	0.000125362	0.000369496
An02g07870.Aspni5_37132	14	3.96936e-06	7.84979e-06	1.56492e-05	0.00216806	5.67533e-06	4.6281e-06	7.71574e-05	6.14848e-06	6.05782e-06	3.2022e-06	1.47028e-05	3.80628e-06	9.84641e-06	0.997267	0.000388347	3.60407e-06	2.91545e-06	1.09635e-05
An06g02280	14	0.000148395	0.00031621	0.00112685	0.00919765	0.000196289	0.00015873	0.00118784	0.000294065	0.000329383	0.000127203	0.0018977	0.000240902	0.00143487	0.882288	0.100341	0.000291181	0.000135122	0.000288665
An01g00550.Aspni5_46862	14	0.000147886	0.000179274	0.000308949	0.0195408	0.000192411	0.000160515	0.00221463	0.000227413	0.000240694	0.000122694	0.000555194	0.000187242	0.000300872	0.969909	0.00507635	0.000155882	0.000123355	0.000357099
An08g01180.Aspni5_141168	14	1.26654e-05	2.39371e-05	5.31328e-05	0.00306685	1.79714e-05	1.46366e-05	0.000202819	2.04798e-05	2.52361e-05	1.00296e-05	7.35546e-05	1.19907e-05	4.00778e-05	0.99455	0.00182419	1.26727e-05	9.1125e-06	3.0902e-05
An15g03800.Aspni5_53462	14	1.65897e-05	2.69868e-05	5.02426e-05	0.00631784	2.15652e-05	1.82593e-05	0.000284195	2.59537e-05	2.32761e-05	1.36004e-05	5.36666e-05	1.93698e-05	3.35236e-05	0.992085	0.00093485	1.66029e-05	1.35099e-05	4.51794e-05
An08g05330.Aspni5_176353	14	0.000111478	0.000308579	0.00124843	0.0139606	0.000133209	0.00011212	0.000891914	0.000221245	0.000164106	9.9167e-05	0.000679325	0.000244388	0.000648698	0.918377	0.0621637	0.000254774	0.000120955	0.000259957
An02g00740.Aspni5_36639	14	1.71385e-05	4.57854e-05	0.000128729	0.00694967	2.23827e-05	1.85896e-05	0.000222014	2.91316e-05	2.43375e-05	1.45307e-05	7.17072e-05	2.38361e-05	5.52592e-05	0.988304	0.00398753	2.3488e-05	1.52742e-05	4.6835e-05
An01g07770.Aspni5_136883	14	3.61877e-05	0.000104422	0.000440804	0.00423442	4.90348e-05	3.91544e-05	0.000326504	7.12484e-05	7.22107e-05	3.15457e-05	0.000372962	6.04916e-05	0.000285854	0.929576	0.0641111	7.42303e-05	3.37639e-05	7.95875e-05
An10g00950.Aspni5_50973	14	0.00366883	0.00344425	0.0055309	0.0827133	0.00513292	0.00440812	0.0367722	0.00407841	0.0126555	0.00291963	0.0327755	0.00339004	0.00900326	0.709645	0.0716255	0.00358099	0.00249699	0.00615845
An06g00160.Aspni5_37735	14	0.0066248	0.0136441	0.0549491	0.0691334	0.00611333	0.00535919	0.0177166	0.0161009	0.00826794	0.00705808	0.0347356	0.0825059	0.0551122	0.265418	0.262537	0.0694766	0.0142884	0.010959
An18g01530.Aspni5_133797	14	0.00798747	0.00658306	0.00771887	0.353166	0.00590133	0.00669119	0.0601421	0.030379	0.00698166	0.00524722	0.0097172	0.00557504	0.00614714	0.415169	0.0456352	0.00405786	0.00578074	0.0171193
An07g02770.Aspni5_209812	14	7.48243e-06	1.80183e-05	6.07152e-05	0.0012381	9.64775e-06	8.13647e-06	7.90697e-05	1.32008e-05	1.41335e-05	6.11329e-06	5.94578e-05	9.67033e-06	4.14772e-05	0.993091	0.0053096	1.10158e-05	6.26108e-06	1.69153e-05
An05g00880.Aspni5_49729	14	0.00255787	0.00430574	0.00811132	0.0857208	0.00465968	0.00335897	0.0304213	0.00333832	0.0119497	0.00216783	0.0385824	0.00228636	0.00884079	0.656043	0.12809	0.00302881	0.00170164	0.00483562
An11g05970.Aspni5_179830	14	0.000608738	0.00156483	0.00736763	0.027032	0.000715613	0.000588171	0.00339577	0.00131298	0.00101238	0.000581742	0.00561935	0.00220294	0.00595345	0.644451	0.293125	0.00246324	0.00079399	0.0012111
An18g04000	14	0.000193471	0.000859196	0.00366815	0.0492649	0.000283648	0.000223838	0.0021949	0.00031714	0.000312434	0.000166732	0.00108662	0.000238209	0.00103697	0.728166	0.211032	0.000284134	0.000162001	0.000509292
An16g07200.Aspni5_193741	14	3.40808e-06	8.72566e-06	2.77433e-05	0.000757234	4.67508e-06	3.77123e-06	4.03207e-05	5.64603e-06	5.85948e-06	2.93228e-06	2.16531e-05	5.05528e-06	1.59489e-05	0.997492	0.00158841	5.40293e-06	3.04068e-06	8.40604e-06
An09g06260.Aspni5_123609	14	6.55181e-05	0.000217048	0.000613347	0.0283491	0.000101135	7.93904e-05	0.00103452	9.26621e-05	0.000103357	5.53823e-05	0.000296761	6.86682e-05	0.000245651	0.946693	0.0216784	7.398e-05	5.02081e-05	0.000182217
An14g06640.Aspni5_201784	14	0.000522007	0.00106321	0.00213758	0.0516453	0.00096354	0.000712496	0.00928773	0.000610109	0.00150002	0.000426227	0.00434621	0.000395221	0.00196799	0.866744	0.0557167	0.000469232	0.000322904	0.00116952
An06g02270.Aspni5_177616	14	0.000122839	0.000316913	0.000874824	0.0380269	0.000146299	0.000123882	0.00131362	0.000267282	0.00014545	0.000105439	0.000412244	0.000201122	0.000385947	0.937998	0.0189206	0.000181667	0.000121511	0.000335429
An12g07590.Aspni5_122703	14	0.0158106	0.0135215	0.0163191	0.155342	0.0209566	0.0172469	0.0943422	0.0207444	0.0228721	0.01589	0.0374038	0.0322566	0.0231259	0.371348	0.0772183	0.0215627	0.0166093	0.02743
An07g04900	14	0.00694128	0.00797173	0.0131221	0.0751703	0.0125615	0.009305	0.0549888	0.00811894	0.0617881	0.00560988	0.202409	0.0049137	0.0278593	0.346052	0.142175	0.00702728	0.00406685	0.00991969
An16g02595	14	9.00557e-05	0.00017096	0.000275144	0.0955995	0.000128431	0.000107347	0.00222841	0.000126819	0.000108699	7.11518e-05	0.000204783	7.19333e-05	0.000156	0.896172	0.00408578	6.19353e-05	6.17981e-05	0.000278924
An14g00490	14	0.000454178	0.000671282	0.00106513	0.0607144	0.000748667	0.000562954	0.00911274	0.000741073	0.000966242	0.000367248	0.00210984	0.000362201	0.0010604	0.901071	0.0182417	0.000360404	0.000297333	0.001093
An02g06610.Aspni5_206907	14	0.00969212	0.0085656	0.00843533	0.279894	0.014325	0.0135956	0.201465	0.00738392	0.0239477	0.00616878	0.0203496	0.00289862	0.00805791	0.315553	0.0524639	0.00289438	0.00386153	0.0204487
An02g00610.Aspni5_52111	14	4.04445e-05	5.62478e-05	0.000102977	0.00836007	5.1835e-05	4.38228e-05	0.000624523	6.46844e-05	6.18356e-05	3.32221e-05	0.000148249	4.99258e-05	8.59504e-05	0.98818	0.00191848	4.2507e-05	3.35251e-05	0.000101863
An01g05640.Aspni5_196526	14	0.00285465	0.00246351	0.00269863	0.248673	0.00386943	0.00334821	0.0620839	0.00395824	0.00351331	0.00223149	0.00469065	0.00204783	0.00279775	0.622331	0.021848	0.00149093	0.00185358	0.00724577
An15g05500.Aspni5_182725	14	1.40011e-05	2.92609e-05	8.77774e-05	0.00189998	1.83701e-05	1.5117e-05	0.000148118	2.47968e-05	2.49833e-05	1.17763e-05	9.90974e-05	2.02417e-05	7.64033e-05	0.99248	0.00498514	2.13595e-05	1.23141e-05	3.1557e-05
An02g13220	14	9.81569e-05	0.000132093	0.000263677	0.00998521	0.000135486	0.000107772	0.00130929	0.000157349	0.000192217	8.24664e-05	0.00054614	0.000128859	0.000298205	0.980119	0.00601851	0.00011998	8.21655e-05	0.000223086
An02g13250.Aspni5_207424	14	1.3745e-05	2.68319e-05	7.02758e-05	0.00266273	1.64521e-05	1.42431e-05	0.000149235	2.52627e-05	1.9828e-05	1.15564e-05	6.48252e-05	2.18089e-05	4.85121e-05	0.994571	0.00221785	2.02589e-05	1.28513e-05	3.30852e-05
An03g00420.Aspni5_194546	14	0.0010296	0.00184034	0.00577961	0.0294098	0.00137196	0.00109642	0.00669972	0.00184832	0.00357358	0.000924458	0.0262259	0.00215841	0.00732715	0.713363	0.191568	0.00299856	0.00101879	0.00176639
An15g05520.Aspni5_40704	14	4.48211e-06	8.45105e-06	2.0374e-05	0.00114492	5.63704e-06	4.80501e-06	5.89163e-05	7.38222e-06	7.23166e-06	3.66803e-06	2.14649e-05	5.83321e-06	1.33322e-05	0.998053	0.000620222	5.62258e-06	3.81727e-06	1.1219e-05
An09g05420.Aspni5_188704	14	0.0122846	0.0195721	0.0194257	0.162	0.0354385	0.0207067	0.183732	0.0107223	0.0746118	0.0109535	0.0689128	0.00631251	0.0175564	0.232089	0.0872766	0.00801174	0.00627383	0.0241204
An11g01540.Aspni5_199085	14	0.000106296	0.000173717	0.000405991	0.00893436	0.000152813	0.000125156	0.00131712	0.000145561	0.000281514	8.66975e-05	0.00107537	0.000117617	0.000432223	0.971573	0.0146407	0.000133189	7.95421e-05	0.000219132
An01g15060.Aspni5_171575	14	0.0188852	0.0219971	0.0263736	0.157753	0.0250633	0.024489	0.109423	0.0168037	0.0410303	0.0152876	0.0641014	0.0130526	0.0298798	0.269012	0.113447	0.0135615	0.0116819	0.0281585
An03g04310.Aspni5_191368	14	0.000786499	0.000835924	0.00102318	0.146485	0.00121139	0.000977169	0.0230326	0.000977332	0.00120203	0.000620553	0.00178294	0.000561688	0.00095735	0.805384	0.0110706	0.000454643	0.000496997	0.00213963
An03g03640.Aspni5_203868	14	3.7965e-05	0.000112621	0.000486376	0.00446217	5.31613e-05	4.22696e-05	0.000358317	6.59698e-05	7.86354e-05	3.28145e-05	0.000405793	5.77593e-05	0.000319303	0.904449	0.0888487	7.21573e-05	3.38122e-05	8.36546e-05
An01g14960.Aspni5_51685	14	5.98608e-05	8.02977e-05	0.000142912	0.0117916	7.62046e-05	6.47643e-05	0.000929013	9.50014e-05	9.01663e-05	4.90895e-05	0.000210221	7.33624e-05	0.000121295	0.983447	0.00250768	6.1456e-05	4.95074e-05	0.000150523
An17g01170.Aspni5_128861	14	1.92436e-05	4.73826e-05	0.000143478	0.00328589	2.78049e-05	2.2402e-05	0.00024328	3.09444e-05	4.28158e-05	1.56393e-05	0.000170711	2.05208e-05	9.8872e-05	0.984937	0.0108113	2.45392e-05	1.45012e-05	4.40338e-05
An14g03080.Aspni5_201546	14	1.2381e-06	2.33768e-06	5.99137e-06	0.000215133	1.6746e-06	1.3699e-06	1.57087e-05	2.01268e-06	2.31938e-06	1.03741e-06	8.13077e-06	1.68185e-06	4.88654e-06	0.99948	0.000251219	1.71973e-06	1.0495e-06	2.89931e-06
An08g06550.Aspni5_177548	14	6.16467e-05	0.000177288	0.000408409	0.0494206	8.86389e-05	7.08135e-05	0.00106588	0.000110051	8.35321e-05	5.07232e-05	0.000203719	6.09205e-05	0.000169408	0.938225	0.00951229	6.01279e-05	4.71747e-05	0.000183446
An01g14810	14	5.36161e-05	0.000164368	0.00077326	0.00573386	7.33315e-05	5.85632e-05	0.000467799	9.64233e-05	0.000108216	4.67654e-05	0.000581338	8.87361e-05	0.000492141	0.826505	0.164478	0.00011175	4.98055e-05	0.000117067
An11g04290.Aspni5_39027	14	0.00651283	0.00781618	0.0122723	0.13914	0.0110155	0.0078198	0.0650026	0.00923193	0.0145631	0.00551954	0.0292328	0.00557008	0.0241397	0.521326	0.118105	0.00552693	0.00455249	0.012654
An15g03940.Aspni5_200686	14	6.35542e-06	1.02047e-05	2.20645e-05	0.00122915	8.2091e-06	6.87636e-06	8.66941e-05	1.06871e-05	1.07056e-05	5.25306e-06	3.12503e-05	8.37202e-06	1.82164e-05	0.997923	0.000594	7.79117e-06	5.37729e-06	1.53381e-05
An06g00340.Aspni5_37750	14	0.000504783	0.00107411	0.00335171	0.0324001	0.000708295	0.000550276	0.00445614	0.000799182	0.0009185	0.000445207	0.0035807	0.000805257	0.00380133	0.825457	0.118728	0.000860535	0.000468145	0.00109088
An01g04040.Aspni5_206151	14	8.0116e-05	0.000185325	0.00037404	0.102376	9.56823e-05	8.58143e-05	0.0013174	0.000136896	8.43094e-05	6.29449e-05	0.000180229	7.91681e-05	0.000154951	0.888412	0.00599735	6.8147e-05	6.31069e-05	0.000247122
An16g06080.Aspni5_127191	14	5.24371e-05	0.000159569	0.000606199	0.01055	6.86818e-05	5.58252e-05	0.000529374	0.000105155	8.41946e-05	4.4611e-05	0.000322146	7.69417e-05	0.000295435	0.944446	0.0423415	8.583e-05	4.77082e-05	0.000128762
An15g07550.Aspni5_200874	14	1.38071e-05	3.34447e-05	8.06947e-05	0.00928879	1.74861e-05	1.50702e-05	0.000207317	2.35075e-05	1.783e-05	1.10558e-05	4.60374e-05	1.47979e-05	3.77305e-05	0.98796	0.00216892	1.39999e-05	1.1015e-05	3.89296e-05
An12g06110	14	3.94155e-06	8.53223e-06	2.57375e-05	0.0006901	5.09209e-06	4.23737e-06	4.37177e-05	6.93587e-06	6.87066e-06	3.27524e-06	2.59981e-05	5.4898e-06	1.92387e-05	0.997641	0.00149177	5.78279e-06	3.4299e-06	9.1928e-06
An11g01100.Aspni5_52870	14	7.14235e-05	0.000229379	0.00120006	0.00681921	9.41054e-05	7.67612e-05	0.000569739	0.00013456	0.00014375	6.16829e-05	0.000826396	0.000118699	0.00073123	0.613637	0.374913	0.000154247	6.6772e-05	0.000151686
An14g05380.Aspni5_41880	14	0.000710507	0.00350828	0.0151358	0.180597	0.000869381	0.000746886	0.00638069	0.00124989	0.000789851	0.000617021	0.00224753	0.00106067	0.00270338	0.552137	0.22744	0.00110014	0.000688852	0.00201655
An04g02780.Aspni5_190471	14	0.000110341	0.000137691	0.000256239	0.0120748	0.000141504	0.000119259	0.00146835	0.000176016	0.000195504	9.1214e-05	0.000518614	0.000144526	0.000268125	0.978837	0.00499098	0.00012704	9.24845e-05	0.000250096
An07g08030.Aspni5_56161	14	0.00362245	0.00890208	0.0209959	0.308161	0.00333477	0.00310265	0.0218253	0.00827932	0.00255679	0.00328713	0.00539602	0.00995058	0.0072377	0.470253	0.101358	0.0063685	0.00505672	0.0103118
An14g02740.Aspni5_56566	14	6.0749e-05	0.00017896	0.000782929	0.00697703	8.0698e-05	6.50278e-05	0.000530887	0.000106968	0.000117829	5.38472e-05	0.000576271	0.00011444	0.000420685	0.910245	0.0793538	0.000138385	6.00108e-05	0.000136896
An07g07530.Aspni5_56172	14	9.9189e-05	0.000359768	0.00131691	0.0307139	0.000133825	0.000109546	0.00112556	0.000171072	0.000149783	8.50986e-05	0.000495839	0.000137076	0.000414211	0.908989	0.0551952	0.000151501	8.81146e-05	0.000264441
An12g03460.Aspni5_43857	14	3.70734e-05	0.000108128	0.00031923	0.0161924	4.82351e-05	4.1197e-05	0.000485084	6.07671e-05	5.14494e-05	3.00952e-05	0.000152479	4.11178e-05	0.000135263	0.969936	0.01219	4.22128e-05	2.97979e-05	9.9488e-05
An11g02480.Aspni5_178872	14	6.17183e-05	8.63542e-05	0.000151296	0.0142031	8.4147e-05	6.89692e-05	0.00108965	9.68151e-05	9.34289e-05	5.00457e-05	0.000209097	6.46783e-05	0.000135429	0.980547	0.002795	5.56157e-05	4.75087e-05	0.000159948
An15g05930.Aspni5_128349	14	0.000252964	0.000496082	0.00176115	0.0110269	0.00033399	0.000265743	0.0017761	0.00049895	0.000604155	0.000229556	0.00407191	0.000575182	0.00256408	0.859428	0.114688	0.00069863	0.000261499	0.000466955
An14g03990.Aspni5_56586	14	0.00130091	0.00247755	0.00873801	0.030849	0.00178946	0.00141422	0.00782794	0.00224034	0.00360942	0.00113153	0.0249746	0.00206549	0.0223169	0.492885	0.390311	0.00274381	0.00116715	0.00215764
An11g02500.Aspni5_38877	14	5.34505e-05	8.14313e-05	0.000146203	0.012916	7.9242e-05	6.23806e-05	0.0010301	7.39903e-05	8.63019e-05	4.41953e-05	0.000194133	5.51212e-05	0.000126499	0.981979	0.00284021	4.9025e-05	4.04449e-05	0.000141846
An10g00800.Aspni5_54860	14	4.05795e-05	5.70288e-05	0.000103981	0.0090715	5.15606e-05	4.38132e-05	0.000630579	6.50768e-05	6.02533e-05	3.32968e-05	0.000142257	5.01126e-05	8.38284e-05	0.987497	0.00189001	4.22754e-05	3.37592e-05	0.000103534
An04g05530.Aspni5_204783	14	0.000328331	0.000834093	0.00168315	0.0999003	0.000580126	0.000420624	0.00705179	0.000432156	0.000663634	0.000268452	0.00146609	0.000253943	0.000910922	0.849393	0.0343894	0.000278438	0.000216326	0.000929199
An09g06720.Aspni5_212337	14	0.000350133	0.000734296	0.00251942	0.0149427	0.000510857	0.000399722	0.00283502	0.000576381	0.00127002	0.000302619	0.00994279	0.00052803	0.00307323	0.768692	0.191634	0.000759828	0.000297797	0.000631698
An09g00890.Aspni5_189231	14	0.0012272	0.00136278	0.00171483	0.413365	0.00115336	0.00118899	0.0190905	0.00219088	0.00103033	0.000898233	0.00151563	0.0010757	0.0010001	0.534859	0.0130191	0.000729821	0.000949936	0.00362872
An16g03950.Aspni5_49003	14	0.000247699	0.000996955	0.00466831	0.0429606	0.000333127	0.000270518	0.00230185	0.000433976	0.000357113	0.000215277	0.00131657	0.000362181	0.00162958	0.669201	0.273443	0.000411526	0.000227459	0.000622992
An16g08090.Aspni5_45530	14	0.000665465	0.00225288	0.00487986	0.33805	0.000911222	0.000717711	0.00919953	0.00138968	0.000730942	0.000581423	0.00153974	0.000829992	0.00143223	0.585473	0.0478274	0.000756527	0.000596963	0.00216509
An06g02470.Aspni5_37672	14	0.0155603	0.0103021	0.0111268	0.308471	0.0138731	0.0149502	0.137524	0.0140573	0.0168128	0.0103226	0.0156704	0.00848421	0.0098721	0.310238	0.0511743	0.00621904	0.00991218	0.0354299
An18g01570.Aspni5_134538	14	7.99758e-05	0.000222774	0.000506539	0.0352424	0.000134469	9.64942e-05	0.00148549	0.000115528	0.000125671	7.18558e-05	0.000307924	9.8985e-05	0.00023274	0.950407	0.0104663	9.74818e-05	6.65804e-05	0.000241484
An11g00100.Aspni5_179912	14	2.85252e-05	5.35824e-05	9.23814e-05	0.0278118	3.97185e-05	3.30019e-05	0.000647283	4.07161e-05	3.78894e-05	2.29943e-05	7.53847e-05	2.68224e-05	4.8945e-05	0.969421	0.00148768	2.33978e-05	2.11465e-05	8.74104e-05
An07g00450.Aspni5_40254	14	5.10722e-05	7.25312e-05	0.000120476	0.0140734	7.33293e-05	5.89036e-05	0.00103717	7.35107e-05	8.13397e-05	4.2199e-05	0.00017168	5.40162e-05	9.63269e-05	0.98175	0.00202144	4.64708e-05	3.91156e-05	0.000137497
An02g14560.Aspni5_52489	14	0.000325305	0.000640984	0.00236769	0.0145174	0.000373705	0.000338527	0.00214768	0.000604791	0.000849356	0.000262716	0.00616174	0.000491767	0.0027188	0.767554	0.199147	0.000651855	0.000284628	0.000561855
An13g01225.Aspni5_54806	14	0.00387405	0.0136566	0.0226109	0.282701	0.00883693	0.0058192	0.072468	0.00401768	0.00848996	0.0031457	0.0141789	0.00192428	0.0125472	0.351061	0.179992	0.00231808	0.0020486	0.0103103
An02g00460.Aspni5_36620	14	0.000856286	0.00473471	0.0146303	0.406839	0.00117872	0.000965284	0.0104677	0.00134923	0.000954417	0.000734734	0.00213457	0.000945295	0.00224325	0.419147	0.128333	0.000976594	0.000726416	0.00278402
An07g04200.Aspni5_39997	14	0.000958687	0.00106867	0.00160641	0.0734483	0.0013067	0.00112453	0.0150472	0.00134574	0.00216254	0.000750376	0.00453855	0.000835581	0.00160233	0.868683	0.0220135	0.000795666	0.000652399	0.00206023
An12g04280.Aspni5_126926	14	0.000146378	0.000176347	0.000297516	0.02206	0.000184897	0.000157363	0.00222941	0.000230906	0.00022406	0.000119866	0.000499035	0.0001789	0.000277013	0.967894	0.00469779	0.0001462	0.000120948	0.00035917
An01g06280.Aspni5_36048	14	0.00214432	0.00282267	0.0075443	0.0448137	0.00246545	0.00201787	0.0112895	0.00486281	0.00531818	0.00199089	0.027931	0.0070902	0.0124344	0.719142	0.134257	0.00762334	0.00264637	0.00360652
An12g01040.Aspni5_121721	14	0.00121232	0.00184255	0.00486791	0.0458037	0.00129756	0.00125357	0.00812411	0.00193016	0.0023794	0.000950824	0.0103503	0.00158675	0.00617062	0.782369	0.12502	0.00172594	0.00101422	0.00210083
An14g01840.Aspni5_53770	14	0.00188329	0.00253004	0.00573427	0.0490446	0.00263809	0.0020499	0.0146479	0.00330915	0.00730325	0.00161644	0.0337401	0.00277727	0.0086556	0.740128	0.115572	0.00348725	0.00161827	0.00326388
An03g06220.Aspni5_50757	14	7.19489e-05	0.000248987	0.000940637	0.0202277	9.52478e-05	7.82983e-05	0.000780289	0.000124873	0.000106991	6.2029e-05	0.00036757	0.000106529	0.000323064	0.931407	0.0446885	0.000115998	6.59393e-05	0.000188886
An13g03450.Aspni5_141462	14	2.70536e-05	3.95677e-05	8.56939e-05	0.00340562	3.39781e-05	2.88123e-05	0.000328457	4.91395e-05	5.13467e-05	2.20044e-05	0.000163416	3.51266e-05	8.36194e-05	0.99312	0.00240925	3.40321e-05	2.25884e-05	6.0071e-05
An01g01550.Aspni5_55494	14	0.000172678	0.000703051	0.00272476	0.055651	0.000235945	0.000193808	0.0019562	0.000281116	0.000243728	0.000147873	0.000779972	0.000224382	0.000762016	0.827662	0.107395	0.000247375	0.00015	0.000468976
An11g03740.Aspni5_38973	14	9.15252e-05	0.00011703	0.000194683	0.0187685	0.0001201	0.000101167	0.00158904	0.000136186	0.000138498	7.46383e-05	0.00029694	0.000102964	0.00016747	0.974593	0.0031149	8.52138e-05	7.26503e-05	0.00023497
An14g04100.Aspni5_184678	14	0.0138106	0.0112346	0.0109204	0.193255	0.0239919	0.0206819	0.223387	0.0111062	0.051421	0.00901682	0.041163	0.00388664	0.0149926	0.271031	0.066469	0.00417252	0.00519658	0.0242633
An04g06920.Aspni5_214233	14	0.000824843	0.0036349	0.013571	0.24393	0.000909618	0.00082003	0.0070705	0.00178846	0.000831824	0.000685853	0.00221519	0.0011409	0.00261199	0.545212	0.170481	0.00112974	0.000791752	0.00235066
An15g04800.Aspni5_181816	14	0.000302704	0.000614914	0.00114364	0.226164	0.000351761	0.000328307	0.00506703	0.000459264	0.000324244	0.000222186	0.000632584	0.000226347	0.000558345	0.745729	0.0165695	0.000199802	0.000208957	0.000897653
An01g07000.Aspni5_51895	14	0.000100751	0.000309909	0.00154999	0.00854833	0.000131514	0.000107494	0.00078045	0.000191183	0.000223747	8.78804e-05	0.0013614	0.000181972	0.000881017	0.685723	0.29927	0.000244721	9.6974e-05	0.000209857
An14g07140.Aspni5_184568	14	4.73261e-06	9.63274e-06	2.38002e-05	0.00123372	6.15834e-06	5.10668e-06	6.1604e-05	8.01612e-06	7.43159e-06	4.01907e-06	2.25389e-05	6.94899e-06	1.46146e-05	0.997865	0.000703851	6.63021e-06	4.24489e-06	1.20729e-05
An01g01170.Aspni5_206357	14	1.11126e-05	3.05493e-05	0.000109953	0.00190739	1.54629e-05	1.23831e-05	0.000120601	1.9064e-05	2.04332e-05	9.52768e-06	8.62011e-05	1.6021e-05	6.85306e-05	0.987331	0.0101872	1.82803e-05	9.73661e-06	2.60914e-05
An02g14210.Aspni5_55649	14	5.55088e-06	1.17968e-05	2.48838e-05	0.00344165	7.52961e-06	6.2742e-06	9.6953e-05	8.48796e-06	7.69527e-06	4.57795e-06	1.88014e-05	6.23808e-06	1.30644e-05	0.995761	0.000559657	5.71117e-06	4.44646e-06	1.58087e-05
An12g03300.Aspni5_189966	14	8.07301e-05	0.000141589	0.000249207	0.0424168	9.86423e-05	8.75124e-05	0.00135954	0.000143072	0.000102313	6.43206e-05	0.000220949	8.48005e-05	0.000137112	0.950621	0.00383134	7.27759e-05	6.35145e-05	0.000225289
An07g04070.Aspni5_180846	14	0.00367277	0.00416613	0.00803914	0.073944	0.00486498	0.0040319	0.0276949	0.00600525	0.0159733	0.00296874	0.0587456	0.00415159	0.0120503	0.642349	0.117427	0.00515652	0.00280404	0.00595551
An07g07580.Aspni5_199982	14	8.40871e-05	0.000156657	0.000275148	0.0332089	0.000131787	0.000101849	0.00189014	0.000132499	0.000151179	6.71345e-05	0.000326157	6.81138e-05	0.000185596	0.95738	0.00548469	6.74189e-05	5.66456e-05	0.000231833
An11g05700.Aspni5_52985	14	0.000392467	0.000468773	0.0005989	0.211621	0.000504296	0.00044311	0.0104777	0.000523664	0.000451233	0.000304853	0.000669169	0.000320665	0.000398355	0.765121	0.00596806	0.000239877	0.000276567	0.00122026
An15g05850.Aspni5_56350	14	0.00136857	0.00334455	0.00936964	0.076544	0.001852	0.00163477	0.0122059	0.00160866	0.00310591	0.00112882	0.0116121	0.00151763	0.00582226	0.664051	0.199172	0.00186915	0.00104523	0.00274772
An18g06210.Aspni5_49967	14	0.00070938	0.00281021	0.0139317	0.0903415	0.000813831	0.000707929	0.00510699	0.00126872	0.00082128	0.00062438	0.00274526	0.00136162	0.00380625	0.568034	0.302952	0.00139942	0.000765663	0.00179969
An09g04580.Aspni5_212533	14	6.79378e-05	0.000175528	0.000439397	0.0224691	9.25105e-05	7.89505e-05	0.000964652	0.000101996	0.000100192	5.53836e-05	0.000288584	7.0833e-05	0.000223296	0.961537	0.013035	7.20294e-05	5.19238e-05	0.000175458
An04g05710.Aspni5_127967	14	0.00146571	0.00187353	0.00382441	0.0415082	0.00253113	0.0017672	0.0150927	0.00203258	0.00553368	0.00131661	0.0218907	0.00198446	0.00766592	0.805888	0.0794694	0.00229588	0.00118316	0.0026767
An01g09550.Aspni5_171112	14	0.000138043	0.000571846	0.00317359	0.0195346	0.000188295	0.000150908	0.00120366	0.000248034	0.000233785	0.000121329	0.00103784	0.000220263	0.0010946	0.540341	0.431009	0.000274074	0.000129625	0.000329136
An01g01820.Aspni5_206342	14	0.00319257	0.00353554	0.00365571	0.360765	0.0051838	0.00446384	0.105915	0.00264778	0.00447523	0.00238023	0.00514295	0.00152036	0.00301525	0.455475	0.0269225	0.00127173	0.00164278	0.00879476
An11g00890.Aspni5_52865	15	6.27047e-06	2.50912e-05	0.000238671	0.000176288	8.61122e-06	6.84769e-06	3.20916e-05	1.20418e-05	2.02225e-05	5.58463e-06	0.000277381	1.14365e-05	0.000210798	0.00251549	0.996415	2.14411e-05	5.96849e-06	1.05569e-05
An01g14820.Aspni5_172038	15	4.08274e-05	0.000295265	0.00683617	0.00105192	5.75043e-05	4.43685e-05	0.000184094	7.50901e-05	9.44659e-05	3.82942e-05	0.000733779	8.00448e-05	0.00145104	0.00496282	0.983786	0.000150781	4.22481e-05	7.57307e-05
An16g08570.Aspni5_51267	15	0.000155823	0.000439269	0.00222606	0.00966464	0.000187447	0.00016281	0.00105765	0.000311312	0.000384048	0.000128257	0.00274762	0.00023876	0.00153303	0.447994	0.531994	0.00034105	0.000139712	0.000294523
An02g13440.Aspni5_47166	15	0.00357968	0.0237081	0.248656	0.0804088	0.00305705	0.00302955	0.0110189	0.0100004	0.00373882	0.00292976	0.0116436	0.00599047	0.0232956	0.107059	0.442719	0.00782685	0.00412404	0.00721501
An12g10630.Aspni5_51468	15	0.00262396	0.00544467	0.0288228	0.0399273	0.00236996	0.00217031	0.00807948	0.0071223	0.00461224	0.00247363	0.0325487	0.0164974	0.0328455	0.330913	0.454323	0.0207743	0.00433798	0.00411335
An02g04250.Aspni5_206715	15	0.000344042	0.000839432	0.00451428	0.00925264	0.00041732	0.000346452	0.00174439	0.000807894	0.00113802	0.00029526	0.0141943	0.000677629	0.00636799	0.213644	0.743393	0.00112643	0.000340374	0.000557109
An08g04490.Aspni5_52703	15	0.000912742	0.00667894	0.212677	0.015252	0.000953401	0.000824074	0.0026618	0.00229668	0.00136099	0.00088425	0.00780798	0.00338792	0.0206405	0.0425407	0.672194	0.00595671	0.00133209	0.00163781
An09g00260.Aspni5_212736	15	0.00065719	0.00374764	0.0263011	0.0778302	0.000773072	0.000663915	0.0043996	0.00139475	0.000806875	0.000573264	0.00286114	0.00110146	0.00414002	0.286285	0.584846	0.00130038	0.000673335	0.00164495
An12g10200.Aspni5_55188	15	0.000505054	0.0030173	0.117663	0.00381641	0.000560784	0.000483247	0.00115378	0.00111427	0.00140735	0.000466571	0.0208177	0.00127911	0.116778	0.0126874	0.71358	0.00340015	0.000600968	0.000668691
An04g06310.Aspni5_132036	15	0.00222716	0.0248238	0.378209	0.0409737	0.00259146	0.00233828	0.00822941	0.00409083	0.00394601	0.00181022	0.0132253	0.00213151	0.0194377	0.0506416	0.435606	0.00365237	0.00182685	0.00423787
An06g00990.Aspni5_207611	15	8.0243e-05	0.00028156	0.00168984	0.00594774	0.000108907	8.72947e-05	0.000592854	0.000145778	0.000166751	7.04175e-05	0.00103456	0.000136439	0.00106957	0.248172	0.739988	0.000185834	7.56663e-05	0.000165978
An08g08750.Aspni5_52603	15	5.31878e-05	0.000189053	0.00210061	0.0010206	5.77899e-05	5.16063e-05	0.000192866	0.000123128	0.000137879	4.64491e-05	0.00202031	0.000128269	0.0022572	0.0106346	0.980606	0.000242006	5.85506e-05	8.0364e-05
An11g05580.Aspni5_179579	15	0.000474822	0.00103483	0.00509637	0.00902086	0.000657383	0.000512979	0.00241268	0.000864318	0.00210035	0.00042625	0.0429972	0.00098097	0.0140644	0.21131	0.705127	0.00174513	0.000460578	0.000714614
An12g01000.Aspni5_43664	15	4.25565e-05	0.000132389	0.000969358	0.00136355	5.56782e-05	4.4468e-05	0.000226363	8.50319e-05	0.000126444	3.85658e-05	0.00159785	9.93532e-05	0.00107422	0.0406349	0.953222	0.00016904	4.47705e-05	7.3277e-05
An03g05210.Aspni5_44512	15	0.000610433	0.00606474	0.267625	0.0123358	0.00071611	0.000606753	0.00210343	0.00123163	0.0010428	0.000575893	0.00562827	0.00143969	0.0108369	0.0290738	0.655562	0.00267084	0.000727927	0.00114879
An16g07150.Aspni5_205005	15	0.000829592	0.00361734	0.0499148	0.00659386	0.00102688	0.000851756	0.00225357	0.00157941	0.00407065	0.000767316	0.128242	0.0019301	0.0561182	0.0284545	0.706115	0.00566633	0.000895974	0.00107234
An16g06790.Aspni5_193675	15	0.000345989	0.00109026	0.00631174	0.0147439	0.000438973	0.00036225	0.00204782	0.000654808	0.000670913	0.000301651	0.00411429	0.000606629	0.00608862	0.223706	0.736711	0.000810837	0.000336318	0.000658132
An16g07620.Aspni5_214534	15	0.000206148	0.000572953	0.00368332	0.00363453	0.00029338	0.000227451	0.000977169	0.000366343	0.00086412	0.000184227	0.0177213	0.000374998	0.0107658	0.0521375	0.906778	0.000711759	0.000192008	0.000309448
An12g08890.Aspni5_124867	15	4.01498e-05	0.000168164	0.00127059	0.00245777	5.34178e-05	4.39056e-05	0.000267512	7.20963e-05	8.57208e-05	3.43617e-05	0.00055187	5.95257e-05	0.000627132	0.0403842	0.95368	8.74937e-05	3.59942e-05	8.04762e-05
An07g06010.Aspni5_48397	15	0.000893698	0.0018904	0.00964641	0.0210913	0.000913913	0.000807802	0.00365004	0.00237681	0.00182465	0.000812474	0.0158862	0.00338885	0.0138258	0.423095	0.492795	0.00447568	0.00117789	0.00144817
An04g04990.Aspni5_204833	15	0.000488216	0.00139527	0.00636588	0.0144903	0.000760673	0.000589687	0.00341077	0.000703581	0.00216774	0.000412393	0.0221882	0.000571489	0.00748762	0.208841	0.727954	0.000972187	0.000371811	0.000829346
An03g01290.Aspni5_121007	15	0.00230523	0.00487462	0.0274665	0.0223529	0.00259884	0.00211664	0.0068521	0.00517295	0.00564918	0.00230577	0.0638536	0.0124441	0.115179	0.17793	0.522258	0.0199829	0.0034371	0.00322117
An09g05940.Aspni5_189206	15	0.000695995	0.00409125	0.115142	0.00799696	0.000756162	0.00064547	0.00184716	0.00157243	0.00126072	0.000668493	0.0100494	0.0023497	0.0504478	0.0275647	0.768255	0.00462088	0.000950174	0.00108637
An09g04680.Aspni5_50105	15	0.000164273	0.000884706	0.00731842	0.0108176	0.000231538	0.000184903	0.00113442	0.000265121	0.000298976	0.000145058	0.00147454	0.00023923	0.00218421	0.0772976	0.896515	0.000337384	0.000148768	0.000357861
An18g05470.Aspni5_42955	15	0.00158331	0.00349592	0.0133464	0.0193721	0.00276484	0.00191436	0.00828672	0.00254091	0.0107952	0.00144786	0.219803	0.0022807	0.0528496	0.172479	0.479118	0.00436138	0.0013024	0.00225774
An11g02230.Aspni5_55947	15	0.000250626	0.00137744	0.0202581	0.00316468	0.00034943	0.000279783	0.000906183	0.000460545	0.00105666	0.000225212	0.0196279	0.000402113	0.0138863	0.0143352	0.921857	0.000969179	0.000229062	0.000364973
An07g04190.Aspni5_39998	15	0.000634054	0.00407286	0.0819431	0.00683651	0.000752961	0.00065916	0.00187589	0.00135816	0.00212171	0.000548096	0.0268665	0.000976121	0.0265593	0.0214298	0.819533	0.00234271	0.000594162	0.000896057
An16g00070	15	0.000807179	0.00491735	0.133695	0.0043557	0.00106751	0.000848079	0.00179272	0.00154184	0.00405001	0.000776116	0.136105	0.00179005	0.256696	0.0133878	0.430114	0.00621118	0.000872381	0.000971362
An07g05660.Aspni5_180549	15	0.00194142	0.0196741	0.151298	0.151685	0.00257197	0.00210936	0.0125815	0.00324122	0.0023532	0.00177295	0.00643443	0.00281971	0.00877239	0.173387	0.448625	0.00356586	0.00191044	0.00525721
An16g08470.Aspni5_45507	15	0.00132237	0.0109305	0.0779297	0.0797054	0.00194034	0.00157149	0.00931253	0.00187519	0.00240839	0.00116838	0.00830134	0.00155226	0.00785707	0.158364	0.629266	0.00229077	0.00110684	0.00309722
An04g09890.Aspni5_55204	15	0.000600465	0.00407813	0.139845	0.00411404	0.000802007	0.000638897	0.00149111	0.00108418	0.0022276	0.000571141	0.0400837	0.00122654	0.183261	0.0127087	0.60235	0.00349852	0.000632911	0.000785993
An02g08340.Aspni5_124601	15	0.000118738	0.000735045	0.0177992	0.00160694	0.00016199	0.000126663	0.000409275	0.000223619	0.000338749	0.000111378	0.00406353	0.000243405	0.0126353	0.00704266	0.953537	0.000536652	0.000124417	0.000185058
An02g11360.Aspni5_207278	15	0.000425878	0.00227048	0.0173882	0.0390243	0.000550276	0.00044636	0.00290579	0.000757152	0.000643233	0.000391081	0.00267583	0.000869561	0.00328659	0.260305	0.66547	0.00110622	0.000458965	0.00102537
An03g05810.Aspni5_135597	15	0.011932	0.0326354	0.0935302	0.122716	0.0123167	0.0118209	0.0424365	0.0139708	0.0281527	0.00945122	0.0637447	0.0126118	0.0365641	0.189517	0.269786	0.0182281	0.0102507	0.0203354
An18g00410.Aspni5_187009	15	0.00216095	0.0173273	0.264369	0.0168685	0.00303823	0.00253138	0.00630525	0.00290999	0.00614889	0.00195135	0.0408729	0.00263294	0.104765	0.0350204	0.482576	0.00560699	0.00183532	0.0030799
An09g00310.Aspni5_43568	15	0.0001108	0.000553153	0.00537546	0.00388705	0.000131895	0.000116736	0.000548053	0.000246677	0.000255247	9.03907e-05	0.00186977	0.000141497	0.00190935	0.0226706	0.961565	0.000237725	9.4619e-05	0.000196317
An10g00840.Aspni5_192494	15	0.00255816	0.0281895	0.362726	0.0236056	0.0049185	0.0031563	0.00941623	0.00396528	0.00962508	0.00262619	0.0488296	0.00375398	0.0600338	0.0422694	0.378671	0.00892811	0.00237365	0.00435311
Aspni5_128537	15	0.000353093	0.00282083	0.0958009	0.00380341	0.000536259	0.000400951	0.00117331	0.000552804	0.00122267	0.000341961	0.0148329	0.000668034	0.0344083	0.0124514	0.828063	0.00167328	0.000355492	0.000541202
An11g07490.Aspni5_135741	15	0.000858667	0.00541575	0.120575	0.00643278	0.00125951	0.00094627	0.00240136	0.00140061	0.00415173	0.00085504	0.0937109	0.00205155	0.0838316	0.022028	0.645494	0.00647696	0.000938791	0.00117145
An01g05230.Aspni5_51951	15	0.00043317	0.00370766	0.0576163	0.0168397	0.00060563	0.000469414	0.00223511	0.000886881	0.000801619	0.000412322	0.00408774	0.000848114	0.00563282	0.0537525	0.848893	0.00140383	0.000457472	0.000916175
An07g06430.Aspni5_209577	15	0.00038592	0.00109067	0.00899987	0.00404699	0.000476393	0.000402359	0.00128485	0.000668472	0.00172001	0.000340731	0.0586998	0.000794763	0.0371615	0.0336739	0.847601	0.00176509	0.000384137	0.000503989
An07g09170.Aspni5_56133	15	0.000751057	0.00224012	0.0102822	0.0216356	0.001031	0.000875346	0.00457571	0.00117274	0.00215821	0.000619436	0.0162397	0.000853328	0.0121442	0.207641	0.714647	0.00130388	0.000576312	0.00125288
An04g01440.Aspni5_213261	15	3.27729e-05	0.000103102	0.000834723	0.00082186	4.15182e-05	3.368e-05	0.000152775	7.11552e-05	9.84234e-05	2.95663e-05	0.00149204	7.75207e-05	0.00123012	0.0170868	0.977667	0.000138837	3.47789e-05	5.30169e-05
An16g03300.Aspni5_132378	15	0.000780784	0.00186976	0.0125853	0.0100216	0.000744614	0.00071141	0.00241035	0.00224614	0.00249703	0.000631861	0.0459675	0.00156913	0.0248299	0.0857063	0.802603	0.00299732	0.00080405	0.00102396
An16g05970.Aspni5_53549	15	0.0011556	0.00573644	0.0641107	0.0100576	0.00186895	0.00130789	0.0038392	0.00187472	0.00412015	0.00114451	0.0455575	0.00226007	0.194816	0.0364358	0.617814	0.00503071	0.0011759	0.00169461
An13g02130.Aspni5_191956	15	0.000305832	0.0009697	0.00965625	0.004908	0.000308772	0.00027606	0.000971694	0.000907527	0.000677968	0.000269832	0.00817104	0.000892005	0.0147428	0.0413597	0.913174	0.00157956	0.000375175	0.000453851
An01g11640	15	8.92359e-05	0.000471424	0.0119913	0.000996258	0.000108668	9.06482e-05	0.000263593	0.00017535	0.000282159	8.2961e-05	0.0054611	0.000224016	0.0117325	0.00507725	0.962166	0.000560108	0.000100616	0.000126467
An01g14730.Aspni5_205361	15	0.000105981	0.000431962	0.00293301	0.00995645	0.000132509	0.000110835	0.000745702	0.000207615	0.000189853	9.24982e-05	0.00102542	0.000192347	0.00102537	0.249175	0.733083	0.000256201	0.000105282	0.000231091
An03g05200.Aspni5_54734	15	0.000352818	0.00262206	0.134754	0.00374691	0.000408113	0.000344224	0.000937967	0.000803095	0.000926676	0.00033493	0.0111741	0.000980245	0.0230965	0.0124547	0.80354	0.00256823	0.000432666	0.000522353
An16g03330.Aspni5_127809	15	0.00272335	0.0142714	0.0796646	0.0238124	0.00568741	0.00371704	0.0120329	0.00333351	0.0156006	0.00253705	0.123213	0.00262055	0.125518	0.0638668	0.509837	0.00557108	0.0019482	0.00404514
An02g11390.Aspni5_197780	15	0.000223217	0.00198382	0.102323	0.00378245	0.00029197	0.000232088	0.000776892	0.000408052	0.000473926	0.000216084	0.00352305	0.000542174	0.00939057	0.01208	0.861977	0.00112257	0.000259919	0.00039312
An02g07210.Aspni5_37080	15	3.75644e-05	0.000234775	0.00494544	0.000981829	4.44517e-05	3.83282e-05	0.000153145	7.61125e-05	8.29554e-05	3.2983e-05	0.000682233	7.03852e-05	0.00098584	0.00493137	0.986467	0.000130898	3.85538e-05	6.61649e-05
An03g00880.Aspni5_194269	15	0.00318899	0.00651943	0.0201945	0.036969	0.00628627	0.00407996	0.0188749	0.00387368	0.0185249	0.00298673	0.154025	0.00412503	0.079237	0.241452	0.385438	0.0068566	0.00252582	0.0048418
An14g01770.Aspni5_210981	15	0.00017521	0.000433242	0.0022452	0.005596	0.000240263	0.000190094	0.00106157	0.000320781	0.000591548	0.000154718	0.00737889	0.000333434	0.00373539	0.245356	0.731194	0.000531838	0.000166281	0.000295301
An18g04430	15	0.00182495	0.0178147	0.114214	0.141317	0.00274688	0.00216709	0.0137763	0.00254238	0.00263449	0.00167914	0.0074704	0.00232895	0.00865227	0.190852	0.480446	0.00309973	0.0016247	0.00481041
An14g01068.Aspni5_201412	15	8.77089e-05	0.000320941	0.00288759	0.00141319	0.000130227	9.84323e-05	0.000388963	0.00015312	0.000405368	8.0002e-05	0.00986419	0.000160212	0.0055661	0.013577	0.964303	0.000348868	8.23624e-05	0.000132401
An12g05440.Aspni5_49633	15	0.00084757	0.00171944	0.00844897	0.0133448	0.00104121	0.00086849	0.00368827	0.00156452	0.00385756	0.000742679	0.082793	0.00187155	0.0191558	0.222655	0.631875	0.00345723	0.000856395	0.00121298
An02g00180.Aspni5_173247	15	0.000641093	0.00202135	0.0154613	0.00662785	0.000916039	0.000703449	0.00231842	0.00108146	0.00383556	0.000605024	0.173064	0.00147701	0.0347276	0.0491702	0.702059	0.0037642	0.000656096	0.000869824
An12g07120.Aspni5_42216	15	0.000519058	0.00402488	0.197928	0.00459944	0.000618803	0.000512268	0.00130167	0.00128931	0.0013403	0.000487002	0.0150529	0.00117792	0.0666854	0.0132051	0.686943	0.00298312	0.000593738	0.000738176
An17g01750.Aspni5_214063	15	0.000638617	0.0017356	0.00955144	0.0104883	0.000902386	0.000713936	0.00304006	0.00109676	0.00243265	0.000547952	0.0314987	0.000890571	0.0285726	0.0965904	0.808242	0.00156236	0.000538995	0.000956235
An02g01550.Aspni5_52126	15	0.000608085	0.00255611	0.0462488	0.0051241	0.000725602	0.000580013	0.00154436	0.00126631	0.00167203	0.000619608	0.0280573	0.00291329	0.130426	0.0259765	0.742459	0.00749767	0.000885328	0.000839423
An02g11050.Aspni5_173187	15	0.000261267	0.000764977	0.00414541	0.0107027	0.000353631	0.000281454	0.00164913	0.000481341	0.000601221	0.000229631	0.00427018	0.00045017	0.0050904	0.240385	0.728972	0.000629053	0.000246728	0.000485979
An08g08140	15	0.00104208	0.00329125	0.0248748	0.00941889	0.00168069	0.00113858	0.00369956	0.00176517	0.00550299	0.0010691	0.140508	0.00310201	0.111371	0.0605658	0.620533	0.00775596	0.00120176	0.00147978
An14g02650.Aspni5_49304	15	0.000528574	0.00126316	0.00804809	0.00674419	0.000666972	0.000535098	0.00197422	0.00112528	0.00246078	0.000486889	0.0871282	0.00146409	0.0251491	0.0887841	0.769165	0.00316395	0.000585247	0.000727105
An15g03390.Aspni5_48743	15	0.00241593	0.00694245	0.0305825	0.0585785	0.00257268	0.00237694	0.011153	0.00541967	0.00672211	0.00191375	0.0375235	0.00319418	0.0157832	0.271043	0.532491	0.00509448	0.00212669	0.00406609
An10g00390.Aspni5_192610	15	3.77575e-05	0.000205996	0.00299637	0.000995499	5.14628e-05	4.06125e-05	0.000175117	6.97827e-05	8.72999e-05	3.45289e-05	0.000725881	7.14784e-05	0.0015127	0.00646501	0.986299	0.00012578	3.8115e-05	6.7829e-05
An08g10100.Aspni5_37930	15	9.1127e-05	0.000389729	0.00251732	0.00937065	0.000126187	9.99961e-05	0.000726915	0.0001658	0.00017474	8.05339e-05	0.000912881	0.000149532	0.000928713	0.243495	0.740278	0.000201963	8.58174e-05	0.000205003
An02g13400.Aspni5_173674	15	1.87233e-05	0.000102117	0.00115377	0.000967865	2.52026e-05	2.03697e-05	0.000110939	3.40345e-05	3.88548e-05	1.66752e-05	0.000256416	3.21144e-05	0.000332794	0.00905194	0.987732	5.05597e-05	1.80711e-05	3.77821e-05
An16g01320.Aspni5_124892	15	3.02729e-05	0.000205618	0.00538219	0.000635557	4.09475e-05	3.22278e-05	0.000122332	5.66127e-05	7.91391e-05	2.85619e-05	0.000794589	6.76723e-05	0.00124563	0.00326238	0.987789	0.000141599	3.2805e-05	5.25631e-05
An13g01350.Aspni5_54811	15	3.02475e-05	0.000116937	0.000973136	0.0011825	3.73825e-05	3.18841e-05	0.000163035	6.09534e-05	7.96368e-05	2.59109e-05	0.000773843	5.24424e-05	0.000542597	0.0190664	0.976693	8.82131e-05	2.86373e-05	5.35979e-05
An11g00670.Aspni5_130909	15	6.36346e-05	0.000201673	0.00172728	0.00155161	7.72598e-05	6.29966e-05	0.00027731	0.000148814	0.000174246	5.86614e-05	0.00242006	0.000185653	0.00219257	0.0295611	0.960789	0.000330248	7.425e-05	0.000104024
An13g02480.Aspni5_192222	15	4.81995e-05	0.000192757	0.00288041	0.000632806	5.80335e-05	4.84101e-05	0.000157857	0.000100402	0.000173386	4.40709e-05	0.00450102	0.000125527	0.00415414	0.00495056	0.981507	0.000302572	5.4006e-05	6.85313e-05
An18g03570.Aspni5_56782	15	9.08975e-06	5.10872e-05	0.00072578	0.000345545	1.23522e-05	9.72771e-06	4.74207e-05	1.74867e-05	2.01731e-05	8.37221e-06	0.000157552	1.85768e-05	0.000230825	0.00298257	0.995305	3.16382e-05	9.44536e-06	1.75133e-05
An01g09220.Aspni5_55324	15	0.0130373	0.0478048	0.176549	0.100759	0.00864044	0.00994892	0.0254098	0.065775	0.0111861	0.00931826	0.0282084	0.0130906	0.072015	0.108557	0.262139	0.0156682	0.0125652	0.0193274
An18g05220.Aspni5_202592	15	4.18289e-05	0.000206656	0.00215555	0.00227033	5.22731e-05	4.33295e-05	0.000235367	8.54904e-05	7.59223e-05	3.71493e-05	0.000471794	8.02331e-05	0.000706186	0.0236191	0.969673	0.000117927	4.29945e-05	8.49228e-05
An05g00500.Aspni5_49745	15	0.000109831	0.000513407	0.003931	0.00854658	0.000145424	0.000118274	0.000757501	0.000203634	0.00019293	9.60271e-05	0.000991921	0.000174915	0.00138228	0.100728	0.881527	0.000237956	0.000103851	0.000239482
An03g04190.Aspni5_213462	15	6.42416e-05	0.000234724	0.00145002	0.00415593	8.69612e-05	7.07188e-05	0.000453173	0.000123271	0.000147652	5.59695e-05	0.00106137	0.000104757	0.000880141	0.140934	0.849839	0.000152772	5.87731e-05	0.000126375
An13g00620.Aspni5_54785	15	0.00285207	0.0268018	0.246673	0.107408	0.00307278	0.00281348	0.012215	0.00570691	0.00312569	0.0026038	0.00949887	0.00544171	0.0135484	0.134741	0.406707	0.00699029	0.00324345	0.00655626
An03g01010.Aspni5_55133	15	0.000512341	0.00504852	0.113441	0.0200304	0.000652881	0.000537117	0.00243272	0.000985152	0.000767511	0.00046926	0.00329622	0.000894215	0.00654714	0.0456473	0.795712	0.00137619	0.000534683	0.00111529
An03g00160.Aspni5_45823	15	0.000328256	0.00109575	0.00539436	0.0298572	0.000381781	0.00033914	0.00237213	0.000703089	0.00055926	0.000258936	0.00253731	0.000385192	0.00279461	0.401887	0.549655	0.000487488	0.000273245	0.000690812
An16g07420.Aspni5_57408	15	2.1505e-05	0.000100737	0.00143927	0.000376132	2.83336e-05	2.27949e-05	8.52309e-05	4.39932e-05	7.40873e-05	1.90821e-05	0.00120059	3.8733e-05	0.00132198	0.00261592	0.992474	8.32459e-05	2.08506e-05	3.33729e-05
An03g04410.Aspni5_213492	15	0.00349212	0.0226238	0.149161	0.122182	0.00390416	0.00338134	0.015694	0.00666744	0.00454489	0.00329476	0.0139662	0.00840891	0.0150854	0.202817	0.401553	0.0108254	0.00433603	0.00806304
An11g01190.Aspni5_38782	15	0.000890872	0.00753482	0.153112	0.0286706	0.0010675	0.000879307	0.00370217	0.00181514	0.00123939	0.000866119	0.00546445	0.00247143	0.0107033	0.0733426	0.701505	0.00368202	0.00114043	0.00191309
An03g03620.Aspni5_191742	15	0.000273099	0.00178989	0.082785	0.00254148	0.000334305	0.000268868	0.000708944	0.000590013	0.000763237	0.000268767	0.0114804	0.000884958	0.0476137	0.00971828	0.836801	0.00243516	0.000350934	0.000391741
An18g02020.Aspni5_211828	15	0.000944936	0.00390323	0.0469272	0.00562549	0.00127115	0.000987782	0.00234215	0.0018726	0.00592191	0.000920615	0.367074	0.00248383	0.12087	0.0227983	0.40526	0.00859763	0.00105868	0.00113975
An12g05010.Aspni5_211544	16	0.00011521	0.000304754	0.000805629	6.93656e-05	9.80535e-05	8.32024e-05	6.07584e-05	0.000207733	0.000219391	0.000178846	0.0004808	0.0116706	0.0017265	8.98596e-05	0.000216342	0.983045	0.000542766	8.49015e-05
An02g11150.Aspni5_207264	16	0.0014679	0.00684872	0.0177368	0.000889352	0.00125709	0.00107997	0.000755889	0.0026466	0.00221149	0.00229018	0.00386116	0.0617804	0.0129403	0.000973587	0.00247427	0.873204	0.00641436	0.00116838
An12g02220.Aspni5_54490	16	0.0034398	0.00436365	0.00464374	0.000823868	0.00286903	0.00250343	0.00109108	0.00389399	0.0126854	0.00579436	0.008697	0.0700867	0.0105777	0.000905387	0.00163788	0.850554	0.013745	0.00168832
An18g04810.Aspni5_42917	16	0.00068704	0.000523074	0.000672737	0.000223313	0.00044402	0.000417609	0.000252052	0.00144867	0.00120692	0.00109436	0.00143834	0.32827	0.00244146	0.000284515	0.000417644	0.655074	0.00473135	0.000372229
An14g02760.Aspni5_211053	16	0.000493474	0.00151419	0.00321267	0.000228977	0.000453411	0.000372963	0.000227209	0.000820732	0.00123023	0.000788367	0.00208071	0.0172617	0.00589735	0.000271251	0.000669927	0.96218	0.00196764	0.000329226
An03g00960.Aspni5_55136	16	0.000801163	0.0027538	0.010768	0.000529097	0.000718984	0.00060027	0.000443742	0.00170477	0.00186722	0.00115084	0.0056728	0.024915	0.0435317	0.000720898	0.00223921	0.89816	0.00284075	0.000581327
An14g04710.Aspni5_201655	16	0.000345407	0.000307464	0.0005032	0.000153239	0.000231818	0.000217439	0.000154772	0.00073177	0.000746682	0.000506777	0.00127732	0.114687	0.00193888	0.000218175	0.000345163	0.875456	0.00197235	0.000206508
An16g03700.Aspni5_53620	16	0.00710706	0.00913386	0.0179004	0.00245649	0.00449049	0.00450825	0.00250905	0.0175254	0.0160742	0.00890611	0.0309385	0.0963954	0.202931	0.0032179	0.00750621	0.541039	0.0238033	0.00355724
An12g06180.Aspni5_42277	16	0.0289817	0.0893765	0.065703	0.0322931	0.10128	0.0393235	0.0501618	0.0181195	0.087191	0.0518247	0.0470514	0.0784973	0.0487543	0.0284732	0.0352837	0.111692	0.0428068	0.0431861
An07g08950.Aspni5_209376	16	0.000263247	0.000311556	0.000512471	0.000125678	0.000227309	0.000190415	0.00013406	0.000402428	0.000779499	0.000418465	0.00128197	0.0358146	0.00166554	0.000175583	0.000299589	0.956005	0.00122295	0.000169243
An01g01870.Aspni5_206333	16	0.00161683	0.00135044	0.00183223	0.00053863	0.00127131	0.00113282	0.000657999	0.00235001	0.00706683	0.00245286	0.00822787	0.0752626	0.00730959	0.00072963	0.00117603	0.879642	0.00654012	0.000842187
An02g04690.Aspni5_46979	16	0.000528688	0.0005986	0.00116959	0.00030464	0.00030578	0.000308229	0.000251495	0.00157982	0.00069271	0.000721517	0.00137746	0.337111	0.0029889	0.000419514	0.000699673	0.647089	0.00349336	0.000360692
An09g03230.Aspni5_188160	16	0.018673	0.0541113	0.0866212	0.00602795	0.0117502	0.0118809	0.0061125	0.0491567	0.0416797	0.0220233	0.0429692	0.0757883	0.105006	0.00594574	0.0150041	0.388497	0.0483859	0.0103672
An07g09330.Aspni5_53159	16	0.000686871	0.000688803	0.0011889	0.000341724	0.00055824	0.000490287	0.000359822	0.00111327	0.00251286	0.00100429	0.00493262	0.0565232	0.0048195	0.00051767	0.000866598	0.920182	0.00279125	0.000422356
An02g13300.Aspni5_173481	16	0.00229629	0.00414284	0.0125418	0.00144485	0.00217709	0.00179376	0.00135575	0.00444541	0.00909694	0.00305111	0.0407409	0.0370866	0.415366	0.00237519	0.00673427	0.447713	0.00616186	0.00147634
An16g02760.Aspni5_184037	16	0.00245934	0.0097283	0.0425352	0.00158251	0.00251689	0.00203365	0.00141742	0.00427986	0.00811417	0.00338263	0.0289132	0.0271787	0.42139	0.00219449	0.00790074	0.426435	0.00623086	0.00170725
An10g00870.Aspni5_45021	16	0.000557061	0.000682848	0.00132899	0.000381087	0.000472371	0.000403076	0.000355105	0.000905258	0.00143793	0.000829263	0.00315241	0.0958338	0.0038459	0.000588552	0.000967348	0.885368	0.00248014	0.000411248
An04g06930.Aspni5_45304	16	0.0142396	0.0362255	0.0547076	0.00450412	0.0153202	0.0121944	0.00570997	0.0197762	0.125073	0.0186031	0.112868	0.0369085	0.233562	0.00508933	0.0135631	0.260319	0.0238917	0.00744399
An02g12505.Aspni5_174365	16	0.000266758	0.000249164	0.00035608	0.000100434	0.000174167	0.000163231	0.00010523	0.000625566	0.000470291	0.000416456	0.00064679	0.145973	0.00109762	0.00012896	0.000202086	0.847064	0.00180535	0.000154794
An12g07500.Aspni5_42184	16	0.000750422	0.000725423	0.00122632	0.000308824	0.000511953	0.000477306	0.000317457	0.00222564	0.00222208	0.00104616	0.00428466	0.0537734	0.00623184	0.000441979	0.000790011	0.92089	0.0033642	0.000411846
An08g01900.Aspni5_47677	16	0.00317801	0.0160057	0.0450128	0.0020034	0.00249962	0.00220621	0.00159346	0.00735327	0.00352922	0.00480432	0.00622978	0.127071	0.0333729	0.00211249	0.00549905	0.720069	0.0148432	0.00261641
An01g09970	16	0.00255452	0.00658686	0.0187794	0.00160937	0.00183978	0.00174145	0.00130877	0.00384558	0.00337861	0.00359977	0.00678732	0.149066	0.0317409	0.00198469	0.00475016	0.746575	0.011899	0.00195249
An14g02670.Aspni5_53797	16	0.00272607	0.0189335	0.147671	0.00287909	0.0029255	0.00230115	0.0020818	0.00490444	0.00585155	0.00386363	0.0199369	0.0467672	0.139173	0.00383516	0.0147607	0.571183	0.00770922	0.00249753
An07g07500.Aspni5_181053	16	0.059686	0.0395475	0.0302051	0.0065205	0.0276919	0.0356677	0.00988919	0.0365633	0.116597	0.0680904	0.0405709	0.0955909	0.0803347	0.00601957	0.0105069	0.188109	0.129412	0.0189979
An18g06310.Aspni5_123018	16	0.022336	0.0347854	0.0130094	0.00252483	0.0162171	0.0142355	0.00395146	0.0246691	0.0174918	0.0549714	0.00623582	0.265625	0.011683	0.00187963	0.00284877	0.32477	0.172514	0.010251
An16g00670.Aspni5_127791	16	0.000561638	0.00059696	0.00128509	0.000388751	0.000434385	0.000386511	0.000346962	0.00120066	0.00149421	0.000779437	0.00442646	0.0908162	0.006645	0.000666184	0.00114166	0.886014	0.00242828	0.000387332
An08g01760.Aspni5_133986	16	0.000141716	0.000188986	0.000332086	6.63918e-05	0.000122887	0.000103411	7.00418e-05	0.000213978	0.000434685	0.000224013	0.000767493	0.0152429	0.00114319	9.21977e-05	0.000171284	0.979959	0.000636012	8.95644e-05
An14g01130.Aspni5_210947	16	0.0012114	0.00126422	0.00224251	0.000688353	0.00103191	0.00089095	0.000708468	0.00193119	0.00474296	0.00174329	0.0100116	0.0773062	0.0081589	0.00107391	0.00176631	0.879926	0.00451303	0.000788735
An06g02460.Aspni5_37673	16	0.00939994	0.00745919	0.00910117	0.00251493	0.00380711	0.00475414	0.00258088	0.0223855	0.0129885	0.0111376	0.0123667	0.269015	0.0140034	0.00271492	0.00424761	0.554216	0.052797	0.0045109
An01g00780.Aspni5_52071	16	0.000216713	0.000357371	0.000471701	7.87897e-05	0.000164095	0.000143485	8.37571e-05	0.00036987	0.000321122	0.000382383	0.000364511	0.066536	0.000770219	8.66963e-05	0.000152863	0.927847	0.00151464	0.00013887
An15g01500.Aspni5_210076	16	0.010236	0.0170853	0.0519307	0.00669536	0.00543441	0.00608658	0.00487827	0.0744094	0.0191164	0.0101295	0.0669936	0.0790173	0.27873	0.00960018	0.0263761	0.300636	0.0264573	0.00618762
An12g02550.Aspni5_43785	16	0.00299839	0.0183888	0.0510997	0.0021003	0.00296555	0.00234933	0.00176327	0.00490881	0.00428939	0.00484003	0.0072878	0.0958839	0.0294303	0.00223081	0.00583834	0.748911	0.012038	0.00267624
An05g01320.Aspni5_50378	16	0.00333982	0.00242309	0.00280816	0.00122998	0.00259553	0.00232417	0.00151478	0.00425542	0.00915537	0.00532274	0.00856481	0.305523	0.00693522	0.00157626	0.00204034	0.622548	0.015876	0.00196723
An03g00940.Aspni5_57436	16	0.00103005	0.00356111	0.0157194	0.000723245	0.000951933	0.000792214	0.000600094	0.0021071	0.00271253	0.00144367	0.00985001	0.0256194	0.0916467	0.00103379	0.00343892	0.83471	0.0033134	0.000746632
An08g09420.Aspni5_176050	16	0.00229012	0.0102325	0.0450423	0.001696	0.001896	0.00167972	0.00131015	0.00598828	0.00542221	0.00303149	0.0157193	0.0398907	0.0507533	0.0021551	0.00697165	0.797002	0.00717777	0.00174113
An11g03430.Aspni5_47913	16	0.00449943	0.021461	0.190443	0.00926939	0.00363897	0.00326478	0.00442808	0.0116794	0.00546528	0.00556654	0.0193106	0.141342	0.0934353	0.0137271	0.0459541	0.406029	0.0152651	0.00522121
An03g06740.Aspni5_191158	16	0.000465194	0.000423389	0.000645284	0.000188099	0.000363725	0.00031926	0.000210177	0.000790241	0.0014952	0.000714405	0.00229007	0.0566368	0.00271527	0.000266489	0.000431304	0.929588	0.00219014	0.000267049
An15g04550.Aspni5_183088	16	0.000544775	0.000808805	0.00111494	0.000172367	0.000333844	0.000320442	0.000176086	0.0016115	0.00070948	0.000866929	0.000868014	0.0930161	0.00238048	0.000189331	0.000353587	0.892258	0.00396743	0.000307456
An16g00540.Aspni5_53702	16	0.000175805	0.000247827	0.000381165	7.85918e-05	0.00012468	0.000111987	7.64799e-05	0.000338281	0.000232498	0.000291688	0.000322018	0.196194	0.000742979	9.35e-05	0.000157276	0.798994	0.00131684	0.000120519
An11g06540.Aspni5_138876	16	0.00340635	0.0143976	0.105134	0.00805936	0.00326926	0.00271826	0.00400803	0.00763632	0.00552679	0.00445136	0.0244962	0.131881	0.0757724	0.0141873	0.0446977	0.535714	0.0106433	0.00400089
An07g02440.Aspni5_40102	16	0.0027342	0.00743559	0.0235404	0.00166123	0.00227484	0.00198524	0.00142714	0.00555048	0.00504865	0.0038467	0.0132109	0.0762914	0.135081	0.00222652	0.00624675	0.699658	0.00986466	0.00191671
An12g07430.Aspni5_42189	16	0.000631807	0.00067038	0.00100721	0.000337321	0.000503458	0.000434712	0.000342741	0.000988489	0.00121477	0.00101503	0.00175318	0.290398	0.00228922	0.000453179	0.000653896	0.693249	0.00360769	0.000450438
An09g00060.Aspni5_118901	16	0.00522785	0.00745974	0.00908146	0.00166223	0.00242446	0.00265723	0.00153544	0.0302885	0.00376614	0.00734431	0.0043159	0.429695	0.012695	0.00162353	0.00280392	0.431249	0.043121	0.00304979
An09g03210.Aspni5_43347	16	0.00399011	0.0136612	0.0486999	0.00202144	0.00319974	0.00285298	0.00181778	0.00839799	0.0110686	0.00516849	0.0262186	0.0425912	0.18258	0.00251437	0.00813627	0.622849	0.01167	0.00256257
An17g00300.Aspni5_50997	16	0.000115254	0.000121889	0.000193738	4.08015e-05	8.35912e-05	7.5824e-05	4.47222e-05	0.000214783	0.000315384	0.000177664	0.000483377	0.0146209	0.00087164	5.46064e-05	9.94582e-05	0.981826	0.000597957	6.24266e-05
An11g04030.Aspni5_208760	16	0.00328181	0.00687224	0.0331834	0.0042163	0.00251486	0.00229924	0.00261627	0.0113981	0.00645868	0.00386283	0.0374898	0.0902796	0.314565	0.00811268	0.0249804	0.43512	0.0100158	0.00273302
An15g07700.Aspni5_53545	16	0.000273022	0.000344495	0.000716386	0.00016542	0.000201486	0.000184355	0.000149285	0.000617916	0.000739069	0.000380667	0.00182468	0.0320994	0.00224576	0.000250865	0.000461796	0.957953	0.00121	0.000182042
An09g01050.Aspni5_124700	16	0.004876	0.00594361	0.0127187	0.00184747	0.00384984	0.00357665	0.00203513	0.00888672	0.0304598	0.00600121	0.092239	0.0404562	0.337481	0.00277638	0.00698683	0.42594	0.0115476	0.00237752
An03g05260.Aspni5_125584	16	0.00410048	0.0111336	0.0744687	0.0118561	0.00379928	0.00317079	0.00543557	0.0126727	0.00762827	0.00486808	0.0520847	0.10777	0.245115	0.0294806	0.0982788	0.312353	0.0111466	0.00463735
An01g03340.Aspni5_52011	16	3.58157e-05	4.90049e-05	8.80089e-05	1.58941e-05	2.86437e-05	2.47176e-05	1.62946e-05	6.93335e-05	9.73311e-05	5.58169e-05	0.00017587	0.00470478	0.00031816	2.16038e-05	4.16565e-05	0.99406	0.000175598	2.19299e-05
An01g11670.Aspni5_205580	16	0.0121527	0.00753537	0.0077095	0.00335092	0.0106308	0.00921704	0.0049133	0.0129819	0.0844956	0.0183915	0.0466785	0.160616	0.0242665	0.00423089	0.00573686	0.54526	0.0358753	0.00595735
An01g00600.Aspni5_206373	16	0.00366532	0.00753278	0.0286788	0.00635604	0.00262415	0.00253835	0.00343198	0.0115652	0.00617514	0.00434793	0.0264607	0.194393	0.0378205	0.0117308	0.0247294	0.611737	0.0126763	0.00353683
An18g01090.Aspni5_139485	17	0.0356871	0.00237315	0.000520009	0.000917651	0.00487547	0.00816797	0.00213399	0.0439782	0.00125877	0.0614375	0.000295634	0.0137368	0.000404792	0.000401412	0.000283215	0.0020419	0.805526	0.0159608
An11g08440.Aspni5_178828	17	0.0551882	0.0132715	0.00496333	0.00236033	0.0319617	0.0306109	0.00530048	0.02322	0.0582388	0.143841	0.00706266	0.148719	0.00888519	0.00180736	0.00212767	0.100401	0.348043	0.0139976
An01g01310.Aspni5_171940	17	0.105185	0.0358351	0.015001	0.00570253	0.0518405	0.0601623	0.0114082	0.119701	0.120095	0.127861	0.0209153	0.047296	0.0451782	0.00446393	0.00635803	0.0568666	0.141346	0.0247843
An08g03060.Aspni5_177032	17	0.0055253	0.000241238	5.09215e-05	7.06504e-05	0.000737484	0.00134336	0.000190646	0.00132269	0.000202658	0.0202544	3.62998e-05	0.0027414	4.4599e-05	3.48774e-05	2.62546e-05	0.000328613	0.965595	0.00125403
An14g01330.Aspni5_41568	17	0.00686067	0.000389215	0.000103744	0.000137083	0.000680929	0.0014345	0.000288682	0.00489852	0.000312766	0.0113177	7.45848e-05	0.00639662	9.37232e-05	7.22166e-05	5.58213e-05	0.000705422	0.964613	0.00156452
An14g01550.Aspni5_56545	17	0.174314	0.000808007	0.000137563	0.000215787	0.00316448	0.0113326	0.000699604	0.0132913	0.000939965	0.196582	0.000109129	0.00191944	0.000120399	9.59007e-05	7.23102e-05	0.000507542	0.589231	0.00645901
An16g01030.Aspni5_49153	17	0.205436	0.00167111	0.000230096	0.000231511	0.00412567	0.0154948	0.000689749	0.0107399	0.00136388	0.267312	0.000149274	0.00209369	0.000183996	0.000105285	9.38284e-05	0.000739605	0.483114	0.00622693
An12g05360.Aspni5_211532	17	0.0347287	0.00252223	0.00039299	0.000445939	0.0104118	0.0144235	0.00139651	0.00401328	0.00154274	0.30236	0.000236688	0.0107593	0.000313454	0.000210961	0.000170966	0.00197633	0.604392	0.00970216
An08g02920.Aspni5_176706	17	0.00147453	0.000146359	3.78775e-05	3.34931e-05	0.000207638	0.000344855	6.70546e-05	0.00163391	9.92406e-05	0.00331504	2.36043e-05	0.00292158	3.5092e-05	1.85275e-05	1.66478e-05	0.000325933	0.988936	0.000362446
An02g14290.Aspni5_207490	17	0.0691726	0.0574191	0.0266086	0.00484794	0.0317817	0.0387697	0.0080736	0.0487532	0.11196	0.0931452	0.022837	0.079434	0.0384087	0.00380656	0.00651851	0.16689	0.17201	0.0195632
An13g01880.Aspni5_50877	17	0.00967023	0.00323754	0.00106993	0.000577812	0.00345538	0.00388913	0.001014	0.0117314	0.00219345	0.0269764	0.000655537	0.263367	0.00107792	0.000378681	0.00040133	0.0224151	0.644163	0.0037259
An03g00850.Aspni5_194522	17	0.0828334	0.0489881	0.0208533	0.0212113	0.0548876	0.0698876	0.0351525	0.0370535	0.0344797	0.11854	0.0154556	0.138002	0.0181039	0.0143934	0.0126079	0.0625338	0.155848	0.0591683
An01g04560.Aspni5_125000	17	0.13631	0.00169752	0.000354594	0.000522617	0.00448378	0.0129731	0.00141117	0.0828268	0.00212989	0.102891	0.0002946	0.00495639	0.000331059	0.000248008	0.000193206	0.00138122	0.636985	0.0100111
An12g05400.Aspni5_42335	17	0.00726475	0.000882594	0.000273813	0.000317176	0.00159967	0.00237826	0.0006363	0.00421846	0.000703857	0.0177286	0.000193458	0.0526545	0.00026212	0.000183532	0.000145583	0.00284841	0.904916	0.00279282
An03g01370.Aspni5_205095	17	0.0980178	0.0535875	0.00463811	0.00663096	0.0204952	0.036825	0.012446	0.0464908	0.00304388	0.14151	0.000920359	0.0213063	0.00140677	0.00190749	0.00147205	0.00535509	0.357525	0.186422
An15g01590.Aspni5_130535	17	0.0221244	0.00107244	0.000306786	0.000446349	0.00174106	0.00383195	0.000905332	0.0164495	0.000890438	0.0226084	0.000209811	0.00967083	0.00027104	0.000225374	0.000171731	0.00150404	0.91212	0.00545005
An15g05290.Aspni5_128800	17	0.143945	0.00098327	0.000176468	0.000213918	0.00316186	0.0111569	0.000636187	0.0137296	0.00126685	0.168124	0.00014562	0.00244152	0.000171878	0.000103789	8.64106e-05	0.000721086	0.648227	0.0047086
An08g09430.Aspni5_176395	17	0.00322524	0.000152949	3.28715e-05	3.35394e-05	0.000294391	0.000622612	7.85826e-05	0.00155396	0.000116063	0.00796325	2.24285e-05	0.00139806	3.07474e-05	1.75419e-05	1.50476e-05	0.000215838	0.983752	0.000474865
An01g05730.Aspni5_122511	17	0.0315837	0.00262498	0.000384104	0.000343662	0.00743466	0.0116168	0.000995559	0.00330048	0.00134621	0.231956	0.000206859	0.00853483	0.000294745	0.000165161	0.000146364	0.00183663	0.690093	0.00713663
An07g07700.Aspni5_209490	17	0.222303	0.0041098	0.000839558	0.00119395	0.00978314	0.0297721	0.00328652	0.0196843	0.00405425	0.15691	0.000577166	0.00812408	0.000682362	0.00054117	0.000427484	0.00247746	0.509285	0.0259484
An03g05560.Aspni5_213572	17	0.0474097	0.0965352	0.0186058	0.00701669	0.0684713	0.044084	0.0137663	0.0165389	0.0168822	0.157542	0.00528119	0.16144	0.0100684	0.00396834	0.00460181	0.0695908	0.215511	0.0426865
An12g09560.Aspni5_42038	17	0.0512479	0.00667933	0.00273091	0.00224918	0.0170464	0.0231861	0.00484317	0.034277	0.0303438	0.104205	0.0051084	0.214443	0.00451101	0.00175137	0.00165182	0.0625007	0.421493	0.011733
An09g02180.Aspni5_212664	17	0.00949533	0.00110372	0.000340279	0.000367247	0.00202621	0.00288903	0.000736547	0.0142596	0.00111879	0.0222252	0.00027904	0.0517876	0.000350036	0.000219368	0.000181173	0.00413667	0.885453	0.00303082
An01g11880.Aspni5_170303	17	0.0321864	0.0154423	0.00220145	0.000959449	0.00608792	0.00974324	0.00168823	0.0456078	0.00226579	0.0681558	0.000628389	0.0258515	0.0012189	0.000472687	0.000537557	0.00782743	0.768769	0.0103558
An18g04140.Aspni5_42861	17	0.0766994	0.0538491	0.0197993	0.00415809	0.027314	0.0394789	0.00690468	0.0541574	0.0410019	0.116627	0.0121305	0.102109	0.0286266	0.00307488	0.0048635	0.119794	0.270525	0.0188871
An19g00280.Aspni5_136048	17	0.0721316	0.234756	0.0133107	0.0058526	0.0280319	0.0392472	0.00970912	0.0451972	0.00546078	0.144617	0.0018448	0.0372805	0.00357013	0.00224158	0.00245779	0.0143985	0.274042	0.065851
An05g01880	17	0.149752	0.00755192	0.0020933	0.00167546	0.0239509	0.0415998	0.00435948	0.112279	0.0417727	0.205582	0.00317122	0.0253197	0.00323694	0.0010801	0.00108095	0.0145479	0.345994	0.0149524
An06g00170.Aspni5_37736	17	0.0110639	0.00253776	0.000579165	0.000469998	0.00337801	0.0044204	0.000960174	0.00535499	0.00106683	0.0390162	0.000288038	0.05638	0.000445083	0.000254079	0.000228385	0.00489114	0.863929	0.00473654
An01g02680.Aspni5_46775	17	0.117194	0.067688	0.0181252	0.0102216	0.0170638	0.0376673	0.0127249	0.0878582	0.0107596	0.0878242	0.00430059	0.0540617	0.00716874	0.00477316	0.00523567	0.0235672	0.372784	0.060983
An02g08330.Aspni5_173704	17	0.0256847	0.0111085	0.0023812	0.00226168	0.0115051	0.0126752	0.00432288	0.0120627	0.00290803	0.0789541	0.000887307	0.137789	0.00129163	0.00108761	0.000909176	0.0133871	0.658324	0.0224605
An01g04990.Aspni5_51958	17	0.0991796	0.0673312	0.0338064	0.0174513	0.0384283	0.0587259	0.0235542	0.0822774	0.0286918	0.100376	0.0160046	0.088044	0.0416111	0.0120661	0.0148618	0.0537059	0.173155	0.0507292
An02g14350.Aspni5_141681	17	0.147753	0.107645	0.0277165	0.00626783	0.0303493	0.0619605	0.0101176	0.0877433	0.0474316	0.121337	0.0113125	0.0368486	0.0199542	0.00384103	0.00597701	0.042352	0.198104	0.0332888
An14g02300.Aspni5_185425	17	0.0491318	0.0168342	0.00195477	0.00148772	0.0323955	0.0288115	0.00401789	0.0134936	0.00421982	0.330124	0.000786632	0.0305198	0.00120973	0.000685095	0.000635596	0.00776217	0.450312	0.025619
An04g02360.Aspni5_134717	17	0.0118291	0.000313306	7.04952e-05	7.64405e-05	0.00100181	0.00206534	0.000205095	0.00408895	0.000469379	0.0321259	6.42981e-05	0.0025305	7.94154e-05	4.18534e-05	3.55229e-05	0.000510727	0.943343	0.00114894
An12g08630.Aspni5_42106	17	0.190317	0.00507938	0.00133978	0.00231761	0.0106479	0.0279314	0.00553064	0.0735591	0.00591917	0.107809	0.00103918	0.0144299	0.00119566	0.00109247	0.000808473	0.00413921	0.512017	0.0348275
An14g00400.Aspni5_185508	17	0.163404	0.00514758	0.000589961	0.00139538	0.0135788	0.0317264	0.00467977	0.0259145	0.00134203	0.280863	0.000248349	0.00494822	0.000319678	0.000433288	0.000283536	0.00113112	0.345532	0.118461
An05g02270.Aspni5_190025	17	0.030471	0.0170564	0.00409379	0.0044103	0.008358	0.0117357	0.0059707	0.0431616	0.00266411	0.0518538	0.001106	0.128081	0.00170392	0.00189281	0.00153741	0.013807	0.638441	0.0336556
An07g04040.Aspni5_181202	17	0.0937346	0.000676627	0.000117372	0.000159492	0.0030296	0.00971773	0.000525841	0.00380299	0.000808317	0.230697	9.20522e-05	0.00192257	0.00010963	7.46906e-05	5.88192e-05	0.00048195	0.649553	0.00443758
An02g13980.Aspni5_174884	17	0.0243698	0.0184374	0.00401292	0.00130581	0.00608946	0.0090209	0.00200196	0.0221546	0.0029798	0.050257	0.00106031	0.0858945	0.00231241	0.000729375	0.000901934	0.0215828	0.73733	0.00955912
An16g02910.Aspni5_49061	17	0.00162953	0.000165068	4.59779e-05	4.15675e-05	0.000260044	0.000432069	8.47044e-05	0.000933467	0.00013804	0.00397895	3.18774e-05	0.00580177	4.281e-05	2.39341e-05	2.10788e-05	0.000503111	0.985449	0.000417163
An04g09650.Aspni5_134687	17	0.0923876	0.000557445	9.89686e-05	0.000165386	0.00241185	0.00780231	0.000544734	0.00663272	0.000642354	0.154841	7.87546e-05	0.00174749	8.71241e-05	7.37021e-05	5.37154e-05	0.000397126	0.726441	0.00503622
An04g03690.Aspni5_190859	17	0.188676	0.0175258	0.00556105	0.00391275	0.0297363	0.0695012	0.00882938	0.040548	0.0676152	0.172657	0.00733129	0.0402781	0.00649846	0.00256634	0.00269338	0.0275337	0.282003	0.0265335
An18g04100.Aspni5_202490	17	0.0511762	0.00307156	0.000704784	0.000523232	0.007664	0.0142781	0.00133984	0.00724243	0.00398424	0.135054	0.000553766	0.0155726	0.000811069	0.000302419	0.000296189	0.00453496	0.74623	0.00666047
An15g07480.Aspni5_40853	17	0.11582	0.0150954	0.00567721	0.00469002	0.0351026	0.0562865	0.0105223	0.0922343	0.132756	0.144818	0.0131886	0.0691297	0.00828455	0.00350935	0.00346196	0.0525309	0.21419	0.022704
An08g03580.Aspni5_208214	17	0.0195763	0.000277482	5.61898e-05	7.28094e-05	0.000869099	0.00226646	0.000204092	0.00476156	0.000345956	0.0359954	4.66296e-05	0.00137283	5.47313e-05	3.61585e-05	2.88863e-05	0.000296991	0.932303	0.00143541
An07g08640.Aspni5_209408	17	0.235649	0.00318523	0.00063364	0.00133618	0.00997734	0.0290582	0.004059	0.024873	0.00257575	0.163755	0.00041598	0.00670585	0.000508276	0.000540436	0.000368636	0.00165962	0.472337	0.0423616
An15g07670.Aspni5_40869	17	0.0403933	0.00576121	0.00186524	0.00147994	0.0117938	0.0146475	0.0031051	0.0440661	0.0064434	0.0924455	0.00156488	0.0845873	0.00281511	0.000957383	0.000922103	0.0167436	0.659241	0.0111674
An04g08730.Aspni5_214786	17	0.0410301	0.00150295	0.000284661	0.000300891	0.00233222	0.00664721	0.000719852	0.00555132	0.00089088	0.0558052	0.000162081	0.00480539	0.000214202	0.000142482	0.000122005	0.00110159	0.872999	0.0053878
An02g00350.Aspni5_172914	17	0.0401923	0.00678125	0.0015834	0.00204399	0.00528068	0.0105	0.00341288	0.0432479	0.00232666	0.0491584	0.000689502	0.0363797	0.000820873	0.000903301	0.000705595	0.00602266	0.768694	0.0212573
An11g05260	17	0.209011	0.0109852	0.00361087	0.00346933	0.0265623	0.0581026	0.00841026	0.0392677	0.033773	0.168614	0.00418242	0.0305387	0.00487801	0.00214518	0.00201796	0.0147813	0.349245	0.0304055
An12g10740.Aspni5_45961	17	0.131664	0.0652661	0.00799303	0.0081722	0.0243862	0.0429341	0.014249	0.0838257	0.00605772	0.126119	0.00170987	0.0220611	0.00278553	0.00273959	0.0024473	0.00813536	0.304373	0.145081
An03g06560.Aspni5_50770	17	0.0533326	0.020426	0.00991311	0.00335881	0.0143783	0.021246	0.00525286	0.0470245	0.0337415	0.0701346	0.00886204	0.162525	0.011391	0.00254754	0.00342065	0.139551	0.378067	0.0148271
An04g09820.Aspni5_46075	17	0.0520488	0.00118315	0.000259255	0.000405702	0.00298416	0.00711064	0.00106137	0.0145565	0.00108654	0.0587213	0.00018112	0.00492025	0.000222334	0.000186736	0.000139834	0.00102861	0.845418	0.00848603
An02g11560.Aspni5_37397	17	0.0209042	0.00165616	0.000523062	0.000641317	0.00214275	0.00418148	0.00113888	0.127397	0.00138161	0.0230118	0.000381078	0.0211002	0.000500327	0.000353481	0.000288392	0.00326572	0.785725	0.00540705
An12g10780.Aspni5_140955	17	0.0664275	0.0283213	0.0102981	0.00883365	0.03286	0.0348695	0.0156316	0.0265865	0.015615	0.111841	0.00483337	0.147718	0.00762343	0.0050191	0.00460817	0.0402172	0.383444	0.0552519
An02g10340.Aspni5_174810	17	0.00633011	0.00104011	0.000357325	0.000326678	0.00153731	0.00216389	0.00060381	0.00403817	0.000839282	0.0148568	0.000246005	0.10608	0.000350871	0.000201708	0.000175124	0.00486567	0.853535	0.00245202
An11g00390.Aspni5_47780	17	0.0506732	0.0400246	0.0154778	0.00348528	0.0130467	0.0198975	0.00478624	0.192329	0.0158473	0.0667653	0.00676314	0.11566	0.0161059	0.00244069	0.00372318	0.095498	0.322888	0.0145884
An12g05670.Aspni5_42313	17	0.129768	0.0297113	0.00540825	0.00449966	0.0133866	0.0350481	0.00750362	0.0481534	0.00558272	0.112184	0.00168448	0.0305807	0.00254953	0.00193682	0.00182349	0.00975506	0.512009	0.0484161
An15g02590.Aspni5_182870	17	0.0201745	0.00203897	0.000702397	0.000845757	0.00271143	0.00499651	0.00150664	0.0130703	0.00160643	0.0254347	0.000458274	0.0371937	0.00062384	0.000470823	0.00037948	0.00446908	0.876074	0.00724323
An12g05390.Aspni5_53992	17	0.00501449	0.000448674	0.000124564	0.000149293	0.000927389	0.00146918	0.000323893	0.00287255	0.000379756	0.0132948	9.14684e-05	0.0165385	0.000119749	8.33866e-05	6.57068e-05	0.0011821	0.955357	0.00155698
An14g02150.Aspni5_41638	17	0.186796	0.00242339	0.000452098	0.000698895	0.00468218	0.0159718	0.00177883	0.215581	0.00183614	0.100316	0.000310288	0.0046088	0.000373571	0.00030581	0.000236312	0.00132274	0.448173	0.0141324
An08g09940.Aspni5_37942	17	0.0350917	0.00540916	0.000791891	0.000559743	0.00594539	0.0111721	0.00127048	0.011216	0.00166459	0.116419	0.000352987	0.015144	0.000545206	0.000274147	0.000264765	0.00352329	0.782421	0.00793491
An15g03990.Aspni5_182143	17	0.0127327	0.00326381	0.000616386	0.000406946	0.00189705	0.00335235	0.000701054	0.0228679	0.000809164	0.0242275	0.000230877	0.0171603	0.000355645	0.000200586	0.00019785	0.0031314	0.90361	0.00423826
An16g00520.Aspni5_131431	17	0.120449	0.00346409	0.00057006	0.00111007	0.0066896	0.0172099	0.00287386	0.174218	0.00148482	0.120909	0.000305905	0.00654932	0.000395563	0.000424274	0.000297479	0.00146836	0.51165	0.0299306
An09g04830.Aspni5_212509	17	0.0300385	0.0104	0.00251832	0.00154469	0.019718	0.0164367	0.00346927	0.0141078	0.00746795	0.128275	0.00154179	0.146626	0.00233662	0.000929337	0.000935598	0.0289651	0.571254	0.0134346
An16g09010.Aspni5_214460	17	0.0443087	0.0372014	0.00540643	0.00306354	0.00902116	0.0144462	0.00443565	0.0647578	0.0030224	0.0674956	0.00105855	0.0449098	0.00186631	0.00128142	0.00131688	0.0113789	0.65343	0.0315997
An12g01320.Aspni5_54475	17	0.0691488	0.0303056	0.003451	0.00140218	0.0206938	0.0305985	0.00316168	0.0126062	0.00619915	0.229547	0.00114031	0.026585	0.00201962	0.000702672	0.000813267	0.0113605	0.531178	0.0190866
An03g02820.Aspni5_194112	17	0.158078	0.0407031	0.00696685	0.0128133	0.0158463	0.0404549	0.0182814	0.155597	0.0052943	0.0860409	0.00177024	0.0199398	0.00241891	0.00384609	0.00287979	0.00665179	0.250484	0.171933
An09g04810.Aspni5_212511	17	0.00439504	0.000526006	0.00015365	0.000174387	0.000932987	0.00134953	0.000353445	0.00282607	0.000376784	0.0111415	0.000100172	0.0245505	0.000141351	9.73172e-05	7.80864e-05	0.00145939	0.949621	0.00172306
An06g00350.Aspni5_177254	17	0.00312018	0.000288219	7.57945e-05	8.24987e-05	0.000481748	0.000763831	0.00017025	0.00357823	0.000208884	0.007019	4.95329e-05	0.00619645	6.83523e-05	4.43594e-05	3.67684e-05	0.000616618	0.976272	0.000927726
An14g07260.Aspni5_185212	17	0.0479901	0.00081121	0.000126616	0.00018235	0.00250374	0.00709455	0.000562332	0.00270398	0.000491691	0.129891	7.41774e-05	0.00213897	9.38929e-05	7.75472e-05	5.90907e-05	0.00044283	0.798717	0.00603847
An05g01000.Aspni5_43880	17	0.00584287	0.00110108	0.000405019	0.000356828	0.00129145	0.0018855	0.000589924	0.00813919	0.000785618	0.0117914	0.000270609	0.159116	0.000397835	0.000224823	0.000198874	0.00591268	0.799414	0.00227581
An03g00180.Aspni5_194090	17	0.0451307	0.0054193	0.00219086	0.00239943	0.00586115	0.0115272	0.00373009	0.0715405	0.00395958	0.0449901	0.00147717	0.0746714	0.00245995	0.00145722	0.00125254	0.0116983	0.695882	0.0143523
An03g04840.Aspni5_50710	17	0.0483899	0.0255228	0.00616506	0.00180899	0.017704	0.0227615	0.00343526	0.0264383	0.018302	0.122772	0.00357904	0.108729	0.0053966	0.00118249	0.00156512	0.0758629	0.498228	0.0121578
An01g00800.Aspni5_127714	17	0.0227901	0.00412956	0.00118038	0.00108641	0.0107377	0.0108993	0.00249988	0.0132213	0.00499532	0.0873294	0.00103416	0.172301	0.00124563	0.000676883	0.000585878	0.0179667	0.638506	0.00881438
An01g09300.Aspni5_130818	17	0.226634	0.0140448	0.00394091	0.00296283	0.0339734	0.0683543	0.00754041	0.0430661	0.045335	0.203517	0.00427214	0.0227455	0.00533698	0.0018003	0.0018743	0.0141785	0.272068	0.028355
An12g05840	17	0.00534314	0.000712193	0.000183384	0.000194228	0.00107527	0.00160682	0.000387549	0.00567311	0.000410381	0.014065	0.000110507	0.0210813	0.000155674	0.000104692	8.64737e-05	0.0015894	0.945268	0.0019534
An01g12550.Aspni5_205517	17	0.010199	0.00089397	0.000287073	0.000246439	0.00154486	0.00258334	0.000501312	0.00867425	0.00138291	0.0190043	0.000269676	0.0245409	0.000317301	0.000154545	0.000141738	0.00376513	0.923411	0.00208247
An08g06250.Aspni5_175996	17	0.0442961	0.0041181	0.000534582	0.000397599	0.00278424	0.00726898	0.000832433	0.0151975	0.000863709	0.0598378	0.000186993	0.00485604	0.000303693	0.000172098	0.000166843	0.00137033	0.849101	0.00771184
An02g04110.Aspni5_175251	17	0.110248	0.0384133	0.00268191	0.00227497	0.0142833	0.0320585	0.00479201	0.0346486	0.00257581	0.185143	0.000619191	0.0130724	0.000939208	0.000792434	0.000722361	0.00400461	0.492603	0.0601275
An08g00180.Aspni5_55911	17	0.159484	0.00189959	0.000348386	0.000530227	0.00606122	0.0176004	0.00155516	0.0985923	0.00210362	0.181105	0.000286286	0.00485208	0.000322977	0.000245345	0.000187905	0.00133081	0.512418	0.011077
An01g04530.Aspni5_206101	17	0.0341377	0.000732241	0.000163558	0.000257793	0.00179929	0.00444178	0.000662344	0.011208	0.000711904	0.0385151	0.000119274	0.00363752	0.000140294	0.000120336	8.94402e-05	0.000712693	0.897454	0.00509675
An08g10800.Aspni5_176790	17	0.0504674	0.00389877	0.00131949	0.0010192	0.00430573	0.00965869	0.00181567	0.175898	0.00538445	0.0442752	0.0012112	0.0284156	0.00151624	0.000637831	0.000636793	0.00933129	0.652994	0.00721475
An16g02960.Aspni5_53643	17	0.0565883	0.0427705	0.035798	0.0242635	0.0150508	0.0244888	0.0189255	0.116334	0.0128885	0.0484718	0.0112229	0.198092	0.0251005	0.0167841	0.0182338	0.0669288	0.223644	0.0444135
An16g01130.Aspni5_41377	17	0.0306552	0.00307398	0.000487777	0.000431432	0.00919049	0.0108807	0.00121268	0.00834084	0.001988	0.195144	0.00028963	0.0119171	0.000401848	0.000213914	0.000191801	0.00275019	0.714943	0.00788668
An02g11550.Aspni5_37396	17	0.0231939	0.00396951	0.00168954	0.00200076	0.00382681	0.00629572	0.00277765	0.245542	0.0028812	0.0260112	0.00116415	0.108149	0.00161294	0.00121714	0.000999825	0.0125488	0.546043	0.0100771
An03g02080.Aspni5_194461	17	0.00891722	0.00043705	0.000108882	0.00014994	0.000832499	0.00183846	0.000334539	0.00391915	0.000336847	0.0153737	7.59893e-05	0.00550584	9.5334e-05	7.63312e-05	5.81018e-05	0.000659462	0.959325	0.00195581
An11g03770.Aspni5_179547	17	0.0355436	0.00932884	0.00441951	0.0019843	0.00803261	0.0124313	0.00310747	0.0312943	0.00885187	0.0512771	0.00316152	0.182804	0.00664622	0.00146077	0.00176024	0.0515417	0.576506	0.00984916
An01g00700.Aspni5_171417	17	0.0676534	0.0211834	0.00596395	0.0150711	0.0873899	0.0557609	0.0420768	0.0323794	0.0185894	0.170415	0.0044691	0.120304	0.0042939	0.00729772	0.00424652	0.0253901	0.209934	0.10758
An14g04240.Aspni5_41807	17	0.0188264	0.000473666	0.000102359	0.000158416	0.00130539	0.00285274	0.000421454	0.00558149	0.00043191	0.0308028	7.24962e-05	0.0027239	8.86248e-05	7.39839e-05	5.49458e-05	0.000477012	0.932236	0.00331651
An02g11180.Aspni5_197768	17	0.0138295	0.000388081	7.65184e-05	0.000108972	0.00146126	0.00268579	0.000318473	0.00396415	0.000395894	0.0490771	5.84627e-05	0.00257336	6.98782e-05	5.25471e-05	3.98474e-05	0.000433761	0.922172	0.00229425
An07g10090.Aspni5_209244	17	0.0668859	0.153393	0.0206203	0.00934369	0.0147223	0.0251616	0.0104239	0.169521	0.00552273	0.0718842	0.00250276	0.0490535	0.00478175	0.00360719	0.0040315	0.0187458	0.307307	0.0624911
An02g13750.Aspni5_52460	17	0.0524861	0.00221057	0.000584614	0.000773972	0.00400181	0.00892821	0.00171924	0.0225093	0.00217977	0.0514989	0.000415753	0.0118071	0.00051392	0.000388708	0.000310233	0.00258987	0.826417	0.0106646
An12g04830.Aspni5_42383	18	0.00454906	0.00126108	0.00012446	0.00237988	0.00459594	0.00735677	0.0370207	0.000765895	0.000225453	0.00257354	4.61084e-05	0.000125558	4.39922e-05	0.000239814	9.42389e-05	6.03387e-05	0.000698739	0.937838
An03g03480.Aspni5_121911	18	0.0916448	0.0174312	0.00111857	0.00585165	0.0413856	0.184656	0.0446384	0.00620741	0.0025396	0.0265235	0.000392873	0.000675108	0.000427176	0.00100902	0.000614929	0.000416319	0.00495073	0.569517
An14g00150.Aspni5_201307	18	0.0125227	0.000632449	5.28488e-05	0.000312271	0.00429397	0.0112448	0.00250802	0.000596387	0.000119309	0.00950113	2.03687e-05	0.00012252	2.3994e-05	5.95883e-05	3.07764e-05	4.41143e-05	0.00157746	0.956337
An04g05930.Aspni5_45365	18	0.0102638	0.00408099	0.00050723	0.0166981	0.0118765	0.0189848	0.319338	0.00190973	0.000779073	0.00563056	0.000190062	0.000400802	0.000181382	0.00131855	0.000453346	0.000204304	0.00174216	0.60544
An18g00730.Aspni5_54079	18	0.0634512	0.00278502	0.000147559	0.00058379	0.0603729	0.342813	0.0067195	0.00125679	0.000646747	0.0274738	6.41455e-05	0.000168301	6.61858e-05	0.000122727	7.58777e-05	9.21687e-05	0.00180761	0.491352
An01g02460.Aspni5_36316	18	0.123791	0.0102089	0.00188663	0.0187951	0.016771	0.0450952	0.0508133	0.206999	0.00335255	0.0445365	0.00090742	0.00428509	0.000942878	0.00361792	0.00157541	0.00159295	0.0344123	0.430417
An08g10150.Aspni5_52578	18	0.00684527	0.00292571	0.000362742	0.0114049	0.00780217	0.00987526	0.139247	0.00175359	0.000480475	0.00446363	0.000124107	0.000357988	0.000125316	0.000897399	0.000307378	0.000164229	0.00159803	0.811265
An02g04070.Aspni5_120659	18	0.00513352	0.000437529	4.00087e-05	0.000319606	0.00352377	0.00633984	0.00346924	0.000372789	0.000103952	0.00351006	1.656e-05	7.24989e-05	1.73069e-05	5.39694e-05	2.57366e-05	2.97519e-05	0.00066775	0.975866
An03g06540.Aspni5_44607	18	0.0502484	0.00459269	0.000458639	0.00263628	0.020808	0.0334883	0.0145934	0.00916551	0.000890496	0.0617526	0.000180062	0.00162487	0.000211393	0.000545482	0.000274486	0.000490468	0.0192054	0.778833
An01g12910.Aspni5_205492	18	0.0917119	0.0366661	0.00584999	0.0381031	0.0762363	0.175996	0.202341	0.0105132	0.0142126	0.0412024	0.00278695	0.00314702	0.00255815	0.00814259	0.00451394	0.00215333	0.0130262	0.270839
An08g07360.Aspni5_55741	18	0.0392965	0.00227351	0.000256748	0.00279512	0.0348432	0.0831259	0.0613136	0.00339689	0.00134667	0.0141129	0.000157678	0.000315519	0.000133867	0.000474411	0.000210353	0.000167937	0.00225604	0.753523
An15g00030.Aspni5_182442	18	0.11053	0.00338725	0.000534549	0.00399655	0.0429633	0.0848774	0.0330023	0.00808801	0.00205675	0.121921	0.000346131	0.00292966	0.000349094	0.0010058	0.000433379	0.00080887	0.0309976	0.551772
An11g08200.Aspni5_178171	18	0.0487124	0.00104903	0.000100575	0.000559864	0.0205265	0.0619466	0.00583318	0.00111733	0.000376036	0.0478669	5.07756e-05	0.000307072	5.41484e-05	0.000124901	6.35584e-05	0.00010843	0.00427212	0.806931
An02g14330.Aspni5_138217	18	0.026038	0.00441083	0.000374088	0.00314769	0.231116	0.204792	0.111332	0.0017285	0.0021551	0.0165675	0.000214526	0.00034168	0.000176375	0.000560136	0.000272823	0.000207922	0.00191181	0.394653
An11g10080.Aspni5_178411	18	0.0624141	0.00676998	0.00064975	0.00280198	0.10134	0.0766976	0.0212644	0.00610205	0.00196472	0.12607	0.000293728	0.00207215	0.00033318	0.000683152	0.000375164	0.000742285	0.0202087	0.569217
An18g02200.Aspni5_124139	18	0.0107037	0.000405127	2.66899e-05	0.000148725	0.00651436	0.0244243	0.00183713	0.000288386	9.63951e-05	0.00581395	1.16584e-05	4.28447e-05	1.17941e-05	2.81967e-05	1.52331e-05	1.96379e-05	0.000491536	0.94912
An04g02540.Aspni5_213129	18	0.0406462	0.0105576	0.00251541	0.0662145	0.0180139	0.027383	0.147265	0.0270286	0.00272385	0.0273244	0.000998215	0.00591619	0.00111039	0.00841778	0.00258346	0.00188048	0.0238741	0.585547
An02g08400.Aspni5_37178	18	0.037153	0.00333692	0.000718033	0.0168597	0.0245959	0.041028	0.235179	0.00564903	0.00225234	0.0213541	0.000479838	0.0016782	0.00043175	0.00275265	0.000830904	0.000635621	0.00829044	0.596775
An02g10940.Aspni5_175052	18	0.0200587	0.00196522	0.000339403	0.00829144	0.0233937	0.0347835	0.28025	0.00268595	0.0011568	0.0126462	0.000220301	0.000668493	0.000193278	0.00119916	0.000370515	0.000272969	0.00332496	0.60818
An08g08030.Aspni5_52616	18	0.182388	0.0075547	0.00131282	0.00988066	0.0505396	0.167712	0.0669071	0.0140927	0.00467806	0.0941847	0.000877365	0.00371624	0.00088845	0.00253752	0.00113625	0.00139076	0.0276808	0.362522
An08g02590.Aspni5_176865	18	0.20235	0.0102662	0.000853571	0.00265145	0.0148802	0.0476341	0.00889579	0.0316305	0.00141127	0.13783	0.000283139	0.00302384	0.000341487	0.000631216	0.000393076	0.000931752	0.0832662	0.452726
An07g00970.Aspni5_48548	18	0.133104	0.0054224	0.000953043	0.00474635	0.202728	0.165023	0.0452404	0.0107135	0.00994621	0.158789	0.000888847	0.00367921	0.000761602	0.00155846	0.000784695	0.00153546	0.0279107	0.226215
An13g02060.Aspni5_44817	18	0.0353889	0.107637	0.00449832	0.0153578	0.233803	0.0953897	0.101728	0.00818928	0.00606349	0.0376167	0.00110553	0.00196833	0.00130996	0.00283696	0.00194624	0.00137103	0.00815367	0.335637
An01g14310.Aspni5_205375	18	0.145518	0.00916432	0.000499861	0.00139418	0.0204978	0.0836477	0.00670383	0.00435258	0.000907145	0.111876	0.000151776	0.00103226	0.000189878	0.000316817	0.00020842	0.000399459	0.0192534	0.593886
An13g03220.Aspni5_50918	18	0.178871	0.00761058	0.00100846	0.0093148	0.0269545	0.113829	0.0596384	0.0547862	0.00337679	0.0411876	0.000587288	0.00142862	0.000540977	0.0017637	0.000821506	0.000699132	0.0116973	0.485884
An12g09440.Aspni5_42052	18	0.0692222	0.0142889	0.00151625	0.0120654	0.116232	0.2516	0.152354	0.00666596	0.00549925	0.0440382	0.000850418	0.00158915	0.000721678	0.00239485	0.00115082	0.00089761	0.00778298	0.31113
An04g05120.Aspni5_119865	18	0.231747	0.00231049	0.000166813	0.000557857	0.0282291	0.114134	0.00398111	0.00392342	0.000677714	0.17887	7.7502e-05	0.000455703	8.5673e-05	0.000138705	8.53558e-05	0.000180641	0.0101806	0.424199
An13g03140.Aspni5_126829	18	0.150355	0.0036986	0.000302363	0.00144693	0.0173414	0.065283	0.00882779	0.0155603	0.000824227	0.0642414	0.000130722	0.000687902	0.000146765	0.000308682	0.00017258	0.000270091	0.0109319	0.65947
An02g10100.Aspni5_174284	18	0.112541	0.0021367	0.000233195	0.00126963	0.0270238	0.066566	0.00990309	0.00623405	0.000847344	0.124795	0.000125465	0.000995474	0.000134286	0.000303085	0.00015255	0.000308296	0.0168214	0.629609
An04g04430.Aspni5_191085	18	0.0695613	0.0806576	0.0166798	0.0544294	0.0610311	0.0680377	0.0922305	0.0208131	0.00870969	0.08879	0.00378724	0.0332279	0.00590686	0.0150477	0.00894133	0.0113416	0.0816177	0.27919
An16g01740.Aspni5_183509	18	0.0187034	0.001009	0.000104413	0.00107964	0.0176799	0.0569218	0.0233876	0.000788343	0.000389603	0.00969978	5.57498e-05	0.000169816	5.27862e-05	0.000184023	7.99796e-05	7.57997e-05	0.00129388	0.868324
An12g10160.Aspni5_195017	18	0.0242199	0.00176301	0.000135882	0.000715899	0.00397237	0.0126615	0.00367282	0.00172672	0.000230508	0.0127434	4.38806e-05	0.000272304	5.07366e-05	0.000129778	7.08416e-05	0.000100802	0.00382289	0.933667
An11g06770.Aspni5_48030	18	0.0245856	0.00431894	0.000612659	0.0129706	0.0119555	0.0297113	0.120419	0.00381011	0.00107124	0.00970195	0.000252067	0.000600555	0.000258074	0.00143402	0.000541422	0.000287333	0.00332469	0.774145
An08g03700.Aspni5_126803	18	0.150798	0.0107066	0.00368592	0.0447716	0.0251987	0.0587308	0.097393	0.164629	0.00914431	0.0642654	0.00297399	0.0154975	0.00285432	0.0133399	0.00466756	0.00485379	0.0781615	0.248328
An13g00780.Aspni5_57202	18	0.0182473	0.00913096	0.00164855	0.0862501	0.0120392	0.017658	0.261705	0.0109963	0.00161967	0.0100257	0.000544398	0.00143338	0.000554776	0.00535568	0.00163633	0.000669567	0.0055355	0.55495
An08g03590.Aspni5_198703	18	0.0410992	0.0275033	0.00178327	0.0103098	0.0557535	0.055634	0.0582314	0.0142811	0.00278765	0.0362107	0.000542734	0.00174027	0.000565645	0.00168541	0.000936118	0.000911903	0.0100236	0.68
An05g01810.Aspni5_189430	18	0.0926607	0.0339931	0.00127808	0.00358705	0.0180642	0.0549619	0.0121527	0.013115	0.0012714	0.0541026	0.000273894	0.00144566	0.000356968	0.000679374	0.000465583	0.000647326	0.0177902	0.693154
An01g14500	18	0.199474	0.0787584	0.00273757	0.00362481	0.0311612	0.0889144	0.0104442	0.0180881	0.00274751	0.182503	0.000552184	0.00415346	0.000800444	0.000935536	0.000776647	0.00180814	0.0758396	0.296681
An14g04490.Aspni5_41820	18	0.164945	0.00798008	0.00107394	0.00487115	0.0808933	0.252168	0.0400445	0.00480582	0.00580096	0.0798485	0.000653313	0.00183169	0.00062458	0.00129985	0.000729177	0.000915878	0.0150114	0.336503
An09g05970.Aspni5_56891	18	0.112544	0.00766058	0.00166202	0.0218959	0.0221454	0.0557641	0.0819238	0.0362744	0.00343884	0.0561103	0.000939919	0.00603221	0.000958169	0.00445081	0.00162056	0.00179872	0.041331	0.543449
An08g05410.Aspni5_38274	18	0.0189899	0.00280298	0.000175832	0.00101391	0.00929597	0.0217307	0.00777743	0.00187799	0.000370787	0.00884525	5.88489e-05	0.000185216	6.45812e-05	0.000166843	9.37368e-05	9.27367e-05	0.0017165	0.924741
An11g00920.Aspni5_199058	18	0.178533	0.00730576	0.00136547	0.0103955	0.0517292	0.157496	0.0698525	0.0130514	0.00503655	0.0985548	0.000945391	0.00430936	0.00095617	0.00276635	0.00121557	0.00154717	0.0315896	0.36335
An15g00090.Aspni5_209940	18	0.117585	0.0905683	0.00259834	0.0056177	0.0809526	0.193894	0.0276762	0.0118845	0.00487519	0.0577455	0.00067181	0.00133328	0.000764152	0.00118176	0.000927495	0.000915562	0.0105266	0.390283
An02g13340.Aspni5_132003	18	0.0913325	0.140773	0.00373811	0.00534344	0.0526482	0.0766148	0.0162338	0.0138073	0.00271801	0.135061	0.000621399	0.00454775	0.000999796	0.00126447	0.0010257	0.00199523	0.0477482	0.403527
An04g00960.Aspni5_50608	18	0.218662	0.00414993	0.000301319	0.000874016	0.0320425	0.128442	0.00552525	0.00307416	0.00106579	0.167747	0.000126642	0.000746056	0.000143572	0.000222674	0.000143498	0.000303561	0.0153367	0.421093
An11g11250.Aspni5_53111	18	0.10277	0.0164358	0.000818837	0.00246146	0.0680875	0.123631	0.0153439	0.00854432	0.00229445	0.0822044	0.000288947	0.00106971	0.000306165	0.000543471	0.000360325	0.000557728	0.0115402	0.562741
An03g03840.Aspni5_191145	18	0.215828	0.00456651	0.0010254	0.0122347	0.0525501	0.204513	0.14473	0.0234699	0.00935424	0.0528612	0.00117844	0.00216099	0.000891667	0.00326728	0.00124005	0.00104153	0.0138669	0.25522
An01g02410	18	0.015838	0.00593939	0.000593254	0.0119751	0.0183571	0.0260247	0.147809	0.00525791	0.000950959	0.00945495	0.00022038	0.000534472	0.000220825	0.00119918	0.00047003	0.000267077	0.00263544	0.752252
An16g06420.Aspni5_183349	18	0.0613656	0.0105967	0.00142795	0.0108454	0.136542	0.138059	0.149258	0.00615468	0.00834331	0.0393527	0.000906297	0.00160889	0.00071238	0.002312	0.00112376	0.000954208	0.00832019	0.422117
An16g04410.Aspni5_210529	18	0.056716	0.00186146	0.000151774	0.000823943	0.0229231	0.12803	0.00921978	0.00103682	0.000598514	0.0255594	7.19272e-05	0.000252089	7.02086e-05	0.000168962	9.08513e-05	0.000115937	0.00270928	0.7496
An12g01880.Aspni5_43728	18	0.0277962	0.022756	0.00290062	0.0499781	0.0160503	0.0274707	0.114041	0.00879686	0.00181953	0.0167795	0.000640594	0.00217105	0.000792321	0.00458557	0.00194883	0.000984531	0.00938876	0.691099
An01g09510.Aspni5_171254	18	0.0745375	0.0535301	0.00189362	0.00497563	0.185413	0.224015	0.0354576	0.00771007	0.00440279	0.0477235	0.000567769	0.000990434	0.000686329	0.00105042	0.000782407	0.000682488	0.00672914	0.348852
An09g02240.Aspni5_54398	18	0.0371003	0.0105719	0.000904494	0.00812601	0.136832	0.235314	0.203847	0.00295426	0.00361928	0.0207023	0.000466259	0.000633023	0.000389932	0.00135358	0.000663488	0.000404041	0.00310058	0.333017
An02g05750.Aspni5_123805	18	0.00852916	0.000684608	7.48167e-05	0.000720476	0.00247629	0.00597662	0.00488335	0.00093548	0.000141967	0.00510665	2.90865e-05	0.00017489	3.11171e-05	0.000114142	5.04425e-05	6.03371e-05	0.00173125	0.968279
An11g02660.Aspni5_38891	18	0.0421854	0.00594511	0.0013275	0.0221683	0.0681315	0.0632831	0.310682	0.00696073	0.00421786	0.0357812	0.000908612	0.00306561	0.000920665	0.00459852	0.00151858	0.00120408	0.0122365	0.414864
An08g07350.Aspni5_52629	18	0.0359147	0.00711246	0.00175197	0.0735695	0.0165619	0.0298483	0.278378	0.0139958	0.00276961	0.0195943	0.000893916	0.00326415	0.000815478	0.00811594	0.00213059	0.00122883	0.0126497	0.491405
An01g11860.Aspni5_130765	18	0.00757933	0.00373622	0.000366146	0.0057732	0.00656872	0.00935809	0.0377201	0.00165702	0.000389644	0.00483633	0.000100359	0.000331441	0.000116576	0.000575165	0.000245454	0.000151458	0.0017731	0.918722
An18g06740.Aspni5_212285	18	0.0553471	0.00373807	0.000240549	0.00102645	0.029414	0.0617653	0.00818173	0.00353021	0.000739578	0.0377269	9.59816e-05	0.000389494	0.000103289	0.000211828	0.000124861	0.000180645	0.00464679	0.792537
An02g12050.Aspni5_128194	18	0.0908855	0.00231134	0.000160969	0.000679348	0.0592823	0.153258	0.00661089	0.00285638	0.00068705	0.103957	7.84818e-05	0.000386052	8.13929e-05	0.000156381	8.92175e-05	0.000160931	0.00545499	0.572904
An16g01730.Aspni5_183355	18	0.0591419	0.0661376	0.00930104	0.0700851	0.023165	0.0417386	0.0828615	0.0322038	0.00394558	0.0421298	0.00168018	0.0097976	0.00218395	0.00978651	0.00497497	0.00381595	0.0399393	0.497112
An01g00110.Aspni5_46882	18	0.0190183	0.000792957	5.48207e-05	0.000288233	0.00963721	0.0382969	0.00308544	0.000466149	0.000158358	0.0106656	2.21183e-05	8.82017e-05	2.526e-05	5.6002e-05	3.08302e-05	3.85747e-05	0.00102251	0.916253
An07g09140.Aspni5_180735	18	0.100525	0.00120717	0.000136659	0.000892056	0.0278899	0.166553	0.0122326	0.00148006	0.000788053	0.0314991	8.47358e-05	0.000283935	8.10748e-05	0.000198623	9.85494e-05	0.000124813	0.00323634	0.652688
An12g00340.Aspni5_212783	18	0.0546213	0.00618979	0.000646754	0.00395549	0.0182636	0.04519	0.0236457	0.00419511	0.00147398	0.0260894	0.000248892	0.000931177	0.000255204	0.000735436	0.000388463	0.000424331	0.00816348	0.804582
An16g05320.Aspni5_210445	18	0.144827	0.0298964	0.000949105	0.00202423	0.030397	0.102273	0.00851005	0.00840217	0.0013061	0.120954	0.000229762	0.00132561	0.000305446	0.000449536	0.000327664	0.000590068	0.0208979	0.526336
An15g01930.Aspni5_124531	18	0.0756638	0.276521	0.00774144	0.0190726	0.0514885	0.114396	0.0584025	0.0167147	0.00626686	0.0369982	0.00138715	0.00210507	0.00162477	0.00331639	0.002642	0.00156056	0.0112214	0.312877
An12g10400.Aspni5_55184	18	0.0677438	0.0998597	0.00558599	0.0159994	0.0926926	0.10964	0.0701061	0.00997424	0.00781982	0.0489797	0.00136369	0.00274198	0.00148535	0.00316463	0.00226781	0.00185477	0.0143121	0.444409
An10g00780.Aspni5_50962	18	0.129753	0.00992713	0.00174196	0.0156712	0.0182963	0.0495274	0.0465408	0.0907759	0.00273412	0.0530908	0.000766084	0.00445405	0.000914631	0.00309846	0.00138314	0.00149179	0.0393011	0.530533
An11g09480.Aspni5_137851	18	0.0957406	0.00421188	0.000207374	0.00068307	0.0509752	0.260352	0.00565077	0.00176296	0.000650313	0.0963447	8.05579e-05	0.000368243	8.94805e-05	0.000154289	9.686e-05	0.000165301	0.00503762	0.477429
An01g11720.Aspni5_171394	18	0.274314	0.00252081	0.000270436	0.00103481	0.0170157	0.0700599	0.00599958	0.00493148	0.000938632	0.156524	0.000131614	0.00106454	0.000149113	0.000268398	0.000154201	0.000344096	0.0287914	0.435488
An01g14290.Aspni5_205376	18	0.00780264	0.00201456	0.000262492	0.00817779	0.0121091	0.0166597	0.43915	0.00144404	0.000627418	0.00390678	0.000123439	0.000216167	0.000111859	0.000744227	0.000254968	0.000116134	0.00100121	0.505278
An04g01780.Aspni5_203665	18	0.0302547	0.0342408	0.00344258	0.0255253	0.197708	0.0790386	0.275105	0.00796042	0.00876485	0.0288842	0.00143587	0.00206682	0.00125424	0.00450507	0.00235317	0.00142273	0.00713428	0.288904
An13g01220.Aspni5_44753	18	0.0231696	0.00481703	0.000766604	0.0174738	0.0112097	0.0235636	0.114983	0.00412232	0.00123014	0.0110037	0.000308248	0.00092684	0.000297914	0.00191112	0.000681281	0.0004086	0.00480534	0.778321
An08g01600.Aspni5_175742	18	0.110338	0.00167947	0.000130842	0.000586274	0.0137288	0.103058	0.00491284	0.00134857	0.000454425	0.0326015	5.75798e-05	0.000233794	6.2425e-05	0.000126348	7.27032e-05	0.000102535	0.00343334	0.727073
An15g01940.Aspni5_181979	18	0.0740634	0.00456958	0.00044865	0.0043669	0.0304244	0.14306	0.0625699	0.00666844	0.00177704	0.0172988	0.000239607	0.000403467	0.000218536	0.000706991	0.00034158	0.000230423	0.00296811	0.649645
An08g03780.Aspni5_198680	18	0.174694	0.0079047	0.00109299	0.00498061	0.0741049	0.136981	0.0331773	0.0143539	0.00392334	0.103726	0.000594675	0.00234953	0.000757257	0.00132992	0.00074856	0.0010022	0.0233093	0.41497
An07g09050.Aspni5_143268	18	0.16899	0.00137364	0.000205154	0.00180157	0.0328109	0.172979	0.0272127	0.00404857	0.00146505	0.0488365	0.000164365	0.000591319	0.000143962	0.000422276	0.000181384	0.000234384	0.00639571	0.532143
An08g01100.Aspni5_52811	18	0.0308562	0.0028211	0.000304581	0.00253358	0.0258417	0.0411155	0.0252291	0.00282933	0.000882772	0.033988	0.000148381	0.00089017	0.000138395	0.00048129	0.000212197	0.000313079	0.00708471	0.82433
An11g01180.Aspni5_47819	18	0.00920706	0.00535002	0.000636968	0.0147697	0.0279818	0.0206072	0.354869	0.00171827	0.00105252	0.00822599	0.000239788	0.000626355	0.000228449	0.00148828	0.000531655	0.000306512	0.00234897	0.549812
An18g04560.Aspni5_126860	18	0.0565635	0.0109476	0.000868871	0.00320607	0.0212663	0.0331369	0.01275	0.00903107	0.00117649	0.068137	0.000248907	0.00232741	0.000322594	0.000679794	0.000403452	0.00076407	0.0300446	0.748126
An01g08870.Aspni5_205755	18	0.0137194	0.0026607	0.000236231	0.00243639	0.0545997	0.0402213	0.0565802	0.00174255	0.000703984	0.0116146	0.000108428	0.000296208	0.000109194	0.000380374	0.000171009	0.000145094	0.00176006	0.812514
An08g04450.Aspni5_52706	18	0.0926459	0.124817	0.00664686	0.0179081	0.0552601	0.103264	0.0582469	0.0190518	0.00726369	0.0450657	0.00143659	0.00260149	0.00169697	0.00338176	0.00256901	0.00180258	0.01554	0.440801
An01g11000.Aspni5_35677	18	0.146101	0.00519333	0.000540654	0.00271122	0.0161097	0.0770725	0.0146084	0.00517038	0.00122993	0.0503698	0.000218633	0.00107989	0.000249981	0.00057813	0.00031782	0.000424276	0.0140383	0.663986
An14g00620.Aspni5_56523	18	0.0542368	0.0171177	0.000858487	0.00378594	0.0268753	0.0772079	0.0208749	0.00463227	0.00109361	0.0326118	0.000225836	0.000819017	0.000291198	0.000656206	0.000398309	0.000392424	0.00683298	0.751089
An11g01960.Aspni5_38830	18	0.132186	0.0203308	0.000656891	0.00123848	0.0776985	0.165194	0.00670655	0.00492927	0.00141749	0.228093	0.00019081	0.00105067	0.000248883	0.000308644	0.00023115	0.000491517	0.0166653	0.342362
An09g01490.Aspni5_43479	18	0.0455946	0.089476	0.0171911	0.22111	0.0257603	0.042881	0.185705	0.0495433	0.00909626	0.0214723	0.0037616	0.00417848	0.00367015	0.0231943	0.0124979	0.0030614	0.013327	0.22848
An01g06550.Aspni5_51913	18	0.0243907	0.0221124	0.00254527	0.0267888	0.026571	0.0259735	0.0893645	0.00864432	0.00217553	0.0234163	0.000633511	0.00302412	0.00071741	0.00342024	0.00154832	0.00127702	0.0125415	0.724855
An15g05350.Aspni5_40692	18	0.0185608	0.0132433	0.00112449	0.0138422	0.0516249	0.0405433	0.17713	0.00403299	0.00207337	0.0158074	0.000398886	0.000932443	0.000360189	0.00171049	0.000760506	0.000512972	0.00402296	0.653319
An17g00760.Aspni5_192619	18	0.0688184	0.0510176	0.0141316	0.0945527	0.0237546	0.0380011	0.0763037	0.100183	0.00596279	0.0572559	0.00327226	0.037734	0.00452626	0.0202135	0.0095876	0.0103156	0.105695	0.278674
An05g02480.Aspni5_189339	18	0.220312	0.0351537	0.00319396	0.00978414	0.0459644	0.141723	0.0327191	0.139892	0.00584931	0.0982755	0.00125283	0.00384761	0.00154633	0.00249338	0.0016845	0.00200901	0.0318804	0.222418
An15g04690.Aspni5_48778	18	0.00893915	0.00172164	0.000144266	0.00116207	0.00528554	0.0085949	0.00741441	0.00150832	0.000203048	0.00765611	4.54349e-05	0.000266459	5.53054e-05	0.000178263	8.5544e-05	9.70923e-05	0.0022513	0.954391
An02g05890.Aspni5_120086	18	0.0171671	0.00639413	0.000763144	0.0153552	0.0289778	0.043374	0.423932	0.00244643	0.0017533	0.00800005	0.000327228	0.000439755	0.000305335	0.00163643	0.000666876	0.000268659	0.00198291	0.44621
An16g01120.Aspni5_183171	18	0.0693721	0.0420721	0.00392707	0.0223921	0.0539266	0.0651634	0.0804961	0.0547105	0.00584907	0.0524293	0.00129236	0.00407645	0.00128634	0.00400393	0.00222331	0.00216059	0.021623	0.512996
An12g05070.Aspni5_202003	18	0.0205105	0.0132435	0.000943494	0.00938542	0.0113066	0.0202434	0.0354229	0.00800298	0.000777105	0.0126868	0.000218881	0.000823971	0.000271939	0.00106373	0.000524571	0.000372706	0.00499261	0.859209
An02g04120.Aspni5_52200	18	0.00963141	0.00173126	0.000270751	0.00981631	0.00954226	0.0141807	0.275455	0.002258	0.000593965	0.00524227	0.000134806	0.000347446	0.000125961	0.000933045	0.000283953	0.000155552	0.00165198	0.667645
An09g03020.Aspni5_126891	18	0.0100243	0.00409715	0.000360351	0.005582	0.0377529	0.0292391	0.163076	0.00166822	0.000763186	0.00841918	0.000144042	0.000353132	0.00013995	0.000664638	0.000271454	0.000179258	0.00166041	0.735604
An11g07070.Aspni5_179092	18	0.0484005	0.0531707	0.00145087	0.00347191	0.214774	0.14752	0.0228754	0.00432597	0.00223529	0.0749774	0.000362113	0.00128725	0.000480328	0.000746687	0.000533823	0.000702128	0.00909693	0.413589
An08g03610.Aspni5_177340	18	0.104417	0.00803794	0.00188114	0.0201491	0.0673078	0.0995618	0.134405	0.0184736	0.00656493	0.103871	0.0014778	0.0101824	0.00140722	0.00562345	0.00200763	0.00287979	0.0480626	0.363689
An02g09940.Aspni5_207206	18	0.0101829	0.000398762	3.487e-05	0.00025324	0.0060055	0.0144921	0.00330493	0.000528387	0.00012835	0.00569787	1.68971e-05	6.57771e-05	1.68144e-05	4.67007e-05	2.2875e-05	2.82291e-05	0.000696457	0.958079
An03g00350.Aspni5_124790	18	0.0782182	0.00482722	0.000718325	0.00453588	0.0904136	0.0995438	0.0440305	0.00481971	0.00335827	0.103894	0.000454982	0.00280437	0.000426926	0.00116601	0.000541166	0.000969826	0.0221836	0.537093
An09g03700.Aspni5_131169	18	0.0903184	0.00124295	0.000163253	0.00141705	0.0746748	0.350226	0.0344156	0.00226702	0.00137429	0.0330001	0.000131796	0.000341467	0.000114322	0.000321477	0.000142242	0.000157315	0.00297938	0.406713
An01g01370.Aspni5_124966	18	0.059501	0.0138666	0.00134362	0.0106338	0.140031	0.13022	0.129049	0.0185551	0.0049668	0.0409645	0.00071753	0.00138719	0.000656725	0.00198812	0.000987466	0.00080004	0.00749793	0.436833
An07g04730.Aspni5_181548	18	0.139277	0.00307296	0.000568959	0.00760992	0.0585921	0.194487	0.154918	0.0136668	0.00499957	0.042237	0.000579851	0.00121479	0.000436477	0.00172707	0.00063871	0.000568635	0.00817143	0.367233
An01g01430.Aspni5_36404	18	0.295789	0.00285614	0.000376091	0.0022132	0.0413617	0.143406	0.0194295	0.0221327	0.00253609	0.089796	0.000275555	0.0010257	0.000254378	0.000563357	0.00028523	0.000435986	0.0133548	0.363909
An12g01360.Aspni5_43691	18	0.227309	0.0357432	0.00145833	0.00315754	0.0420879	0.166192	0.0129992	0.0195413	0.00222034	0.126968	0.000401248	0.00171421	0.000560544	0.00074487	0.000553418	0.000838793	0.0224421	0.335069
An04g10140.Aspni5_55208	18	0.132125	0.00543361	0.000886746	0.00642794	0.0291273	0.0587781	0.0362692	0.0317728	0.00310553	0.0660106	0.000522854	0.00270303	0.000524328	0.00149161	0.000696408	0.000991665	0.0281852	0.594948
An18g06350.Aspni5_187626	18	0.0102	0.00306735	0.000323918	0.00386812	0.00559416	0.00887803	0.0182268	0.00250942	0.000354047	0.0079174	9.45918e-05	0.000557754	0.000110885	0.000489158	0.000209646	0.000198598	0.00364069	0.933759

## Sheet: ILS.20clusters.summary
Mfuzz clustering of genes anotated as having a signal peptide; Clusters from ILS
##	TOTAL_GENES_PER_CLUSTER
##	CLUSTER	GENES	PERCENT				Click on image of clusters to open image
##	TOTAL	1510	100
##	1	106	7.01987
##	2	78	5.16556
##	3	104	6.88742
##	4	83	5.49669
##	5	48	3.17881
##	6	144	9.53642
##	7	72	4.76821
##	8	53	3.50993
##	9	93	6.15894
##	10	55	3.64238
##	11	56	3.70861
##	12	59	3.90728
##	13	66	4.37086
##	14	87	5.76159
##	15	59	3.90728
##	16	82	5.43046
##	17	57	3.77483
##	18	103	6.82119
##	19	64	4.23841
##	20	41	2.71523
##
GENEID	ASSIGNED_CLUSTER	MEM_SCORE_CLUSTER_1	MEM_SCORE_CLUSTER_2	MEM_SCORE_CLUSTER_3	MEM_SCORE_CLUSTER_4	MEM_SCORE_CLUSTER_5	MEM_SCORE_CLUSTER_6	MEM_SCORE_CLUSTER_7	MEM_SCORE_CLUSTER_8	MEM_SCORE_CLUSTER_9	MEM_SCORE_CLUSTER_10	MEM_SCORE_CLUSTER_11	MEM_SCORE_CLUSTER_12	MEM_SCORE_CLUSTER_13	MEM_SCORE_CLUSTER_14	MEM_SCORE_CLUSTER_15	MEM_SCORE_CLUSTER_16	MEM_SCORE_CLUSTER_17	MEM_SCORE_CLUSTER_18	MEM_SCORE_CLUSTER_19	MEM_SCORE_CLUSTER_20
An04g07000.Aspni5_135687	1	0.535929	0.0666383	0.0640629	0.00570904	0.000307304	0.0757424	0.00492442	0.000235801	0.000203638	0.000605705	0.000854396	0.161804	0.000147905	0.000474833	0.000172605	0.0592698	0.00607291	0.0155832	0.000687897	0.000574197
An14g03360.Aspni5_53816	1	0.684802	0.00714687	0.0618449	0.00162177	2.54803e-05	0.217107	0.000309715	2.71506e-05	2.01793e-05	4.37302e-05	0.000125203	0.00797107	1.75653e-05	3.64363e-05	1.65365e-05	0.0106187	0.000386598	0.00775507	8.37272e-05	3.99821e-05
An08g08980.Aspni5_55720	1	0.430993	0.0278887	0.0129918	0.0258879	5.84917e-05	0.226038	0.000769429	6.49404e-05	6.59003e-05	0.000147696	0.000865612	0.00905556	4.2575e-05	9.1618e-05	4.29876e-05	0.221165	0.00178235	0.0415053	0.000397431	0.000145753
An02g14500.Aspni5_127561	1	0.405795	0.00966707	0.11693	0.00398917	0.000157221	0.052106	0.00690447	0.000173177	0.000132994	0.000404787	0.00063785	0.352017	0.000130393	0.000502383	0.000152568	0.0380716	0.00291889	0.00854992	0.000438068	0.000322212
An01g12240.Aspni5_46361	1	0.250245	0.0597686	0.0833942	0.0196244	0.000705443	0.178511	0.00426662	0.000979441	0.000538631	0.00284019	0.00289019	0.0491201	0.000495237	0.00080283	0.000437761	0.236002	0.0641019	0.0421607	0.0018546	0.00126121
An09g03700.Aspni5_131169	1	0.617173	0.0175974	0.0609094	0.00496606	0.000109512	0.0743685	0.00446598	0.000107955	0.000121104	0.000262767	0.000584426	0.156887	8.89537e-05	0.000314498	0.000107239	0.0460743	0.00198572	0.0130248	0.00054535	0.000305863
An01g14310.Aspni5_205375	1	0.498399	0.00451478	0.00472409	0.00657715	1.88206e-05	0.307469	0.000271847	2.27601e-05	1.63555e-05	4.31495e-05	0.000198139	0.00332836	1.36252e-05	3.01106e-05	1.30538e-05	0.110927	0.000503931	0.0628156	7.88936e-05	3.38804e-05
An01g14770.Aspni5_35391	1	0.843303	0.00392605	0.0552362	0.00103097	2.05112e-05	0.064586	0.000414666	2.20365e-05	1.75439e-05	4.21086e-05	9.75222e-05	0.0170426	1.5413e-05	3.97655e-05	1.57642e-05	0.00992599	0.000367665	0.00378815	7.0364e-05	3.8031e-05
An02g14330.Aspni5_138217	1	0.242368	0.023605	0.0510299	0.0672875	0.000762428	0.179263	0.0192383	0.00106268	0.000655417	0.00158487	0.00734239	0.076881	0.000735907	0.00212867	0.000761504	0.172805	0.00855011	0.140291	0.00243785	0.00121004
An15g06140.Aspni5_182955	1	0.902808	0.00205336	0.00506103	0.00108976	1.62895e-05	0.0189337	0.000730173	1.7325e-05	1.37755e-05	4.70043e-05	9.31496e-05	0.0237671	1.17472e-05	4.54315e-05	1.36917e-05	0.0398335	0.00052105	0.004854	5.37163e-05	3.63938e-05
An01g14720.Aspni5_170624	1	0.902612	0.00315698	0.0291525	0.000589876	1.62592e-05	0.0305717	0.0003756	1.59815e-05	1.25345e-05	3.26958e-05	6.26729e-05	0.0235971	1.08931e-05	3.20081e-05	1.16883e-05	0.00708792	0.000294584	0.00229101	4.66264e-05	2.9303e-05
An07g09140.Aspni5_180735	1	0.892311	0.00486785	0.0056887	0.00109744	1.87554e-05	0.0162066	0.000664443	1.74467e-05	1.67263e-05	5.44187e-05	0.000109956	0.0363604	1.1812e-05	4.45316e-05	1.43672e-05	0.0391909	0.000693484	0.00251189	6.97761e-05	4.89491e-05
An04g02880.Aspni5_44128	1	0.856042	0.00445649	0.0202866	0.000812293	2.60888e-05	0.0182558	0.000727378	2.59532e-05	2.08165e-05	8.09923e-05	0.000103521	0.0727264	1.69826e-05	5.81031e-05	1.95214e-05	0.023027	0.00111556	0.00206598	7.38644e-05	5.89891e-05
An16g01740.Aspni5_183509	1	0.482397	0.0572111	0.119302	0.00445821	8.38434e-05	0.252277	0.00114279	8.45393e-05	0.000107284	0.000180257	0.000398876	0.0260171	6.8475e-05	0.000137472	6.94231e-05	0.0308325	0.00161222	0.0227499	0.000629699	0.000239259
An03g02770.Aspni5_214636	1	0.739628	0.00303119	0.00300967	0.00179499	7.12038e-06	0.210538	9.88076e-05	7.91243e-06	6.40356e-06	1.53389e-05	6.45457e-05	0.00160986	4.92292e-06	1.0805e-05	4.7872e-06	0.0264093	0.000178121	0.0135343	3.2108e-05	1.3586e-05
An08g00470.Aspni5_47754	1	0.69778	0.00676533	0.00962893	0.00389096	2.58567e-05	0.217624	0.000300779	2.8494e-05	1.85482e-05	5.04464e-05	0.000196307	0.00510579	1.593e-05	3.49012e-05	1.51573e-05	0.0420663	0.000573229	0.0157638	7.72547e-05	3.84886e-05
An18g01070.Aspni5_187815	1	0.418282	0.0158744	0.0779809	0.01337	8.68898e-05	0.380087	0.000964243	0.000109733	8.15886e-05	0.000178827	0.000852734	0.0144904	7.06576e-05	0.000130691	6.4114e-05	0.0530338	0.00160137	0.0222132	0.000377544	0.000150403
An04g06300.Aspni5_193387	1	0.463341	0.0230646	0.191889	0.00879763	0.000256195	0.12624	0.00289118	0.000318432	0.000188572	0.000733843	0.00126529	0.0700187	0.00018284	0.000400936	0.000175518	0.0871429	0.00896773	0.0130814	0.000624313	0.000420079
An08g09550.Aspni5_176469	1	0.786054	0.00367183	0.00700936	0.00437477	2.20168e-05	0.0839995	0.000444335	2.60656e-05	1.824e-05	5.55309e-05	0.000231698	0.00820105	1.57137e-05	4.22588e-05	1.61366e-05	0.0964858	0.000642798	0.0085702	7.80367e-05	4.03919e-05
An08g05470.Aspni5_119023	1	0.852912	0.0035749	0.00679951	0.000989168	2.60866e-05	0.0153887	0.000892298	2.59896e-05	1.90411e-05	9.01449e-05	0.000112079	0.0525952	1.58579e-05	6.19577e-05	1.87515e-05	0.0617561	0.00151727	0.00308222	6.56754e-05	5.71246e-05
An18g01290.Aspni5_187796	1	0.481875	0.00913278	0.0275362	0.00600487	0.000173129	0.0431577	0.0108064	0.000196791	0.000139838	0.000683321	0.000806477	0.220743	0.000132784	0.000637999	0.00016402	0.171349	0.00773338	0.0178676	0.000455365	0.000405076
An12g05570.Aspni5_186833	1	0.683932	0.00510916	0.0106139	0.00763098	3.71209e-05	0.0719651	0.000980904	4.50796e-05	3.56762e-05	0.000110369	0.000425205	0.0150241	2.95367e-05	8.68931e-05	3.15687e-05	0.187403	0.00126608	0.0150297	0.00016076	8.28421e-05
An01g09050.Aspni5_51831	1	0.934974	0.00172299	0.0100068	0.000435347	8.3939e-06	0.0303403	0.00014284	9.80089e-06	6.78543e-06	2.45792e-05	3.90195e-05	0.00589351	6.04061e-06	1.48984e-05	6.038e-06	0.0141369	0.000367556	0.00182157	2.61731e-05	1.63474e-05
An16g04410.Aspni5_210529	1	0.38915	0.188231	0.0387056	0.016069	0.000225091	0.21238	0.00172756	0.000194463	0.000181285	0.000392809	0.00135186	0.0248007	0.000115179	0.000234752	0.000115964	0.0857332	0.00427345	0.0348556	0.000848297	0.000414107
An02g12050.Aspni5_128194	1	0.381274	0.012139	0.00670275	0.0195931	5.9686e-05	0.152175	0.00115191	6.37909e-05	5.28152e-05	0.000127418	0.000643102	0.00982536	4.02275e-05	0.000108928	4.23123e-05	0.20183	0.00125707	0.212536	0.00026061	0.000117118
An18g00430.Aspni5_188035	1	0.351716	0.0271218	0.181794	0.00982667	0.000187556	0.304952	0.00169298	0.000246207	0.00016366	0.000442933	0.00106952	0.0316921	0.000152095	0.000258214	0.000134631	0.0638077	0.00452675	0.0192387	0.000659446	0.000317604
An15g07350.Aspni5_182693	1	0.757382	0.00292558	0.0037466	0.00372485	1.49334e-05	0.0767892	0.000343971	1.74714e-05	1.3569e-05	3.93034e-05	0.000156837	0.00530314	1.10658e-05	3.06379e-05	1.15782e-05	0.13387	0.000463629	0.0150621	6.34355e-05	3.09679e-05
An11g02660.Aspni5_38891	1	0.529339	0.0133256	0.220453	0.00144217	8.62181e-05	0.047046	0.00169905	7.99091e-05	6.3172e-05	0.000182747	0.000216827	0.163326	5.51055e-05	0.000161876	6.0269e-05	0.0158083	0.00165114	0.00463674	0.000207577	0.000158848
An07g01850.Aspni5_181107	1	0.93237	0.00108991	0.00152528	0.000883562	4.05243e-06	0.0332743	9.09034e-05	4.51869e-06	3.76277e-06	9.98372e-06	3.86474e-05	0.00175181	2.94507e-06	8.02508e-06	3.08739e-06	0.024866	0.000114146	0.00393276	1.8084e-05	8.59912e-06
An03g06940.Aspni5_44648	1	0.354357	0.106728	0.100552	0.0102523	0.000443096	0.218952	0.00252657	0.000456944	0.000305781	0.00104691	0.00124167	0.0386865	0.00024664	0.000421466	0.000224188	0.0996636	0.0161341	0.0459419	0.0011032	0.000716768
An16g02440.Aspni5_184148	1	0.813952	0.00278389	0.0118509	0.000797073	1.01141e-05	0.153073	0.000161048	1.06809e-05	8.11515e-06	1.76131e-05	5.25655e-05	0.00405496	7.04547e-06	1.6355e-05	6.88833e-06	0.0066737	0.00015415	0.00631902	3.47803e-05	1.65412e-05
An18g06740.Aspni5_212285	1	0.491303	0.00933771	0.00422541	0.00446918	2.65435e-05	0.0573581	0.000455965	2.82481e-05	2.42748e-05	8.2306e-05	0.00023616	0.00721437	1.70092e-05	4.54648e-05	1.82348e-05	0.408607	0.00144823	0.0149219	0.000116462	6.38067e-05
An03g03370	1	0.923189	0.00185443	0.00632072	0.000820944	1.43025e-05	0.0161638	0.000368031	1.55809e-05	1.01685e-05	4.21335e-05	8.08812e-05	0.0165744	9.15593e-06	3.02263e-05	1.00233e-05	0.0319602	0.000594425	0.00187996	3.55973e-05	2.61357e-05
An03g02090.Aspni5_45703	1	0.827804	0.00470758	0.0202844	0.00171545	3.29998e-05	0.0451023	0.000954523	3.79998e-05	2.99355e-05	0.000105091	0.000175382	0.0417374	2.58465e-05	7.97847e-05	2.83702e-05	0.0505216	0.00129902	0.00516347	0.000118261	7.64082e-05
An04g03460.Aspni5_57027	1	0.925143	0.000831196	0.00244596	0.000298311	2.25743e-06	0.0642155	3.22606e-05	2.56118e-06	1.96896e-06	5.02191e-06	1.61904e-05	0.000815303	1.61034e-06	3.52566e-06	1.5544e-06	0.00475311	5.86886e-05	0.00135857	9.04926e-06	4.19337e-06
An08g11190	1	0.886871	0.00151188	0.00773455	0.000689821	8.19837e-06	0.0768531	0.00012737	1.02375e-05	6.60983e-06	2.17395e-05	4.68839e-05	0.0032863	6.18264e-06	1.39886e-05	5.88345e-06	0.0184357	0.000289188	0.00404063	2.66019e-05	1.44926e-05
An14g02010.Aspni5_184679	1	0.405786	0.01441	0.12913	0.0110118	0.000389655	0.151103	0.011488	0.000505381	0.000281275	0.000817884	0.00147925	0.149637	0.000351881	0.0010843	0.000360065	0.0706036	0.00503454	0.0450857	0.000873779	0.000566369
An11g07070.Aspni5_179092	1	0.779001	0.0430648	0.0194047	0.00218291	4.41316e-05	0.07578	0.000690873	4.00401e-05	4.52754e-05	0.000115864	0.000195708	0.0210827	2.78918e-05	7.07418e-05	3.06375e-05	0.045792	0.00161568	0.0104617	0.000226401	0.000126591
An14g06060.Aspni5_185272	1	0.569796	0.00884269	0.00707926	0.00366577	1.77185e-05	0.356542	0.000208764	1.89444e-05	1.52664e-05	3.43344e-05	0.000153317	0.00345438	1.15695e-05	2.41931e-05	1.11522e-05	0.0327492	0.000374197	0.0168942	7.55014e-05	3.16155e-05
An07g07600	1	0.578877	0.0167002	0.209964	0.00152401	8.90296e-05	0.0630668	0.00151258	8.10599e-05	6.44609e-05	0.000172926	0.000211386	0.103463	5.55985e-05	0.000151672	5.9222e-05	0.0156845	0.0015421	0.00640496	0.000217801	0.000157679
An16g07690.Aspni5_45558	1	0.521349	0.00735517	0.013204	0.00795418	0.000108318	0.0347703	0.0105864	0.000112593	9.25975e-05	0.000340463	0.000889312	0.190755	7.81606e-05	0.000436416	0.000103038	0.19502	0.0030918	0.0131509	0.000341338	0.00026097
An18g06580.Aspni5_187949	1	0.621914	0.00337709	0.00768047	0.0070306	4.36118e-05	0.0590553	0.00151082	5.48095e-05	3.37333e-05	0.000125705	0.000422373	0.0196933	3.30394e-05	0.000113947	3.56787e-05	0.25604	0.00137366	0.0212552	0.000128094	7.80086e-05
An07g07700.Aspni5_209490	1	0.492264	0.00251971	0.00474647	0.00516653	2.1862e-05	0.0397371	0.000587096	2.78911e-05	1.92205e-05	7.38347e-05	0.000275979	0.00908704	1.68354e-05	5.13064e-05	1.79422e-05	0.436143	0.00103602	0.00808145	8.08997e-05	4.58272e-05
An04g05840.Aspni5_51185	1	0.382574	0.0221893	0.13322	0.0106927	0.000327383	0.116904	0.011863	0.000380781	0.000353735	0.000837601	0.00155677	0.209686	0.000319843	0.00103411	0.000365188	0.0727506	0.00540435	0.027339	0.00139626	0.000805412
An07g04730.Aspni5_181548	1	0.688299	0.0112128	0.0282807	0.00570603	0.000135815	0.102986	0.00271472	0.000143622	7.96683e-05	0.000280837	0.000558354	0.0500444	8.07162e-05	0.000248605	8.41794e-05	0.0777971	0.00276095	0.0281468	0.000256725	0.000183439
An03g01300.Aspni5_141670	1	0.311865	0.0199634	0.144809	0.0192741	0.000835655	0.12692	0.026183	0.000979216	0.000508577	0.0012832	0.00341035	0.225409	0.000665462	0.00240842	0.000716139	0.0662295	0.0059794	0.0401861	0.00141267	0.000962775
An08g08030.Aspni5_52616	1	0.739136	0.0128234	0.0210836	0.0049064	7.79745e-05	0.0756447	0.00234599	7.75705e-05	7.09709e-05	0.000186954	0.000413047	0.0428311	5.51182e-05	0.000182375	6.26239e-05	0.0691323	0.00175494	0.028734	0.000301778	0.000178926
An11g03800.Aspni5_38978	1	0.49846	0.00531865	0.023272	0.00391413	2.38733e-05	0.421721	0.000293246	3.01384e-05	2.10838e-05	5.11886e-05	0.000210785	0.00541662	1.87225e-05	3.63818e-05	1.71096e-05	0.0298376	0.00052302	0.0106974	9.60723e-05	4.04879e-05
An03g02820.Aspni5_194112	1	0.489378	0.00397553	0.00729954	0.00279354	5.60577e-05	0.0161321	0.00369205	6.03482e-05	4.22714e-05	0.000258071	0.000349321	0.134439	3.67296e-05	0.000191291	4.69249e-05	0.331322	0.0046218	0.00503142	0.000139529	0.000134812
An05g00510.Aspni5_49744	1	0.783973	0.00529037	0.0108468	0.00456123	2.33186e-05	0.131206	0.000524334	2.56586e-05	2.27613e-05	4.86396e-05	0.000222016	0.00861614	1.79429e-05	4.75191e-05	1.86944e-05	0.0362131	0.000424839	0.0177577	0.000112236	4.80703e-05
An02g13520.Aspni5_55640	1	0.933745	0.001626	0.0100485	0.000544944	1.29292e-05	0.0224069	0.000296652	1.43374e-05	8.90968e-06	3.32308e-05	5.4675e-05	0.0147011	8.62696e-06	2.58859e-05	9.03428e-06	0.0138997	0.000401886	0.00210963	3.04787e-05	2.15177e-05
An17g00830.Aspni5_45118	1	0.488469	0.0221407	0.14434	0.00657146	0.000228552	0.124268	0.00649597	0.000210931	0.000181596	0.000330381	0.000831731	0.148113	0.000163542	0.000526726	0.000182534	0.0293047	0.00185381	0.0247438	0.000664308	0.000378658
An02g05750.Aspni5_123805	1	0.98955	0.000368682	0.000566989	9.49323e-05	9.50318e-07	0.00533932	1.92981e-05	9.78487e-07	8.46657e-07	2.3841e-06	6.07708e-06	0.000603856	6.36782e-07	1.73688e-06	6.76305e-07	0.00296283	3.05999e-05	0.000443657	3.84158e-06	2.08398e-06
An14g00140.Aspni5_41464	1	0.329358	0.124928	0.0751213	0.0177193	0.00128847	0.134186	0.0115599	0.000953902	0.00069439	0.00189174	0.0028196	0.115735	0.000547776	0.00149356	0.000599035	0.096116	0.014789	0.0663234	0.00213583	0.00173972
An01g01840.Aspni5_52052	1	0.697907	0.00771345	0.0623865	0.0027396	3.86228e-05	0.170706	0.000762623	4.47351e-05	3.95062e-05	8.63014e-05	0.000219674	0.0189331	3.3343e-05	7.82917e-05	3.33582e-05	0.0240162	0.000746124	0.0132501	0.000182407	8.28828e-05
An02g10940.Aspni5_175052	1	0.887229	0.00614196	0.00910991	0.00113708	2.57364e-05	0.0310915	0.000828479	2.35969e-05	2.1618e-05	5.9476e-05	0.000107792	0.0340167	1.64488e-05	5.76087e-05	1.92155e-05	0.0230482	0.000602921	0.00631642	8.79871e-05	5.80493e-05
An15g04690.Aspni5_48778	1	0.880927	0.00230913	0.00457205	0.000748385	1.47254e-05	0.010667	0.000810918	1.44393e-05	1.30558e-05	4.74446e-05	7.92675e-05	0.0621417	1.00587e-05	4.39266e-05	1.25701e-05	0.0348185	0.000584748	0.00209461	5.10799e-05	3.89496e-05
An02g07440.Aspni5_141709	1	0.850543	0.00516786	0.0272125	0.000960455	2.32916e-05	0.0705047	0.000397295	2.64212e-05	2.01433e-05	6.54359e-05	9.00497e-05	0.0146241	1.73987e-05	4.19204e-05	1.74616e-05	0.0231655	0.000875016	0.00611766	8.04788e-05	4.88778e-05
An13g01220.Aspni5_44753	1	0.643813	0.00884548	0.00765797	0.00473723	5.66143e-05	0.0275068	0.00388178	5.34923e-05	5.64001e-05	0.00018311	0.000443779	0.0929572	3.85932e-05	0.000186719	5.10693e-05	0.1969	0.00203955	0.0101675	0.000248631	0.000175015
An08g05290.Aspni5_38285	1	0.859876	0.00332434	0.0464491	0.000615461	1.7262e-05	0.0614764	0.000305086	1.90363e-05	1.37783e-05	3.92892e-05	6.14522e-05	0.0145167	1.26959e-05	3.10489e-05	1.26449e-05	0.00922119	0.000409749	0.00351594	5.20071e-05	3.12053e-05
An01g11000.Aspni5_35677	1	0.753423	0.0034118	0.00638808	0.00358581	3.91159e-05	0.0300816	0.00143441	4.2917e-05	2.68792e-05	0.000111987	0.000291342	0.0288735	2.48577e-05	9.74851e-05	2.8346e-05	0.161931	0.00137191	0.00867283	9.40593e-05	6.87466e-05
An14g02300.Aspni5_185425	1	0.701529	0.00395205	0.00699267	0.00286085	2.34879e-05	0.104309	0.00036668	2.93177e-05	1.86995e-05	6.97298e-05	0.000161221	0.00611469	1.67916e-05	4.00404e-05	1.63352e-05	0.152182	0.0011092	0.0200883	7.66628e-05	4.3119e-05
An01g02410	1	0.445911	0.136643	0.0698391	0.0070838	0.000288113	0.12601	0.00604006	0.000209763	0.000288894	0.000434989	0.000852239	0.118382	0.000172398	0.000524689	0.000207547	0.0395518	0.00288265	0.0425498	0.00138107	0.000747172
An14g01620.Aspni5_41596	1	0.515918	0.00353199	0.0168332	0.00213908	1.89554e-05	0.408391	0.000222532	2.52695e-05	1.56345e-05	4.60951e-05	0.000122227	0.00406738	1.49775e-05	2.83795e-05	1.3296e-05	0.0326273	0.000567297	0.0153198	6.61238e-05	3.11855e-05
An03g01390.Aspni5_194179	1	0.416599	0.0181897	0.0324606	0.0127902	0.000182127	0.229233	0.00385714	0.000199384	0.00014802	0.000323429	0.000941934	0.0367022	0.000137139	0.000369075	0.000140649	0.0741146	0.00229973	0.170401	0.000608371	0.000302634
An14g04490.Aspni5_41820	1	0.732515	0.00516847	0.120228	0.00113195	3.94083e-05	0.0480922	0.000972216	4.2399e-05	3.21176e-05	9.23722e-05	0.000140507	0.072324	2.99301e-05	8.67844e-05	3.18205e-05	0.0141926	0.000835722	0.00385468	0.000114315	7.52862e-05
An01g14290.Aspni5_205376	1	0.906521	0.00600607	0.00475607	0.00106388	1.44374e-05	0.0185998	0.000347968	1.36907e-05	1.35072e-05	4.33741e-05	9.15608e-05	0.0131628	9.03275e-06	2.87065e-05	1.04576e-05	0.045955	0.000657961	0.00260484	6.08863e-05	3.89324e-05
An08g05380.Aspni5_176015	1	0.908802	0.00193643	0.00591012	0.00170627	1.62697e-05	0.0322801	0.000518447	1.79239e-05	1.2439e-05	3.74869e-05	0.000121721	0.0126817	1.13584e-05	3.81793e-05	1.2396e-05	0.0304204	0.000359054	0.00504165	4.78549e-05	2.85433e-05
An14g00400.Aspni5_185508	1	0.68018	0.010509	0.031384	0.00351798	3.6373e-05	0.224701	0.000437448	3.91081e-05	2.95856e-05	6.79198e-05	0.000227975	0.00848331	2.44935e-05	5.18257e-05	2.33458e-05	0.02452	0.00065964	0.0149187	0.000128435	6.02153e-05
An07g00550.Aspni5_181136	1	0.533148	0.0110216	0.0119137	0.00697416	5.77933e-05	0.185804	0.00105219	6.71757e-05	5.26382e-05	0.000149369	0.000388955	0.0135449	4.32498e-05	0.000107325	4.38802e-05	0.150074	0.0017427	0.0834522	0.00024296	0.000120511
An12g10160.Aspni5_195017	1	0.679591	0.0302998	0.0106048	0.00780202	5.3452e-05	0.0780245	0.00133751	5.01128e-05	6.34511e-05	0.00014191	0.00048692	0.0229897	3.67973e-05	0.000111579	4.32738e-05	0.145235	0.00160503	0.0209753	0.000374615	0.000173446
An03g06630.Aspni5_191506	1	0.288096	0.0146868	0.0137088	0.0704019	9.04811e-05	0.24959	0.00160137	0.000107233	9.54881e-05	0.000183188	0.00161929	0.0113897	7.33273e-05	0.000172971	7.36831e-05	0.147639	0.00145601	0.198298	0.00053331	0.0001837
An09g01920.Aspni5_132654	1	0.173959	0.0518564	0.0798562	0.115965	0.00289591	0.105452	0.047338	0.00331416	0.00261232	0.00543223	0.0345694	0.114932	0.00239502	0.00753496	0.00277082	0.141466	0.0214292	0.0726696	0.00858768	0.00496471
An05g02010.Aspni5_189342	1	0.537634	0.00601697	0.00772457	0.00511603	4.34922e-05	0.0774316	0.00107971	5.23444e-05	3.91727e-05	0.000141779	0.00031453	0.0149221	3.31349e-05	9.66774e-05	3.52567e-05	0.310277	0.00199077	0.0367838	0.000169212	9.77193e-05
An01g07100.Aspni5_140888	1	0.45931	0.024372	0.0112995	0.00477632	0.000116577	0.0267409	0.00538689	9.94422e-05	0.000111927	0.000489178	0.000625025	0.16592	6.78574e-05	0.000320995	9.25982e-05	0.280969	0.00886792	0.00953959	0.000460582	0.000432987
An06g02070.Aspni5_123651	1	0.311704	0.0739275	0.243526	0.00648181	0.000440684	0.139501	0.0038285	0.000491469	0.000409508	0.00148527	0.00106649	0.0944076	0.000326554	0.00060707	0.00031768	0.0763423	0.0219089	0.020666	0.00149628	0.00106489
An04g05430.Aspni5_51205	1	0.329052	0.0392204	0.0280512	0.019614	0.000781119	0.0629957	0.0278139	0.000625324	0.0004402	0.00178378	0.00342845	0.237056	0.000359436	0.00186524	0.000475862	0.196012	0.0152464	0.0325617	0.00130434	0.00131253
An08g10720.Aspni5_52561	1	0.357838	0.0828024	0.0291796	0.0091509	0.000425806	0.0517604	0.0170941	0.000287503	0.000361725	0.000931434	0.0014756	0.321283	0.000210028	0.00102664	0.000297335	0.0932791	0.00772984	0.0221944	0.00140208	0.00126992
An09g01630.Aspni5_203129	1	0.930977	0.00181437	0.00300328	0.000999166	9.0357e-06	0.0199733	0.00033191	9.44357e-06	8.57294e-06	2.3862e-05	6.61743e-05	0.0083968	6.61402e-06	2.27661e-05	7.57414e-06	0.0296096	0.000252871	0.00442742	3.87793e-05	2.17245e-05
An12g00340.Aspni5_212783	1	0.446986	0.0272621	0.0328538	0.0062121	0.000180174	0.0453023	0.00444279	0.000186546	0.000179137	0.000950781	0.000908762	0.127948	0.00012293	0.000421131	0.000148639	0.269978	0.0236685	0.0109352	0.00069613	0.00061635
An04g09870.Aspni5_51512	1	0.387281	0.0935998	0.131497	0.0123314	0.000332062	0.110174	0.00661826	0.000309326	0.000455162	0.000865054	0.00185367	0.145764	0.000260849	0.000710732	0.000309576	0.0780102	0.00707674	0.0189137	0.00242181	0.00121547
An01g08460.Aspni5_171116	1	0.643744	0.00370251	0.00341878	0.00166684	1.49006e-05	0.0216686	0.000400455	1.635e-05	1.47504e-05	5.77188e-05	0.000119376	0.00987896	1.05715e-05	3.33914e-05	1.2005e-05	0.309555	0.00110755	0.0044686	6.78103e-05	4.23234e-05
An07g04040.Aspni5_181202	1	0.473486	0.00571788	0.225007	0.00111347	2.35007e-05	0.270799	0.00028072	2.73188e-05	2.03048e-05	4.43738e-05	9.79656e-05	0.00843663	1.86649e-05	3.517e-05	1.69409e-05	0.00818661	0.000393248	0.00617135	8.46378e-05	3.93892e-05
An01g14500	1	0.975063	0.000584677	0.00141526	0.000188629	3.26467e-06	0.00454466	9.84799e-05	3.41661e-06	2.57346e-06	1.03032e-05	1.73153e-05	0.00530066	2.13225e-06	7.35061e-06	2.41032e-06	0.0119715	0.000157723	0.000609515	9.70141e-06	7.076e-06
An02g04120.Aspni5_52200	1	0.408864	0.161296	0.0210045	0.0206458	0.00017588	0.162078	0.00293233	0.00014611	0.000203942	0.000337759	0.0013859	0.0332611	0.000108	0.000288956	0.000124885	0.114679	0.00297917	0.0676749	0.00129459	0.000517794
An02g13980.Aspni5_174884	1	0.479204	0.0230125	0.023173	0.00733523	9.27285e-05	0.232072	0.000812567	0.000110812	6.99893e-05	0.000262304	0.000521821	0.0127865	5.88527e-05	0.000113241	5.4282e-05	0.181062	0.00493731	0.0338765	0.000284207	0.000160283
An11g08920.Aspni5_39357	1	0.491959	0.00829588	0.00823923	0.0086788	3.0366e-05	0.224908	0.000416435	3.74644e-05	2.88836e-05	8.35501e-05	0.000343528	0.00587616	2.26353e-05	4.87482e-05	2.1958e-05	0.224594	0.00116448	0.0250443	0.000144089	6.30453e-05
An14g03040.Aspni5_41716	1	0.211625	0.131717	0.0550579	0.0212832	0.0024936	0.0758145	0.0304666	0.00175602	0.00172788	0.00669599	0.00478272	0.171422	0.00111773	0.00402564	0.00144522	0.147244	0.0597156	0.0602976	0.00512134	0.00619056
An01g03180.Aspni5_196738	1	0.762357	0.00783432	0.00841256	0.00259412	4.51685e-05	0.0293579	0.00131	4.45279e-05	3.64439e-05	0.000149114	0.000243029	0.0343493	2.7754e-05	0.000100213	3.24679e-05	0.141619	0.00238596	0.00885417	0.0001405	0.000107333
An16g04040.Aspni5_133565	1	0.600462	0.00650585	0.0153736	0.0037615	3.25123e-05	0.290488	0.000335265	3.97047e-05	2.33307e-05	7.22173e-05	0.000209649	0.0055203	2.1648e-05	4.29592e-05	1.95616e-05	0.053343	0.000931883	0.0226762	9.32599e-05	4.78452e-05
An03g01430.Aspni5_194332	1	0.504546	0.0518008	0.170907	0.00248784	0.000121253	0.0694508	0.0026104	9.74422e-05	0.000121921	0.000225526	0.000349891	0.166564	7.94132e-05	0.000233822	9.3242e-05	0.0192644	0.00171466	0.00848518	0.000525737	0.000320618
An18g04560.Aspni5_126860	1	0.268993	0.132452	0.0237121	0.0243069	0.000547944	0.0825901	0.0162637	0.000428259	0.000708702	0.00152146	0.00283073	0.0972323	0.000344138	0.00132065	0.000467973	0.221883	0.0136423	0.104193	0.00405367	0.00250779
An08g00430.Aspni5_208486	1	0.84106	0.00301652	0.0244846	0.00190261	3.55342e-05	0.0381992	0.00102531	4.3142e-05	2.65953e-05	0.000104432	0.000200706	0.0404348	2.67697e-05	8.61884e-05	2.84824e-05	0.0434826	0.00118449	0.00450361	9.0918e-05	6.31773e-05
An12g08630.Aspni5_42106	1	0.322589	0.0227353	0.0152686	0.0741293	0.000166534	0.128939	0.00508896	0.000180874	0.000192547	0.00039165	0.00305888	0.0313876	0.0001328	0.00042378	0.000153454	0.287728	0.00302412	0.102887	0.00109047	0.000432551
An18g03490.Aspni5_202429	1	0.673178	0.0025877	0.00695626	0.0020189	2.85422e-05	0.0231128	0.00121116	3.4914e-05	2.43469e-05	0.00012094	0.00018937	0.0354348	2.21028e-05	8.42261e-05	2.53764e-05	0.247154	0.00200796	0.00565117	9.01264e-05	6.75794e-05
An01g11720.Aspni5_171394	1	0.956943	0.00308907	0.00598711	0.000400844	6.91759e-06	0.0156757	0.000146983	6.68918e-06	6.53529e-06	1.79517e-05	3.5798e-05	0.00701755	4.60965e-06	1.30877e-05	5.09109e-06	0.00904035	0.000224144	0.00133186	2.93049e-05	1.72007e-05
An02g09940.Aspni5_207206	1	0.63472	0.0219071	0.0119008	0.0125871	7.0939e-05	0.106876	0.00114581	6.97536e-05	6.08731e-05	0.000161803	0.000671209	0.0152968	4.27566e-05	0.000115394	4.58016e-05	0.160631	0.00189518	0.0313716	0.000283776	0.000146316
An07g08640.Aspni5_209408	1	0.471785	0.016603	0.0462924	0.0350621	0.000148598	0.229732	0.00231579	0.000187032	0.000133702	0.000326123	0.0020909	0.0264194	0.000118096	0.000272681	0.000115345	0.130819	0.00277918	0.0339533	0.000587748	0.000258232
An18g04100.Aspni5_202490	1	0.849562	0.00254638	0.023866	0.00113738	1.51966e-05	0.0887839	0.00024173	1.92462e-05	1.2742e-05	4.08099e-05	9.07053e-05	0.00737655	1.19748e-05	2.69984e-05	1.14474e-05	0.021896	0.000504849	0.00377741	5.08062e-05	2.75701e-05
An01g06310.Aspni5_172741	1	0.698095	0.00848281	0.0162519	0.00369553	6.1719e-05	0.0413107	0.0033724	6.50281e-05	6.62841e-05	0.000210784	0.00037331	0.100175	4.96177e-05	0.000201871	6.15127e-05	0.112721	0.00227996	0.0120439	0.000290818	0.00019127
An01g08530.Aspni5_55344	1	0.448984	0.0387869	0.0172366	0.0091703	0.000221186	0.0465158	0.00507977	0.000190058	0.00016776	0.000764147	0.00116543	0.0917299	0.00011221	0.000429288	0.000139319	0.307269	0.0139443	0.0169137	0.000619375	0.000561094
An01g13390.Aspni5_51725	1	0.241441	0.020465	0.0267801	0.0372648	0.000911077	0.0648405	0.100465	0.000911269	0.000610042	0.00209497	0.00609706	0.205291	0.000608062	0.0043183	0.000838217	0.201272	0.0112682	0.071127	0.00182979	0.0015678
An11g10270.Aspni5_39479	1	0.209826	0.190715	0.0799692	0.0209478	0.000649737	0.174751	0.00318692	0.000743425	0.000675594	0.00235354	0.00286058	0.035304	0.000433201	0.00062853	0.000393901	0.175862	0.0511659	0.0447362	0.00311395	0.00168328
An11g10080.Aspni5_178411	1	0.254808	0.250089	0.0435402	0.0240576	0.000384763	0.207011	0.0021364	0.000362678	0.000324107	0.000813696	0.00234446	0.0250565	0.00020263	0.000349932	0.000194141	0.132995	0.0110559	0.0419999	0.00152843	0.0007461
An11g06770.Aspni5_48030	1	0.50754	0.0169854	0.0194932	0.00231708	9.72138e-05	0.0228306	0.00402995	7.95639e-05	7.817e-05	0.000304036	0.000352724	0.357757	5.40238e-05	0.000247155	7.12209e-05	0.0581635	0.00391525	0.00513952	0.000275591	0.000268533
An11g00920.Aspni5_199058	1	0.639935	0.0176832	0.154708	0.00191104	5.07778e-05	0.13999	0.000707905	4.70817e-05	4.17505e-05	7.84779e-05	0.000192008	0.0244383	3.3283e-05	7.65772e-05	3.35403e-05	0.0111134	0.000603772	0.00809608	0.000172864	8.7159e-05
An04g02540.Aspni5_213129	2	0.143474	0.282355	0.0715572	0.0204708	0.0052248	0.0714362	0.0375239	0.00240063	0.00315501	0.00530411	0.00641123	0.197061	0.00170101	0.00573665	0.00235018	0.0627475	0.0234273	0.0389566	0.00889478	0.00981209
An02g04080.Aspni5_127789	2	0.172803	0.313726	0.0366039	0.0331961	0.000835719	0.110047	0.014676	0.000599789	0.00140088	0.00142135	0.00426391	0.0713707	0.000563014	0.00160938	0.000735686	0.0880861	0.00797927	0.124793	0.0113916	0.00389725
An11g08700.Aspni5_39337	2	0.0435909	0.702034	0.118986	0.0047183	0.000425968	0.07083	0.00143277	0.000341743	0.000713825	0.000572362	0.000830001	0.0146217	0.000311852	0.000325108	0.000277108	0.011679	0.00345237	0.0183022	0.00521152	0.00134375
An09g02930.Aspni5_56936	2	0.0303763	0.151762	0.0206859	0.144705	0.0288104	0.0473702	0.0107685	0.0169135	0.0289467	0.00941962	0.14	0.0163304	0.00999542	0.00562879	0.00777535	0.0382951	0.0202891	0.109663	0.13811	0.0241554
An02g05890.Aspni5_120086	2	0.241874	0.377258	0.0437165	0.0112454	0.000442912	0.070774	0.00879801	0.000310304	0.000662568	0.00106382	0.00169087	0.117214	0.000270857	0.000860612	0.000362902	0.0769998	0.00895216	0.0308854	0.00421086	0.00240836
An11g11250.Aspni5_53111	2	0.0757442	0.408785	0.0860553	0.028889	0.00440526	0.0965603	0.00591686	0.00421803	0.00509006	0.00941631	0.00815271	0.0318851	0.00252668	0.00199625	0.0019908	0.064549	0.0784012	0.0535059	0.0215582	0.0103539
An02g09010.Aspni5_52355	2	0.0741762	0.50632	0.167689	0.0107209	0.00130874	0.11311	0.00266443	0.00122634	0.00151525	0.00223387	0.00222304	0.0248263	0.000841266	0.000729308	0.00066331	0.0313311	0.0184077	0.0299821	0.00712703	0.00290326
An07g04940.Aspni5_179998	2	0.0339473	0.518649	0.0629657	0.0305879	0.00160799	0.176769	0.00146856	0.00150574	0.0015953	0.00086001	0.00441784	0.00743082	0.00095794	0.000477987	0.000564226	0.015627	0.0038418	0.124622	0.0106049	0.00149835
An16g04420.Aspni5_210525	2	0.056494	0.383334	0.160654	0.0175838	0.00395886	0.0861225	0.0102372	0.0026415	0.0115727	0.0027569	0.00514876	0.042991	0.00382948	0.00315013	0.00357374	0.0212429	0.00766911	0.0514033	0.111891	0.013745
An08g01800.Aspni5_177364	2	0.092461	0.34338	0.131624	0.0185165	0.00390084	0.119271	0.0145255	0.0026922	0.00603013	0.00353912	0.00437972	0.0667243	0.00295501	0.0035935	0.00295069	0.0359934	0.0123569	0.0927447	0.031745	0.0106162
An06g01100.Aspni5_47261	2	0.185845	0.376953	0.0383381	0.0221033	0.000690377	0.0664744	0.0111145	0.000504591	0.00114718	0.00206335	0.00394138	0.0983563	0.000422789	0.00129002	0.00057453	0.128228	0.0194208	0.0301786	0.00787276	0.00448077
An08g03590.Aspni5_198703	2	0.0313354	0.556045	0.0239219	0.0598348	0.00213459	0.0574251	0.00318646	0.00170978	0.00552036	0.0024383	0.0142454	0.0107522	0.00139409	0.00104041	0.00117025	0.0310478	0.0112402	0.0709167	0.10704	0.00760188
An03g06300.Aspni5_191411	2	0.0418861	0.317608	0.188366	0.017208	0.0159253	0.0560154	0.00992828	0.00891884	0.0368351	0.0072792	0.00919932	0.0400038	0.0114681	0.00493024	0.00861566	0.0195563	0.0158079	0.0245863	0.133465	0.0323969
An10g00190.Aspni5_44970	2	0.029136	0.497148	0.0645016	0.0417676	0.00602182	0.0893675	0.00342504	0.00413948	0.0104225	0.00173851	0.0127958	0.0116779	0.00389226	0.00140003	0.0022471	0.0148611	0.00477256	0.0772004	0.117613	0.00587215
An08g07120.Aspni5_207899	2	0.0765328	0.238474	0.0265555	0.191829	0.00080978	0.198521	0.00195433	0.000863968	0.000722094	0.00109863	0.012033	0.0103099	0.000436939	0.000462847	0.00034688	0.0844547	0.00923186	0.140001	0.00422551	0.00113618
An16g00200.Aspni5_49176	2	0.0792539	0.321332	0.262905	0.00321418	9.45278e-05	0.298865	0.000476914	8.36417e-05	0.00011183	0.000110096	0.000322776	0.00732833	6.63673e-05	8.3206e-05	5.73211e-05	0.00713771	0.00072956	0.016928	0.000712279	0.000187354
An13g01340.Aspni5_191930	2	0.0549622	0.627399	0.0230436	0.0111906	0.000171179	0.14952	0.000733873	0.0001487	0.000227484	0.000233276	0.000832528	0.00575724	0.000109988	0.000137974	9.76319e-05	0.0187196	0.00178679	0.102648	0.00186334	0.000415823
An17g00760.Aspni5_192619	2	0.0955607	0.186563	0.0346965	0.0458787	0.00348705	0.0498943	0.090632	0.00213095	0.0093482	0.00885202	0.0175352	0.132356	0.00239393	0.0117149	0.00449627	0.0996714	0.0317484	0.0518105	0.071608	0.0496217
An12g00100.Aspni5_56966	2	0.0395385	0.541712	0.205989	0.00958138	0.000536153	0.137635	0.001094	0.000494911	0.00079194	0.00049513	0.00147509	0.00882559	0.000411285	0.000293199	0.000294079	0.0108382	0.00256388	0.030472	0.00597152	0.000987126
An08g09800.Aspni5_175881	2	0.0281873	0.292203	0.051717	0.0200676	0.0643425	0.0399855	0.00936471	0.0196546	0.0785832	0.0114142	0.0128493	0.0239937	0.0183399	0.00583113	0.0127258	0.0190508	0.0204513	0.0328272	0.180663	0.0577487
An02g03260.Aspni5_36809	2	0.052664	0.189818	0.0916316	0.0552898	0.115665	0.0795693	0.0155184	0.0523448	0.0263293	0.0122522	0.0421741	0.0375537	0.024349	0.00917523	0.013935	0.0342014	0.0233046	0.0608752	0.043756	0.019593
An07g05160.Aspni5_39937	2	0.0781384	0.48043	0.136635	0.0106451	0.00570658	0.0552484	0.0163605	0.00226664	0.00474715	0.00369334	0.00366069	0.107733	0.00204197	0.0038439	0.00250728	0.0243223	0.012582	0.023393	0.0141109	0.0119331
An08g08290.Aspni5_138447	2	0.0221843	0.501325	0.0419361	0.0294304	0.00458951	0.0483445	0.0032418	0.00273834	0.0125602	0.00172794	0.0115345	0.0106501	0.00287561	0.00131022	0.00203847	0.0124889	0.00468891	0.0367934	0.241391	0.00815039
An07g07830.Aspni5_181153	2	0.135911	0.448247	0.044496	0.0156284	0.000414509	0.21259	0.00175885	0.000315431	0.000318165	0.000436279	0.00148487	0.0160599	0.000194954	0.000300865	0.000179764	0.0326255	0.00319605	0.0836857	0.00155063	0.000605457
An11g01110.Aspni5_47817	2	0.0301151	0.752069	0.0855207	0.00861608	0.00106494	0.0541555	0.00231953	0.000624246	0.0016937	0.000595431	0.00204303	0.0145576	0.000630227	0.000596496	0.000567482	0.00844459	0.00212501	0.0187667	0.0133431	0.00215192
An08g09610.Aspni5_52590	2	0.040479	0.308263	0.0302341	0.0264749	0.000242937	0.255888	0.000848896	0.000245266	0.000407644	0.000274782	0.00162713	0.00503754	0.000201629	0.000186168	0.000157968	0.0165873	0.00159343	0.305975	0.00472873	0.000545538
An08g06250.Aspni5_175996	2	0.105852	0.430423	0.0279515	0.0800548	0.000545222	0.161252	0.00207209	0.000493208	0.000557315	0.000862672	0.00633553	0.0139808	0.000287409	0.000405054	0.000264458	0.0878119	0.00798139	0.0682874	0.00350376	0.00107895
An08g03580.Aspni5_208214	2	0.0464493	0.197711	0.064181	0.0857577	0.0794368	0.0859331	0.0120418	0.0439878	0.0258339	0.00903731	0.0615098	0.026369	0.0208482	0.00681799	0.0109652	0.0341052	0.01824	0.0957531	0.0589224	0.016099
An15g05730.Aspni5_210268	2	0.0576327	0.146047	0.0195213	0.112509	0.00700526	0.0426068	0.0618904	0.00395825	0.0154142	0.0117549	0.0733372	0.0535553	0.0037252	0.0138212	0.00659856	0.0940936	0.0325157	0.0747516	0.112205	0.0570569
An14g00900.Aspni5_41530	2	0.0657216	0.260775	0.080356	0.0120892	0.00819409	0.0367036	0.0467467	0.00346071	0.0167471	0.0140543	0.0056717	0.167853	0.00418376	0.0123534	0.00743267	0.0351583	0.0384685	0.0205421	0.0511002	0.112388
An12g09440.Aspni5_42052	2	0.109577	0.370287	0.132654	0.0208218	0.000424328	0.229236	0.0027302	0.00038017	0.000789181	0.000532443	0.00227616	0.022114	0.000369578	0.000488191	0.00034742	0.0259942	0.00277498	0.0690561	0.00787995	0.00126691
An11g09480.Aspni5_137851	2	0.09438	0.487393	0.0412627	0.0219156	0.000425467	0.145558	0.00323418	0.000351455	0.000832595	0.00062184	0.00218777	0.0204448	0.000334719	0.000528527	0.000346884	0.0360292	0.0035933	0.129377	0.00953012	0.00165262
An16g07380.Aspni5_193912	2	0.153052	0.217429	0.0321687	0.0366881	0.0026003	0.0622907	0.0713877	0.00138755	0.00285506	0.0043036	0.00891371	0.168572	0.00116251	0.00613452	0.00190218	0.113878	0.0205617	0.0705731	0.0127545	0.0113848
An10g00900.Aspni5_45025	2	0.0697629	0.727976	0.0474405	0.00352795	8.23968e-05	0.117454	0.000464931	6.98495e-05	0.000107305	0.000124971	0.000348082	0.00674719	5.35511e-05	7.71541e-05	5.03907e-05	0.0105181	0.00103367	0.013181	0.000762577	0.000217123
An01g13660.Aspni5_171880	2	0.0980358	0.358844	0.129852	0.0292711	0.0114633	0.116426	0.0102005	0.00699064	0.00457424	0.00679174	0.0094787	0.0535085	0.003415	0.00331127	0.00275477	0.0490539	0.0303498	0.0567034	0.0113562	0.0076191
An12g05070.Aspni5_202003	2	0.0763169	0.563827	0.0257271	0.0359746	0.000473483	0.0973394	0.0033566	0.000385442	0.00102322	0.000803419	0.00360468	0.0175949	0.000350919	0.000573895	0.000378331	0.048754	0.00506379	0.102077	0.0141374	0.0022369
An11g02730.Aspni5_52916	2	0.0709173	0.292106	0.0477456	0.151105	0.00730065	0.117938	0.0068729	0.00601571	0.0044075	0.00505139	0.0486854	0.0238856	0.00268555	0.00228313	0.0020514	0.0681078	0.0234877	0.0962842	0.0171978	0.00587146
An07g00320.Aspni5_181346	2	0.0880496	0.13537	0.111204	0.0494318	0.020145	0.107251	0.0388076	0.0183559	0.0180818	0.0143475	0.0241725	0.0885315	0.0165398	0.0159114	0.0149619	0.0601558	0.0314286	0.0784875	0.0456841	0.0230832
An02g14940.Aspni5_207543	2	0.271024	0.298785	0.0702236	0.0081975	0.000470607	0.0788962	0.00543901	0.000380424	0.000571155	0.00161701	0.00138114	0.112373	0.000282799	0.000707473	0.000336915	0.0991009	0.0247646	0.020626	0.00274725	0.00207507
An04g09050.Aspni5_136282	2	0.0635498	0.235265	0.0545563	0.0663074	0.0519827	0.0832972	0.0175736	0.0261196	0.0170833	0.0162971	0.0344625	0.0392361	0.0115494	0.00828795	0.00889127	0.0565067	0.0428612	0.106951	0.0369834	0.0222384
An01g06350.Aspni5_36042	2	0.0414412	0.229961	0.0849272	0.096398	0.0105791	0.164323	0.0043733	0.0110733	0.00858547	0.00256939	0.0257652	0.0136471	0.00702648	0.00193034	0.00305467	0.0236415	0.00709877	0.214525	0.0443605	0.00472023
An08g04450.Aspni5_52706	2	0.0520763	0.237134	0.0560604	0.0386312	0.00667384	0.0566407	0.0133851	0.00594998	0.0246463	0.0163743	0.0205851	0.0410526	0.00607842	0.00529448	0.00625975	0.0542778	0.0571242	0.0370495	0.211183	0.0535233
An02g04070.Aspni5_120659	2	0.0426175	0.756784	0.0626644	0.00679582	0.00092363	0.0357867	0.004142	0.000532027	0.0018206	0.00110416	0.00181398	0.0328316	0.000543303	0.000863838	0.000636977	0.0143921	0.00502102	0.0125447	0.0136008	0.00458126
An04g08550.Aspni5_194765	2	0.031117	0.883677	0.0199972	0.00307422	0.000150845	0.0273793	0.000924851	0.000104842	0.000254264	0.000239013	0.000473756	0.00976307	9.23614e-05	0.000155354	0.000101014	0.00911774	0.00167178	0.0089319	0.00212383	0.000650187
An12g01360.Aspni5_43691	2	0.0588323	0.579736	0.0415302	0.0227212	0.000301672	0.166178	0.00152837	0.000263976	0.00058669	0.000365254	0.00200052	0.0101494	0.000242298	0.000291827	0.000222587	0.0203849	0.00200974	0.0841457	0.00758844	0.00092048
An03g00180.Aspni5_194090	2	0.0606882	0.166792	0.0559473	0.137187	0.0284358	0.0973742	0.016219	0.0180202	0.0135551	0.00692051	0.0707646	0.0310246	0.0101708	0.0070463	0.00732125	0.0463049	0.0162588	0.158238	0.039718	0.0120139
An02g05150.Aspni5_174468	2	0.0425987	0.713007	0.0230918	0.0278508	0.00186622	0.0474521	0.00568564	0.00092185	0.0025457	0.00132114	0.00631592	0.0197768	0.000774135	0.0012442	0.000879024	0.0238899	0.00527232	0.0505795	0.0199394	0.00498792
An11g07700.Aspni5_53020	2	0.113081	0.20031	0.0599772	0.0466106	0.00917602	0.0765364	0.0937744	0.00395261	0.00780417	0.00549145	0.0169747	0.141917	0.00372305	0.0147919	0.00577392	0.0585682	0.014422	0.0829642	0.0262994	0.0178516
An12g04830.Aspni5_42383	2	0.0657413	0.581966	0.0174393	0.0430827	0.000617149	0.0719998	0.00376355	0.000486024	0.00121998	0.00122759	0.00492218	0.0171737	0.000397623	0.000678277	0.000441395	0.0701257	0.0091537	0.0915633	0.0148797	0.00312089
An03g05300.Aspni5_44518	2	0.0433976	0.376554	0.28964	0.011255	0.0128759	0.0601273	0.00817161	0.0061306	0.0155193	0.00436888	0.00476444	0.0420684	0.0069789	0.00354803	0.00521755	0.0152807	0.0105451	0.0231275	0.0445607	0.0158683
An03g02490.Aspni5_194526	2	0.0394796	0.384832	0.0409395	0.020064	0.00408972	0.0409701	0.00934332	0.00268021	0.0174209	0.00740094	0.0078308	0.0306944	0.00305661	0.00318696	0.00347964	0.0324367	0.026955	0.0326129	0.24332	0.0492073
An11g08200.Aspni5_178171	2	0.0285578	0.83336	0.0458882	0.00430742	0.000687955	0.0265263	0.00243417	0.000380123	0.00123197	0.000728308	0.00106797	0.0188739	0.000377114	0.00053713	0.000417662	0.00912037	0.00336346	0.0104872	0.00870815	0.00294495
An09g02890.Aspni5_188159	2	0.046334	0.670165	0.100143	0.00433427	0.000164313	0.145215	0.000521031	0.000140924	0.000177201	0.000181089	0.00052181	0.00638982	0.0001002	0.000107545	8.25689e-05	0.0083243	0.00126069	0.014478	0.00106709	0.00029119
An05g01640.Aspni5_43900	2	0.0827965	0.164736	0.0964849	0.0528381	0.0097823	0.0639766	0.0550125	0.00622954	0.0217745	0.0104318	0.0378095	0.113702	0.0075781	0.0165411	0.0111227	0.0533846	0.0230995	0.0363537	0.0949357	0.0414104
An02g01070.Aspni5_174136	2	0.133624	0.179487	0.074656	0.107463	0.00147719	0.17593	0.00726321	0.00148403	0.00197526	0.00219238	0.0135732	0.0323918	0.00111345	0.00154299	0.00102464	0.0878154	0.0120619	0.149167	0.012473	0.00328549
An12g08720.Aspni5_49515	2	0.0234876	0.770055	0.0140121	0.028363	0.000305464	0.0743149	0.000686129	0.000259688	0.000429854	0.000316724	0.00239403	0.00374597	0.000178484	0.000166289	0.000144892	0.014313	0.00200365	0.0598076	0.00439111	0.000624834
An01g07060.Aspni5_127472	2	0.0558998	0.168874	0.0891451	0.042354	0.0191716	0.104026	0.0170628	0.0170353	0.0296425	0.00831288	0.0153797	0.0374311	0.0207601	0.00826155	0.0129773	0.0357608	0.0173815	0.158144	0.120061	0.0223182
An15g00850.Aspni5_120965	2	0.054564	0.311351	0.055784	0.0763287	0.0358837	0.0882997	0.0117029	0.0194196	0.0172502	0.00973268	0.0426523	0.0302076	0.00965735	0.00539218	0.00678937	0.0445516	0.025947	0.0871924	0.0500195	0.0172738
An18g06350.Aspni5_187626	2	0.0343861	0.853661	0.0123082	0.00686889	0.000295236	0.0291661	0.00164231	0.000191566	0.000467539	0.000479534	0.00103491	0.010926	0.000156527	0.000283628	0.00017798	0.0181762	0.00350397	0.021018	0.0039296	0.0013264
An09g05490.Aspni5_54330	2	0.0442237	0.179812	0.0238566	0.0352602	0.0135431	0.0344164	0.0243589	0.00754931	0.0222049	0.0467287	0.0241318	0.0448657	0.00543948	0.00971657	0.0077902	0.0697494	0.167161	0.0353098	0.0762662	0.127616
An01g09510.Aspni5_171254	2	0.0349221	0.712786	0.0592526	0.0124119	0.00538751	0.0446043	0.00567362	0.00215726	0.00575549	0.00216496	0.00445267	0.025453	0.00190493	0.00181647	0.00184349	0.0145828	0.00669942	0.0236402	0.0258975	0.00859337
An10g01000.Aspni5_136764	2	0.0433638	0.1862	0.0715484	0.0501472	0.13809	0.0650684	0.01279	0.064345	0.0348495	0.0159019	0.0429525	0.0305734	0.0272786	0.00824742	0.0146225	0.032383	0.029333	0.0521197	0.0552105	0.024975
An14g02040.Aspni5_185022	2	0.0912372	0.295456	0.040221	0.0814567	0.00480586	0.107843	0.0090413	0.00356729	0.00339732	0.00530797	0.0169865	0.0306633	0.00188794	0.0024325	0.00172357	0.0918499	0.031141	0.160811	0.0136557	0.00651583
An18g05180.Aspni5_212124	2	0.0688126	0.289851	0.0537965	0.0171325	0.0131933	0.0423611	0.0686061	0.00429005	0.0164164	0.0116003	0.0079333	0.14754	0.00461618	0.0164222	0.0084835	0.0398141	0.0284082	0.0326528	0.0462759	0.0817933
An16g00520.Aspni5_131431	2	0.0247075	0.603898	0.031752	0.0248036	0.000614644	0.11678	0.00110575	0.000538021	0.00113215	0.000445099	0.00269159	0.00519286	0.00046862	0.000308159	0.000333	0.0113231	0.00196206	0.154381	0.0163957	0.00116649
An08g06700.Aspni5_176338	2	0.0906409	0.652324	0.0292063	0.00886804	0.000122949	0.158686	0.000740846	9.50281e-05	0.000137471	0.000141678	0.000681932	0.00796042	6.99825e-05	0.000113313	6.79448e-05	0.0145986	0.000978471	0.0333593	0.000946525	0.000259518
An14g02900.Aspni5_134460	2	0.0448098	0.424253	0.0556498	0.0485079	0.0059074	0.122915	0.00392223	0.00437515	0.00472457	0.00237803	0.0101907	0.0140986	0.00269584	0.00142089	0.00168602	0.0262478	0.0087143	0.188859	0.0241119	0.00453281
An03g02800.Aspni5_205058	2	0.0510486	0.213702	0.0288014	0.0382911	0.00742359	0.0381115	0.0174364	0.00510688	0.0148929	0.0355745	0.0236726	0.0445953	0.00371587	0.00612238	0.0048732	0.082526	0.207993	0.0308934	0.0680808	0.0771384
An13g00780.Aspni5_57202	2	0.21048	0.416924	0.028117	0.0249292	0.000410656	0.136439	0.00367601	0.000295888	0.000390973	0.000585091	0.00239602	0.0331993	0.000201236	0.000465076	0.000224399	0.0726205	0.00454999	0.0609822	0.00217589	0.000937235
An01g01810.Aspni5_172416	2	0.0978457	0.31599	0.129351	0.0403824	0.000718535	0.229007	0.00371531	0.000682904	0.00145413	0.000845444	0.00474375	0.0228407	0.0006761	0.0007649	0.000601581	0.0324371	0.00396424	0.0958199	0.0161285	0.00203041
An01g11120.Aspni5_35672	2	0.0377472	0.274347	0.22629	0.0197011	0.023207	0.0768082	0.0070715	0.0164149	0.0368196	0.00570154	0.00929435	0.0268679	0.020281	0.00393087	0.00904934	0.0171048	0.0118322	0.0385116	0.121085	0.0179345
An01g02430.Aspni5_52038	2	0.04158	0.278084	0.0374399	0.0454398	0.0629205	0.0508873	0.0181581	0.0183027	0.0422123	0.0140369	0.0295798	0.0324536	0.0129588	0.00950376	0.0123728	0.0356919	0.0278216	0.0688045	0.108857	0.0528951
An16g07980	2	0.0172416	0.907558	0.0123669	0.00564132	0.000190094	0.0238397	0.000709771	0.000137446	0.000371783	0.000262065	0.000879924	0.00484305	0.00011794	0.000150021	0.000117843	0.00816793	0.00164082	0.0106727	0.00432611	0.000765459
An01g11010.Aspni5_196122	2	0.0342732	0.289391	0.0489135	0.139648	0.00868795	0.0890272	0.00494447	0.00705662	0.0139517	0.00287017	0.067564	0.0136041	0.00550842	0.00213403	0.00327064	0.0245373	0.00763679	0.0874961	0.141631	0.0078534
An01g11860.Aspni5_130765	2	0.146883	0.580501	0.0221161	0.0136436	0.000242696	0.115593	0.00191201	0.000173145	0.000246931	0.000329299	0.0012048	0.018384	0.000121994	0.000254625	0.000131582	0.0388509	0.00256317	0.0547741	0.00149782	0.000575719
An08g10760.Aspni5_47221	2	0.0662725	0.0996625	0.0923853	0.047194	0.026537	0.0767437	0.0467896	0.0271749	0.0351865	0.0207908	0.032338	0.0794208	0.0322429	0.0256676	0.0303865	0.0513731	0.0338803	0.0581073	0.0789472	0.0388995
An15g00030.Aspni5_182442	2	0.186065	0.302354	0.218557	0.00627573	0.000564312	0.168078	0.003072	0.000396204	0.000416349	0.000561212	0.000919694	0.0467876	0.000283553	0.000487766	0.00027394	0.0212917	0.00346426	0.0376715	0.00163513	0.000844493
An02g08750.Aspni5_175089	2	0.102012	0.466787	0.117551	0.00831842	0.00191639	0.0579455	0.00894128	0.00125675	0.00233695	0.0046828	0.00230134	0.104978	0.00101425	0.00186434	0.00118411	0.0423609	0.0379914	0.0189849	0.00894783	0.00862443
An02g10340.Aspni5_174810	3	0.122547	0.0772394	0.468118	0.00776849	0.0019272	0.070657	0.00757931	0.0020263	0.00130551	0.00533014	0.00232344	0.120261	0.001232	0.00184789	0.00113093	0.0418487	0.0464823	0.0140782	0.00314242	0.00315462
An15g00820.Aspni5_181794	3	0.118308	0.0443129	0.405122	0.00398464	0.000784911	0.0508258	0.0111107	0.000610005	0.00060837	0.00108494	0.00101516	0.324183	0.000526191	0.00145484	0.00061393	0.0174935	0.00494019	0.00989759	0.00170571	0.00141702
An06g01810.Aspni5_37866	3	0.0788087	0.040728	0.220816	0.0205524	0.0358022	0.0674952	0.0484494	0.0701445	0.00772931	0.0320857	0.0121291	0.134612	0.0301503	0.0299719	0.0203504	0.0445698	0.0540568	0.0319302	0.00864972	0.0109682
An11g08810.Aspni5_179309	3	0.00695054	0.00664246	0.967356	0.000430439	7.77674e-05	0.0106784	0.000276812	7.6976e-05	6.88237e-05	7.42305e-05	9.47493e-05	0.00395493	6.65851e-05	6.58185e-05	5.11396e-05	0.00105834	0.000322006	0.00142549	0.000228373	0.000100065
An16g06370.Aspni5_48906	3	0.145353	0.139874	0.195931	0.0233364	0.00374292	0.14081	0.0193518	0.00385435	0.00390178	0.00664172	0.00642996	0.125047	0.00315581	0.00458448	0.00305609	0.0703188	0.0305253	0.0532762	0.0130373	0.00777205
An13g00460.Aspni5_213685	3	0.23669	0.0290339	0.339677	0.0118405	0.00111055	0.179678	0.00681003	0.00147085	0.00047565	0.00165313	0.0022336	0.0893035	0.000708432	0.00124065	0.000582157	0.0522637	0.0109265	0.0323054	0.00114795	0.000848203
An11g06510.Aspni5_179397	3	0.0679398	0.0458974	0.708923	0.00780949	0.00117296	0.069348	0.00463612	0.00124869	0.0010179	0.00137399	0.00205413	0.0433409	0.00100644	0.00116684	0.000820936	0.0165102	0.00571596	0.0154039	0.00305821	0.00155472
An02g07560.Aspni5_37106	3	0.104192	0.214719	0.392696	0.0102038	0.0032225	0.12468	0.00586112	0.00230106	0.00154383	0.0022457	0.00255102	0.0590701	0.00138242	0.00151582	0.00111827	0.0251991	0.0107186	0.0301537	0.00404369	0.0025831
An15g00090.Aspni5_209940	3	0.240969	0.00872468	0.623304	0.00147201	5.27501e-05	0.0816235	0.000671596	6.02331e-05	4.62293e-05	0.000110652	0.000189709	0.0264635	4.2499e-05	8.59129e-05	4.03653e-05	0.0107365	0.000946817	0.00419003	0.000175281	9.51791e-05
An08g09140.Aspni5_176718	3	0.0209252	0.00571736	0.842353	0.000559426	1.62357e-05	0.124122	9.00672e-05	1.84157e-05	1.52608e-05	2.04278e-05	5.63869e-05	0.00154914	1.33625e-05	1.60094e-05	1.04624e-05	0.00140096	0.000134287	0.00288815	7.1097e-05	2.33682e-05
An09g03180	3	0.0923774	0.0617269	0.227776	0.0681335	0.00984428	0.121191	0.0251579	0.0211137	0.0110198	0.0136105	0.0349413	0.068168	0.0185822	0.0114587	0.0115055	0.0641657	0.0321586	0.0678795	0.0280471	0.0111428
An15g07160.Aspni5_210387	3	0.119627	0.0238809	0.428508	0.00765292	0.00216087	0.0553424	0.0186211	0.00274746	0.00101404	0.00483978	0.00257599	0.249058	0.00162463	0.00389844	0.0015751	0.0364013	0.0232836	0.0131457	0.00190056	0.00214215
An16g05730.Aspni5_183653	3	0.0378446	0.00969277	0.863913	0.00120977	0.000190292	0.0195095	0.00204839	0.000182254	0.000154532	0.000277841	0.000288017	0.0542277	0.00015602	0.000324368	0.000156928	0.00476384	0.0013013	0.00301369	0.000438801	0.000305925
An11g08140.Aspni5_179082	3	0.00090668	0.000377736	0.996674	3.06945e-05	2.60444e-06	0.0014847	1.34706e-05	2.8308e-06	2.32444e-06	3.18554e-06	5.11746e-06	0.000257845	2.22474e-06	2.64127e-06	1.76888e-06	9.05754e-05	1.76476e-05	0.000111666	8.64396e-06	3.66015e-06
An02g11990	3	0.104344	0.12601	0.1377	0.0432366	0.0139333	0.121081	0.0337367	0.0148398	0.0114635	0.0143545	0.0184327	0.101695	0.0117344	0.0122976	0.0103121	0.069285	0.0384832	0.0715567	0.0286771	0.0168263
An16g09150.Aspni5_55047	3	0.167516	0.0136988	0.67415	0.0012599	0.000111998	0.051386	0.00148603	0.000102729	7.78885e-05	0.000170346	0.000203393	0.0747248	7.44691e-05	0.00017569	7.52165e-05	0.00792238	0.00113491	0.0053155	0.000245467	0.000168112
An16g04900.Aspni5_128502	3	0.00634951	0.00564753	0.972222	0.000422275	6.59035e-05	0.00845025	0.000241733	6.57912e-05	5.97047e-05	6.77889e-05	9.60512e-05	0.00347382	5.54308e-05	5.73368e-05	4.34302e-05	0.000993896	0.00030346	0.00109554	0.00019959	8.84727e-05
An03g01700.Aspni5_45728	3	0.205371	0.097445	0.379677	0.00541129	0.000733949	0.105957	0.00652364	0.000513464	0.000463734	0.000728868	0.00103012	0.147877	0.000379278	0.000873728	0.000400874	0.0206646	0.00379821	0.0197316	0.00144056	0.000979046
An12g01150.Aspni5_189569	3	0.155884	0.112761	0.249539	0.0316898	0.00174602	0.199301	0.00773379	0.00195464	0.0017759	0.00248304	0.00543032	0.0484505	0.00146612	0.00177643	0.00120834	0.0573038	0.0129163	0.0965283	0.00721234	0.00283932
An02g07980.Aspni5_175016	3	0.0524431	0.0398272	0.164211	0.0319604	0.0385111	0.070713	0.0287433	0.141885	0.0172596	0.0205533	0.0217866	0.0559139	0.112301	0.0237017	0.0374359	0.0339886	0.0274904	0.0471625	0.0211147	0.0129974
An12g10250.Aspni5_194893	3	0.0523587	0.0239236	0.741642	0.00211527	0.000139254	0.146709	0.000706227	0.000154582	0.000124018	0.000164209	0.000290808	0.0104993	0.000118156	0.000135701	9.19914e-05	0.00603987	0.000938697	0.0131536	0.000503495	0.000191059
An01g09300.Aspni5_130818	3	0.183479	0.013726	0.433007	0.00319957	7.6323e-05	0.326992	0.000485119	0.000100854	5.98052e-05	0.000147686	0.000325878	0.00968483	5.9531e-05	8.28904e-05	4.77059e-05	0.0167755	0.00146005	0.00995326	0.000230646	0.000106096
An09g06200.Aspni5_189022	3	0.12499	0.100974	0.51834	0.00665666	0.000899746	0.144562	0.00262687	0.000865946	0.000521918	0.00110828	0.00121449	0.035525	0.000496019	0.000588263	0.000391262	0.0239812	0.00800456	0.0257542	0.00155391	0.000945199
An04g03830.Aspni5_124618	3	0.0889494	0.0100703	0.65604	0.00181466	4.87124e-05	0.221137	0.000380999	5.77441e-05	4.4367e-05	7.14277e-05	0.000192647	0.0075419	4.15037e-05	6.00887e-05	3.46463e-05	0.00587636	0.000482975	0.00689143	0.000191398	7.29617e-05
An03g00350.Aspni5_124790	3	0.00732708	0.00279305	0.977629	0.000231299	2.04799e-05	0.00726263	0.000126549	2.15079e-05	1.92321e-05	2.95193e-05	4.1736e-05	0.00267813	1.71911e-05	2.35885e-05	1.47272e-05	0.000796176	0.000172399	0.000692263	7.03018e-05	3.3617e-05
An15g00920.Aspni5_48631	3	0.0521673	0.0275289	0.674657	0.00908157	0.00110125	0.160278	0.0020335	0.00173014	0.000560362	0.000818468	0.00175908	0.0154057	0.000934526	0.000608652	0.000517237	0.0130468	0.00349793	0.0321325	0.0015108	0.000630229
An07g00350.Aspni5_40261	3	0.0412977	0.183256	0.586418	0.00742332	0.00313336	0.0697833	0.00461811	0.00234943	0.00401112	0.0017582	0.00232494	0.0325653	0.00264069	0.00158742	0.00189554	0.0112571	0.00522704	0.0192201	0.0148515	0.00438152
An08g04250.Aspni5_52714	3	0.102236	0.0511418	0.337073	0.0315798	0.00583813	0.219415	0.00987227	0.00940722	0.00218609	0.00316274	0.00751653	0.0441585	0.00469391	0.00326494	0.00258609	0.0361868	0.0102286	0.112235	0.00488374	0.00233359
An18g02200.Aspni5_124139	3	0.0408389	0.151601	0.398377	0.0161351	0.00112043	0.264723	0.00165061	0.00127179	0.00131396	0.000631569	0.00248872	0.00996797	0.0010935	0.000515465	0.000601822	0.0110082	0.0023712	0.0854291	0.0077502	0.00110947
An03g01770.Aspni5_214657	3	0.0146397	0.00992834	0.946567	0.000665575	0.000112706	0.0140349	0.000428489	0.000107165	7.86984e-05	0.000129977	0.000151672	0.00813412	7.56842e-05	9.39546e-05	6.25182e-05	0.00209566	0.000703494	0.00162521	0.000230387	0.000135234
An02g03070.Aspni5_175310	3	0.0265241	0.0603949	0.840215	0.00217828	0.000491243	0.0367881	0.00127025	0.000378539	0.000415978	0.000359701	0.000505706	0.0146903	0.000323143	0.000318385	0.000257955	0.00445236	0.00147898	0.00693915	0.00141028	0.000607837
An15g00840.Aspni5_40367	3	0.0316728	0.0283073	0.771947	0.00721857	0.00055213	0.115182	0.00135128	0.000712789	0.000489622	0.000380334	0.00137195	0.0100272	0.000574636	0.000379164	0.000349361	0.00688483	0.00140271	0.018822	0.00188598	0.000488303
An04g02190.Aspni5_213169	3	0.044257	0.0781578	0.17856	0.0290002	0.104327	0.0728944	0.0128446	0.16652	0.0206697	0.0137786	0.0196892	0.0357064	0.0683544	0.00955464	0.0196587	0.0248111	0.0220223	0.0424	0.0242359	0.0125578
An02g00470.Aspni5_36621	3	0.0132071	0.00268453	0.963581	0.000300201	3.17182e-05	0.0101672	0.000249148	3.50994e-05	2.57107e-05	5.0038e-05	5.63599e-05	0.00677334	2.69083e-05	4.25582e-05	2.36709e-05	0.00134094	0.000298298	0.000977158	8.17118e-05	4.74504e-05
An16g06470	3	0.00126206	0.000484226	0.995195	3.90536e-05	2.95342e-06	0.00236724	1.55966e-05	3.20917e-06	2.64025e-06	3.5658e-06	5.95093e-06	0.000287196	2.5136e-06	2.99106e-06	1.98607e-06	0.000114814	2.0143e-05	0.000174838	1.01362e-05	4.13862e-06
An14g00640.Aspni5_201359	3	0.0513465	0.0134721	0.506068	0.00237609	5.76379e-05	0.404668	0.000316103	6.89489e-05	5.25471e-05	6.75231e-05	0.000229711	0.00449218	4.93363e-05	5.72855e-05	3.77102e-05	0.00463374	0.000407662	0.0112808	0.000242622	7.54073e-05
An01g08690.Aspni5_172555	3	0.00868506	0.00121092	0.97536	0.000138514	6.29261e-06	0.0122145	4.62619e-05	7.14391e-06	5.5763e-06	9.41264e-06	1.77857e-05	0.00108443	5.24784e-06	7.56971e-06	4.39824e-06	0.00053347	6.39482e-05	0.000567884	2.20641e-05	9.57978e-06
An17g00130.Aspni5_192784	3	0.0744422	0.0421093	0.760448	0.00245185	0.000187013	0.0802748	0.0007921	0.000203599	0.000154798	0.000338478	0.000406538	0.0155665	0.000130613	0.000161376	0.000106755	0.01128	0.00306068	0.00702703	0.00056215	0.000295889
An01g09240.Aspni5_196241	3	0.0553627	0.143654	0.332046	0.0332192	0.00707204	0.179549	0.00548456	0.0089254	0.00687061	0.00282025	0.00862826	0.0221266	0.00781108	0.00232358	0.00342384	0.0218661	0.00783445	0.12007	0.026306	0.00460613
An01g05900.Aspni5_170312	3	0.0105657	0.00559984	0.960564	0.000594039	8.05429e-05	0.0114977	0.000405574	8.38051e-05	7.23216e-05	9.39454e-05	0.000130331	0.00616218	7.11707e-05	8.72918e-05	5.86834e-05	0.00155805	0.000427774	0.00159805	0.000235424	0.000113606
An04g08220.Aspni5_137087	3	0.000946947	0.000433455	0.996478	3.50896e-05	3.39075e-06	0.00148992	1.66276e-05	3.6618e-06	2.96364e-06	4.02179e-06	6.17724e-06	0.000310074	2.88766e-06	3.35624e-06	2.28083e-06	0.000101421	2.1538e-05	0.00012278	1.06528e-05	4.62311e-06
An04g00670.Aspni5_50624	3	0.0652331	0.0725771	0.31248	0.032357	0.0363347	0.122886	0.0148815	0.0681623	0.0102703	0.00882796	0.0150581	0.0475221	0.0349584	0.00856259	0.0123595	0.0303589	0.0175021	0.0662597	0.0158816	0.00752722
An15g01590.Aspni5_130535	3	0.00131917	0.000379778	0.99521	3.45918e-05	2.18109e-06	0.00248717	1.29147e-05	2.39607e-06	1.94567e-06	2.71812e-06	4.97254e-06	0.000255554	1.8534e-06	2.34202e-06	1.49107e-06	0.000104542	1.58067e-05	0.0001501	7.60721e-06	3.08971e-06
An09g04840.Aspni5_212507	3	0.0508647	0.021925	0.776148	0.00365718	0.000624052	0.0850752	0.00253118	0.000685426	0.000380949	0.000493433	0.000729237	0.0257979	0.000517707	0.000571598	0.00038115	0.00821996	0.00195053	0.0178651	0.00105898	0.000522615
An15g07000.Aspni5_40824	3	0.00914214	0.00749406	0.951987	0.000374617	2.40294e-05	0.0267039	9.08728e-05	2.39751e-05	1.93303e-05	2.38211e-05	5.37362e-05	0.00153645	1.68766e-05	1.83451e-05	1.29652e-05	0.000860952	0.000139147	0.00137122	7.76659e-05	2.88541e-05
An12g02920.Aspni5_189361	3	0.0577362	0.0966371	0.246766	0.0253812	0.0861683	0.0725622	0.0193629	0.0757062	0.0196307	0.0168243	0.0168608	0.0601138	0.041554	0.0130703	0.0200075	0.0290036	0.028009	0.0351393	0.0227673	0.0166999
An09g03760.Aspni5_43311	3	0.201817	0.109653	0.395243	0.00622246	0.000367115	0.117895	0.00532383	0.000315725	0.000526218	0.000609397	0.00100301	0.106133	0.000313515	0.000674455	0.000347015	0.0242504	0.00338927	0.0219295	0.00281917	0.00116888
An11g06490.Aspni5_39190	3	0.0845774	0.0650231	0.599769	0.0123093	0.00230161	0.0830219	0.00815013	0.00241684	0.00198453	0.00264414	0.00365193	0.0624819	0.00197521	0.00223638	0.00162131	0.024576	0.0100521	0.0226139	0.00558077	0.00301289
An15g04760.Aspni5_182715	3	0.00952037	0.00278652	0.959618	0.000333252	1.39429e-05	0.0240584	7.78151e-05	1.5946e-05	1.27181e-05	1.7515e-05	4.37958e-05	0.00138564	1.17747e-05	1.43416e-05	9.31897e-06	0.000833368	0.000105461	0.00106887	5.32226e-05	1.94285e-05
An18g00570.Aspni5_134351	3	0.0217311	0.015101	0.897532	0.00244051	0.000211381	0.0408258	0.000806131	0.000237975	0.000201681	0.000198331	0.000492242	0.00835208	0.000199944	0.000192302	0.000147668	0.00380958	0.000826405	0.00568132	0.000755474	0.000257329
An12g04090.Aspni5_42445	3	0.109682	0.111018	0.436786	0.00704918	0.00117718	0.0634866	0.0126519	0.00096666	0.00187318	0.00225007	0.00189951	0.181998	0.00107159	0.00220445	0.00126421	0.0261721	0.010079	0.0160051	0.00765685	0.00470819
An01g01450.Aspni5_36402	3	0.0477475	0.0274445	0.807006	0.00391932	0.000692762	0.0410052	0.00327855	0.000720854	0.000593165	0.000893392	0.00105968	0.0391332	0.000595688	0.00077557	0.000510904	0.0102049	0.00381801	0.0079275	0.00169069	0.000982814
An01g04110	3	0.0353222	0.0741355	0.812596	0.00171891	0.00037996	0.0391383	0.00110758	0.000302701	0.000292726	0.000395625	0.000376284	0.0184498	0.000226185	0.000255036	0.000188878	0.00554112	0.00220101	0.00589671	0.00094497	0.000530895
An03g03890.Aspni5_44420	3	0.234245	0.016517	0.486219	0.00230436	0.000209796	0.0699877	0.00367359	0.000195985	0.000142047	0.00031512	0.000382969	0.158629	0.00014559	0.000391553	0.000151839	0.0138268	0.0018857	0.0100436	0.000428246	0.000304966
An09g03070.Aspni5_54378	3	0.0518743	0.100742	0.454366	0.0242696	0.0198946	0.118132	0.00862445	0.0250229	0.0100937	0.00462808	0.0102588	0.0341013	0.0197674	0.00448602	0.00743875	0.0200112	0.00996588	0.0493357	0.0206581	0.00632962
An18g03690	3	0.0885476	0.0169863	0.471237	0.00203118	6.66453e-05	0.389918	0.000444057	7.62279e-05	6.01782e-05	8.85978e-05	0.000206605	0.00756924	5.54797e-05	7.34674e-05	4.49105e-05	0.00647291	0.000585799	0.015172	0.000266887	9.69857e-05
An03g02830	3	0.0793845	0.0366084	0.646034	0.00374979	0.000252422	0.179541	0.0013211	0.000281104	0.000223669	0.000308362	0.000550637	0.0190652	0.000212896	0.00025385	0.000169316	0.0107564	0.00174849	0.0183	0.000887839	0.000350806
An04g03590.Aspni5_190578	3	0.00314202	0.000877246	0.986775	8.25676e-05	4.34311e-06	0.00791087	2.48845e-05	4.8909e-06	3.89085e-06	5.45956e-06	1.09835e-05	0.000479875	3.68477e-06	4.51861e-06	2.91813e-06	0.000243328	3.30346e-05	0.000368106	1.58149e-05	6.0886e-06
An07g03930.Aspni5_40016	3	0.0504158	0.0206189	0.766006	0.00185398	0.000112269	0.132675	0.000612174	0.000124137	0.000101521	0.00013639	0.000252709	0.00975317	9.5066e-05	0.000113949	7.54441e-05	0.00541001	0.000792649	0.0102747	0.000417502	0.000158862
An09g01580.Aspni5_188861	3	0.202538	0.0116069	0.591975	0.00133058	5.74892e-05	0.155861	0.000583357	6.41826e-05	4.81945e-05	0.000102189	0.000156769	0.0179047	4.53681e-05	8.01986e-05	4.08172e-05	0.00882039	0.000826228	0.00767791	0.000185623	9.42791e-05
An12g06860.Aspni5_184090	3	0.124248	0.158651	0.224988	0.0245699	0.00338685	0.212267	0.00994383	0.00348717	0.00280122	0.00328959	0.00542117	0.0618491	0.00258214	0.00257721	0.00202837	0.0469722	0.0139408	0.0830816	0.00982299	0.00409256
An09g01560.Aspni5_43469	3	0.0797791	0.031211	0.663336	0.00361981	0.000667673	0.05477	0.00746778	0.000600935	0.000603687	0.000810435	0.000858277	0.123793	0.000587708	0.00119517	0.000605847	0.0121786	0.00318131	0.0117809	0.00181465	0.00113756
An11g02990.Aspni5_178436	3	0.106684	0.0376541	0.653666	0.0038351	0.000357475	0.0603233	0.0050469	0.000320323	0.000420739	0.000529951	0.000761775	0.0993937	0.000318221	0.000692491	0.000342644	0.0132825	0.00247709	0.0113737	0.00166692	0.000853208
An03g04860.Aspni5_203979	3	0.0424345	0.149384	0.165362	0.0283664	0.0564888	0.0884898	0.0119707	0.0480019	0.0466156	0.00799168	0.0140465	0.0316579	0.0616913	0.00783842	0.020239	0.021469	0.0134255	0.0714735	0.0939065	0.0191467
An14g01253.Aspni5_41563	3	0.0909766	0.0560016	0.548888	0.00654614	0.00212806	0.0525218	0.0117029	0.00205854	0.00178016	0.00452431	0.00209869	0.144189	0.00169236	0.00285913	0.00168282	0.0267851	0.0214558	0.0138386	0.0041652	0.00410472
An11g05870.Aspni5_39142	3	0.099683	0.0932813	0.384876	0.0238472	0.00768586	0.0899896	0.0210428	0.0078526	0.00650797	0.00854654	0.0098465	0.100885	0.00667595	0.00730759	0.00568528	0.0416934	0.0249654	0.0348499	0.0150242	0.00975427
An11g03540.Aspni5_178309	3	0.079964	0.0190252	0.669288	0.0020283	4.78866e-05	0.210274	0.000302551	5.33873e-05	4.69745e-05	7.043e-05	0.000207779	0.00569142	3.798e-05	5.10623e-05	3.15876e-05	0.00582322	0.000515257	0.00623859	0.000223831	7.81561e-05
An09g03270.Aspni5_188492	3	0.0633021	0.0611446	0.479056	0.0134781	0.00153539	0.270346	0.00217696	0.0021339	0.000798651	0.000990927	0.0023583	0.0158245	0.00112381	0.000662071	0.000614013	0.0170229	0.00445259	0.0597063	0.00240138	0.000871839
[truncated: 1,258 more rows]

## Sheet: HTS.20clusters.summary
Mfuzz clustering of genes anotated as having a signal peptide; Clusters from HTS
[truncated: 1,530 more rows]
