# Supplementary material for: Expression of Aspergillus niger CAZymes is determined by compositional changes in wheat straw generated by hydrothermal or ionic liquid pretreatments
Source: Biotechnol Biofuels. 2017 Feb 7;10:35. doi: 10.1186/s13068-017-0700-9 (PMC5294722; doi:10.1186/s13068-017-0700-9)
Supplement: Supplementary file 6 — Additional file 6: Table S5. SignalP annotated genes with bi-modal expression pattern. File with the genes (annotated as having a signal peptide) that were identified as generally having a bi-modal pattern on ILS and a mono-modal pattern on KMS. The dataset of de Souza et al. [30] was used to indicate whether the CAZy genes with the bi-modal expression pattern were regulated by XlnR and/or AraR transcription factors. [file 13068_2017_700_MOESM6_ESM.xlsx]

## Sheet: dataset bimodal
										Glu-48 h	Glu-3 h	Glu-24 h	Glu-5 d	3 h	6 h	9 h	12 h	24 h	2 d	3 d	4 d	5 d	3 h	6 h	9 h	12 h	24 h	2 d	3 d	4 d	5 d	3 h	6 h	9 h	12 h	24 h			Glu-48 h	Glu-3 h	Glu-24 h	Glu-5 d	3 h	6 h	9 h	12 h	24 h	2 d	3 d
combined_identifiers	XlnR or AraR dependent regulation of CAZy on SEB (steam-exploded bagasse) according to Table 2 from de Souza et al., 2013?	XlnR or AraR dependent regulation of CAZy on xylose + arabinose according to Table 2 from de Souza et al., 2013?	label for graph for Supporting file	CAZy family (Feb 2015)	SignalP (Braaksma et al., 2010)	PFam_annotations	Gene_name (from A_niger_CBS_513_88_version_s01-m06-r19_chromosomal_feature)	Feature type (characterisation?) (from A_niger_CBS_513_88_version_s01-m06-r19_chromosomal_feature)	Description (from A_niger_CBS_513_88_version_s01-m06-r19_chromosomal_feature)	Glu-48h( #3)	Glu-3h( #1)	Glu-24h( #2)	Glu-5d( #4)	KMS-3h( #39)	KMS-6h( #40)	KMS-9h( #41)	KMS-12h( #42)	KMS-24h( #43)	KMS-2d( #44)	KMS-3d( #45)	KMS-4d( #46)	KMS-5d( #47)(excluding C)	ILS-3h( #24)	ILS-6h( #25)	ILS-9h( #26)	ILS-12h( #27)	ILS-24h( #28)	ILS-2d( #29)	ILS-3d( #30)	ILS-4d( #31)	ILS-5d( #32)	HTS-3h( #10)	HTS-6h( #11)	HTS-9h( #12)	HTS-12h( #13)	HTS-24h( #14)			Glu-48h st. err.	Glu-3h st. err.	Glu-24h st. err.	Glu-5d st. err.	KMS-3h st. err.	KMS-6h st. err.	KMS-9h st. err.	KMS-12h st. err.	KMS-24h st. err.	KMS-2d st. err.	KMS-3d st. err.
An14g01620.Aspni5_41596	no data available in Table 2	no data available in Table 2	An14g01620.Aspni5_41596 cluster-1	GH79	SignalP (Braaksma et al 2010)		none	ORF|Uncharacterized	Ortholog of A. nidulans FGSC A4 : AN10868, A. niger CBS 513.88 : An14g01330, An02g11890 and A. oryzae RIB40 : AO090012000045, AO090011000315, AO090701000905	1.01333	0.866667	0.976667	4.26	1.55	3.67	5.82667	10.45	20.5467	8.29333	9.75	9.655	10.48	2.89667	4.86667	1.93333	1.83	1.18667	5.65667	8.025	10.36	10.65	3.13	4.44667	4.45333	5.03333	6.71667			0.0517472	0.0705534	0.140752	0.12	0.343948	0.310698	0.923261	1.8695	4.15375	0.718339	0.493862
An18g04100.Aspni5_202490	no data available in Table 2	no data available in Table 2	An18g04100.Aspni5_202490 cluster-1	GH5	SignalP (Braaksma et al 2010)	PF00150_Cellulase_Domain	exgA	ORF|Uncharacterized	Putative exo-beta-1,3-glucanase; secreted glycoprotein precursor	17.1567	21.75	11.1867	49.55	55.99	163.33	250.65	207.023	452.493	326.067	437.44	362.435	320.545	119.83	172.783	45.8033	48.4867	32.66	202.433	232.25	368.267	405.303	47.2933	82.93	128.12	262.897	391.503			3.24987	1.47555	3.27302	31.5	15.5128	22.8681	36.6608	39.0524	48.5992	27.4371	148.913
An07g07700.Aspni5_209490	no data available in Table 2	no data available in Table 2	An07g07700.Aspni5_209490 cluster-1	GH76	SignalP (Braaksma et al 2010)	PF03663_Glyco_hydro_76_Family	none	ORF|Uncharacterized	Putative alpha-1,6-mannanase	10.11	5.72333	7.66333	92.145	48.3133	78.1167	67.4533	84.8233	214.947	206.36	295.737	175.21	150.645	74.99	90.86	10.0967	14.6567	14.09	133.03	127.645	170.757	182.737	56.68	80.76	85.1833	166.967	178.787			0.661891	0.275338	1.56071	53.075	11.8076	7.26564	9.23779	14.3661	17.0356	34.5427	137.997
An15g07480.Aspni5_40853	no data available in Table 2	no data available in Table 2	An15g07480.Aspni5_40853 cluster-4	#N/A	SignalP (Braaksma et al 2010)		none	ORF|Uncharacterized	Ortholog of A. nidulans FGSC A4 : AN0020, A. fumigatus Af293 : Afu2g00190, Aspergillus versicolor : Aspve1_0365574, Aspergillus niger ATCC 1015 : 40853-mRNA and Aspergillus zonatus : Aspzo1_0077270	0.0433333	0.15	0.0966667	3.17	0.646667	1.02333	1.17333	5.17	3.97667	4.7	3.22667	4.51	3	0.496667	1.31333	0.176667	0.14	0.186667	10.4333	8.335	3.68	3.27	0.666667	1.61333	2.34	5.45667	2.48333			0.0433333	0.083865	0.0648931	1.44	0.33488	0.462073	0.226961	0.57977	0.841295	1.2246	1.89997
An12g04250.Aspni5_186310	no data available in Table 2	no data available in Table 2	An12g04250.Aspni5_186310 cluster-4	#N/A	SignalP (Braaksma et al 2010)	PF00067_p450_Domain	none	ORF|Uncharacterized	Ortholog(s) have oxidoreductase activity	0.863333	0.503333	2.11333	8.09	1.54667	14.43	16.26	19.0033	66.4833	42.67	22.53	26.55	21.145	0.793333	11.5767	3.33	3.12	3.25	35.6133	39.055	27.69	25.2267	4.43333	66.9333	46.9767	33.4633	43.38			0.0290593	0.0120185	0.412526	0.41	0.15878	1.18564	1.30309	3.55544	8.97118	5.41726	6.51638
An12g01320.Aspni5_54475	no data available in Table 2	no data available in Table 2	An12g01320.Aspni5_54475 cluster-4	#N/A	SignalP (Braaksma et al 2010)	PF00067_p450_Domain PF03098_An_peroxidase_Family PF03098_An_peroxidase_Family	ppoD	ORF|Uncharacterized	Putative dioxygenase; expressed primarily in the peripheral zone of the colony; mutants show no effect on growth rate or sporulation	0.833333	1.09333	1.43333	12.57	1.03667	26.08	18.2633	16.3833	37.93	26.7933	34.33	32.35	30.47	4.47667	38.06	2.22	2.17667	0.71	68.4567	54.515	30.7933	26.8967	1.24667	46.7333	20.7633	13.7267	35.64			0.144491	0.0520683	0.265602	1	0.10729	1.37733	2.01502	3.23509	2.79776	6.72956	16.159
An02g08230.Aspni5_197549	no data available in Table 2	no data available in Table 2	An02g08230.Aspni5_197549 cluster-4	#N/A	SignalP (Braaksma et al 2010)	PF00083_Sugar_tr_Family	none	ORF|Uncharacterized	Has domain(s) with predicted substrate-specific transmembrane transporter activity, transmembrane transporter activity, transporter activity, role in transmembrane transport and integral component of membrane, membrane localization	6.57667	4.4	5.57667	135.03	20.0167	85.8933	117.507	260.11	534.933	383.817	353.277	502.5	536.015	42.3767	120.9	6.4	9.34333	9.71667	623.74	551.725	518.28	519.18	58.1667	135.143	148.383	393.81	264.327			0.879571	0.338083	0.809204	21.54	9.65627	17.6946	10.6584	103.831	37.7981	30.9604	152.166
An06g00170.Aspni5_37736	XlnR	not regulated by either XlnR or AraR on xylose+arabinose	An06g00170.Aspni5_37736 cluster-4	GH27,CBM13	SignalP (Braaksma et al 2010)	PF00652_Ricin_B_lectin_Domain PF02065_Melibiase_Family	aglA	ORF|Verified	Alpha-galactosidase; alpha-N-acetylgalactosaminidase variant A; CreA regulated; protein levels influenced by presence of starch; N-glycosylation verified at 6 of 8 potential N-glycosylation sites	6.09	1.59333	9.53333	58.47	5.84333	17.8267	13.3667	13.36	53.79	32.6633	26.5767	34.81	31.35	8.59333	20.5067	1.18333	1.35667	2.03667	39.82	38.26	26.03	26.41	7.04	14.0233	4.83	6.24333	34.8233			1.41154	0.0768838	2.20291	32.21	1.21617	1.46112	2.15201	3.79039	7.18909	12.5716	7.93595
An18g04800.Aspni5_42916	XlnR/AraR	not regulated by either XlnR or AraR on xylose+arabinose	An18g04800.Aspni5_42916 cluster-4	GH78	SignalP (Braaksma et al 2010)	PF05592_Bac_rhamnosid_Family PF02431_Chalcone_Domain	none	ORF|Uncharacterized	Has domain(s) with predicted catalytic activity, intramolecular lyase activity	1.58333	1.04667	2.91667	12.915	1.79333	25.3433	45.4967	53.4167	139.223	71.6133	37.3767	41.135	43.87	1.75667	20.8567	1.82667	1.72667	2.31	61.49	38.95	32.0967	25.18	2.43	21.7667	10.6	19.4733	28.11			0.184059	0.05696	0.576927	3.925	0.341679	6.99751	3.40412	23.4834	26.4393	12.7639	17.0257
An08g03060.Aspni5_177032	no data available in Table 2	no data available in Table 2	An08g03060.Aspni5_177032 cluster-4	GH92	SignalP (Braaksma et al 2010)	PF07971_Glyco_hydro_92_Domain	none	ORF|Uncharacterized	Has domain(s) with predicted carbohydrate binding, catalytic activity and role in carbohydrate metabolic process	0.5	0.606667	0.726667	20.005	2.34333	3.57333	3.29667	6.85667	34.08	24.4433	21.7333	22.72	21.025	4.79	6.60667	0.493333	1.09	1.43	26.4767	23.48	19.5333	21.46	4.82	9.45333	8.71667	23.5	39.34			0.0953939	0.0328295	0.0233333	15.385	0.528688	0.21881	0.600953	2.15642	3.01	5.40412	2.09703
An11g01550.Aspni5_179634	no data available in Table 2	no data available in Table 2	An11g01550.Aspni5_179634 cluster-6	#N/A	SignalP (Braaksma et al 2010)	PF00067_p450_Domain	none	ORF|Uncharacterized	Has domain(s) with predicted electron carrier activity, heme binding, iron ion binding, oxidoreductase activity, acting on paired donors, with incorporation or reduction of molecular oxygen activity and role in oxidation-reduction process	21.4933	18.5967	16.3667	51.735	28.45	49.6867	63.8967	62.8467	78.1767	78.02	88.92	88.905	74.53	32.1133	51.7667	15.0733	26.8133	26.11	76.71	89.595	96.9	106.043	22.8667	45.7367	40.1833	56.19	71.1833			0.0648931	0.473298	1.98196	8.725	3.35634	2.97071	6.63601	8.45111	2.16396	4.3189	13.3294
An01g05730.Aspni5_122511	no data available in Table 2	no data available in Table 2	An01g05730.Aspni5_122511 cluster-6	#N/A	SignalP (Braaksma et al 2010)	PF00083_Sugar_tr_Family	none	ORF|Uncharacterized	Has domain(s) with predicted substrate-specific transmembrane transporter activity, transmembrane transporter activity, transporter activity, role in transmembrane transport and integral component of membrane, membrane localization	1.87333	1.22	1.13333	9.62	4.05667	8.49333	7.71667	7.40333	17.8133	12.52	14.3067	15.015	14.66	4.33333	7.59667	1.78667	3.05	1.81667	11.26	16.015	21.2733	19.6667	3.38	7.23	4.07	9.19	14.8433			0.175721	0.0650641	0.322714	1.29	0.536946	0.420648	1.77653	2.4819	0.585216	2.12474	2.78238
An12g03860.Aspni5_49710	no data available in Table 2	no data available in Table 2	An12g03860.Aspni5_49710 cluster-6	#N/A	SignalP (Braaksma et al 2010)	PF00135_COesterase_Domain	none	ORF|Uncharacterized	Ortholog of A. nidulans FGSC A4 : AN6148, AN7407, A. fumigatus Af293 : Afu2g08500, Afu5g13710, A. niger CBS 513.88 : An02g14290 and A. oryzae RIB40 : AO090701000324, AO090011000852	0.453333	0.476667	0.353333	12.725	2.15667	4.69	15.7167	21.9033	33.03	21.7267	20.28	16.655	15.9	3.17	5.56333	0.373333	0.92	0.6	11.3067	13.215	15.9667	20.82	5.34	6.96333	4.74	8.4	14.0167			0.0982061	0.0266667	0.0491031	7.365	0.625309	0.652712	1.62903	5.02166	1.47717	3.95047	2.83913
An02g12450.Aspni5_172944	no data available in Table 2	no data available in Table 2	An02g12450.Aspni5_172944 cluster-6	GH28	SignalP (Braaksma et al 2010)	PF00295_Glyco_hydro_28_Domain	pgxC	ORF|Verified	Putative exopolygalacturonase/exoxylogalacturonan hydrolase; predicted signal peptide secretion sequence	5.40333	7.48333	6.14	12.47	8.71667	9.95333	21.9033	18.6	37.5167	21.57	15.36	17.025	20.28	13.3033	14.2533	2.42	4.25667	6.63667	27.2533	38.94	42.7767	37.6967	14.6067	9.57333	5.14333	6.06333	8.71			0.987427	0.524161	0.919474	2.84	3.33624	0.609435	3.73721	6.7364	4.34906	4.43109	0.775263
An02g00580.Aspni5_133787	no data available in Table 2	no data available in Table 2	An02g00580.Aspni5_133787 cluster-6	#N/A	SignalP (Braaksma et al 2010)	PF00481_PP2C_Family	none	ORF|Uncharacterized	Has domain(s) with predicted catalytic activity	19.89	17.8933	11.26	78.28	30.8833	54.05	67.82	77.3933	133.54	136.217	181.153	172.335	129.955	41.99	60.6933	16.04	32.64	20.8833	121.457	112.515	130.907	145.007	41.21	45.7067	27.4233	48.51	100.273			1.86631	0.433218	1.65327	3.61	4.53992	2.87552	6.2488	17.0885	6.717	28.1129	73.2401
An18g04140.Aspni5_42861	no data available in Table 2	no data available in Table 2	An18g04140.Aspni5_42861 cluster-6	#N/A	SignalP (Braaksma et al 2010)	PF04185_Phosphoesterase_Family	none	ORF|Uncharacterized	Acid phosphatase	0.566667	4.76	0.786667	2.485	3.24333	25.4633	33.3167	25.32	36.2367	31.07	29.8133	37.36	22.805	7.62	17.1833	5.00333	4.74667	4.24	24.6833	28.18	43.4567	44.91	2.82	10.43	13.85	15.8967	18.0567			0.0949269	0.388115	0.235679	0.655	0.688581	3.96881	1.32072	5.68311	11.7455	6.69789	3.438
An02g10550.Aspni5_197735	no data available in Table 2	no data available in Table 2	An02g10550.Aspni5_197735 cluster-6	GH43	SignalP (Braaksma et al 2010)	PF04616_Glyco_hydro_43_Family	abnC	ORF|Uncharacterized	Putative endo-alpha-1,5-arabinanase; abundantly expressed on d-maltose	74.2167	102.687	64.39	1357.84	362.41	1122.81	1914.6	1550.1	2612.63	3785.36	4462.58	2584.46	2369.9	670.287	949.403	216.427	400.17	122.783	2275.52	1785.7	2771.61	2756.5	279.073	1027.88	1637.91	2562.38	2650.84			7.8686	22.2065	20.7031	427.88	84.6942	237.657	219.626	134.247	252.091	1469.02	1925.02
An12g02550.Aspni5_43785	XlnR	not regulated by either XlnR or AraR on xylose+arabinose	An12g02550.Aspni5_43785 cluster-8	CE1	SignalP (Braaksma et al 2010)		none	ORF|Uncharacterized	Feruloyl esterase	6.25333	4.78333	2.44	2.225	73.1267	4502.4	2671.79	2940.95	5047.75	1681.7	989.887	1478.55	2139.04	14.8333	4263.96	5596.9	5321.52	871.877	3598.07	3367.24	1771.99	1160.21	80.4667	3092.44	3963.38	2740.94	1579.06			1.30438	3.08819	1.55001	0.315	52.6839	836.989	259.843	934.241	423.316	302.525	506.844
An03g00940.Aspni5_57436	XlnR	XlnR/AraR	An03g00940.Aspni5_57436 cluster-8	GH10	SignalP (Braaksma et al 2010)	PF00331_Glyco_hydro_10_Family	xynA	ORF|Verified	Endo-1,4-beta-xylanase, member of glycosyl hydrolase family 10; abundantly expressed on d-xylose; XlnR regulated	10.6033	10.7833	8.14333	4.445	44.1067	7125.89	8468.55	7043.31	9132.55	3568.71	1604.14	2336.66	2648.68	32.25	6895.07	14235.9	10621.8	1790.72	4979.32	3120.78	1567.6	966.63	40.3833	3222.84	7690.42	3282.94	1516.85			3.9752	7.38017	2.77689	2.295	10.1059	1021.69	972.571	1874.7	895.37	567.364	798.367
An01g00780.Aspni5_52071	XlnR	XlnR	An01g00780.Aspni5_52071 cluster-8	GH11	SignalP (Braaksma et al 2010)	PF00457_Glyco_hydro_11_Domain	xynB	ORF|Verified	Secreted endo-1,4-xylanase; glycoside hydrolase family 11; highly expressed on xylose; expression repressed by tunicamycin and DTT; XlnR regulated	7.48	6.96667	3.95	2.945	38.19	2517.47	2055.05	3402.91	5405.95	2044.31	1161.78	1561.7	1842.82	8.33	2288.27	5221.08	4371.09	671.263	6261.84	2893.88	1040.49	691.587	37.9533	1778.2	4580.33	4554.54	1283.25			1.39378	3.29036	0.48645	0.915	18.7539	303.014	80.1439	719.351	831.305	453.662	655.783
An12g02220.Aspni5_54490	XlnR	not regulated by either XlnR or AraR on xylose+arabinose	An12g02220.Aspni5_54490 cluster-8	CBM1,GH6	SignalP (Braaksma et al 2010)	PF00734_CBM_1_Domain PF01341_Glyco_hydro_6_Domain	none	ORF|Uncharacterized	Putative cellulose 1,4-beta-cellobiosidase	8.82333	5.9	2.21667	1.09	12.1267	2360.21	2146.05	4508.9	4247.25	1981.16	2042.58	2177.68	2279.07	4.19	706.433	2600.54	3331.23	1883.62	3480.23	1831.16	1351.95	1102.59	5.06333	647.423	5267.44	10016.5	3330.13			4.96358	4.15484	0.661371	0.43	6.91813	452.312	459.682	1064.54	114.196	824.076	1001.35
An07g09330.Aspni5_53159	XlnR	not regulated by either XlnR or AraR on xylose+arabinose	An07g09330.Aspni5_53159 cluster-8	GH7	SignalP (Braaksma et al 2010)	PF00840_Glyco_hydro_7_Domain	cbhA	ORF|Uncharacterized	Putative cellobiohydrolase; XlnR regulated	36.4833	25.0133	39.4233	26.575	19.2833	1972.26	5063.38	14195.1	15391.1	2569.14	1742.06	2119.21	1611.56	13.5933	2387.43	5598.53	4579.45	702.523	5070.49	2489.59	601.493	619.11	35.5833	3342.76	11761.9	29565.2	6714.98			18.3238	9.69377	9.416	8.695	7.85207	279.692	565.775	3158.48	1817.89	1213.35	882.389
An08g01760.Aspni5_133986	XlnR	XlnR/AraR	An08g01760.Aspni5_133986 cluster-8	GH6	SignalP (Braaksma et al 2010)	PF01341_Glyco_hydro_6_Domain	none	ORF|Uncharacterized	Putative cellulase; exocellobiohydrolase	6.31	4.22333	3.11333	1.85	32.1567	2005.4	2609.86	5131.35	6215.7	1309.03	1049.59	1424.82	1515.53	5.76	3201.96	3978.94	3185.32	118.313	3216.34	2079.01	952.58	680.29	103.137	2164.61	3562.39	6444.46	1828.24			1.81564	2.60841	1.36302	0.39	24.9847	291.627	81.6798	1551.84	443.059	470.852	521.583
An14g02760.Aspni5_211053	XlnR	XlnR	An14g02760.Aspni5_211053 cluster-8	GH12	SignalP (Braaksma et al 2010)	PF01670_Glyco_hydro_12_Family	eglA	ORF|Verified	Putative secreted endoglucanase A; abundantly expressed on d-xylose; irreversibly inhibited by palladium ion; XlnR regulated	13.53	9.21667	13.0267	3.85	13.18	3651.58	2899.51	4249.77	4852.04	2099.76	1353.44	1786.58	2181.33	20.18	1750.58	8446.64	8240.4	2729.64	5231.93	2174.64	1043.03	525.637	9.98333	1009.39	5193.75	6734.86	2297.83			2.6312	3.70668	0.476387	1.92	4.00395	508.436	447.281	845.044	670.303	490.164	693.916
An09g00120.Aspni5_51662	no data available in Table 2	no data available in Table 2	An09g00120.Aspni5_51662 cluster-8	#N/A	SignalP (Braaksma et al 2010)	PF01764_Lipase_3_Family	faeA	ORF|Verified	Feruloyl esterase; xylanolytic protein most highly expressed at the periphery of colonies; repressed by glucose, induced by xylose; S92A/D174A residues required for thermostability; expression increased by free ferulic acid; XlnR regulated	3.12667	2.87	1.20333	1.185	11.55	1361.11	837.963	1095.17	3196.23	1438.33	533.51	673.325	829.125	4.75333	1030.29	4021.16	3394.31	881.403	1762.09	1655.59	734.147	462.403	6.74	980.547	1959.3	1340.79	759.887			0.896741	1.95411	0.768469	0.675	6.01865	181.308	108.681	312.343	353.27	549.155	291.285
An03g00960.Aspni5_55136	XlnR	XlnR/AraR	An03g00960.Aspni5_55136 cluster-8	GH62	SignalP (Braaksma et al 2010)	PF03664_Glyco_hydro_62_Family	axhA	ORF|Uncharacterized	1,4-beta-D-arabinoxylan arabinofuranohydrolase; abundantly expressed on d-xylose; carbon catabolite repressed by D-glucose; XlnR regulated	15.17	12.8367	14.19	8.135	64.8633	8199.79	9130.72	7830.82	10784.6	4534.37	2026.19	2511.17	3390.45	35.04	8785.7	16081.8	11123.3	2621.31	6446.7	4083.89	1833.33	1253.02	56.42	5098.36	10377.5	4920.9	2329.23			4.24862	8.64558	4.84339	2.495	24.7492	1205.8	788.103	1788.06	1485.32	991.477	1070
An08g01900.Aspni5_47677	no data available in Table 2	no data available in Table 2	An08g01900.Aspni5_47677 cluster-8	GH43	SignalP (Braaksma et al 2010)	PF04616_Glyco_hydro_43_Family	none	ORF|Uncharacterized	Putative xylan beta-xylosidase; abundantly expressed on d-xylose	1.62667	1.52	3.01	10.215	103.863	499.28	399.767	322.693	580.477	331.987	192.407	228.235	252.325	13.9533	846.883	814.147	608.867	234.257	361.767	337.175	219.397	211.357	91.08	535.237	314.03	191.367	163.503			0.242304	0.180093	0.788057	3.095	69.7389	21.2657	45.5035	108.004	42.4587	60.4092	91.9716
An14g02280.Aspni5_56560	no data available in Table 2	no data available in Table 2	An14g02280.Aspni5_56560 cluster-8	#N/A	SignalP (Braaksma et al 2010)	PF11913_DUF3431_Family	none	ORF|Uncharacterized	Ortholog of A. nidulans FGSC A4 : AN2473, A. fumigatus Af293 : Afu4g03090, A. niger CBS 513.88 : An16g01740 and A. oryzae RIB40 : AO090102000258, AO090003001331	105.53	43.9533	73.5133	104.5	51.7567	117.17	130.803	170.55	220.837	151.393	165.13	171.41	234.025	36.64	138.97	140.847	142.78	72.3333	127.037	126.5	121.533	138.007	52.2267	109.02	102.623	113.237	93.3433			10.8154	2.09684	3.07264	14.75	4.15797	13.9861	12.0575	34.1534	32.8911	25.0326	39.318
An11g06080.Aspni5_208871	no data available in Table 2	no data available in Table 2	An11g06080.Aspni5_208871 cluster-8	GH3	SignalP (Braaksma et al 2010)	PF14310_Fn3-like_Family PF01915_Glyco_hydro_3_C_Domain	none	ORF|Uncharacterized	Putative beta-glucosidase	8.05667	18.6333	14.4933	24.405	38.51	81.9067	104.743	111.413	77.3067	46.8	34.1567	39.595	36.75	62.2767	152.343	161.663	145.17	34.4333	122.067	81.39	61.63	54.6533	85.88	159.49	209.553	150.273	80.5233			0.341093	1.18751	1.22937	15.815	6.63869	5.26749	8.69657	9.47498	7.41766	4.74441	6.01448
An09g04200.Aspni5_43273	no data available in Table 2	no data available in Table 2	An09g04200.Aspni5_43273 cluster-10	#N/A	SignalP (Braaksma et al 2010)		none	ORF|Uncharacterized	Ortholog of A. nidulans FGSC A4 : AN3215, AN7166, AN8609, A. fumigatus Af293 : Afu3g14210, Afu4g03360, Afu4g12510 and A. niger CBS 513.88 : An14g01840	0.14	0.03	0	75.635	1.22667	5.67667	6.88	18.0067	4.30333	4.31333	3.06667	2.905	3.68	9.74	18.0867	0.51	0.226667	0.106667	3.55	5.315	3.23667	2.63667	9.73667	48.84	19.9467	13.41	3.79			0.0416333	0.03	0	68.535	0.481398	1.08641	1.63124	0.816524	1.98835	1.02837	1.15939
An01g01330.Aspni5_119939	no data available in Table 2	no data available in Table 2	An01g01330.Aspni5_119939 cluster-10	#N/A	SignalP (Braaksma et al 2010)	PF00172_Zn_clus_Domain PF04082_Fungal_trans_Domain	none	ORF|Uncharacterized	Has domain(s) with predicted DNA binding, sequence-specific DNA binding RNA polymerase II transcription factor activity, zinc ion binding activity and role in regulation of transcription, DNA-templated, transcription, DNA-templated	1.04	0.156667	0.5	6.08	13.5567	33.4333	44.7733	21.91	7.25	3.37667	3.54667	6.2	3.4	13.9633	26.0133	5.06667	3.32333	6.66	3.27333	2.935	3.21667	4.08667	16.6	20.16	9.10333	3.64	4.15333			0.295691	0.0166667	0.105987	1.5	4.61052	1.54947	3.28058	6.07231	1.30778	0.167564	0.229298
An16g01880.Aspni5_210730	no data available in Table 2	no data available in Table 2	An16g01880.Aspni5_210730 cluster-10	#N/A	SignalP (Braaksma et al 2010)	PF03893_Lipase3_N_Domain PF01764_Lipase_3_Family	lipanl	ORF|Verified	Lysophospholipase; expression repressed by tunicamycin and DTT	1.54667	1.38	1.14	1762.95	93.0367	1043.34	1090.72	1117.94	259.64	164.993	34.1967	28.485	32.615	1689.93	2312.12	120.907	29.0467	5.42	138.093	183.03	55.3633	47.15	1637.88	2142.76	841.427	616.627	127.977			0.313387	0.450037	0.280535	1349.25	59.9302	108.456	199.216	191.43	4.07285	51.4119	8.00567
An14g02660.Aspni5_41679	no data available in Table 2	no data available in Table 2	An14g02660.Aspni5_41679 cluster-10	#N/A	SignalP (Braaksma et al 2010)	PF05630_NPP1_Family	none	ORF|Uncharacterized	Ortholog(s) have extracellular region localization	7.71	11.5967	2.45667	63.525	33.35	38.5733	65.0333	72.4	38.87	40.5033	8.59667	6.895	5.865	41.9467	54.0467	14.3967	13.7067	14.9433	56.4667	23.495	12.5733	11.7367	43.0067	48.9433	45.4367	35.0933	11.8333			1.4103	1.28791	0.496566	18.945	4.89936	5.6663	8.72219	4.93727	6.81231	23.2829	1.65647
An08g09420.Aspni5_176050	no data available in Table 2	no data available in Table 2	An08g09420.Aspni5_176050 cluster-10	#N/A	SignalP (Braaksma et al 2010)	PF12296_HsbA_Family	none	ORF|Uncharacterized	Ortholog(s) have extracellular region localization	7.8	1.38	8.37333	695.94	27.5333	139.977	93.7267	138.68	132.453	94.46	50.8333	48.83	59.91	76.42	233.62	28.4167	50.5233	14.9467	145.817	115.78	35.6733	30.5033	114.8	297.253	93.18	154.897	134.113			0.495412	0.223681	0.707209	486.01	7.09358	25.594	27.9603	42.1947	18.2479	33.5734	27.1568
An14g02100.Aspni5_56553	no data available in Table 2	no data available in Table 2	An14g02100.Aspni5_56553 cluster-10	#N/A	SignalP (Braaksma et al 2010)	PF12296_HsbA_Family	cwpA	ORF|Verified	Glycosylphosphatidylinositol (GPI)-anchored cell wall mannoprotein	262.923	52.3	56.7067	3413.98	438.65	1764.56	1180.2	1867.58	1087.74	905.85	851.673	956.1	965.82	1609.79	2078.71	486.86	292.453	230.853	1131.72	851.04	632.09	631.237	1379.82	2944.23	1685.37	1516.6	1079.44			55.2073	0.371663	5.4148	971.12	170.247	145.229	75.2169	130.235	37.0314	86.2209	112.427
An10g00970.Aspni5_45030	no data available in Table 2	no data available in Table 2	An10g00970.Aspni5_45030 cluster-11	#N/A	SignalP (Braaksma et al 2010)		none	ORF|Uncharacterized	Ortholog of A. fumigatus Af293 : Afu3g01470, A. niger CBS 513.88 : An03g01670, An13g03140 and A. oryzae RIB40 : AO090011000021, AO090026000122	0.403333	0.0433333	0.626667	1.82	2.91333	5.18333	3.12333	11.6333	92.0467	24.2767	13.9633	19.845	23.62	0.606667	24.08	23.5933	6.89	0.61	39.37	18.49	10.3367	8.53	1.65667	6.47333	12.13	4.28667	2.81			0.0902466	0.0433333	0.0384419	0.84	0.573914	2.41678	1.12283	6.63928	24.182	7.39359	6.35526
An07g08950.Aspni5_209376	XlnR	not regulated by either XlnR or AraR on xylose+arabinose	An07g08950.Aspni5_209376 cluster-11	GH5	SignalP (Braaksma et al 2010)	PF00150_Cellulase_Domain	eglC	ORF|Verified	Heat- and alkaline-stable endoglucanase; specific for substrates with beta-1,3 and beta-1,4 linkages; enzyme highly active against xyloglucan; transcription positively regulated by XlnR	2.10667	1.33	1.26	2.455	3.77	751.183	1077.5	2528.8	3156.76	569.473	398.743	525.59	696.06	1.31	1058.13	249.103	139.65	21.1033	1936.61	856.09	395.007	231.363	6.96	544.03	868.023	2505.88	651.443			1.21178	0.686027	0.558062	1.305	1.765	160.035	127.999	952.401	475.797	145.551	211.141
An01g03340.Aspni5_52011	XlnR	not regulated by either XlnR or AraR on xylose+arabinose	An01g03340.Aspni5_52011 cluster-11	GH12	SignalP (Braaksma et al 2010)	PF01670_Glyco_hydro_12_Family	none	ORF|Uncharacterized	Xyloglucan-specific endo-beta-1,4-glucanase	16.4667	9.10333	12.4767	24.35	29.5267	1105.73	1465.31	2467.82	3051.97	1097.42	513.293	598.725	824.45	16.92	1296.85	1894.14	1154.71	272.347	2433.81	1317.4	754.407	512.347	40.4033	885.777	2126.25	1910.84	660.22			0.937947	1.91376	1.48719	1.66	4.50011	237.171	161.485	537.039	453.711	154.038	264.555
An12g05010.Aspni5_211544	XlnR	XlnR	An12g05010.Aspni5_211544 cluster-11	CE1	SignalP (Braaksma et al 2010)	PF10503_Esterase_phd_Family	axeA	ORF|Uncharacterized	Acetyl xylan esterase; XlnR regulated gene	7.62667	7.26	5.97333	19.89	86.57	6347.64	5760.89	6801.09	10738.7	2967.26	1795.26	2430.34	2570.8	22.5433	8349.42	3639.69	3221.68	586.007	9095.84	4835.8	2148.6	1406.99	277.907	6741.48	5468.02	6049.5	2530.54			0.529664	4.60879	3.63868	4.2	65.5194	646.113	653.125	2364.09	1246.8	900.266	997.852
An09g00840.Aspni5_188224	no data available in Table 2	no data available in Table 2	An09g00840.Aspni5_188224 cluster-11	#N/A	SignalP (Braaksma et al 2010)	PF12296_HsbA_Family	none	ORF|Uncharacterized	Putative cell wall galactomannoprotein	1.52333	0.8	0.746667	1971.23	3.93667	92.3433	73.96	569.843	1306.21	683.537	280.52	276.305	259.44	1.74	138.937	4.65667	4.69667	18.5933	1184.95	596.875	144.96	66.9967	1.18	185.62	516.627	1596.07	552.247			0.974514	0.327465	0.215432	1959.92	2.32391	67.0502	14.5058	202.568	109.061	288.267	153.399
An09g01050.Aspni5_124700	no data available in Table 2	no data available in Table 2	An09g01050.Aspni5_124700 cluster-11	#N/A	SignalP (Braaksma et al 2010)	PF12695_Abhydrolase_5_Domain	none	ORF|Uncharacterized	Protein involved in the 19749177removal of oxidized membrane phospholipids	1.84667	1.23667	1.43667	18.605	2.26333	10.0333	25.9867	23.0733	19.5467	12.96	11.18	10.4	7.925	1.62667	13.0167	37.8933	9.68	4.42333	53.52	14.58	9.43	14.5033	2.24333	3.77	34.3533	6.20667	12.0233			0.273882	0.0938675	0.0120185	12.165	1.47161	1.29631	1.8802	12.2095	2.77075	4.22586	5.43945
An01g12450.Aspni5_55270	no data available in Table 2	no data available in Table 2	An01g12450.Aspni5_55270 cluster-11	GH55	SignalP (Braaksma et al 2010)	PF12708_Pectate_lyase_3_Family PF12708_Pectate_lyase_3_Family	exsG	ORF|Uncharacterized	Glucan beta-1,3 exoglucanase	55.92	108.24	73.5567	368.3	118.773	226.757	151.26	246.5	532.91	317.333	214.657	199.275	169.665	142.697	216.727	75.8733	72.61	85.9833	329.237	252.83	171.117	155.233	137.067	312.103	486.27	965.727	695.543			11.3586	5.21879	3.77423	244.02	4.01267	14.874	10.3715	26.313	83.3631	106.671	41.9684
An17g00300.Aspni5_50997	XlnR	not regulated by either XlnR or AraR on xylose+arabinose	An17g00300.Aspni5_50997 cluster-11	GH3	SignalP (Braaksma et al 2010)	PF14310_Fn3-like_Family PF01915_Glyco_hydro_3_C_Domain PF00933_Glyco_hydro_3_Family	xarB	ORF|Uncharacterized	Bifunctional xylosidase-arabinosidase	2.96	1.94667	2.51	5.645	10.13	102.297	187.66	267.29	335.41	135.927	88.1833	91.16	91.66	7.68667	168.383	90.04	84.0267	37.3467	219.247	142.95	95.52	76.9433	26.2633	146.353	221.377	247.263	100.127			0.0665833	0.226667	0.496689	0.915	4.36287	12.0173	9.12321	82.5305	11.9718	16.9977	39.7138
An01g00210.Aspni5_46876	no data available in Table 2	no data available in Table 2	An01g00210.Aspni5_46876 cluster-16	#N/A	SignalP (Braaksma et al 2010)		none	ORF|Uncharacterized	Ortholog(s) have extracellular region localization	0.55	0.22	0.63	6.885	0.796667	2.9	1.56333	4.89667	25.23	13.06	8.05667	9.76	8.585	0.613333	6.72333	0.263333	0.61	1.26667	6.86	6.855	4.96333	4.45667	0.82	7.55667	2.97	3.1	5.77333			0.21166	0.0360555	0.15308	1.135	0.0976957	0.497896	0.0166667	1.94469	4.28753	2.38919	2.22353
An03g04840.Aspni5_50710	no data available in Table 2	no data available in Table 2	An03g04840.Aspni5_50710 cluster-16	#N/A	SignalP (Braaksma et al 2010)		none	ORF|Uncharacterized	Ortholog of A. nidulans FGSC A4 : AN7690, A. fumigatus Af293 : Afu2g01610, A. oryzae RIB40 : AO090701000787, Aspergillus wentii : Aspwe1_0112969 and Aspergillus sydowii : Aspsy1_0058707	61.0667	54.7633	67.9133	110.795	65.6667	145.383	123.667	158.49	191.713	163.423	158.167	165.39	155.92	65.3233	153.143	52.4833	73.9333	41.16	136.68	139.86	147.703	166.01	86.44	147.883	117.083	121.22	142.733			4.66421	1.52786	2.93191	28.595	4.58039	6.05625	8.09944	30.3823	5.06685	8.63395	13.2322
An11g07010.Aspni5_56022	no data available in Table 2	no data available in Table 2	An11g07010.Aspni5_56022 cluster-16	#N/A	SignalP (Braaksma et al 2010)	PF00067_p450_Domain	none	ORF|Uncharacterized	Has domain(s) with predicted electron carrier activity, heme binding, iron ion binding, monooxygenase activity, oxidoreductase activity and acting on paired donors, more	12.17	9.73667	11.6667	43.37	43.7267	54.2033	44.1233	45.91	58.7833	99.4233	80.1733	83.355	68.805	50.7	52.4	6.61	13.3	16.8333	110.88	108.075	112.487	108.433	29.3967	30.77	14.2967	22.8867	34.47			1.7252	0.615151	2.33057	12.8	12.7536	4.3768	4.70806	9.77726	9.80097	17.9842	5.05689
An02g00590.Aspni5_206434	no data available in Table 2	no data available in Table 2	An02g00590.Aspni5_206434 cluster-16	#N/A	SignalP (Braaksma et al 2010)	PF00083_Sugar_tr_Family	none	ORF|Uncharacterized	Ortholog(s) have role in cellular response to glucose stimulus and cytoplasm localization	20.76	13.67	10.9867	2737.34	575.223	2057.74	1804.15	1676.82	2418.86	2772.06	2776.09	2484.18	2596.99	1537.32	2732.48	81.8067	36.3267	162.943	3027.86	2711.49	3046.61	3374.82	1501.42	2690.81	1101.94	1672.57	1709.27			6.65577	1.40801	2.92197	597.925	250.644	138.277	223.98	414.287	141.46	727.585	548.545
An15g05440.Aspni5_56345	no data available in Table 2	no data available in Table 2	An15g05440.Aspni5_56345 cluster-16	#N/A	SignalP (Braaksma et al 2010)	PF00083_Sugar_tr_Family	none	ORF|Uncharacterized	Putative transporter; induced by xylose and repressed by glucose	2.64	2.33	4.82	16.15	11.11	22.9633	57.19	58.6333	30.4567	19.8033	28.09	42.485	19.19	17.0067	30.8567	3.42667	4.66333	3.99	22.3567	25.54	34.8333	26.7333	16.6833	36.3833	22.04	64.4867	56.4433			0.0503322	0.459021	0.294618	4.9	2.01966	1.01754	12.7757	23.0812	7.59483	3.06	11.7203
An02g09690.Aspni5_173684	no data available in Table 2	no data available in Table 2	An02g09690.Aspni5_173684 cluster-16	#N/A	SignalP (Braaksma et al 2010)	PF00135_COesterase_Domain	none	ORF|Uncharacterized	Ortholog(s) have role in fatty acid catabolic process	5.03333	3.81333	4.10667	92.02	176.947	4315.25	2467.59	1826.67	2653.58	1871.98	745.79	938.12	940.24	58.0467	1357.27	12.76	7.46	11.7833	1637.06	1230.93	1002.96	819.253	231.377	3565.9	1441.74	1590.37	2012.44			1.3174	1.21702	0.679665	14.27	128.263	334.359	439.209	337.115	143.591	244.188	265.119
An07g04470.Aspni5_180876	no data available in Table 2	no data available in Table 2	An07g04470.Aspni5_180876 cluster-16	#N/A	SignalP (Braaksma et al 2010)	PF00135_COesterase_Domain PF00135_COesterase_Domain	none	ORF|Uncharacterized	Ortholog of A. nidulans FGSC A4 : AN10908, A. niger CBS 513.88 : An06g00460, An16g08070 and A. oryzae RIB40 : AO090038000122	1.29	1.34333	0.533333	14.6	8.3	12.1967	8.43333	7.72	11.61	13.8733	12.6333	17.275	13.51	8.17667	12.9133	0.98	1.18667	2.04667	9.41	13.375	13.0133	13.52	9.56	21.07	7.65333	7.33667	16.5133			0.285015	0.103655	0.133832	0.38	1.68049	0.522824	0.935064	2.19227	0.538176	1.60865	1.76731
An07g08940.Aspni5_135787	no data available in Table 2	no data available in Table 2	An07g08940.Aspni5_135787 cluster-16	CE16	SignalP (Braaksma et al 2010)	PF00657_Lipase_GDSL_Family	none	ORF|Uncharacterized	Has domain(s) with predicted hydrolase activity, hydrolase activity, acting on ester bonds activity and role in lipid metabolic process	1.13667	0.61	1.42	56.145	4.32667	338.023	434.217	1054.66	2046.39	541.283	337.333	435.54	499.285	5.3	447.217	30.5	17.1433	19.2567	508.42	388.05	224.283	199.46	9.82	333.46	313.257	637.397	275.94			0.517183	0.180093	0.891684	10.595	2.36897	64.0518	27.3204	306.763	235.58	121.036	161.362
An01g12550.Aspni5_205517	no data available in Table 2	no data available in Table 2	An01g12550.Aspni5_205517 cluster-16	GH47	SignalP (Braaksma et al 2010)	PF01532_Glyco_hydro_47_Domain	msdS	ORF|Uncharacterized	Mannosyl-oligosaccharide 1,2-alpha-mannosidase	10.5067	16.5033	7.94333	570.02	45.7433	141.67	139.343	336.51	645.907	535.873	494.853	334.77	348.475	120.003	312.577	44.17	74.9967	62.1467	409.303	348.365	305.447	279.457	82.5467	354.307	513.313	885.123	710.03			1.68176	0.623708	1.21573	425.68	7.04192	16.8559	21.7801	10.0217	67.834	65.37	127.168
An04g08730.Aspni5_214786	no data available in Table 2	no data available in Table 2	An04g08730.Aspni5_214786 cluster-16	GH125	SignalP (Braaksma et al 2010)	PF06824_DUF1237_Domain	none	ORF|Uncharacterized	Ortholog(s) have endoplasmic reticulum, extracellular region localization	12.6733	11.9467	12.3	63.23	58.3533	77.0267	70.0967	72.94	125.36	111.737	124.147	118.05	89.615	66.6633	93.87	9.8	17.7467	21.5633	71.1367	85.065	99.32	115.743	56.11	96.7133	60.4567	78.22	105.27			1.19957	0.956039	2.05628	18.51	8.32996	0.676667	6.18843	10.1934	6.79407	7.32528	28.9303
An16g02910.Aspni5_49061	no data available in Table 2	no data available in Table 2	An16g02910.Aspni5_49061 cluster-16	GH92	SignalP (Braaksma et al 2010)	PF07971_Glyco_hydro_92_Domain	none	ORF|Uncharacterized	Has domain(s) with predicted carbohydrate binding, catalytic activity and role in carbohydrate metabolic process	1.3	1.18	1.47667	33.835	3.52667	16.2633	13.2	24.5667	78.4633	53.9233	50.37	43.595	37.615	10.3033	36.7033	1.13	1.65	2.28333	48.18	55.37	52.5967	57.3	8.39667	41.3233	13.9333	27.2367	54.6			0.085049	0.170587	0.0611919	8.975	0.760753	2.48831	1.53731	8.85661	4.88764	6.81416	12.024
An02g09810.Aspni5_138792	no data available in Table 2	no data available in Table 2	An02g09810.Aspni5_138792 cluster-16	#N/A	SignalP (Braaksma et al 2010)	PF12769_DUF3814_Family PF05222_AlaDh_PNT_N_Domain PF01262_AlaDh_PNT_C_Domain PF02233_PNTB_Family	none	ORF|Uncharacterized	Has domain(s) with predicted NAD(P)+ transhydrogenase (AB-specific) activity, NAD(P)+ transhydrogenase activity, NADP binding activity, role in oxidation-reduction process, proton transport and integral component of membrane localization	15.0533	11.8333	23.38	89.665	34.6567	113.3	256.45	212.283	150.03	78.49	82.83	86.285	68.785	55.6033	145.63	22.57	22.7133	18.2233	115.863	113.87	114.54	123.477	134.4	155.757	126.84	127.163	81.7367			4.55813	0.187023	2.95654	39.005	9.93699	16.7604	20.5671	52.1607	12.8928	16.448	13.9176
An07g02440.Aspni5_40102	no data available in Table 2	no data available in Table 2	An07g02440.Aspni5_40102 cluster-17	#N/A	SignalP (Braaksma et al 2010)	PF00135_COesterase_Domain	none	ORF|Uncharacterized	Ortholog(s) have extracellular region localization	0.763333	0.69	0.783333	3.205	9.85333	30.95	43.0033	26.98	44	22.78	16.5633	19.285	17.675	6.13	24.0533	1.72333	3.12	2.52	14.9033	17.335	18.9833	18.37	11.7967	31.7067	13.3	13.4567	15.9167			0.121289	0.126623	0.149481	0.245	3.54453	2.25638	6.91855	11.3005	2.7005	2.88985	3.74247
An12g07500.Aspni5_42184	XlnR/AraR	not regulated by either XlnR or AraR on xylose+arabinose	An12g07500.Aspni5_42184 cluster-17	GH28	SignalP (Braaksma et al 2010)	PF00295_Glyco_hydro_28_Domain	pgaX	ORF|Uncharacterized	Putative exopolygalacturonase X; predicted signal peptide secretion sequence	3.73667	3.08667	3.07	26.405	12.83	29.7133	60.87	92.3333	100.777	63.3133	21.9067	21.785	29.28	19.55	37.1633	3.37333	5.02333	5.84333	11.0333	16.77	18.6567	19.97	22.8767	32.34	16.01	15.1367	18.04			0.235961	0.153007	0.254231	1.845	6.23115	6.27103	3.2827	28.6327	9.55821	16.3678	5.39234
An18g04810.Aspni5_42917	no data available in Table 2	no data available in Table 2	An18g04810.Aspni5_42917 cluster-17	GH28	SignalP (Braaksma et al 2010)	PF00295_Glyco_hydro_28_Domain PF00295_Glyco_hydro_28_Domain	rgxC	ORF|Uncharacterized	Putative exo-rhamnogalacturonan hydrolase with a predicted role in pectin degradation	0.05	0.0666667	0.0166667	0.585	0.0733333	1.29	5.80667	7.68667	13.1867	5.08667	1.83	2.555	2.495	0.08	1.00667	0.0266667	0.01	0.07	0.64	0.475	0.276667	0.253333	0.0366667	1.08333	0.583333	0.403333	0.376667			0.0264575	0.0338296	0.0166667	0.035	0.0433333	0.348281	0.703002	2.20071	3.02897	1.15074	0.920652
An09g02160.Aspni5_189254	XlnR	not regulated by either XlnR or AraR on xylose+arabinose	An09g02160.Aspni5_189254 cluster-17	CE12	SignalP (Braaksma et al 2010)	PF00657_Lipase_GDSL_Family	none	ORF|Uncharacterized	Ortholog(s) have rhamnogalacturonan acetylesterase activity and role in pectin catabolic process	1.02333	0.4	1.38333	105.875	2.69	57.17	240.947	766.63	1501.06	311.047	209.233	205.35	150.32	5.65	116.77	1.17333	0.826667	1.10667	76.6333	64.69	41.7	31.04	12.7433	119.22	98.7733	139.627	44.0533			0.169542	0.0818535	0.429431	90.555	0.913072	18.5765	31.5176	184.063	357.001	97.0938	116.813
An18g06310.Aspni5_123018	no data available in Table 2	no data available in Table 2	An18g06310.Aspni5_123018 cluster-17	#N/A	SignalP (Braaksma et al 2010)	PF07690_MFS_1_Family	none	ORF|Uncharacterized	Has domain(s) with predicted role in transmembrane transport and integral component of membrane localization	4.44667	2.90333	3.86333	26.965	26.5433	261.003	195.96	274.36	380.43	273.027	190.29	235.93	291.48	18.2967	510.9	84.78	77.3033	31.0267	366.027	299.25	310.483	306.317	44.7633	352.95	247.033	261.983	146.383			0.133832	0.206908	0.417306	2.475	16.4706	33.6351	16.9073	101.516	3.47621	59.5804	43.8623
An11g00200.Aspni5_179265	XlnR	not regulated by either XlnR or AraR on xylose+arabinose	An11g00200.Aspni5_179265 cluster-17	GH3	SignalP (Braaksma et al 2010)	PF14310_Fn3-like_Family PF01915_Glyco_hydro_3_C_Domain PF00933_Glyco_hydro_3_Family	none	ORF|Uncharacterized	Putative beta-glucosidase precursor	5.76	3.62667	3.81	166.235	410.907	5259.49	3898.36	2525.33	2369.97	1373.73	513.01	571.335	611.815	309.43	2336	28.1567	11.6533	7.37333	1049.84	616.705	461.423	401.193	1025.31	4998.26	1974.8	1544.41	1617.92			1.20401	1.69172	0.459384	93.555	320.797	115.068	466.06	513.833	240.234	171.955	256.277
An16g02760.Aspni5_184037	XlnR/AraR	XlnR/AraR	An16g02760.Aspni5_184037 cluster-17	GH95	SignalP (Braaksma et al 2010)	PF14498_Glyco_hyd_65N_2_Domain	none	ORF|Uncharacterized	Alpha-fucosidase	6.06667	4.64667	7.15667	19.315	12.6633	100.863	126.927	98.1533	107.1	54.64	39.6933	53.125	54.565	13.5733	95.4667	20.03	16.67	13.63	50.13	47.82	53.6433	53.3467	27.31	95.8067	61.7133	48.0233	44.4767			0.171885	0.416427	0.660362	2.505	4.79809	7.29545	7.00339	29.8338	8.24329	8.53354	6.40036
An14g01130.Aspni5_210947	XlnR/AraR	not regulated by either XlnR or AraR on xylose+arabinose	An14g01130.Aspni5_210947 cluster-17	PL4	SignalP (Braaksma et al 2010)	PF14686_fn3_3_Domain PF14683_CBM-like_Domain PF09284_RhgB_N_Domain	none	ORF|Uncharacterized	Ortholog(s) have carbon-oxygen lyase activity, acting on polysaccharides activity and role in pectin catabolic process, sporocarp development involved in sexual reproduction	0.353333	0.533333	0.566667	8.83	3.58	90.4833	199.07	849.577	855.947	87.7733	49.8033	70.825	61.345	8.34667	98.5167	6.13	7.13333	2.01667	33.7733	32.155	25.8333	23.6633	12.6833	85.6833	124.53	292.743	83.24			0.0913479	0.0821246	0.200776	7.9	1.44549	15.8344	19.6997	226.902	124.338	17.3867	22.9631
[truncated: 16 more columns]
