# Supplementary material for: Expression of Aspergillus niger CAZymes is determined by compositional changes in wheat straw generated by hydrothermal or ionic liquid pretreatments
Source: Biotechnol Biofuels. 2017 Feb 7;10:35. doi: 10.1186/s13068-017-0700-9 (PMC5294722; doi:10.1186/s13068-017-0700-9)
Supplement: Supplementary file 8 — Additional file 8: Table S6. Analysis of genes encoding enzymes with auxiliary activities (AA) relevant to lignin breakdown. Graphs of the total FPKM attributed to AA families relevant to lignin breakdown, number of induced AA members in each of the conditions compared to the Glu-48 h control, Venn diagram comparing the induced genes on each of the time courses and the dataset of the AA FPKM values and Venn diagram membership of the induced AAs. [file 13068_2017_700_MOESM8_ESM.xlsx]

## Sheet: AA dataset
combined_identifiers	part of AA Venn Diagram that the gene is found in	CAZy family	Gene_name ( from A_niger_CBS_513_88_version_s01-m06-r19_chromosomal_feature)	Feature type (characterisation?) (from A_niger_CBS_513_88_version_s01-m06-r19_chromosomal_feature)	Description (from A_niger_CBS_513_88_version_s01-m06-r19_chromosomal_feature)	SignalP (Braaksma et al., 2010)?	Glu-48h( #3)	Glu-3h( #1)	Glu-24h( #2)	Glu-5d( #4)	KMS-3h( #39)	KMS-6h( #40)	KMS-9h( #41)	KMS-12h( #42)	KMS-24h( #43)	KMS-2d( #44)	KMS-3d( #45)	KMS-4d( #46)	KMS-5d( #47)(excluding C)	IS-3h( #24)	IS-6h( #25)	IS-9h( #26)	IS-12h( #27)	IS-24h( #28)	IS-2d( #29)	IS-3d( #30)	IS-4d( #31)	IS-5d( #32)	HTS-3h( #10)	HTS-6h( #11)	HTS-9h( #12)	HTS-12h( #13)	HTS-24h( #14)			Glu-48h st. err.	Glu-3h st. err.	Glu-24h st. err.	Glu-5d st. err.	KMS-3h st. err.	KMS-6h st. err.	KMS-9h st. err.	KMS-12h st. err.	KMS-24h st. err.	KMS-2d st. err.	KMS-3d st. err.	KMS-4d st. err.	KMS-5d (excluding C) st. err.	IS-3h st. err.
An01g13660.Aspni5_171880	HTS+ ILS+ KMS	AA1	mcoB	ORF|Verified	Laccase-like multicopper oxidase	SignalP (Braaksma et al 2010)	14.94	18.17	3.77667	59.145	22.3667	47.0167	55.03	53.1433	73.32	93.8967	91.9533	95.92	93.23	18.79	46.5333	13.6533	80.4033	26.9267	38.9533	55.175	69.4133	74.6333	9.9	34.6767	23.5433	62.7167	96.8833			1.46838	0.722795	1.17043	7.565	0.765949	9.23241	18.1471	23.4635	1.31112	10.8757	11.5903	13.55	1.56	1.24821
An18g02690.Aspni5_131352	HTS+ ILS+ KMS	AA1	dhgo	ORF|Uncharacterized	Dihydrogeodin oxidase	#N/A	2.91667	23.6067	2.12	5.445	107.673	147.88	110.913	49.9033	97.07	77.0433	65.1167	55.115	55.64	82.16	60.74	7.21667	10.67	19.45	34.1833	27.905	39.26	34.6567	44.4667	47.29	17.2333	16.8767	44.59			0.418622	4.90204	0.698665	1.585	20.4519	15.1175	20.6578	14.8139	11.7561	16.7868	3.99259	3.315	3	19.5662
An08g08450.Aspni5_47386	HTS+ KMS	AA1	mcoG	ORF|Verified	Putative multicopper oxidase	SignalP (Braaksma et al 2010)	6.95333	3.29333	0.9	16.73	8.22333	14.3167	24.07	22.8733	9.73667	15.0567	17.2633	13.38	11.21	8.61	14.0833	4.15333	6.47667	1.10333	11.3133	12.115	17.8433	12.4667	7.47	12.7833	14.8667	20.5767	14.9967			1.38662	0.439747	0.177858	3.4	0.892419	2.77102	7.79117	4.52055	1.25215	3.98367	3.34315	2.49	1.35	1.59211
An05g02340.Aspni5_189367	ILS	AA1	mcoF	ORF|Verified	Putative multicopper oxidase	SignalP (Braaksma et al 2010)	0.286667	0.303333	0.576667	0.425	0.496667	0.326667	0.17	0.153333	0.29	0.63	0.723333	1.14	0.745	0.36	0.5	0.436667	0.573333	1.82667	10.3	6.27	4.88667	3.94	0.1	0.203333	0.426667	0.976667	0.376667			0.0417665	0.00333333	0.164756	0.055	0.0742369	0.0120185	0.043589	0.0266667	0.10583	0.0953939	0.182787	0.33	0.275	0.0750555
An01g11120.Aspni5_35672	#N/A	AA1	mcoE	ORF|Uncharacterized	Putative multicopper oxidase	SignalP (Braaksma et al 2010)	0.49	0.773333	0.886667	0.495	0.156667	0.166667	0.343333	0.486667	0.293333	0.213333	0.406667	0.385	0.515	0.11	0.19	0.316667	0.393333	0.463333	0.206667	0.26	0.513333	0.52	0.316667	0.23	0.38	0.293333	0.326667			0.069282	0.0145297	0.227034	0.055	0.00881917	0.0371184	0.0440959	0.290364	0.0290593	0.0887568	0.111405	0.085	0.335	0.0360555
An01g00860.Aspni5_131667	#N/A	AA1	mcoN	ORF|Uncharacterized	Putative multicopper oxidase	#N/A	0.02	0	0.02	1.23	0	0.01	0.0133333	0.05	0.216667	2.13	1.01	1.475	1.57	0	0.01	0.00666667	0	0	0.436667	0.395	0.48	0.376667	0.01	0.02	0.00666667	0.0166667	0.123333			0.011547	0	0.011547	0.31	0	0.01	0.0133333	0.01	0.109138	0.623244	0.308599	0.695	1.05	0
An01g08960.Aspni5_171927	#N/A	AA1	mcoH	ORF|Uncharacterized	Putative multicopper oxidase	SignalP (Braaksma et al 2010)	236.783	2.27	171.56	158.87	1.61	8.12	5.39	3.16667	1.41667	2.77667	1.36667	1.605	1.04	4.50667	7.60667	0.76	0.58	0.463333	0.313333	0.44	0.313333	0.49	7.29667	39.6867	9.49	6.84333	2.65333			39.3814	0.395095	44.9984	26.29	0.431895	0.485386	1.37791	0.318137	0.127715	0.66824	0.428071	0.055	0.09	0.118509
An01g14010.Aspni5_171385	#N/A	AA1	mcoA	ORF|Verified	Laccase-like multicopper oxidase	SignalP (Braaksma et al 2010)	0.11	0.0466667	0.0966667	0.125	0.0633333	0.04	0.0866667	0.05	0.0733333	0.0933333	0.14	0.14	0.14	0.0633333	0.02	0.06	0.0833333	0.0133333	0.0533333	0.09	0.0933333	0.07	0.106667	0.08	0.203333	0.09	0.123333			0.0057735	0.0266667	0.0328295	0.045	0.034801	0.0057735	0.0218581	0.01	0.0333333	0.0290593	0.0519615	0.05	0.08	0.02848
An03g03750.Aspni5_44408	#N/A	AA1	mcoC	ORF|Verified	Laccase-like multicopper oxidase; expressed in germinating conidia	SignalP (Braaksma et al 2010)	1.48667	1.38667	0.88	1.585	0.933333	1.12	1.18	1.63	1.29667	2.28667	2.91667	3.775	3.425	0.973333	1.06333	0.893333	1.09333	0.87	2.34333	3.81	4.02333	4.09667	1.1	0.966667	0.88	0.796667	1.58333			0.152133	0.13776	0.080829	0.255	0.0600925	0.080829	0.110151	0.288271	0.137154	0.279364	0.531173	0.025	0.675	0.142634
An04g10400	#N/A	AA1	mcoO	ORF|Uncharacterized	Putative multicopper oxidase	SignalP (Braaksma et al 2010)	0	0	0	0	0	0	0	0	0	0	0	0	0	0	0	0	0	0	0	0	0	0	0	0	0	0	0			0	0	0	0	0	0	0	0	0	0	0	0	0	0
An05g02540	#N/A	AA1	mcoP	ORF|Uncharacterized	Putative multicopper oxidase	SignalP (Braaksma et al 2010)	0	0	0	0	0	0	0	0	0	0	0	0	0	0	0	0	0	0	0	0	0	0	0	0	0	0	0			0	0	0	0	0	0	0	0	0	0	0	0	0	0
An11g03580.Aspni5_178468	#N/A	AA1	mcoD	ORF|Verified	Laccase-like multicopper oxidase	SignalP (Braaksma et al 2010)	0.03	0	0.03	0.02	0.00666667	0.0333333	0.0233333	0.03	0.0466667	0.0333333	0.0233333	0.025	0.045	0.02	0	0.01	0.00666667	0.0333333	0.02	0.01	0.0533333	0	0.0166667	0.00666667	0	0.01	0.0166667			0.03	0	0.0208167	0.02	0.00666667	0.00881917	0.0145297	0.0208167	0.0145297	0.024037	0.0145297	0.005	0.045	0.01
An12g05810.Aspni5_123557	#N/A	AA1	mcoJ	ORF|Verified	Laccase-like multicopper oxidase	SignalP (Braaksma et al 2010)	0.383333	0.183333	0.52	0.29	0.0166667	0.04	0.00666667	0.0566667	0.176667	0.123333	0.12	0.265	0.195	0.0133333	0.0366667	0.01	0.0233333	0.0533333	0.236667	0.27	0.09	0.113333	0.03	0.01	0.04	0.0433333	0.0833333			0.0622718	0.0466667	0.0568624	0.08	0.0166667	0.0208167	0.00666667	0.0470225	0.0338296	0.0120185	0.034641	0.095	0.005	0.0133333
An14g05370.Aspni5_185409	#N/A	AA1	brnA	ORF|Verified	Putative multicopper oxidase; required for wild-type black spore pigmentation; mutants produce light brown conidia and have reduced ornamention on the conidial cell surface	SignalP (Braaksma et al 2010)	0.41	0.883333	1.34333	8.995	0.643333	0.34	0.353333	0.67	8.19	58.76	77.5833	89.695	90.47	0.603333	0.35	0.216667	2.94667	10.5467	99.0933	140.35	139.71	131.617	0.26	0.26	0.15	1.31333	61.89			0.170392	0.291681	0.719035	7.845	0.167962	0.04	0.0504425	0.26	3.63815	11.7941	20.5657	17.805	40.23	0.202512
An15g05520.Aspni5_40704	#N/A	AA1	mcoK	ORF|Uncharacterized	Putative multicopper oxidase	SignalP (Braaksma et al 2010)	0.23	0.27	0.86	0.03	0.373333	0.1	0.0233333	0.03	0	0.00666667	0.0333333	0	0	0.196667	0.01	0.0533333	0.0133333	0.126667	0.00666667	0	0	0	0.313333	0.0366667	0.0633333	0.01	0			0.0608276	0.051316	0.109697	0.01	0.0938675	0.0152753	0.00333333	0.0152753	0	0.00666667	0.024037	0	0	0.0589727
An16g02020.Aspni5_123717	#N/A	AA1	mcoM	ORF|Uncharacterized	Putative multicopper oxidase	SignalP (Braaksma et al 2010)	0.0666667	0.216667	0.176667	0.055	0.153333	0.0766667	0.15	0.0966667	0.04	0.16	0.12	0.135	0.22	0.183333	0.0933333	0.09	0.0633333	0.0833333	0.14	0.095	0.126667	0.18	0.106667	0.106667	0.0766667	0.05	0.0533333			0.0272845	0.054569	0.0698411	0.005	0.0633333	0.0176383	0.0814453	0.0384419	0.0264575	0.05	0.0288675	0.045	0.09	0.0841295
An18g05480.Aspni5_42956	HTS+ ILS+ KMS	AA3	none	ORF|Verified	Alcohol oxidase	#N/A	0.836667	0.693333	1.12333	251.82	28.65	31.6933	9.09333	58.58	361.853	17.3367	17.3233	19.09	39.38	275.633	120.093	1.53667	0.596667	0.813333	65.07	77.01	71.9333	78.2767	272.78	207.477	51.2233	69.0867	32.5433			0.111405	0.149034	0.00666667	113.3	25.1833	16.5758	4.14962	25.5604	100.594	2.65675	10.4573	6.14	9.01	165.849
An16g09050.Aspni5_51246	HTS+ ILS+ KMS	AA3	none	ORF|Uncharacterized	Ortholog(s) have choline:oxygen 1-oxidoreductase activity, role in choline catabolic process and intracellular localization	#N/A	16.3467	2.11333	15.4033	27.68	16.89	13.4733	38.2233	41.5	34.5933	32.1167	36.79	46.84	30.895	1.44333	6.39667	2.79	4.18667	4.79667	29.7467	50.765	42.3067	34.9733	2.06333	18.12	26.0567	15.86	43.9133			3.91453	0.198354	1.7163	0.26	4.06181	2.31719	4.07196	12.1039	3.07812	7.84107	6.94055	19.7	11.655	0.134825
An14g02940.Aspni5_53801	HTS+ ILS+ KMS	AA3	none	ORF|Uncharacterized	Ortholog(s) have role in conidiophore development, oxidation-reduction process and intracellular localization	#N/A	1.24333	1.00667	1.31333	5.39	10.0867	20.4433	12.4767	10.4233	37.57	66.8333	75.0367	65.485	65.675	9.14333	16.5533	2.87333	4.75	6.60667	17.0533	27.835	47.8533	58.23	7.46667	12.5333	7.05333	13.6333	18.02			0.167564	0.0425572	0.11392	2.15	4.08667	2.62751	3.92231	3.6855	1.33832	23.8791	27.0707	11.275	8.755	2.89336
An08g08250.Aspni5_207831	HTS+ ILS+ KMS	AA3	none	ORF|Uncharacterized	Has domain(s) with predicted choline dehydrogenase activity, flavin adenine dinucleotide binding, oxidoreductase activity, acting on CH-OH group of donors activity and role in alcohol metabolic process, oxidation-reduction process	#N/A	3.33667	1.1	3.24	7.355	7.55	12.69	11.3067	7.63667	20.4067	33.0933	30.23	30.98	23.295	7.01	8.13667	0.983333	2.26	3.34667	26.0133	25.755	31.77	39	7.68667	10.2867	4.14	7.13	13.4033			0.343382	0.0750555	0.360185	0.325	2.20636	1.26475	2.34572	2.47885	3.20601	12.7833	4.61673	0.7	6.395	1.1443
An07g06310.Aspni5_209587	HTS+ ILS+ KMS	AA3	none	ORF|Uncharacterized	Ortholog(s) have role in conidiophore development, oxidation-reduction process and intracellular localization	#N/A	7.94667	6.62333	19.6467	59.085	11.8933	67.58	32.9633	35.6267	54.8367	60.37	45.85	55.725	48.865	13.7567	61.09	6.54333	10.9033	12.76	40.7833	48.535	55.5467	77.79	15.7633	92.32	34.54	48.6633	56.38			0.813518	0.818461	0.799528	0.855	1.79672	3.84694	6.26502	11.2354	1.8667	9.18889	2.45084	9.795	5.785	0.994256
An04g08890.Aspni5_45887	HTS+ ILS+ KMS	AA3	none	ORF|Uncharacterized	Putative aryl-alcohol oxidase	#N/A	4.90333	2.16333	5.31667	22.94	5.67333	10.77	18.8367	18.9967	55.2833	88.0067	79.6933	93.495	79.025	6.79	14.3867	1.34667	2.82667	2.12667	72.81	90.325	111.4	105.813	9.46333	16.1533	12.1467	18.52	51.8867			1.37411	0.227034	0.992259	2.6	1.60005	1.64852	1.79392	5.09772	7.7074	32.2752	5.70651	24.405	25.765	1.29387
An18g00940.Aspni5_187819	ILS+ KMS	AA3	none	ORF|Uncharacterized	Has domain(s) with predicted choline dehydrogenase activity, flavin adenine dinucleotide binding, oxidoreductase activity, acting on CH-OH group of donors activity and role in alcohol metabolic process, oxidation-reduction process	#N/A	1.62	1.54333	1.77667	6.02	1.82333	2.24333	2.80667	3.49	9.02	9.53	9.20667	9.92	10.455	1.43333	2.67667	1.32333	2.07333	2.97667	9.06333	9.81	10.8733	11.47	1.94333	3.19	2.95667	4.15	9.06333			0.083865	0.203415	0.188886	0.52	0.181873	0.201687	0.243744	0.757452	0.485421	0.576223	0.695422	0.81	2.115	0.146553
An02g00400.Aspni5_36617	#N/A	AA3	none	ORF|Uncharacterized	Has domain(s) with predicted choline dehydrogenase activity, flavin adenine dinucleotide binding, oxidoreductase activity, acting on CH-OH group of donors activity and role in alcohol metabolic process, oxidation-reduction process	#N/A	0.0833333	0.0233333	0.08	0.18	0.0433333	0.0733333	0.0533333	0.0733333	0.05	0.05	0.04	0.035	0.04	0.0466667	0.12	0.296667	0.54	1.32667	0.213333	0.185	0.0766667	0.0366667	0.0566667	0.0633333	0.0266667	0.0633333	0.06			0.0328295	0.0145297	0.0057735	0.02	0.0185592	0.0384419	0.0272845	0.0133333	0.0152753	0.0057735	0.0208167	0.005	0.01	0.024037
An02g09270.Aspni5_173720	#N/A	AA3	none	ORF|Uncharacterized	Has domain(s) with predicted flavin adenine dinucleotide binding, oxidoreductase activity, acting on CH-OH group of donors activity and role in oxidation-reduction process	SignalP (Braaksma et al 2010)	2.90333	1.73	2.7	1.895	2.36667	1.42667	1.75	1.88	1.14333	1.44667	2.56667	2.735	3.65	1.04667	0.943333	2.22667	2.30667	3.43667	1.34	1.24	2.58	2.51333	8.17667	2.65333	1.52333	1.41333	1.43333			0.380453	0.0702377	0.0950438	0.165	0.416507	0.0523874	0.07	0.302379	0.129786	0.309049	0.521227	0.615	1.22	0.0785988
An02g11560.Aspni5_37397	#N/A	AA3	none	ORF|Uncharacterized	Has domain(s) with predicted flavin adenine dinucleotide binding, oxidoreductase activity, acting on CH-OH group of donors activity and role in oxidation-reduction process	SignalP (Braaksma et al 2010)	0.216667	0.136667	0.153333	0.45	0.223333	0.31	0.463333	0.74	3.55	4.09	2.4	1.575	1.415	0.133333	0.346667	0.103333	0.31	0.36	0.936667	1.685	1.88333	1.14667	0.153333	0.326667	0.346667	0.43	2.59			0.0145297	0.0272845	0.0145297	0.13	0.0751295	0.171561	0.0484195	0.07	0.302655	1.34656	0.340049	0.085	0.215	0.00666667
An03g00130.Aspni5_205156	#N/A	AA3	none	ORF|Uncharacterized	Has domain(s) with predicted flavin adenine dinucleotide binding, oxidoreductase activity, acting on CH-OH group of donors activity and role in oxidation-reduction process	#N/A	85.5367	13.9567	87.5333	8.9	52.6933	53.5033	38.2067	18.65	26.1467	37.9533	30.93	32.47	22.335	13.9867	15.2133	4.92333	7.92333	50.21	58.5667	37.2	22.72	20.1367	21.4567	12.37	12.8167	8.46333	27.31			30.4185	2.97366	3.851	3.19	9.21066	9.14204	8.87623	3.32307	5.51734	4.50634	17.3256	15.49	12.265	2.03758
An03g05670.Aspni5_44543	#N/A	AA3	none	ORF|Uncharacterized	Ortholog(s) have role in conidiophore development, oxidation-reduction process and intracellular localization	#N/A	4.64667	1.66667	2.36333	1.075	1.00333	0.66	0.366667	0.333333	0.44	0.486667	0.773333	0.67	1.16	2.20667	0.48	0.503333	0.426667	0.336667	0.346667	0.655	0.566667	0.633333	1.75667	0.593333	0.36	0.203333	0.336667			0.851867	0.0800694	0.643981	0.685	0.123873	0.0763763	0.103976	0.112891	0.0802081	0.0666667	0.110202	0.09	0.17	0.0578312
An04g02980.Aspni5_190238	#N/A	AA3	none	ORF|Uncharacterized	Has domain(s) with predicted choline dehydrogenase activity, flavin adenine dinucleotide binding, oxidoreductase activity, acting on CH-OH group of donors activity and role in alcohol metabolic process, oxidation-reduction process	#N/A	2.56	0.853333	1.45	3.33	1.65667	1.85333	2.33667	2.46	2.89667	3.49333	3.89667	4.19	3.32	1.93333	2.43333	1.08	1.09333	1.7	3.07333	3.115	3.13333	3	2.04667	2.16333	3.35333	2.89	3.42667			0.678012	0.201687	0.120968	0.89	0.17477	0.246937	0.223333	0.23516	0.202841	0.0266667	0.48209	0.11	0.38	0.136178
An05g02380.Aspni5_190068	#N/A	AA3	none	ORF|Uncharacterized	Has domain(s) with predicted choline dehydrogenase activity, flavin adenine dinucleotide binding, oxidoreductase activity, acting on CH-OH group of donors activity and role in alcohol metabolic process, oxidation-reduction process	SignalP (Braaksma et al 2010)	0.506667	0.03	0.886667	0.175	0.0233333	0.03	0	0.00666667	0.0833333	0.673333	0.986667	1.305	0.76	0.0633333	0.0333333	0.01	0.0366667	1.00333	2.72333	3.505	2.07333	1.40667	0.0433333	0.0133333	0	0	0.113333			0.139084	0.0173205	0.143101	0.025	0.00333333	0.01	0	0.00666667	0.0536449	0.166966	0.330118	0.305	0.28	0.0260342
An07g00450.Aspni5_40254	#N/A	AA3	none	ORF|Uncharacterized	Glucose oxidase	SignalP (Braaksma et al 2010)	3.74	1.90333	2.71333	0.58	4.8	0.816667	0.49	0.493333	0.263333	0.383333	0.513333	0.545	0.85	1.14667	0.503333	1.11667	0.726667	0.676667	0.486667	1.42	2.24333	1.78667	5.39	0.483333	0.56	0.38	0.373333			0.0493288	0.205291	0.41898	0.02	1.47034	0.0375648	0.043589	0.0375648	0.0617342	0.031798	0.103333	0.185	0.14	0.32682
An11g05580.Aspni5_179579	#N/A	AA3	none	ORF|Uncharacterized	Has domain(s) with predicted flavin adenine dinucleotide binding, oxidoreductase activity, acting on CH-OH group of donors activity and role in oxidation-reduction process	SignalP (Braaksma et al 2010)	21.95	8.05	22.0067	0.705	4.30333	1.48333	2.40333	2.31333	0.0766667	0.0133333	0.05	0.01	0.12	5.99667	2.74667	4.80667	1.56	0.683333	0.153333	0.055	0.00666667	0.0833333	7.6	2.64667	3.05	1.88333	0.1			0.532666	1.15626	1.14328	0.395	1.07691	0.184782	0.92753	0.706973	0.0470225	0.00666667	0.011547	0.01	0.03	0.406831
An11g05600.Aspni5_208861	#N/A	AA3	none	ORF|Uncharacterized	Has domain(s) with predicted choline dehydrogenase activity, flavin adenine dinucleotide binding, oxidoreductase activity, acting on CH-OH group of donors activity and role in alcohol metabolic process, oxidation-reduction process	#N/A	34.92	13.4167	90.9467	2.815	1.96333	1.27333	1.57667	0.91	1.98667	5	8.22667	10.76	9.855	2.42667	1.99	2.06333	2.46333	6.62667	9.45	7.72	6.73667	7.82	1.50667	1.39	0.963333	0.853333	1.34			5.67263	3.07336	2.09054	1.385	0.433372	0.249087	0.293106	0.130767	0.656895	1.05168	3.76169	3.56	5.275	0.314183
An12g03440.Aspni5_50376	#N/A	AA3	none	ORF|Uncharacterized	Glucose oxidase	SignalP (Braaksma et al 2010)	0.223333	0.0766667	0.113333	0.365	0.343333	0.19	0.223333	0.203333	1.18333	1.58	2.29333	2.005	1.97	0.323333	0.213333	0.156667	0.106667	0.126667	0.523333	0.73	2.29	1.28333	0.263333	0.316667	0.396667	0.516667	1.95667			0.0384419	0.0133333	0.0176383	0.095	0.00881917	0.0650641	0.00666667	0.103976	0.0898765	0.190088	0.580125	0.115	0.48	0.0417665
An12g04530.Aspni5_131581	#N/A	AA3	none	ORF|Uncharacterized	Has domain(s) with predicted choline dehydrogenase activity, flavin adenine dinucleotide binding, oxidoreductase activity, acting on CH-OH group of donors activity and role in alcohol metabolic process, oxidation-reduction process	#N/A	0.0933333	0.0933333	0.19	0.08	0.0133333	0.0233333	0.0433333	0.05	0.0966667	0.306667	0.173333	0.255	0.37	0	0.03	0.0233333	0	0	0.253333	0.255	0.11	0.31	0.0433333	0.02	0.05	0.0166667	0.0966667			0.0536449	0.0581187	0.04	0.08	0.0133333	0.0120185	0.0296273	0.05	0.0296273	0.123468	0.0866667	0.185	0.06	0
An12g07280.Aspni5_42202	#N/A	AA3	none	ORF|Uncharacterized	Has domain(s) with predicted choline dehydrogenase activity, flavin adenine dinucleotide binding, oxidoreductase activity, acting on CH-OH group of donors activity and role in alcohol metabolic process, oxidation-reduction process	#N/A	1.80333	2.85	2.39333	1.425	1.50333	1.15	1.55333	0.74	1.92333	2.56	2.19333	2.26	1.595	0.633333	0.566667	0.57	0.383333	0.35	3.68	3.08	2.72333	2.43	0.61	0.38	0.273333	0.47	0.75			0.362874	0.387427	0.225117	1.025	0.468485	0.15308	0.0533333	0.193993	0.649624	1.4093	1.00416	0.64	0.825	0.0648931
An12g10020.Aspni5_51489	#N/A	AA3	none	ORF|Uncharacterized	Has domain(s) with predicted choline dehydrogenase activity, flavin adenine dinucleotide binding, oxidoreductase activity, acting on CH-OH group of donors activity and role in alcohol metabolic process, oxidation-reduction process	#N/A	0.543333	0.26	0.31	0.405	0.51	1.93	1.07667	0.98	0.746667	0.856667	0.526667	0.575	0.39	0.683333	2.12333	1.72	2.15	0.616667	1.17	0.84	0.533333	0.343333	0.986667	1.71333	1.41667	0.53	0.62			0.0633333	0.04	0.0404145	0.065	0.052915	0.0404145	0.0983757	0.160416	0.132455	0.162515	0.243744	0.015	0.04	0.0448454
An12g10770.Aspni5_45958	#N/A	AA3	none	ORF|Uncharacterized	Has domain(s) with predicted choline dehydrogenase activity, flavin adenine dinucleotide binding, oxidoreductase activity, acting on CH-OH group of donors activity and role in alcohol metabolic process, oxidation-reduction process	SignalP (Braaksma et al 2010)	0	0.0166667	0	0.02	0.0333333	0.00666667	0	0.00666667	0.00666667	0	0	0.045	0.05	0.0333333	0.0366667	0	0.00666667	0.04	0.0933333	0.115	0.0733333	0.0833333	0	0.00666667	0.02	0.01	0.00666667			0	0.0166667	0	0	0.0202759	0.00666667	0	0.00666667	0.00666667	0	0	0.015	0.02	0.00881917
An13g01960.Aspni5_50882	#N/A	AA3	none	ORF|Uncharacterized	Has domain(s) with predicted flavin adenine dinucleotide binding, oxidoreductase activity, acting on CH-OH group of donors activity and role in oxidation-reduction process	#N/A	40.3833	15.58	53.2667	6.21	3.28333	1.24667	0.593333	0.42	1.18667	2.08	1.66333	2.57	1.95	2.17333	2.17333	3.48	5.25667	26.6367	2.21333	3.075	2.80667	2.61333	1.43667	0.95	0.92	0.54	1.04			12.9417	3.01	7.21934	2.72	0.641777	0.11348	0.0333333	0.083865	0.383681	0.676782	0.635147	0.03	0.59	0.153442
An15g02200.Aspni5_56311	#N/A	AA3	aod1	ORF|Verified	Alcohol oxidase; induced by growth on starch and lactate	#N/A	107.997	28.6633	80.77	88.025	83.7233	116.05	61.8767	59.9567	141.667	111.31	112.36	152.345	116.185	100.65	115.107	25.66	35.9967	88.0933	232.803	240.135	161.803	164.52	86.8567	130.483	58.1367	66.9833	102.993			23.7123	1.8155	2.81608	8.255	20.0659	6.29315	2.51227	13.2587	8.19148	16.739	40.1796	27.945	19.725	14.6094
An15g03100.Aspni5_40542	#N/A	AA3	none	ORF|Uncharacterized	Has domain(s) with predicted flavin adenine dinucleotide binding, oxidoreductase activity, acting on CH-OH group of donors activity and role in oxidation-reduction process	SignalP (Braaksma et al 2010)	0.44	0.836667	0.883333	1.115	0.453333	0.336667	0.46	0.46	0.776667	1.60333	1.81333	1.935	2.165	0.636667	0.476667	0.253333	0.406667	0.623333	1.18667	3.08	2.14	2.25667	0.683333	0.516667	0.32	0.253333	1.23			0.0493288	0.0536449	0.0202759	0.265	0.00333333	0.0592546	0.0953939	0.125033	0.0296273	0.0731057	0.179475	0.185	0.285	0.0874325
An15g03820.Aspni5_40583	#N/A	AA3	none	ORF|Uncharacterized	Has domain(s) with predicted choline dehydrogenase activity, flavin adenine dinucleotide binding, oxidoreductase activity, acting on CH-OH group of donors activity and role in alcohol metabolic process, oxidation-reduction process	#N/A	1.15	0.156667	3.9	0.47	0.0633333	0.0333333	0.1	0.11	0.0366667	0.07	0.103333	0.115	0.235	0.0833333	0.12	0.153333	0.12	0.19	0.173333	0.315	0.273333	0.4	0.11	0.04	0.146667	0.0933333	0.18			0.0635085	0.0266667	1.27316	0.07	0.0296273	0.0202759	0.0305505	0.0472582	0.0202759	0.0208167	0.0272845	0.055	0.035	0.0233333
An15g04820.Aspni5_183069	#N/A	AA3	none	ORF|Uncharacterized	Has domain(s) with predicted choline dehydrogenase activity, flavin adenine dinucleotide binding, oxidoreductase activity, acting on CH-OH group of donors activity and role in alcohol metabolic process, oxidation-reduction process	#N/A	0.0666667	0.14	0.0933333	0.13	0.166667	0.136667	0.196667	0.246667	0.213333	0.153333	0.283333	0.4	0.515	0.0266667	0.06	0.266667	0.206667	0.02	0.0533333	0.355	1.71	1.06333	0.0466667	0.116667	0.106667	0.226667	0.25			0.0185592	0.0519615	0.00333333	0.05	0.0290593	0.0290593	0.0392994	0.0384419	0.0296273	0.0260342	0.0375648	0.02	0.015	0.00333333
An16g05660.Aspni5_40960	#N/A	AA3	none	ORF|Uncharacterized	Has domain(s) with predicted choline dehydrogenase activity, flavin adenine dinucleotide binding, oxidoreductase activity, acting on CH-OH group of donors activity and role in alcohol metabolic process, oxidation-reduction process	SignalP (Braaksma et al 2010)	0.776667	0.363333	0.636667	1.635	0.286667	0.69	1.12333	1.39667	2.89	2.75	3.22667	3.215	2.965	0.486667	0.92	0.32	0.59	0.26	1.13667	2.285	3.14667	3.12	0.336667	0.746667	0.63	1.05	2.04667			0.131191	0.02848	0.115662	0.065	0.0825295	0.0602771	0.326616	0.11348	0.072111	0.420278	0.741537	0.445	0.235	0.0982061
An18g00530.Aspni5_139484	#N/A	AA3	none	ORF|Uncharacterized	Has domain(s) with predicted choline dehydrogenase activity, flavin adenine dinucleotide binding, oxidoreductase activity, acting on CH-OH group of donors activity and role in alcohol metabolic process, oxidation-reduction process	#N/A	0	0.01	0	0.01	0.05	0.0733333	0.0566667	0.0466667	0.03	0.0766667	0.0866667	0.095	0.09	0.0466667	0.0166667	0.0266667	0.03	0.0433333	0.0466667	0.065	0.79	0.0233333	0.0333333	0.03	0.04	0.03	0.02			0	0.01	0	0.01	0.011547	0.00881917	0.0176383	0.00881917	0.0208167	0.00881917	0.072188	0.005	0.01	0.00881917
An18g01120.Aspni5_131188	#N/A	AA3	none	ORF|Uncharacterized	Has domain(s) with predicted choline dehydrogenase activity, flavin adenine dinucleotide binding, oxidoreductase activity, acting on CH-OH group of donors activity and role in alcohol metabolic process, oxidation-reduction process	SignalP (Braaksma et al 2010)	0.963333	0.786667	1.06333	1.545	1.54333	1.03667	1.20667	1.34667	1.37333	1.84333	2.11333	2.775	2.835	1.27667	1.26	1.23667	1.5	2.56	2.55667	3.825	3.35333	3.29333	1.53	1.11333	0.91	0.88	1.26667			0.208513	0.0328295	0.131698	0.405	0.109899	0.0868588	0.116094	0.186756	0.199193	0.18415	0.140989	0.405	0.055	0.0933333
An09g01380.Aspni5_189030	#N/A	AA4	none	ORF|Uncharacterized	Has domain(s) with predicted UDP-N-acetylmuramate dehydrogenase activity, catalytic activity, flavin adenine dinucleotide binding, oxidoreductase activity, acting on CH-OH group of donors activity and role in oxidation-reduction process	#N/A	0.0433333	0.0266667	0	0.02	0.0233333	0.0166667	0.0233333	0.0466667	0.0133333	0	0	0	0.015	0.06	0.01	0.03	0.00666667	0.0266667	0.01	0	0.00666667	0.0133333	0.0366667	0.04	0.02	0.0166667	0.0133333			0.0145297	0.0266667	0	0	0.0145297	0.0166667	0.0120185	0.0328295	0.00666667	0	0	0	0.015	0.0351188
An01g05340.Aspni5_206038	HTS+ ILS+ KMS	AA6	none	ORF|Uncharacterized	Ortholog(s) have histone binding activity, role in cellular response to brefeldin A, chromatin silencing at silent mating-type cassette and cytosol, extracellular region, membrane raft, mitochondrion, nucleus, plasma membrane localization	#N/A	68.5433	32.3067	50.2767	323.565	928.32	1050.71	245.953	140.443	217.477	209.883	236.23	281.305	210.455	936.907	201.923	32.8	58.7967	112.027	203.233	213.46	218.903	235.577	1523.89	1797.24	341.647	338.01	505.953			3.157	1.2812	2.41624	77.855	71.4988	61.6464	47.5707	22.1291	16.2576	19.6139	27.9266	58.885	12.965	67.2369
An04g10320	#N/A	AA6	none	ORF|Uncharacterized	Protein of unknown function	#N/A	0	0	0	0	0	0	0	0	0	0	0	0	0	0	0	0	0	0	0	0	0	0	0	0	0	0	0			0	0	0	0	0	0	0	0	0	0	0	0	0	0
An01g14520.Aspni5_35412	HTS+ ILS+ KMS	AA7	none	ORF|Uncharacterized	Has domain(s) with predicted UDP-N-acetylmuramate dehydrogenase activity, flavin adenine dinucleotide binding, oxidoreductase activity, oxidoreductase activity, acting on CH-OH group of donors activity	SignalP (Braaksma et al 2010)	27.56	38.8167	18.49	205.29	48.9333	147.15	86.57	80.8	101.76	150.51	228.823	258.115	244.325	82.88	108.393	21.9067	44.7767	39.14	121.807	119.16	117.727	126.38	64.76	115.237	56.82	121.283	172.877			5.17953	7.58806	3.51398	28.51	1.04654	16.2297	13.8085	15.375	7.48797	16.2161	41.8702	8.245	64.785	7.98267
An03g05210.Aspni5_44512	#N/A	AA7	none	ORF|Uncharacterized	Has domain(s) with predicted UDP-N-acetylmuramate dehydrogenase activity, flavin adenine dinucleotide binding, oxidoreductase activity, oxidoreductase activity, acting on CH-OH group of donors activity	SignalP (Braaksma et al 2010)	64.2733	47.26	110.697	25.705	47.6933	67.09	29.69	28.1433	21.6433	19.1667	16.6867	16.275	12.39	43.0567	43.4033	46.3533	31.7333	34.2033	13.0567	13.905	12.93	13.52	33.65	38.6567	33.5	17.7767	22.3067			8.44118	7.84031	3.2619	8.205	6.90241	12.4159	3.83145	4.01654	2.13101	1.32325	1.10336	1.845	1.34	5.08358
An11g00350.Aspni5_38715	#N/A	AA7	pynB	ORF|Verified	Predicted FAD/FMN-containing dehydrogenase, encoded in a secondary metabolite gene cluster involved in production of pyranonigirin E	#N/A	0.01	0.01	0.00666667	0	0.0366667	0.0266667	0.0233333	0.02	0.123333	0.206667	0.17	0.035	0.02	0.03	0.0133333	0.01	0.0366667	0	3.14	0.52	0.5	0.283333	0.0366667	0.0533333	0.0166667	0.02	0.0433333			0.01	0.01	0.00666667	0	0.0272845	0.0145297	0.0120185	0.011547	0.0589727	0.05696	0.0378594	0.005	0.02	0.0152753
An14g03070.Aspni5_41719	#N/A	AA7	none	ORF|Uncharacterized	Has domain(s) with predicted UDP-N-acetylmuramate dehydrogenase activity, flavin adenine dinucleotide binding, oxidoreductase activity, oxidoreductase activity, acting on CH-OH group of donors activity	SignalP (Braaksma et al 2010)	34.4267	17.4467	18.6767	30.26	26.53	29.47	36.9267	38.2933	56.51	79.78	74.08	77.355	61.555	37.7167	30.6267	18.7933	31.71	27.7567	54.5333	53.255	53.4733	49.5433	47.8667	31.4033	31.06	38.64	74.0267			2.55412	0.832793	0.789458	7.43	2.10134	0.873232	0.713123	1.58687	4.5784	2.4358	5.5054	0.575	4.925	1.28686
An02g06090.Aspni5_173811	#N/A	AA8	none	ORF|Uncharacterized	Has domain(s) with predicted carbohydrate binding, catalytic activity, role in carbohydrate catabolic process and integral component of membrane localization	SignalP (Braaksma et al 2010)	220.057	104.457	202.66	258.785	385.167	217.65	149.68	154.42	182.503	142.907	171.227	133.775	173.385	239.633	195.58	101.323	113.25	134.12	161.957	99.475	115.413	137.25	217.96	194.077	138.34	186.123	245.217			33.8985	16.1355	16.5711	13.905	53.5083	17.6019	19.9133	10.6712	19.6411	23.6622	36.8757	21.875	53.575	29.481
An11g04100.Aspni5_39013	#N/A	AA8	none	ORF|Uncharacterized	Has domain(s) with predicted carbohydrate binding, catalytic activity and role in carbohydrate catabolic process	SignalP (Braaksma et al 2010)	0	0	0.0166667	0.085	0	0	0	0	0.0233333	0.263333	0.183333	0.19	0.185	0	0	0	0.0666667	0.0766667	0.49	0.225	0.56	0.23	0	0	0	0	0.0666667			0	0	0.0166667	0.085	0	0	0	0	0.0233333	0.0788106	0.0384419	0.07	0.015	0
An14g02900.Aspni5_134460	#N/A	AA8	none	ORF|Uncharacterized	Putative cellobiose dehydrogenase	SignalP (Braaksma et al 2010)	1.30333	1.58333	0.603333	3.275	0.436667	2.06	3.91	4.76667	1.9	3.16333	4.17	6.035	6.515	0.64	2.62333	2.02667	6.67333	4.34333	4.06667	8.1	6.18333	7.05333	0.183333	1.53333	2.61667	4.30333	5.72			0.134205	0.331981	0.139563	0.815	0.102686	0.293655	0.911062	0.345318	0.165227	0.314766	0.18735	1.195	1.375	0.0929157
An10g00390.Aspni5_192610	#N/A	AA8,AA3	none	ORF|Uncharacterized	Ortholog(s) have cellobiose dehydrogenase (acceptor) activity	SignalP (Braaksma et al 2010)	109.617	114.047	306.38	75.35	81.7067	76.2333	66.1533	19.6633	5.85	4.52	5.44333	6.04	5.62	54.8267	36.1733	67.51	82.0767	110.03	15.45	6.045	5.53333	4.70333	50.8867	43.5633	17.8467	8.62667	3.99333			11.8539	10.6024	36.4169	42.76	18.2876	9.36241	12.7185	2.79214	0.281484	0.327465	0.49901	0.02	0.11	8.19633
[truncated: 13 more columns]
