# Supplementary material for: Expression of Aspergillus niger CAZymes is determined by compositional changes in wheat straw generated by hydrothermal or ionic liquid pretreatments
Source: Biotechnol Biofuels. 2017 Feb 7;10:35. doi: 10.1186/s13068-017-0700-9 (PMC5294722; doi:10.1186/s13068-017-0700-9)
Supplement: Supplementary file 9 — Additional file 9: Table S7. Analysis of genes encoding proteins with unannotated functions. Analysis of the genes without a Pfam annotation or with only Pfam domains of unknown function whose transcription profiles co-cluster with genes encoding plant-polysaccharide active CAZymes in the MFuzz clustering of SignalP annotated genes dataset (see Additional file 5, Table S4). [file 13068_2017_700_MOESM9_ESM.xlsx]

## Sheet: Overview
Supplementary file x Table Sx
Selection of (putative) plant-polysaccharide active CAZymes, genes with PFAM domains of unknown function (DUF), or lacking a PFAM annotation, is based on ≥10 FPKM on lignocellulose and ≥2-fold significantly (padj<0.05) different transcript levels compared to Glucose 48h.
Selection of investigated clusters is based on them containing a high proportion of CAZy genes, with a cutoff at >5 % of CAZy genes and >5 % of genes in the cluster that they constitute
Knife Milled Straw (KMS)								Ionic Liquid-pretreated Straw (ILS)								Hydrothermally pretreated Straw (HTS)
cluster #	total genes	selected CAZy	% of CAZy	% of cluster	selected No PFAM	selected DUF	cluster select?	cluster #	total genes	selected CAZy	% of CAZy	% of cluster	selected No PFAM	selected DUF	cluster select?	cluster #	total genes	selected CAZy	% of CAZy	% of cluster	selected No PFAM	selected DUF	cluster select?
1	107	0	0	0	9	2	N	1	106	1	1.38889	0.943396	4	4	N	1	67	2	2.94118	2.98507	1	0	N
2	62	1	1.31579	1.6129	9	2	N	2	78	0	0	0	3	0	N	2	75	0	0	0	2	2	N
3	63	11	14.4737	17.4603	10	1	Y	3	104	0	0	0	11	0	N	3	76	1	1.47059	1.31579	4	1	N
4	91	1	1.31579	1.0989	8	0	N	4	83	3	4.16667	3.61446	10	0	N	4	58	4	5.88235	6.89655	2	1	Y
5	106	1	1.31579	0.943396	18	2	N	5	48	1	1.38889	2.08333	1	1	N	5	74	0	0	0	1	0	N
6	145	1	1.31579	0.689655	21	4	N	6	144	4	5.55556	2.77778	13	3	N	6	76	1	1.47059	1.31579	4	0	N
7	87	0	0	0	8	0	N	7	72	2	2.77778	2.77778	3	3	N	7	68	0	0	0	0	2	N
8	40	0	0	0	4	0	N	8	53	20	27.7778	37.7358	2	0	Y	8	95	0	0	0	4	0	N
9	55	0	0	0	5	0	N	9	93	3	4.16667	3.22581	3	0	N	9	87	0	0	0	4	1	N
10	102	0	0	0	13	3	N	10	55	7	9.72222	12.7273	5	0	Y	10	71	13	19.1176	18.3099	5	2	Y
11	72	3	3.94737	4.16667	1	1	N	11	56	5	6.94444	8.92857	7	0	Y	11	57	6	8.82353	10.5263	3	1	Y
12	59	17	22.3684	28.8136	4	2	Y	12	59	1	1.38889	1.69492	4	1	N	12	61	1	1.47059	1.63934	3	0	N
13	64	10	13.1579	15.625	6	2	Y	13	66	4	5.55556	6.06061	3	0	Y	13	67	7	10.2941	10.4478	5	0	Y
14	125	1	1.31579	0.8	5	0	N	14	87	6	8.33333	6.89655	7	1	Y	14	88	4	5.88235	4.54545	5	0	N
15	85	3	3.94737	3.52941	2	0	N	15	59	0	0	0	1	0	N	15	69	18	26.4706	26.087	3	0	Y
16	52	25	32.8947	48.0769	2	0	Y	16	82	3	4.16667	3.65854	4	2	N	16	71	3	4.41176	4.22535	1	0	N
17	93	2	2.63158	2.15054	9	4	N	17	57	10	13.8889	17.5439	5	1	Y	17	94	6	8.82353	6.38298	0	2	Y
18	106	0	0	0	7	3	N	18	103	2	2.77778	1.94175	6	3	N	18	112	1	1.47059	0.892857	3	2	N
								19	64	0	0	0	4	1	N	19	76	1	1.47059	1.31579	4	1	N
								20	41	0	0	0	1	0	N	20	63	0	0	0	1	1	N

## Sheet: KMS
KMS
Cluster #	PFAM	Gene	Mfuzz Score	Also in cluster	potential CAZyme?	TM domains	AA #	Mw (kDa)	PI	AspGD Description
16	No	An02g13300.Aspni5_173481	0.447713	ILS8, HTS13	Y	0	907	100.7	4.79	Ortholog of A. nidulans FGSC A4 : AN8550, A. fumigatus Af293 : Afu2g17920, A. niger ATCC 1015 : 173481-mRNA, Aspergillus wentii : Aspwe1_0050028 and Aspergillus versicolor : Aspve1_0187913
16	No	An16g00670.Aspni5_127791	0.886014		Y	0	275	26.9	4.19	Ortholog of Aspergillus tubingensis : Asptu1_0055578, Aspergillus brasiliensis : Aspbr1_0153375, Aspergillus carbonarius ITEM 5010 : Acar5010_206987 and Aspergillus aculeatus ATCC16872 : Aacu16872_042695
12	No	An10g00970.Aspni5_45030	0.975943	ILS11, HTS13		1	225	23.5	4.04	Ortholog of A. fumigatus Af293 : Afu1g17050, Afu3g01470, A. niger CBS 513.88 : An03g01670, An13g03140, A. oryzae RIB40 : AO090011000021, AO090026000122 and A. niger ATCC 1015 : 194603-mRNA, 45030-mRNA
12	No	An03g01670.Aspni5_194603	0.652863			0	201	21.1	4.36	Ortholog of A. fumigatus Af293 : Afu1g17050, Afu3g01470, A. niger CBS 513.88 : An10g00970, An13g03140, A. oryzae RIB40 : AO090011000021, AO090026000122 and A. niger ATCC 1015 : 194603-mRNA, 45030-mRNA
12	No	An01g00210.Aspni5_46876	0.60642			0	520	57.4	4.23	Ortholog(s) have extracellular region localization
12	No	An03g01060.Aspni5_45767	0.806001	ILS11		0	116	12.3	5.62	Ortholog of A. oryzae RIB40 : AO090038000117, Aspergillus tubingensis : Asptu1_0188818, Aspergillus brasiliensis : Aspbr1_0198840 and Aspergillus flavus NRRL 3357 : AFL2T_08940
13	No	An09g00540.Aspni5_43553	0.644968			0	208	22.9	5.18	Ortholog of Aspergillus tubingensis : Asptu1_0036292, Aspergillus brasiliensis : Aspbr1_0201030, A. niger ATCC 1015 : 43553-mRNA and Aspergillus acidus : Aspfo1_0194405
13	No	An13g01520.Aspni5_54812	0.796292			0	221	24	4.42	Protein of unknown function; expression repressed by tunicamycin and DTT
13	No	An04g02930.Aspni5_44123	0.972411			7	404	43.9	8.32	NA
13	No	An02g11620.Aspni5_197796
13	No	An03g00770.Aspni5_214715	0.658129			0	373	39.1	4.22	Protein similar to allergic allergen rAsp f 4 of A. fumigatus; expression repressed by tunicamycin and DTT
13	No	An14g01820.Aspni5_210988	0.489588			0	184	19.2	4.64	Putative cell wall protein similar to A. nidulans phiA; abundantly expressed on d-xylose; induced by caspofungin
13	No	An13g02450.Aspni5_54830	0.9135	ILS13	Y	0	735	81.9	4.4	Ortholog(s) have extracellular region localization
3	No	An12g09610.Aspni5_42034	0.739161	HTS11		0	606	65.3	6.51	NA
3	No	An03g02800.Aspni5_205058	0.760101			4	314	35.8	9.39	Ortholog of A. nidulans FGSC A4 : AN3606, A. fumigatus Af293 : Afu4g12700, A. oryzae RIB40 : AO090009000298, A. niger ATCC 1015 : 205058-mRNA and Aspergillus wentii : Aspwe1_0047287
3	No	An01g01150	0.444883			9	512	57.3	7.46	NA
3	No	An18g03360.Aspni5_42808	0.942142	ILS10, HTS11		0	771	79	3.83	Ortholog of A. nidulans FGSC A4 : AN12461, A. fumigatus Af293 : Afu1g05670, A. oryzae RIB40 : AO090009000369, A. niger ATCC 1015 : 42808-mRNA and Aspergillus wentii : Aspwe1_0169284
3	No	An05g01800.Aspni5_43911	0.625227			0	588	61.1	4.42	Ortholog of A. nidulans FGSC A4 : AN9361, A. fumigatus Af293 : Afu5g14420, A. oryzae RIB40 : AO090103000493, A. niger ATCC 1015 : 43911-mRNA and Aspergillus wentii : Aspwe1_0041204
3	No	An07g09260.Aspni5_39654	0.900779			2	417	44.1	9.65	Ortholog of A. nidulans FGSC A4 : AN5149, A. fumigatus Af293 : Afu6g07200, A. oryzae RIB40 : AO090005001581, A. niger ATCC 1015 : 39654-mRNA and Aspergillus wentii : Aspwe1_0112093
3	No	An07g04510.Aspni5_137855	0.860694	HTS10		2	164	18.5	8.24	Ortholog of A. nidulans FGSC A4 : AN10588, A. fumigatus Af293 : Afu5g08870, A. oryzae RIB40 : AO090020000457, AO090012000441 and Aspergillus wentii : Aspwe1_0034696, Aspwe1_0278722
3	No	An12g07750.Aspni5_186088	0.87874	HTS15		0	230	23.3	4.05	Ortholog(s) have fungal-type cell wall localization
3	No	An13g02380.Aspni5_191783	0.834032	ILS14		8	383	41.9	9.19	Ortholog of A. nidulans FGSC A4 : AN8523, A. fumigatus Af293 : Afu5g09810, A. niger ATCC 1015 : 191783-mRNA, Aspergillus wentii : Aspwe1_0170432 and Aspergillus versicolor : Aspve1_0046869
3	No	An07g08250.Aspni5_126433	0.954825	ILS17, HTS10		0	352	38.3	6.09	Ortholog of A. nidulans FGSC A4 : AN3818, A. fumigatus Af293 : Afu2g03690, A. oryzae RIB40 : AO090120000218, A. niger ATCC 1015 : 126433-mRNA and Aspergillus wentii : Aspwe1_0172305
3	DUF3237	An03g06450.Aspni5_137560	0.966743	ILS17, HTS11		0	187	20.3	4.8	Has domain(s) with predicted cell outer membrane, integral to membrane localization
12	DUF4448	An04g06300.Aspni5_193387	0.219086			2	301	33.1	8.76	Ortholog of A. fumigatus Af293 : Afu4g10450, A. oryzae RIB40 : AO090003001167, Aspergillus wentii : Aspwe1_0022845, Aspergillus sydowii : Aspsy1_0084433 and Aspergillus terreus NIH2624 : ATET_00905
12	DUF1593	An02g13630.Aspni5_37552	0.881158	HTS10	Y	0	496	54.7	4.52	Ortholog of A. nidulans FGSC A4 : AN12369, A. niger CBS 513.88 : An06g02160, A. oryzae RIB40 : AO090138000009, AO090023000025 and A. niger ATCC 1015 : 175854-mRNA, 37552-mRNA
13	DUF4137	An04g09050.Aspni5_136282	0.828392			10	437	NA	NA	Ortholog of S. cerevisiae : YMR034C, A. nidulans FGSC A4 : AN7286, A. fumigatus Af293 : Afu6g11840, A. niger ATCC 1015 : 136282-mRNA and Aspergillus wentii : Aspwe1_0026993
13	DUF4203	An03g03930.Aspni5_126978	0.856463			7	1090	118.1	5.27	Ortholog of A. nidulans FGSC A4 : AN11018, A. fumigatus Af293 : Afu5g07902, A. oryzae RIB40 : AO090701000702, Aspergillus wentii : Aspwe1_0167560 and Aspergillus versicolor : Aspve1_0131793

## Sheet: ILS
Cluster #	PFAM	Gene	Mfuzz Score	Also in cluster	potential CAZyme?	TM domains	AA #	Mw (kDa)	PI	AspGD Description
8	No	An02g13300.Aspni5_173481	0.748632	KMS16, HTS13	Y	0	907	100.7	4.79	Ortholog of A. nidulans FGSC A4 : AN8550, A. fumigatus Af293 : Afu2g17920, A. niger ATCC 1015 : 173481-mRNA, Aspergillus wentii : Aspwe1_0050028 and Aspergillus versicolor : Aspve1_0187913
8	No	An11g00090.Aspni5_178492	0.265405			7	341	38.4	8.85	Ortholog of A. nidulans FGSC A4 : AN6924, AN5943, AN8512, AN8548, AN0857, AN8661, AN4642 and A. fumigatus Af293 : Afu1g15290, Afu3g00850, Afu4g08850
10	No	An10g00840.Aspni5_192494	0.967169			0	300	34.4	5.28	Ortholog(s) have extracellular region localization
10	No	An09g04200.Aspni5_43273	0.851988	HTS11		0	144	15.1	8.49	Ortholog of A. nidulans FGSC A4 : AN3215, AN7166, AN8609, A. fumigatus Af293 : Afu3g14210, Afu4g03360, Afu4g12510 and A. niger CBS 513.88 : An14g01840
10	No	An15g01930.Aspni5_124531	0.48541			7	489	52.5	9.57	Protein with similarity to integral membrane protein Pth11p of Magnaporthe grisea
10	No	An18g03360.Aspni5_42808	0.995729	KMS3, HTS11		0	771	79	3.83	Ortholog of A. nidulans FGSC A4 : AN12461, A. fumigatus Af293 : Afu1g05670, A. oryzae RIB40 : AO090009000369, A. niger ATCC 1015 : 42808-mRNA and Aspergillus wentii : Aspwe1_0169284
10	No	An11g01190.Aspni5_38782	0.914411			1	435	46.5	4.94	Ortholog of A. fumigatus Af293 : Afu6g10290, A. oryzae RIB40 : AO090023000279, A. niger ATCC 1015 : 38782-mRNA, Aspergillus wentii : Aspwe1_0187630 and Aspergillus versicolor : Aspve1_0080334
17	No	An16g01780.Aspni5_53683	0.38964			0	195	19.9	3.99	Ortholog of A. fumigatus Af293 : Afu5g01920, A. oryzae RIB40 : AO090003001326, A. niger ATCC 1015 : 53683-mRNA, Aspergillus wentii : Aspwe1_0174201 and Aspergillus versicolor : Aspve1_0039188
17	No	An07g08250.Aspni5_126433	0.954825	KMS3, HTS10		0	352	38.3	6.09	Ortholog of A. nidulans FGSC A4 : AN3818, A. fumigatus Af293 : Afu2g03690, A. oryzae RIB40 : AO090120000218, A. niger ATCC 1015 : 126433-mRNA and Aspergillus wentii : Aspwe1_0172305
17	No	An09g06130.Aspni5_50042	0.282549	HTS15		0	125	13.5	7.2	Protein of unknown function; expression induced by tunicamycin and DTT
17	No	An02g08130.Aspni5_37157	0.966106			0	224	21.4	4.46	Ortholog of A. nidulans FGSC A4 : AN2844, A. fumigatus Af293 : Afu3g12255, A. oryzae RIB40 : AO090003000790, A. niger ATCC 1015 : 37157-mRNA and Aspergillus versicolor : Aspve1_0080524
17	No	An07g04510.Aspni5_137855	0.74013			2	164	18.5	8.24	Ortholog of A. nidulans FGSC A4 : AN10588, A. fumigatus Af293 : Afu5g08870, A. oryzae RIB40 : AO090020000457, AO090012000441 and Aspergillus wentii : Aspwe1_0034696, Aspwe1_0278722
11	No	An01g10940.Aspni5_35683	0.524263			0	100	10.7	3.71	Putative hydrophobin
11	No	An01g11190.Aspni5_35665	0.39081			5	307	41.1	9.81	Protein with similarity to the plasma membrane protein Pth11 of Magnaporthe grisea
11	No	An12g05400.Aspni5_42335	0.767321			1	556	62.7	8.8	Putative cholesterol 7alpha-monooxygenase
11	No	An16g04280.Aspni5_53600	0.68392			0	348	37.3	7.43	Ortholog of A. oryzae RIB40 : AO090003000587, Aspergillus tubingensis : Asptu1_0121673, Aspergillus brasiliensis : Aspbr1_0043282 and A. niger ATCC 1015 : 53600-mRNA
11	No	An10g00970.Aspni5_45030	0.583837	KMS12, HTS13		1	225	23.5	4.04	Ortholog of A. fumigatus Af293 : Afu1g17050, Afu3g01470, A. niger CBS 513.88 : An03g01670, An13g03140, A. oryzae RIB40 : AO090011000021, AO090026000122 and A. niger ATCC 1015 : 194603-mRNA, 45030-mRNA
11	No	An03g01060.Aspni5_45767	0.976353	KMS12		0	116	12.3	5.62	Ortholog of A. oryzae RIB40 : AO090038000117, Aspergillus tubingensis : Asptu1_0188818, Aspergillus brasiliensis : Aspbr1_0198840 and Aspergillus flavus NRRL 3357 : AFL2T_08940
11	No	An14g04210.Aspni5_49373	0.8491			0	299	29.6	4.52	Ortholog of A. nidulans FGSC A4 : AN2319, A. oryzae RIB40 : AO090010000485, A. niger ATCC 1015 : 49373-mRNA, Aspergillus wentii : Aspwe1_0041701 and Aspergillus versicolor : Aspve1_0038405
13	No	An16g00070	0.761192			3	461	51	4.77	Protein of unknown function; expression induced by tunicamycin and DTT
13	No	An12g09520.Aspni5_136823	0.719053	HTS13		0	313	34.6	7.45	Ortholog of A. nidulans FGSC A4 : AN8958, A. niger ATCC 1015 : 136823-mRNA, Aspergillus versicolor : Aspve1_0047500 and Aspergillus sydowii : Aspsy1_0050901
13	No	An13g02450.Aspni5_54830	0.776049	KMS13	Y	0	735	81.9	4.4	Ortholog(s) have extracellular region localization
14	No	An16g03710.Aspni5_128352	0.535392			1	138	15.9	9.81	Ortholog of A. nidulans FGSC A4 : AN4989, A. fumigatus Af293 : Afu3g09980, A. niger ATCC 1015 : 128352-mRNA, Aspergillus sydowii : Aspsy1_0042878 and Aspergillus terreus NIH2624 : ATET_04521
14	No	An14g02620.Aspni5_201516	0.677513			6	340	38.4	7.3	NA
14	No	An13g02380.Aspni5_191783	0.87555	KMS3		8	383	41.9	9.19	Ortholog of A. nidulans FGSC A4 : AN8523, A. fumigatus Af293 : Afu5g09810, A. niger ATCC 1015 : 191783-mRNA, Aspergillus wentii : Aspwe1_0170432 and Aspergillus versicolor : Aspve1_0046869
14	No	An07g05660.Aspni5_180549	0.967368			0	576	5438	4.44	Ortholog of Aspergillus tubingensis : Asptu1_0750518, Aspergillus brasiliensis : Aspbr1_0042357 and Aspergillus acidus : Aspfo1_0041009
14	No	An02g11390.Aspni5_197780	0.995808		Y	0	804	86.2	4.39	Ortholog(s) have extracellular region localization
14	No	An01g07790.Aspni5_171996	0.870579			2	361	38.6	7.8	Ortholog of A. nidulans FGSC A4 : AN3670, A. fumigatus Af293 : Afu4g12380, A. oryzae RIB40 : AO090009000446, A. niger ATCC 1015 : 171996-mRNA and Aspergillus wentii : Aspwe1_0166560
14	No	An18g01570.Aspni5_134538	0.70769			7	373	41.2	9.42	Ortholog of A. nidulans FGSC A4 : AN0171, AN7523, A. oryzae RIB40 : AO090010000737, A. niger ATCC 1015 : 134538-mRNA and Aspergillus wentii : Aspwe1_0140822, Aspwe1_0151946
17	DUF3237	An03g06450.Aspni5_137560	0.975856	KMS3, HTS11		0	187	20.3	4.8	Has domain(s) with predicted cell outer membrane, integral to membrane localization
14	DUF962	An16g07420.Aspni5_57408	0.908406			4	189	20.7	7.71	Ortholog of A. nidulans FGSC A4 : AN1522, A. fumigatus Af293 : Afu8g05310, A. oryzae RIB40 : AO090005000618, A. niger ATCC 1015 : 57408-mRNA and Aspergillus wentii : Aspwe1_0054434

## Sheet: HTS
Cluster #	PFAM	Gene	Mfuzz Score	Also in cluster	potential CAZyme?	TM domains	AA #	Mw (kDa)	PI	AspGD Description
4	No	An01g04530.Aspni5_206101	0.716273			0	302	32.5	3.78	Has domain(s) with predicted phosphoric diester hydrolase activity and role in lipid metabolic process
4	No	An16g07370.Aspni5_194073	0.149993			1	236	26.4	7.09	Ortholog of A. nidulans FGSC A4 : AN1527, A. fumigatus Af293 : Afu8g05360, A. oryzae RIB40 : AO090005000613, A. niger ATCC 1015 : 194073-mRNA and Aspergillus wentii : Aspwe1_0163010
10	No	An02g09010.Aspni5_52355	0.637172			0	845	85.1	6.73	Ortholog of A. nidulans FGSC A4 : AN3141, A. fumigatus Af293 : Afu3g13110, A. niger ATCC 1015 : 52355-mRNA, Aspergillus versicolor : Aspve1_0051214 and Aspergillus brasiliensis : Aspbr1_0026444
10	No	An02g08040.Aspni5_174757	0.287341			1	577	62.8	9.91	Ortholog of A. nidulans FGSC A4 : AN3086, A. fumigatus Af293 : Afu3g12340, A. niger ATCC 1015 : 174757-mRNA, Aspergillus wentii : Aspwe1_0370663 and Aspergillus sydowii : Aspsy1_0087243
10	No	An12g01130.Aspni5_189733	0.725322			0	199	21.7	6.11	NA
10	No	An07g08250.Aspni5_126433	0.472847	KMS3, ILS17		0	352	38.3	6.09	Ortholog of A. nidulans FGSC A4 : AN3818, A. fumigatus Af293 : Afu2g03690, A. oryzae RIB40 : AO090120000218, A. niger ATCC 1015 : 126433-mRNA and Aspergillus wentii : Aspwe1_0172305
10	No	An07g04510.Aspni5_137855	0.710308	KMS3		2	164	18.5	8.24	Ortholog of A. nidulans FGSC A4 : AN10588, A. fumigatus Af293 : Afu5g08870, A. oryzae RIB40 : AO090020000457, AO090012000441 and Aspergillus wentii : Aspwe1_0034696, Aspwe1_0278722
11	No	An12g09610.Aspni5_42034	0.559541	KMS3		0	606	65.3	6.51	NA
11	No	An09g04200.Aspni5_43273	0.389113	ILS10		0	144	15.1	8.49	Ortholog of A. nidulans FGSC A4 : AN3215, AN7166, AN8609, A. fumigatus Af293 : Afu3g14210, Afu4g03360, Afu4g12510 and A. niger CBS 513.88 : An14g01840
11	No	An18g03360.Aspni5_42808	0.794635	KMS3,ILS10		0	771	79	3.83	Ortholog of A. nidulans FGSC A4 : AN12461, A. fumigatus Af293 : Afu1g05670, A. oryzae RIB40 : AO090009000369, A. niger ATCC 1015 : 42808-mRNA and Aspergillus wentii : Aspwe1_0169284
13	No	An02g13300.Aspni5_173481	0.162251	KMS16, ILS8	Y	0	907	100.7	4.79	Ortholog of A. nidulans FGSC A4 : AN8550, A. fumigatus Af293 : Afu2g17920, A. niger ATCC 1015 : 173481-mRNA, Aspergillus wentii : Aspwe1_0050028 and Aspergillus versicolor : Aspve1_0187913
13	No	An12g09520.Aspni5_136823	0.533157	ILS13		0	313	34.6	7.45	Ortholog of A. nidulans FGSC A4 : AN8958, A. niger ATCC 1015 : 136823-mRNA, Aspergillus versicolor : Aspve1_0047500 and Aspergillus sydowii : Aspsy1_0050901
13	No	An10g00970.Aspni5_45030	0.343275	KMS12, ILS13		1	225	23.5	4.04	Ortholog of A. fumigatus Af293 : Afu1g17050, Afu3g01470, A. niger CBS 513.88 : An03g01670, An13g03140, A. oryzae RIB40 : AO090011000021, AO090026000122 and A. niger ATCC 1015 : 194603-mRNA, 45030-mRNA			ANI_1_242174, many homologs, many fungal blast hits but all hyp
13	No	An14g02960.Aspni5_49321	0.679558			2	603	66.4	10.03	NA
13	No	An04g07800.Aspni5_195339	0.671201			5	258	29.3	9.53	Ortholog of A. nidulans FGSC A4 : AN7868, AN1866, A. fumigatus Af293 : Afu2g04540, A. oryzae RIB40 : AO090003000256 and A. niger ATCC 1015 : 195339-mRNA
15	No	An12g02590	0.334645			0	121	12.9	6.23	NA
15	No	An12g07750.Aspni5_186088	0.310195	KMS3		0	230	23.3	4.05	Ortholog(s) have fungal-type cell wall localization
15	No	An09g06130.Aspni5_50042	0.218546	ILS17		0	125	13.5	7.2	Protein of unknown function; expression induced by tunicamycin and DTT
4	DUF1793	An02g13750.Aspni5_52460	0.596037			0	691	75.5	4.08	Ortholog(s) have extracellular region localization
10	DUF3455, DUF2990	An01g12240.Aspni5_46361	0.474871			0	273	29.2	4.93	Ortholog of A. nidulans FGSC A4 : AN2423, AN0736, A. fumigatus Af293 : Afu1g14230, Afu2g13800, A. niger CBS 513.88 : An02g05360 and A. oryzae RIB40 : AO090026000195
10	DUF1593	An02g13630.Aspni5_37552	0.112948	KMS13	Y	0	496	54.7	4.52	Ortholog of A. nidulans FGSC A4 : AN12369, A. niger CBS 513.88 : An06g02160, A. oryzae RIB40 : AO090138000009, AO090023000025 and A. niger ATCC 1015 : 175854-mRNA, 37552-mRNA
11	DUF3237	An03g06450.Aspni5_137560	0.881894	ILS17, KMS3		0	187	20.3	4.8	Has domain(s) with predicted cell outer membrane, integral to membrane localization
17	DUF92	An15g05850.Aspni5_56350	0.373978			4	369	37.6	9.95	Has domain(s) with predicted integral to membrane localization
17	DUF4066	An07g09050.Aspni5_143268	0.40943			0	227	24.5	4.6	Ortholog of A. nidulans FGSC A4 : AN6760, AN8527, A. fumigatus Af293 : Afu4g01400, Afu5g02670, Afu5g14240, A. niger CBS 513.88 : An08g09630 and A. niger ATCC 1015 : 143268-mRNA

## Sheet: identified >1
genes with identifications on multiple substrates
PFAM	Gene	Times identified	In clusters	potential CAZyme?	TM domains	AA #	Mw (kDa)	PI	AspGD Description
No	An02g13300.Aspni5_173481	3	ILS8, HTS13, KMS16	Y	0	907	100.7	4.79	Ortholog of A. nidulans FGSC A4 : AN8550, A. fumigatus Af293 : Afu2g17920, A. niger ATCC 1015 : 173481-mRNA, Aspergillus wentii : Aspwe1_0050028 and Aspergillus versicolor : Aspve1_0187913
DUF3237	An03g06450.Aspni5_137560	3	ILS17, HTS11,KMS3		0	187	20.3	4.8	Has domain(s) with predicted cell outer membrane, integral to membrane localization
No	An07g08250.Aspni5_126433	3	ILS17, HTS10, KMS3		0	352	38.3	6.09	Ortholog of A. nidulans FGSC A4 : AN3818, A. fumigatus Af293 : Afu2g03690, A. oryzae RIB40 : AO090120000218, A. niger ATCC 1015 : 126433-mRNA and Aspergillus wentii : Aspwe1_0172305
No	An18g03360.Aspni5_42808	3	ILS10, HTS11, KMS3		0	771	79	3.83	Ortholog of A. nidulans FGSC A4 : AN12461, A. fumigatus Af293 : Afu1g05670, A. oryzae RIB40 : AO090009000369, A. niger ATCC 1015 : 42808-mRNA and Aspergillus wentii : Aspwe1_0169284
No	An10g00970.Aspni5_45030	3	ILS11, HTS13, KMS12		1	225	23.5	4.04	Ortholog of A. fumigatus Af293 : Afu1g17050, Afu3g01470, A. niger CBS 513.88 : An03g01670, An13g03140, A. oryzae RIB40 : AO090011000021, AO090026000122 and A. niger ATCC 1015 : 194603-mRNA, 45030-mRNA
DUF1593	An02g13630.Aspni5_37552	2	HTS10, KMS12	Y	0	496	54.7	4.52	Ortholog of A. nidulans FGSC A4 : AN12369, A. niger CBS 513.88 : An06g02160, A. oryzae RIB40 : AO090138000009, AO090023000025 and A. niger ATCC 1015 : 175854-mRNA, 37552-mRNA
No	An13g02450.Aspni5_54830	2	ILS13, KMS13	Y	0	735	81.9	4.4	Ortholog(s) have extracellular region localization
No	An03g01060.Aspni5_45767	2	KMS12, ILS11		0	116	12.3	5.62	Ortholog of A. oryzae RIB40 : AO090038000117, Aspergillus tubingensis : Asptu1_0188818, Aspergillus brasiliensis : Aspbr1_0198840 and Aspergillus flavus NRRL 3357 : AFL2T_08940
No	An09g04200.Aspni5_43273	2	HTS11, ILS10		0	144	15.1	8.49	Ortholog of A. nidulans FGSC A4 : AN3215, AN7166, AN8609, A. fumigatus Af293 : Afu3g14210, Afu4g03360, Afu4g12510 and A. niger CBS 513.88 : An14g01840
No	An12g09520.Aspni5_136823	2	HTS13, ILS13		0	313	34.6	7.45	Ortholog of A. nidulans FGSC A4 : AN8958, A. niger ATCC 1015 : 136823-mRNA, Aspergillus versicolor : Aspve1_0047500 and Aspergillus sydowii : Aspsy1_0050901
No	An12g09610.Aspni5_42034	2	HTS11, KMS3		0	606	65.3	6.51	NA
No	An09g06130.Aspni5_50042	2	HTS15, ILS17		0	125	13.5	7.2	Protein of unknown function; expression induced by tunicamycin and DTT
No	An12g07750.Aspni5_186088	2	HTS15, KMS3		0	230	23.3	4.05	Ortholog(s) have fungal-type cell wall localization
No	An07g04510.Aspni5_137855	2	HTS10, KMS3		2	164	18.5	8.24	Ortholog of A. nidulans FGSC A4 : AN10588, A. fumigatus Af293 : Afu5g08870, A. oryzae RIB40 : AO090020000457, AO090012000441 and Aspergillus wentii : Aspwe1_0034696, Aspwe1_0278722
No	An13g02380.Aspni5_191783	2	ILS14, KMS3		8	383	41.9	9.19	Ortholog of A. nidulans FGSC A4 : AN8523, A. fumigatus Af293 : Afu5g09810, A. niger ATCC 1015 : 191783-mRNA, Aspergillus wentii : Aspwe1_0170432 and Aspergillus versicolor : Aspve1_0046869
