# Supplementary material for: Expression of Aspergillus niger CAZymes is determined by compositional changes in wheat straw generated by hydrothermal or ionic liquid pretreatments
Source: Biotechnol Biofuels. 2017 Feb 7;10:35. doi: 10.1186/s13068-017-0700-9 (PMC5294722; doi:10.1186/s13068-017-0700-9)
Supplement: Supplementary file 10 — Additional file 10: Table S8. Candidates for transcription factor-dependent CAZyme expression engineering strategies. The table lists uncharacterised transcription factors whose expression positively correlates with CAZyme expression, categorises their expression patterns and suggests reason(s) for inclusion in an engineering strategy to boost CAZyme expression. An image of the graphs of the expression pattern for each transcription factor is included. Uncharacterised plant biomass degrading CAZymes that clustered with the transcription factors in the MFuzz clustering of all genes are listed. [file 13068_2017_700_MOESM10_ESM.xlsx]

## Sheet: transcription factors
combined_identifiers (mouse over to see graph of pattern open in comment box)	notes on annotation(s)	general inference of genes the TF could be regulating from expression pattern and clustering	engineering strategies to increase CAZyme production in A. niger (o/e = over-expression)	KMS cluster number where cluster membership threshold for gene >0.5 and FPKM > 10 at indicated peak in expression (total number of genes)	ILS cluster number where cluster membership threshold for gene >0.5 and FPKM > 10 at indicated peak in expression (total number of genes)	HTS cluster number where cluster membership threshold for gene >0.5 and FPKM > 10 at indicated peak in expression (total number of genes)	Gene_name (A_niger_CBS_513_88_version_s01-m06-r19_chromosomal_feature)	Feature type (characterisation?) (A_niger_CBS_513_88_version_s01-m06-r19_chromosomal_feature)	Description (A_niger_CBS_513_88_version_s01-m06-r19_chromosomal_feature)	PF00172_Zn_clus_Domain	PF04082_Fungal_trans_Domain	PF00096_zf-C2H2_Domain	PF00098_zf-CCHC_Domain	non-(or partly) characterised plant biomass degrading CAZy (and CAZy family) that could be regulated by TF based on co-clustering (each cell lists one gene followed by information on which clustering of all genes from a particular time course the gene belongs to (CAZy annotation and the putative function is also included)													Glu-48h( #3)	Glu-3h( #1)	Glu-24h( #2)	Glu-5d( #4)	KMS-3h( #39)	KMS-6h( #40)	KMS-9h( #41)	KMS-12h( #42)	KMS-24h( #43)	KMS-2d( #44)	KMS-3d( #45)	KMS-4d( #46)	KMS-5d( #47)(excluding C)	ILS-3h( #24)	ILS-6h( #25)	ILS-9h( #26)	ILS-12h( #27)	ILS-24h( #28)	ILS-2d( #29)	ILS-3d( #30)	ILS-4d( #31)	ILS-5d( #32)	HTS-3h( #10)
An16g02920.Aspni5_53646	similarily with amyR according to AspGD;	plant biomass degrading CAZy induced at 6h-24h;	o/e to up-regulate (and sustain longer) early and mid-peaking CAZy;	KMS(16)_all_genes_cluster 5;membership threshold >0.5;peak of expression for FPKM>10 at 2 d;402 genes	#N/A	HTS(16)_all_genes_cluster 3;membership threshold >0.5;peak of expression for FPKM>10 at 6h; 32 genes	none	ORF|Uncharacterized	Has domain(s) with predicted DNA binding, sequence-specific DNA binding RNA polymerase II transcription factor activity, zinc ion binding activity and role in regulation of transcription, DNA-templated, transcription, DNA-templated	PF00172_Zn_clus_Domain	PF04082_Fungal_trans_Domain	#N/A	#N/A	An02g13240.Aspni5_52452(GH13;putative alpha glucosidase not active on pnp-alpha-glucosidase)(KMS(16)_all_genes_c5;ILS(16)_all_genes_c1;N/A)	An01g04560.Aspni5_125000(GH16;putative non-specific b-1,3-glucanase)(KMS(16)_all_genes_c5;ILS(16)_all_genes_c1;N/A)	An02g10550.Aspni5_197735(GH43;Putative endo-arabinanase C)(KMS(16)_all_genes_c5;ILS(16)_all_genes_c15;N/A)	An01g14650.Aspni5_172236(GH28;putative exo-rhamnogalacturonase A)(KMS(16)_all_genes_c5;N/A;N/A)										6.83333	5.27333	7.45333	11.72	7.33	12.1833	8.33667	9.00333	15.73	16.12	15.3567	14.745	13.95	6.57667	12.3333	4.19	6.58	8.12667	13.1967	16.125	16.55	20.0033	9.72
An09g03050.Aspni5_54380	no clear annotation;	plant biomass degrading CAZy induced at 6h-24h; plant biomass degrading CAZy repressed on ILS at 9h-24h;	o/e to up-regulate IL-repressed CAZymes; o/e to up-regulate (and sustain longer) early and mid-peaking CAZy;	KMS(16)_all_genes_cluster 5;membership threshold >0.5;peak of expression for FPKM>10 at 2 d;402 genes	ILS(16)_all_genes_cluster 15;membership threshold >0.5;peak of expression for FPKM>10 at 5d; 773 genes	HTS(16)_all_genes_cluster 1;membership threshold >0.5;peak of expression for FPKM>10 at 24h; 114 genes	none	ORF|Uncharacterized	Has domain(s) with predicted DNA binding, zinc ion binding activity, role in transcription, DNA-templated and nucleus localization	#N/A	PF04082_Fungal_trans_Domain	#N/A	#N/A	An02g13240.Aspni5_52452(GH13;putative alpha glucosidase not active on pnp-alpha-glucosidase)(KMS(16)_all_genes_c5;ILS(16)_all_genes_c1;N/A)	An01g04560.Aspni5_125000(GH16;putative non-specific b-1,3-glucanase)(KMS(16)_all_genes_c5;ILS(16)_all_genes_c1;N/A)	An02g10550.Aspni5_197735(GH43;Putative endo-arabinanase C)(KMS(16)_all_genes_c5;ILS(16)_all_genes_c15;N/A)	An01g14650.Aspni5_172236(GH28;putative exo-rhamnogalacturonase A)(KMS(16)_all_genes_c5;N/A;N/A)	An02g05260.Aspni5_206783(CBM21;putative starch binding module)(KMS(16)_all_genes_c15;ILS(16)_all_genes_c15;N/A)	An02g10550.Aspni5_197735(GH43;Putative endo-arabinanase C)(KMS(16)_all_genes_c5;ILS(16)_all_genes_c15;N/A)	An14g01620.Aspni5_41596(GH79;putative-b-glucuronidase)(KMS(16)_all_genes_c9;ILS(16)_all_genes_c15;N/A)	An02g07590.Aspni5_120104(GH3;putative Aminoglycoside N-acetyltransferases)(N/A;ILS(16)_all_genes_c15;HTS(16)_all_genes_c1)	An02g01400.Aspni5_134398(GH43;Putative endo-arabinanase B)(N/A;ILS(16)_all_genes_c15;N/A)	An02g07590.Aspni5_120104(GH3;putative Aminoglycoside N-acetyltransferases)(N/A;ILS(16)_all_genes_c15;HTS(16)_all_genes_c1)	An16g02100.Aspni5_210716(GH5;putative endo-β-1,4-glucanase)(N/A;ILS(16)_all_genes_c9;HTS(16)_all_genes_c1)			67.0967	47.6967	81.5	104	49.1667	102.87	88.3567	76.9433	170.123	207.303	211.423	192.735	163.865	68.2867	97.7967	28.2967	49.81	59.7867	154.62	164.99	174.547	214.657	63.74
An11g08550.Aspni5_56031	no clear annotation;	plant biomass degrading CAZy induced at 6h-24h; plant biomass degrading CAZy induced later on KMS;	o/e to up-regulate (and sustain longer) early and mid-peaking CAZy; o/e to upregulate later induced plant degrading CAZymes such as subset of GH28 pectinases;	KMS(16)_all_genes_cluster 3;membership threshold >0.5;peak of expression for FPKM>10 at 12 h;279 genes	ILS(16)_all_genes_cluster 10;membership threshold >0.5;peak of expression for FPKM>10 at 3h; 478 genes	#N/A	none	ORF|Uncharacterized	Has domain(s) with predicted DNA binding, sequence-specific DNA binding RNA polymerase II transcription factor activity, zinc ion binding activity and role in regulation of transcription, DNA-templated, transcription, DNA-templated	PF00172_Zn_clus_Domain	PF04082_Fungal_trans_Domain	#N/A	#N/A	An17g00520.Aspni5_129891(GH3;putative b-glucosidase)(KMS(16)_all_genes_c3;N/A;HTS(16)_all_genes_c10)	An01g10350.Aspni5_46429(GH35;putative b-galactosidase)(KMS(16)_all_genes_c13;ILS(16)_all_genes_c10;HTS(16)_all_genes_c13)	An02g00610.Aspni5_52111(GH2;putative beta-glucuronidase)(KMS(16)_all_genes_c7;ILS(16)_all_genes_c10;HTS(16)_all_genes_c13)	An03g05380(GH12;putative endo-b1,4-glucanase)(KMS(16)_all_genes_c7;ILS(16)_all_genes_c10;N/A)	An14g01770.Aspni5_210981(GH3;putative b-glucosidase)(KMS(16)_all_genes_c8;ILS(16)_all_genes_c10;HTS(16)_all_genes_c13)									10.2467	7.61	3.62	53.065	62.1367	51.4867	110.313	129.22	42.59	52.0833	59.0233	61.51	65.14	101.207	62.1533	23.6367	23.0433	27.89	35.9267	32.88	42.8833	38.1867	113.487
An06g00830.Aspni5_52528	no clear annotation; S. cerevisiae hit (YPR196W) is maltose responsive (AspGD);	plant biomass degrading CAZy induced at 6h-24h; plant biomass degrading CAZy that are not repressed on ILS at 9h-24h;	o/e to up-regulate (and sustain longer) early and mid-peaking CAZy;	#N/A	ILS(16)_all_genes_cluster 3;membership threshold >0.5;peak of expression for FPKM>10 at 9h; 397 genes	#N/A	none	ORF|Uncharacterized	Has domain(s) with predicted sequence-specific DNA binding RNA polymerase II transcription factor activity, zinc ion binding activity, role in regulation of transcription, DNA-templated and nucleus localization	PF00172_Zn_clus_Domain	#N/A	#N/A	#N/A	An04g09690.Aspni5_214857(CE8;putative pectin esterase )(KMS(16)_all_genes_c9;ILS(16)_all_genes_c3;N/A)													8.36333	5.41667	5.86667	10.75	4.69333	9.54333	19.0233	20.8467	18.1667	14.8933	12.4433	14.94	16.19	4.52333	17.5133	67.7267	31.2133	26.19	15.87	16.78	16.4033	17.0467	10.8
An04g06430.Aspni5_45333	no clear annotation;	plant biomass degrading CAZy induced at 6h-24h; plant biomass degrading CAZy that are not repressed on ILS at 9h-24h;	o/e to up-regulate (and sustain longer) early and mid-peaking CAZy;	KMS(16)_all_genes_cluster 3;membership threshold >0.5;peak of expression for FPKM>10 at 12 h;279 genes	ILS(16)_all_genes_cluster 3;membership threshold >0.5;peak of expression for FPKM>10 at 9h; 397 genes	#N/A	none	ORF|Uncharacterized	Has domain(s) with predicted nucleic acid binding, zinc ion binding activity	#N/A	#N/A	PF00096_zf-C2H2_Domain	#N/A	An17g00520.Aspni5_129891(GH3;putative b-glucosidase)(KMS(16)_all_genes_c3;N/A;HTS(16)_all_genes_c10)	An04g09690.Aspni5_214857(CE8;putative pectin esterase )(KMS(16)_all_genes_c9;ILS(16)_all_genes_c3;N/A)												43.23	32.76	22.44	32.02	22.2867	18.9967	54.7233	55	15.7733	23.67	25.7633	28.485	30.355	20.42	28.2967	34.8333	20.3667	10.3067	15.3867	17.1	21.0967	16.8667	24.68
An09g05200.Aspni5_188497	no clear annotation;	plant biomass degrading CAZy induced at 6h-24h; plant biomass degrading CAZy that are not repressed on ILS at 9h-24h;	o/e to up-regulate (and sustain longer) early and mid-peaking CAZy;	#N/A	ILS(16)_all_genes_cluster 3;membership threshold >0.5;peak of expression for FPKM>10 at 9h; 397 genes	#N/A	none	ORF|Uncharacterized	Has domain(s) with predicted DNA binding, zinc ion binding activity, role in transcription, DNA-templated and nucleus localization	#N/A	PF04082_Fungal_trans_Domain	#N/A	#N/A	An04g09690.Aspni5_214857(CE8;putative pectin esterase )(KMS(16)_all_genes_c9;ILS(16)_all_genes_c3;N/A)													8.83333	12.9433	10.43	2.49	5.02333	3.01333	6.80333	8.62	4.34667	3.24333	3.06333	5.405	2.735	3.12667	3.61667	24.2933	17.2133	14.42	2.41	2.375	2.24667	1.85333	3.64
An15g07330.Aspni5_182540	no clear annotation;	plant biomass degrading CAZy repressed on ILS at 9h-24h; plant biomass degrading CAZy induced at 6h-24h;	o/e to up-regulate IL-repressed CAZymes; o/e to up-regulate (and sustain longer) early and mid-peaking CAZy;	KMS(16)_all_genes_cluster 15;membership threshold >0.5;peak of expression for FPKM>10 at 3 d;598 genes	ILS(16)_all_genes_cluster 15;membership threshold >0.5;peak of expression for FPKM>10 at 5d; 773 genes	HTS(16)_all_genes_cluster 1;membership threshold >0.5;peak of expression for FPKM>10 at 24h; 114 genes	none	ORF|Uncharacterized	Has domain(s) with predicted sequence-specific DNA binding RNA polymerase II transcription factor activity, zinc ion binding activity, role in regulation of transcription, DNA-templated and nucleus localization	PF00172_Zn_clus_Domain	#N/A	#N/A	#N/A	An02g05260.Aspni5_206783(CBM21;putative starch binding module)(KMS(16)_all_genes_c15;ILS(16)_all_genes_c15;N/A)	An02g05260.Aspni5_206783(CBM21;putative starch binding module)(KMS(16)_all_genes_c15;ILS(16)_all_genes_c15;N/A)	An02g10550.Aspni5_197735(GH43;Putative endo-arabinanase C)(KMS(16)_all_genes_c5;ILS(16)_all_genes_c15;N/A)	An14g01620.Aspni5_41596(GH79;putative-b-glucuronidase)(KMS(16)_all_genes_c9;ILS(16)_all_genes_c15;N/A)	An02g07590.Aspni5_120104(GH3;putative Aminoglycoside N-acetyltransferases)(N/A;ILS(16)_all_genes_c15;HTS(16)_all_genes_c1)	An02g01400.Aspni5_134398(GH43;Putative endo-arabinanase B)(N/A;ILS(16)_all_genes_c15;N/A)	An02g07590.Aspni5_120104(GH3;putative Aminoglycoside N-acetyltransferases)(N/A;ILS(16)_all_genes_c15;HTS(16)_all_genes_c1)	An16g02100.Aspni5_210716(GH5;putative endo-β-1,4-glucanase)(N/A;ILS(16)_all_genes_c9;HTS(16)_all_genes_c1)						3.18	2.83	4.84	10.5	4.72333	14.0033	9.84667	11.1667	22.52	29.63	37.0233	31.355	26.835	7.42667	12.9467	2.67333	4.19667	3.9	17.3533	21.58	31.0133	34.23	6.91333
An04g09790.Aspni5_214859	no clear annotation;	plant biomass degrading CAZy repressed on ILS at 9h-24h; plant biomass degrading CAZy induced at 6h-24h; plant biomass degrading CAZy induced later on KMS;	o/e to upregulate later induced plant degrading CAZymes such as subset of GH28 pectinases; o/e to up-regulate IL-repressed CAZymes;	KMS(16)_all_genes_cluster 5;membership threshold >0.5;peak of expression for FPKM>10 at 2 d;402 genes	ILS(16)_all_genes_cluster 13;membership threshold >0.5;peak of expression for FPKM>10 at 5d; 328 genes	#N/A	none	ORF|Uncharacterized	Has domain(s) with predicted DNA binding, zinc ion binding activity, role in transcription, DNA-templated and nucleus localization	#N/A	PF04082_Fungal_trans_Domain	#N/A	#N/A	An02g13240.Aspni5_52452(GH13;putative alpha glucosidase not active on pnp-alpha-glucosidase)(KMS(16)_all_genes_c5;ILS(16)_all_genes_c1;N/A)	An01g04560.Aspni5_125000(GH16;putative non-specific b-1,3-glucanase)(KMS(16)_all_genes_c5;ILS(16)_all_genes_c1;N/A)	An02g10550.Aspni5_197735(GH43;Putative endo-arabinanase C)(KMS(16)_all_genes_c5;ILS(16)_all_genes_c15;N/A)	An01g14650.Aspni5_172236(GH28;putative exo-rhamnogalacturonase A)(KMS(16)_all_genes_c5;N/A;N/A)	An01g14600.Aspni5_171269(GH11;putative endo-1,4-beta-xylanase)(KMS(16)_all_genes_c4;ILS(16)_all_genes_c13;N/A)	An16g09090.Aspni5_45461(GH3;putative beta-hexosamidase)(KMS(16)_all_genes_c6;ILS(16)_all_genes_c13;HTS(16)_all_genes_c14)	An14g05490.Aspni5_134363(GH16;putaitve b-1,3-1,4 unspecific endo glucanase)(N/A;ILS(16)_all_genes_c13;N/A)							5.14667	5.21667	8.61	15.365	11.3533	18.5733	18.4067	20.7967	46.5833	41.14	49.1033	30.185	27.785	14.2	15.8167	3.40333	4.67	5.68333	15.6167	18.135	36.6767	40.6067	12.5133
An11g03780.Aspni5_38976	similarity to uncharcterised regulators;	plant biomass degrading CAZy repressed on ILS at 9h-24h; plant biomass degrading CAZy induced at 6h-24h;	o/e to up-regulate IL-repressed CAZymes; o/e to up-regulate (and sustain longer) early and mid-peaking CAZy;	KMS(16)_all_genes_cluster 5;membership threshold >0.5;peak of expression for FPKM>10 at 2 d;402 genes	ILS(16)_all_genes_cluster 9;membership threshold >0.5;peak of expression for FPKM>10 at 6h; 740 genes	#N/A	none	ORF|Uncharacterized	Has domain(s) with predicted DNA binding, sequence-specific DNA binding RNA polymerase II transcription factor activity, zinc ion binding activity and role in regulation of transcription, DNA-templated, transcription, DNA-templated	PF00172_Zn_clus_Domain	PF04082_Fungal_trans_Domain	#N/A	#N/A	An02g13240.Aspni5_52452(GH13;putative alpha glucosidase not active on pnp-alpha-glucosidase)(KMS(16)_all_genes_c5;ILS(16)_all_genes_c1;N/A)	An01g04560.Aspni5_125000(GH16;putative non-specific b-1,3-glucanase)(KMS(16)_all_genes_c5;ILS(16)_all_genes_c1;N/A)	An02g10550.Aspni5_197735(GH43;Putative endo-arabinanase C)(KMS(16)_all_genes_c5;ILS(16)_all_genes_c15;N/A)	An01g14650.Aspni5_172236(GH28;putative exo-rhamnogalacturonase A)(KMS(16)_all_genes_c5;N/A;N/A)	An02g00140.Aspni5_174379(GH43;putative xylan 14-b-xylosidase)(KMS(16)_all_genes_c9;ILS(16)_all_genes_c9;N/A)	An16g02100.Aspni5_210716(GH5;putative endo-β-1,4-glucanase)(N/A;ILS(16)_all_genes_c9;HTS(16)_all_genes_c1)	An12g05700.Aspni5_131668(GH78;putative alpha-L-rhamnosidase)(N/A;ILS(16)_all_genes_c9;N/A)	An14g02920.Aspni5_41703(GH105;putative rhamnogalacturonyl hydrolase)(N/A;ILS(16)_all_genes_c9;N/A)						0.813333	0.773333	1.51333	11.88	11.6233	24.9333	22.9133	21.3867	35.91	38.0933	35.6567	34.2	27.895	20.4767	32.4833	1.36	1.18667	1	34.7533	35.725	39.9667	43.4267	5.21333
An11g04160.Aspni5_178503	similarity with AmyR;	plant biomass degrading CAZy repressed on ILS at 9h-24h; plant biomass degrading CAZy induced at 6h-24h;	o/e to up-regulate IL-repressed CAZymes; o/e to up-regulate (and sustain longer) early and mid-peaking CAZy;	KMS(16)_all_genes_cluster 5;membership threshold >0.5;peak of expression for FPKM>10 at 2 d;402 genes	ILS(16)_all_genes_cluster 9;membership threshold >0.5;peak of expression for FPKM>10 at 6h; 740 genes	#N/A	none	ORF|Uncharacterized	Ortholog(s) have role in maltose metabolic process, regulation of transcription, DNA-templated	PF00172_Zn_clus_Domain	#N/A	#N/A	#N/A	An02g13240.Aspni5_52452(GH13;putative alpha glucosidase not active on pnp-alpha-glucosidase)(KMS(16)_all_genes_c5;ILS(16)_all_genes_c1;N/A)	An01g04560.Aspni5_125000(GH16;putative non-specific b-1,3-glucanase)(KMS(16)_all_genes_c5;ILS(16)_all_genes_c1;N/A)	An02g10550.Aspni5_197735(GH43;Putative endo-arabinanase C)(KMS(16)_all_genes_c5;ILS(16)_all_genes_c15;N/A)	An01g14650.Aspni5_172236(GH28;putative exo-rhamnogalacturonase A)(KMS(16)_all_genes_c5;N/A;N/A)	An02g00140.Aspni5_174379(GH43;putative xylan 14-b-xylosidase)(KMS(16)_all_genes_c9;ILS(16)_all_genes_c9;N/A)	An16g02100.Aspni5_210716(GH5;putative endo-β-1,4-glucanase)(N/A;ILS(16)_all_genes_c9;HTS(16)_all_genes_c1)	An12g05700.Aspni5_131668(GH78;putative alpha-L-rhamnosidase)(N/A;ILS(16)_all_genes_c9;N/A)	An14g02920.Aspni5_41703(GH105;putative rhamnogalacturonyl hydrolase)(N/A;ILS(16)_all_genes_c9;N/A)						2.91667	3.40333	4.96667	19	8.05667	18.0067	14.4533	14.81	32.2233	31.7567	36.1467	30.015	23.855	16.04	21.2267	3.54333	4.63	3.94333	19.2533	23.51	28.7833	31.59	13.6767
An16g01110.Aspni5_41379	no clear annotation;	plant biomass degrading CAZy repressed on ILS at 9h-24h; plant biomass degrading CAZy induced at 6h-24h;	o/e to up-regulate IL-repressed CAZymes; o/e to up-regulate (and sustain longer) early and mid-peaking CAZy;	KMS(16)_all_genes_cluster 5;membership threshold >0.5;peak of expression for FPKM>10 at 2 d;402 genes	ILS(16)_all_genes_cluster 9;membership threshold >0.5;peak of expression for FPKM>10 at 6h; 740 genes	#N/A	none	ORF|Uncharacterized	Has domain(s) with predicted sequence-specific DNA binding RNA polymerase II transcription factor activity, zinc ion binding activity, role in regulation of transcription, DNA-templated and nucleus localization	PF00172_Zn_clus_Domain	#N/A	#N/A	#N/A	An02g13240.Aspni5_52452(GH13;putative alpha glucosidase not active on pnp-alpha-glucosidase)(KMS(16)_all_genes_c5;ILS(16)_all_genes_c1;N/A)	An01g04560.Aspni5_125000(GH16;putative non-specific b-1,3-glucanase)(KMS(16)_all_genes_c5;ILS(16)_all_genes_c1;N/A)	An02g10550.Aspni5_197735(GH43;Putative endo-arabinanase C)(KMS(16)_all_genes_c5;ILS(16)_all_genes_c15;N/A)	An01g14650.Aspni5_172236(GH28;putative exo-rhamnogalacturonase A)(KMS(16)_all_genes_c5;N/A;N/A)	An02g00140.Aspni5_174379(GH43;putative xylan 14-b-xylosidase)(KMS(16)_all_genes_c9;ILS(16)_all_genes_c9;N/A)	An16g02100.Aspni5_210716(GH5;putative endo-β-1,4-glucanase)(N/A;ILS(16)_all_genes_c9;HTS(16)_all_genes_c1)	An12g05700.Aspni5_131668(GH78;putative alpha-L-rhamnosidase)(N/A;ILS(16)_all_genes_c9;N/A)	An14g02920.Aspni5_41703(GH105;putative rhamnogalacturonyl hydrolase)(N/A;ILS(16)_all_genes_c9;N/A)						7.16333	3.96333	6.99	14.42	6.18667	13.5167	10.0867	10.3567	20.58	17.39	18.4833	15.95	16.605	9.39333	15.39	3.30333	6.49333	5.21	13.0367	17.415	19.46	25.37	11.0167
An08g08110	no clear annotation;	plant biomass degrading CAZy repressed on ILS at 9h-24h; plant biomass degrading CAZy induced at 6h-24h;	o/e to up-regulate IL-repressed CAZymes; o/e to up-regulate (and sustain longer) early and mid-peaking CAZy;	KMS(16)_all_genes_cluster 12;membership threshold >0.5;peak of expression for FPKM>10 at 3 h;551 genes	ILS(16)_all_genes_cluster 14;membership threshold >0.5;peak of expression for FPKM>10 at 3h; 441 genes	#N/A	none	ORF|Uncharacterized	Has domain(s) with predicted sequence-specific DNA binding RNA polymerase II transcription factor activity, zinc ion binding activity, role in regulation of transcription, DNA-templated and nucleus localization	PF00172_Zn_clus_Domain	#N/A	#N/A	#N/A	An01g10930.Aspni5_119858(GH31;putative alpha-glucosidase)(KMS(16)_all_genes_c1;ILS(16)_all_genes_c14;N/A)	An11g03120(GH43;putative endo-b-1,4-xylosidases)(KMS(16)_all_genes_c11;ILS(16)_all_genes_c14;N/A)	An15g03550.Aspni5_182100(GH43;putative alpha-L-arabinofuranosidase or endo-alpha-L-arabinanase )(N/A;ILS(16)_all_genes_c14;HTS(16)_all_genes_c11)	An01g06620.Aspni5_170172(GH78; putative alpha-L-rhamnosidase)(N/A;ILS(16)_all_genes_c14;N/A)										21.4533	17.9633	24.7233	26.94	65.63	46.8967	34.66	25.5567	39.6633	39.6567	43.63	37.565	40.145	59.2467	40.4833	16.1433	23.3067	21.66	39.74	37.06	37.8367	40.1533	39.66
An16g01390.Aspni5_130681	some similarity with amyR (polysaccharide regulator);	plant biomass degrading CAZy repressed on ILS at 9h-24h; plant biomass degrading CAZy induced at 6h-24h;	o/e to up-regulate IL-repressed CAZymes; o/e to up-regulate (and sustain longer) early and mid-peaking CAZy;	KMS(16)_all_genes_cluster 7;membership threshold >0.5;peak of expression for FPKM>10 at 3 h;544 genes	ILS(16)_all_genes_cluster 14;membership threshold >0.5;peak of expression for FPKM>10 at 3h; 441 genes	#N/A	none	ORF|Uncharacterized	Ortholog(s) have role in positive regulation of transcription from RNA polymerase II promoter, short-chain fatty acid catabolic process	PF00172_Zn_clus_Domain	PF04082_Fungal_trans_Domain	#N/A	#N/A	An02g00610.Aspni5_52111(GH2;putative beta-glucuronidase)(KMS(16)_all_genes_c7;ILS(16)_all_genes_c10;HTS(16)_all_genes_c13)	An03g05380(GH12;putative endo-b1,4-glucanase)(KMS(16)_all_genes_c7;ILS(16)_all_genes_c10;N/A)	An01g10930.Aspni5_119858(GH31;putative alpha-glucosidase)(KMS(16)_all_genes_c1;ILS(16)_all_genes_c14;N/A)	An11g03120(GH43;putative endo-b-1,4-xylosidases)(KMS(16)_all_genes_c11;ILS(16)_all_genes_c14;N/A)	An15g03550.Aspni5_182100(GH43;putative alpha-L-arabinofuranosidase or endo-alpha-L-arabinanase )(N/A;ILS(16)_all_genes_c14;HTS(16)_all_genes_c11)	An01g06620.Aspni5_170172(GH78; putative alpha-L-rhamnosidase)(N/A;ILS(16)_all_genes_c14;N/A)								3.11333	1.93	2.28333	10.41	15.9467	12.6167	9.28	10.8033	9.94667	10.42	11.0667	11.875	10.485	16.14	10.66	1.14667	2.51667	3.26	8.71667	9.29	11.5667	13.33	20.39
An11g00140	xlnR homologue;	plant biomass degrading CAZy repressed on ILS at 9h-24h; plant biomass degrading CAZy induced at 6h-24h;	o/e to up-regulate IL-repressed CAZymes; o/e to up-regulate (and sustain longer) early and mid-peaking CAZy;	KMS(16)_all_genes_cluster 15;membership threshold >0.5;peak of expression for FPKM>10 at 3 d;598 genes	ILS(16)_all_genes_cluster 13;membership threshold >0.5;peak of expression for FPKM>10 at 5d; 328 genes	#N/A	none	ORF|Uncharacterized	Has domain(s) with predicted DNA binding, zinc ion binding activity, role in transcription, DNA-templated and nucleus localization	#N/A	PF04082_Fungal_trans_Domain	#N/A	#N/A	An02g05260.Aspni5_206783(CBM21;putative starch binding module)(KMS(16)_all_genes_c15;ILS(16)_all_genes_c15;N/A)	An01g14600.Aspni5_171269(GH11;putative endo-1,4-beta-xylanase)(KMS(16)_all_genes_c4;ILS(16)_all_genes_c13;N/A)	An16g09090.Aspni5_45461(GH3;putative beta-hexosamidase)(KMS(16)_all_genes_c6;ILS(16)_all_genes_c13;HTS(16)_all_genes_c14)	An14g05490.Aspni5_134363(GH16;putaitve b-1,3-1,4 unspecific endo glucanase)(N/A;ILS(16)_all_genes_c13;N/A)										3.15667	2.78	1.86333	9.42	3.02333	5.11333	5.38	5.81333	10.2033	11.09	12.8467	13.655	14.655	3.75333	5.46	1.87	2.65	1.67	6.78667	10.605	17.18	18.7133	4.96667
An04g06290	no clear annotation; S. cerevisiae (ADR1) hit is carbon source responsive;	plant biomass degrading CAZy repressed on ILS at 9h-24h; plant biomass degrading CAZy induced at 6h-24h;	o/e to up-regulate IL-repressed CAZymes; o/e to up-regulate (and sustain longer) early and mid-peaking CAZy;	KMS(16)_all_genes_cluster 7;membership threshold >0.5;peak of expression for FPKM>10 at 3 h;544 genes	ILS(16)_all_genes_cluster 10;membership threshold >0.5;peak of expression for FPKM>10 at 3h; 478 genes	#N/A	none	ORF|Uncharacterized	Ortholog(s) have extracellular region localization	#N/A	PF04082_Fungal_trans_Domain	PF00096_zf-C2H2_Domain	#N/A	An02g00610.Aspni5_52111(GH2;putative beta-glucuronidase)(KMS(16)_all_genes_c7;ILS(16)_all_genes_c10;HTS(16)_all_genes_c13)	An03g05380(GH12;putative endo-b1,4-glucanase)(KMS(16)_all_genes_c7;ILS(16)_all_genes_c10;N/A)	An01g10350.Aspni5_46429(GH35;putative b-galactosidase)(KMS(16)_all_genes_c13;ILS(16)_all_genes_c10;HTS(16)_all_genes_c13)	An02g00610.Aspni5_52111(GH2;putative beta-glucuronidase)(KMS(16)_all_genes_c7;ILS(16)_all_genes_c10;HTS(16)_all_genes_c13)	An03g05380(GH12;putative endo-b1,4-glucanase)(KMS(16)_all_genes_c7;ILS(16)_all_genes_c10;N/A)	An14g01770.Aspni5_210981(GH3;putative b-glucosidase)(KMS(16)_all_genes_c8;ILS(16)_all_genes_c10;HTS(16)_all_genes_c13)								2.32333	4.32333	2.64667	3.925	27.8233	11.1233	12.7933	7.63333	8.14	8.03333	9.27333	7.17	12.605	16.04	8.92	1.74333	3.35333	3.97333	9.29667	7.915	8.39	7.92	6.52667
An11g06290.Aspni5_130791	xlrR homologue;	plant biomass degrading CAZy repressed on ILS at 9h-24h; plant biomass degrading CAZy induced at 6h-24h;	o/e to up-regulate IL-repressed CAZymes; o/e to up-regulate (and sustain longer) early and mid-peaking CAZy;	KMS(16)_all_genes_cluster 11;membership threshold >0.5;peak of expression for FPKM>10 at 6 h;226 genes	#N/A	HTS(16)_all_genes_cluster 12;membership threshold >0.5;peak of expression for FPKM>10 at 6h; 102 genes	none	ORF|Uncharacterized	Has domain(s) with predicted DNA binding, zinc ion binding activity, role in transcription, DNA-templated and nucleus localization	#N/A	PF04082_Fungal_trans_Domain	#N/A	#N/A	An04g03170.Aspni5_131747(GH1;putative beta-glucosidase)(KMS(16)_all_genes_c11;ILS(16)_all_genes_c5;HTS(16)_all_genes_c12)	An12g02540.Aspni5_43784(AA9;putative copper-dependent polysaccharide monooxygenases)(KMS(16)_all_genes_c11;N/A;HTS(16)_all_genes_c12)	An11g03120(GH43;putative endo-b-1,4-xylosidases)(KMS(16)_all_genes_c11;ILS(16)_all_genes_c14;N/A)	An07g07630.Aspni5_139037(GH3;putative b-glucosidase)(KMS(16)_all_genes_c11;N/A;N/A)	An08g05230.Aspni5_52688(AA9;putative copper-dependent polysaccharide monooxygenases)(KMS(16)_all_genes_c11;N/A;N/A)				An04g03170.Aspni5_131747(GH1;putative beta-glucosidase)(KMS(16)_all_genes_c11;ILS(16)_all_genes_c5;HTS(16)_all_genes_c12)	An12g02540.Aspni5_43784(AA9;putative copper-dependent polysaccharide monooxygenases)(KMS(16)_all_genes_c11;N/A;HTS(16)_all_genes_c12)	An02g02540(CE16;putative pectin acetyl esterase)(KMS(16)_all_genes_c9;N/A;HTS(16)_all_genes_c12)	An11g00200.Aspni5_179265(GH3;putative b-glucosidase)(N/A;ILS(16)_all_genes_c5;HTS(16)_all_genes_c12)	An11g00390.Aspni5_47780(PL4;putative rhamnogalacturonan lyase A)(N/A;N/A;HTS(16)_all_genes_c12)	3.16667	1.04667	4.63667	19.515	12.19	56.5833	33.69	17.97	26.71	30.4733	30.2133	32.87	32.415	14.03	36.93	3.51667	3.92667	12.58	23.87	21.8	26.3367	26.8833	15.92
An15g04220.Aspni5_131354	no clear annotation;	plant biomass degrading CAZy repressed on ILS at 9h-24h; plant biomass degrading CAZy induced at 6h-24h;	o/e to up-regulate IL-repressed CAZymes; o/e to up-regulate (and sustain longer) early and mid-peaking CAZy;	#N/A	ILS(16)_all_genes_cluster 9;membership threshold >0.5;peak of expression for FPKM>10 at 6h; 740 genes	#N/A	none	ORF|Uncharacterized	Has domain(s) with predicted DNA binding, zinc ion binding activity, role in transcription, DNA-templated and nucleus localization	#N/A	PF04082_Fungal_trans_Domain	#N/A	#N/A	An02g00140.Aspni5_174379(GH43;putative xylan 14-b-xylosidase)(KMS(16)_all_genes_c9;ILS(16)_all_genes_c9;N/A)	An16g02100.Aspni5_210716(GH5;putative endo-β-1,4-glucanase)(N/A;ILS(16)_all_genes_c9;HTS(16)_all_genes_c1)	An12g05700.Aspni5_131668(GH78;putative alpha-L-rhamnosidase)(N/A;ILS(16)_all_genes_c9;N/A)	An14g02920.Aspni5_41703(GH105;putative rhamnogalacturonyl hydrolase)(N/A;ILS(16)_all_genes_c9;N/A)										1.30333	0.306667	1.26	6.635	4.34667	12.65	6.86333	5.10333	12.5633	13.61	14.07	15.99	12.84	5.24333	11.3667	0.85	1.97333	3.01	10.3	12.025	15.47	14.5433	3.82
An07g01690.Aspni5_134257	no clear annotation;	plant biomass degrading CAZy repressed on ILS at 9h-24h; plant biomass degrading CAZy induced at 6h-24h;	o/e to up-regulate IL-repressed CAZymes; o/e to up-regulate (and sustain longer) early and mid-peaking CAZy;	#N/A	ILS(16)_all_genes_cluster 9;membership threshold >0.5;peak of expression for FPKM>10 at 6h; 740 genes	#N/A	none	ORF|Uncharacterized	Has domain(s) with predicted sequence-specific DNA binding RNA polymerase II transcription factor activity, zinc ion binding activity, role in regulation of transcription, DNA-templated and nucleus localization	PF00172_Zn_clus_Domain	#N/A	#N/A	#N/A	An02g00140.Aspni5_174379(GH43;putative xylan 14-b-xylosidase)(KMS(16)_all_genes_c9;ILS(16)_all_genes_c9;N/A)	An16g02100.Aspni5_210716(GH5;putative endo-β-1,4-glucanase)(N/A;ILS(16)_all_genes_c9;HTS(16)_all_genes_c1)	An12g05700.Aspni5_131668(GH78;putative alpha-L-rhamnosidase)(N/A;ILS(16)_all_genes_c9;N/A)	An14g02920.Aspni5_41703(GH105;putative rhamnogalacturonyl hydrolase)(N/A;ILS(16)_all_genes_c9;N/A)										4.91	3.61333	5.03667	6.37	9.91	13.1433	9.95	10.1967	13.73	14.64	15.3533	17.28	15.32	10.8733	13.4633	3.97667	4.55333	4.22667	10.7233	11.38	14.6867	16.3067	10.5567
An16g01020.Aspni5_183742	similarity to uncharcterised regulators;	plant biomass degrading CAZy repressed on ILS at 9h-24h; plant biomass degrading CAZy induced at 6h-24h; regulation of starvation genes;	o/e to up-regulate IL-repressed CAZymes; o/e to up-regulate (and sustain longer) early and mid-peaking CAZy;	KMS(16)_all_genes_cluster 5;membership threshold >0.5;peak of expression for FPKM>10 at 2 d;402 genes	ILS(16)_all_genes_cluster 9;membership threshold >0.5;peak of expression for FPKM>10 at 6h; 740 genes	#N/A	none	ORF|Uncharacterized	Has domain(s) with predicted DNA binding, protein kinase regulator activity, sequence-specific DNA binding RNA polymerase II transcription factor activity, zinc ion binding activity	PF00172_Zn_clus_Domain	PF04082_Fungal_trans_Domain	#N/A	#N/A	An02g13240.Aspni5_52452(GH13;putative alpha glucosidase not active on pnp-alpha-glucosidase)(KMS(16)_all_genes_c5;ILS(16)_all_genes_c1;N/A)	An01g04560.Aspni5_125000(GH16;putative non-specific b-1,3-glucanase)(KMS(16)_all_genes_c5;ILS(16)_all_genes_c1;N/A)	An02g10550.Aspni5_197735(GH43;Putative endo-arabinanase C)(KMS(16)_all_genes_c5;ILS(16)_all_genes_c15;N/A)	An01g14650.Aspni5_172236(GH28;putative exo-rhamnogalacturonase A)(KMS(16)_all_genes_c5;N/A;N/A)	An02g00140.Aspni5_174379(GH43;putative xylan 14-b-xylosidase)(KMS(16)_all_genes_c9;ILS(16)_all_genes_c9;N/A)	An16g02100.Aspni5_210716(GH5;putative endo-β-1,4-glucanase)(N/A;ILS(16)_all_genes_c9;HTS(16)_all_genes_c1)	An12g05700.Aspni5_131668(GH78;putative alpha-L-rhamnosidase)(N/A;ILS(16)_all_genes_c9;N/A)	An14g02920.Aspni5_41703(GH105;putative rhamnogalacturonyl hydrolase)(N/A;ILS(16)_all_genes_c9;N/A)						2.37667	2.25667	2.13667	12.725	8.04667	14.5	7.58667	7.19	18.8767	20.2133	19.1033	17.54	16.875	8.17	14.2667	1.80667	5.11	5.53	17.1967	18.205	17.2133	17.9567	4.53
An03g04760.Aspni5_44470	related to but not clrB;	plant biomass degrading CAZy repressed on ILS at 9h-24h; plant biomass degrading CAZy induced at 6h-24h; regulation of starvation genes;	o/e to up-regulate IL-repressed CAZymes; o/e to up-regulate (and sustain longer) early and mid-peaking CAZy;	KMS(16)_all_genes_cluster 16;membership threshold >0.5;peak of expression for FPKM>10 at 2 d;471 genes	ILS(16)_all_genes_cluster 9;membership threshold >0.5;peak of expression for FPKM>10 at 6h; 740 genes	#N/A	none	ORF|Uncharacterized	Ortholog(s) have nucleus localization	#N/A	PF04082_Fungal_trans_Domain	#N/A	#N/A	An02g00140.Aspni5_174379(GH43;putative xylan 14-b-xylosidase)(KMS(16)_all_genes_c9;ILS(16)_all_genes_c9;N/A)	An16g02100.Aspni5_210716(GH5;putative endo-β-1,4-glucanase)(N/A;ILS(16)_all_genes_c9;HTS(16)_all_genes_c1)	An12g05700.Aspni5_131668(GH78;putative alpha-L-rhamnosidase)(N/A;ILS(16)_all_genes_c9;N/A)	An14g02920.Aspni5_41703(GH105;putative rhamnogalacturonyl hydrolase)(N/A;ILS(16)_all_genes_c9;N/A)										6.02667	4.29333	7.22	24.135	21.65	22.7733	18.2	17.48	22.7567	25.53	24.68	27.825	25.58	17.17	21.66	3	5.80333	5.69667	24.7433	28.52	33.0067	31.36	22.2533
An03g01480.Aspni5_194111	no clear annotation;	plant biomass degrading CAZy repressed on ILS at 9h-24h; plant biomass degrading CAZy induced at 6h-24h; regulation of starvation genes;	o/e to up-regulate IL-repressed CAZymes; o/e to up-regulate (and sustain longer) early and mid-peaking CAZy;	KMS(16)_all_genes_cluster 15;membership threshold >0.5;peak of expression for FPKM>10 at 3 d;598 genes	#N/A	HTS(16)_all_genes_cluster 3;membership threshold >0.5;peak of expression for FPKM>10 at 6h; 32 genes	none	ORF|Uncharacterized	Has domain(s) with predicted DNA binding, nucleic acid binding, zinc ion binding activity, role in transcription, DNA-templated and nucleus localization	#N/A	PF04082_Fungal_trans_Domain	PF00096_zf-C2H2_Domain	#N/A	An02g05260.Aspni5_206783(CBM21;putative starch binding module)(KMS(16)_all_genes_c15;ILS(16)_all_genes_c15;N/A)													2.13	1.06	2.94333	16.445	7.97333	14.2233	6.98333	7.55	19.7033	30.99	45.8067	33.9	23.445	7.40667	10.12	1.04	2.11667	6.28	14.0667	16.8	22.1867	27.7933	10.96
An09g04860.Aspni5_120145	possibly proline; ILS specific induction;	plant biomass degrading CAZy specifically induced (or higher) on ILS;	o/e to upregulate (and sustain longer) non-IL repressed CAZymes;	#N/A	ILS(16)_all_genes_cluster 15;membership threshold >0.5;peak of expression for FPKM>10 at 5d; 773 genes	#N/A	none	ORF|Uncharacterized	Ortholog(s) have nucleic acid binding transcription factor activity	#N/A	PF04082_Fungal_trans_Domain	#N/A	#N/A	An02g05260.Aspni5_206783(CBM21;putative starch binding module)(KMS(16)_all_genes_c15;ILS(16)_all_genes_c15;N/A)	An02g10550.Aspni5_197735(GH43;Putative endo-arabinanase C)(KMS(16)_all_genes_c5;ILS(16)_all_genes_c15;N/A)	An14g01620.Aspni5_41596(GH79;putative-b-glucuronidase)(KMS(16)_all_genes_c9;ILS(16)_all_genes_c15;N/A)	An02g07590.Aspni5_120104(GH3;putative Aminoglycoside N-acetyltransferases)(N/A;ILS(16)_all_genes_c15;HTS(16)_all_genes_c1)	An02g01400.Aspni5_134398(GH43;Putative endo-arabinanase B)(N/A;ILS(16)_all_genes_c15;N/A)									2.03667	4.49	1.92667	2.245	4.12333	2.81333	4.88	4.49	4.79667	5.11667	6.82333	5.835	8.9	16.5667	32.3867	23.42	28.8467	15.6867	43.6533	48.815	53.7833	54.1133	5.54667
An14g05670.Aspni5_41900	no clear annotation;	plant biomass degrading CAZy specifically induced (or higher) on KMS;	o/e to up-regulate KMS-specifically induced CAZymes;	#N/A	ILS(16)_all_genes_cluster 4;membership threshold >0.5;peak of expression for FPKM>10 at 3h; 250 genes	#N/A	none	ORF|Uncharacterized	Has domain(s) with predicted sequence-specific DNA binding RNA polymerase II transcription factor activity, zinc ion binding activity, role in regulation of transcription, DNA-templated and nucleus localization	PF00172_Zn_clus_Domain	#N/A	#N/A	#N/A	An03g05330.Aspni5_44520(GH3;putative b-glucosidase)(KMS(16)_all_genes_c1;ILS(16)_all_genes_c4;N/A)													56.8733	49.0533	35.1033	12.895	145.373	111.667	236.89	83.2833	71.56	21.8033	24.6167	23.435	26.495	66.6267	94.07	42.9833	61.99	50.05	34.6133	18.72	18.4633	20.3033	89.73
Aspni5_41246	no clear annotation;	plant biomass degrading CAZy that are not repressed on ILS at 9h-24h; plant biomass degrading CAZy induced at 6h-24h;	o/e to up-regulate (and sustain longer) early and mid-peaking CAZy; o/e to upregulate (and sustain longer) non-IL repressed CAZymes;	KMS(16)_all_genes_cluster 7;membership threshold >0.5;peak of expression for FPKM>10 at 3 h;544 genes	ILS(16)_all_genes_cluster 7;membership threshold >0.5;peak of expression for FPKM>10 at 24h; 497 genes	#N/A	#N/A	#N/A	#N/A	#N/A	PF04082_Fungal_trans_Domain	#N/A	#N/A	An02g00610.Aspni5_52111(GH2;putative beta-glucuronidase)(KMS(16)_all_genes_c7;ILS(16)_all_genes_c10;HTS(16)_all_genes_c13)	An03g05380(GH12;putative endo-b1,4-glucanase)(KMS(16)_all_genes_c7;ILS(16)_all_genes_c10;N/A)	An03g01050.Aspni5_194447(GH5;putative endo-β-1,6-galactanase)(KMS(16)_all_genes_c13;ILS(16)_all_genes_c7;N/A)	An09g03300.Aspni5_43342(GH31;Putative alpha-xylosidase)(N/A;ILS(16)_all_genes_c7;N/A)	An16g06800.Aspni5_214608(GH5,CBM1;putative endo-glucanase)(N/A;ILS(16)_all_genes_c7;N/A)									4.66667	10.7667	10.81	2.645	12.79	4.40667	3.66667	2.03	2.01333	2.96333	2.52667	5.14	3.495	3.55	4.54	4.58	9.68333	10.1133	1.98	2.44	3.15667	3.08667	8.75
An05g01680.Aspni5_43903	no clear annotation; almost HTS specific;	stress response to conditions in HTS cultures that reduces viability;	o/e to up-regulate genes for improved viability on HTS;	#N/A	ILS(16)_all_genes_cluster 15;membership threshold >0.5;peak of expression for FPKM>10 at 5d; 773 genes	#N/A	none	ORF|Uncharacterized	Has domain(s) with predicted DNA binding, zinc ion binding activity, role in transcription, DNA-templated and nucleus localization	#N/A	PF04082_Fungal_trans_Domain	#N/A	#N/A	An02g05260.Aspni5_206783(CBM21;putative starch binding module)(KMS(16)_all_genes_c15;ILS(16)_all_genes_c15;N/A)	An02g10550.Aspni5_197735(GH43;Putative endo-arabinanase C)(KMS(16)_all_genes_c5;ILS(16)_all_genes_c15;N/A)	An14g01620.Aspni5_41596(GH79;putative-b-glucuronidase)(KMS(16)_all_genes_c9;ILS(16)_all_genes_c15;N/A)	An02g07590.Aspni5_120104(GH3;putative Aminoglycoside N-acetyltransferases)(N/A;ILS(16)_all_genes_c15;HTS(16)_all_genes_c1)	An02g01400.Aspni5_134398(GH43;Putative endo-arabinanase B)(N/A;ILS(16)_all_genes_c15;N/A)									1.23667	0.576667	0.74	1.71	4.74333	5.34	7.3	9.73667	17.9667	18.0067	19.2967	15.875	22.775	2.48	4.6	2.53667	3.21333	3.95667	9.27667	8.32	10.0767	12.39	23.8733
An16g00980.Aspni5_41387	no clear annotation; HTS specific;	stress response to conditions in HTS cultures that reduces viabIlity;	o/e to up-regulate genes for improved viability on HTS;	#N/A	#N/A	HTS(16)_all_genes_cluster 6;membership threshold >0.5;peak of expression for FPKM>10 at 3h; 172 genes	none	ORF|Uncharacterized	Has domain(s) with predicted sequence-specific DNA binding RNA polymerase II transcription factor activity, zinc ion binding activity, role in regulation of transcription, DNA-templated and nucleus localization	PF00172_Zn_clus_Domain	#N/A	#N/A	#N/A	An08g01710.Aspni5_38549(GH51;putative a-L-arabinofuranosidase C)(KMS(16)_all_genes_c13;N/A;HTS(16)_all_genes_c6)													2.80333	2.66333	2.23	3.18	4.41667	4.08667	3.42333	3.18	3.48667	3.8	5.46333	5.53	6.17	4.00667	4.22	2.22	2.60667	1.86333	2.16	3.51	5.41333	5.89333	13.0567
[truncated: 31 more columns]
