# Supplementary material for: Expression of Aspergillus niger CAZymes is determined by compositional changes in wheat straw generated by hydrothermal or ionic liquid pretreatments
Source: Biotechnol Biofuels. 2017 Feb 7;10:35. doi: 10.1186/s13068-017-0700-9 (PMC5294722; doi:10.1186/s13068-017-0700-9)
Supplement: Supplementary file 13 — Additional file 13: Table S10. CAZy, transcription factor and sugar transporter content of MFuzz clusters from the ILS time-course. File with lists of genes from each cluster from the ILS time-course of all genes from the categories of CAZy, Pfam for sugar transporters and Pfam for transcription factors that met selection criteria. Only genes strongly associated with a cluster’s predominant expression profile (membership value > 0.5 as well as an FPKM > 10 at the cluster’s expression peak) were selected which led to the capture of between a half and a third of each category. [file 13068_2017_700_MOESM13_ESM.xlsx]

## Sheet: Summary
ILS(16)	membership threshold >	time selected as peak to select for > 10 FPKM	number of genes
cluster 1	0.5	3d	654 genes
cluster 2	0.5	12h	223 genes
cluster 3	0.5	9h	397 genes
cluster 4	0.5	3h	250 genes
cluster 5	0.5	6h	137 genes
cluster 6	0.5	2d	198 genes
cluster 7	0.5	24h	497 genes
cluster 8	0.5	4d	12 genes
cluster 9	0.5	6h	740 genes
cluster 10	0.5	3h	478 genes
cluster 11	0.5	24h	345 genes
cluster 12	0.5	12h	171 genes
cluster 13	0.5	5d	328 genes
cluster 14	0.5	3h	441 genes
cluster 15	0.5	5d	773 genes
cluster 16	0.5	6h	229 genes
sum of genes in each category

## Sheet: ILS(16)-all_clusters
combined_identifiers	cluster number where cluster membership threshold for gene >0.5 and FPKM > 10 at indicated peak in expressin (total number of genes)	SignalP (Braaksma et al., 2010)	cluster number from ILS MFuzz clustering of all genes	MEM_SCORE_CLUSTER_1	MEM_SCORE_CLUSTER_2	MEM_SCORE_CLUSTER_3	MEM_SCORE_CLUSTER_4	MEM_SCORE_CLUSTER_5	MEM_SCORE_CLUSTER_6	MEM_SCORE_CLUSTER_7	MEM_SCORE_CLUSTER_8	MEM_SCORE_CLUSTER_9	MEM_SCORE_CLUSTER_10	MEM_SCORE_CLUSTER_11	MEM_SCORE_CLUSTER_12	MEM_SCORE_CLUSTER_13	MEM_SCORE_CLUSTER_14	MEM_SCORE_CLUSTER_15	MEM_SCORE_CLUSTER_16	Gene_name (A_niger_CBS_513_88_version_s01-m06-r19_chromosomal_feature)	Feature type (characterisation?) (A_niger_CBS_513_88_version_s01-m06-r19_chromosomal_feature)	Description (A_niger_CBS_513_88_version_s01-m06-r19_chromosomal_feature)	CAZy family (Feb 2015)	PF00083_Sugar_tr_Family	PF00172_Zn_clus_Domain
An01g13910.Aspni5_172795	ILS(16)_all_genes_cluster 1;membership threshold >0.5;peak of expression for FPKM>10 at 3d; 654 genes	#N/A	1	0.946895	0.001999	2.88e-05	2.16e-05	6.88e-05	0.008809	2.39e-05	0.001109	0.004951	4.26e-05	6.59e-05	6.66e-05	0.001897	0.000374	0.032041	0.001606	none	ORF|Uncharacterized	Has domain(s) with predicted integral component of membrane localization	#N/A	#N/A	#N/A
An04g05340	ILS(16)_all_genes_cluster 1;membership threshold >0.5;peak of expression for FPKM>10 at 3d; 654 genes	#N/A	1	0.706563	0.006934	0.000448	0.00026	0.001126	0.200754	0.000253	0.009081	0.017782	0.000438	0.000533	0.000716	0.005563	0.002619	0.042043	0.004886	none	ORF|Uncharacterized	Protein of unknown function	#N/A	#N/A	#N/A
An06g02510.Aspni5_177290	#N/A	#N/A	1	0.467059	0.003367	0.000102	9.71e-05	0.000571	0.011213	8.08e-05	0.007822	0.143286	0.000239	0.000239	0.000176	0.022962	0.004156	0.328048	0.01058	none	ORF|Uncharacterized	Has domain(s) with predicted role in transmembrane transport and integral component of membrane localization	#N/A	#N/A	#N/A
Aspni5_49696	#N/A	#N/A	1	0.305125	0.009389	0.000265	0.000576	0.002472	0.033363	0.000335	0.010724	0.226872	0.002678	0.001154	0.000636	0.012661	0.061876	0.073616	0.258257	#N/A	#N/A	#N/A	#N/A	#N/A	#N/A
Aspni5_42197	ILS(16)_all_genes_cluster 1;membership threshold >0.5;peak of expression for FPKM>10 at 3d; 654 genes	#N/A	1	0.714848	0.003159	5.77e-05	4.63e-05	0.000151	0.002068	4.36e-05	0.005148	0.019332	9.96e-05	0.000113	0.000114	0.007285	0.001182	0.24136	0.004991	#N/A	#N/A	#N/A	#N/A	#N/A	#N/A
An11g01920	#N/A	#N/A	1	0.473493	0.127767	0.002898	0.001828	0.004899	0.042667	0.002357	0.03719	0.049667	0.002521	0.005149	0.007157	0.031173	0.011568	0.148891	0.050776	none	ORF|Uncharacterized	Protein of unknown function	#N/A	#N/A	#N/A
An14g01180.Aspni5_41556	ILS(16)_all_genes_cluster 1;membership threshold >0.5;peak of expression for FPKM>10 at 3d; 654 genes	#N/A	1	0.921171	0.003183	4.14e-05	3.82e-05	0.000168	0.025504	4.12e-05	0.002042	0.010259	7.98e-05	0.000133	0.000103	0.002239	0.000773	0.030342	0.003882	none	ORF|Uncharacterized	Ortholog of Aspergillus tubingensis : Asptu1_0049511, Aspergillus brasiliensis : Aspbr1_0070444, Aspergillus wentii : Aspwe1_0310386 and Aspergillus niger ATCC 1015 : 41556-mRNA	#N/A	#N/A	#N/A
An04g00730.Aspni5_44312	#N/A	#N/A	1	0.606448	0.000634	1.69e-05	1.34e-05	5.4e-05	0.001355	1.14e-05	0.002219	0.018252	3.11e-05	2.8e-05	3.17e-05	0.004607	0.000485	0.364537	0.001276	none	ORF|Uncharacterized	Ortholog of Aspergillus tubingensis : Asptu1_0046977, Aspergillus kawachii : Aspka1_0172790, Aspergillus acidus : Aspfo1_0059564 and Aspergillus wentii : Aspwe1_0036387	#N/A	#N/A	#N/A
An12g07980	#N/A	#N/A	1	0.492125	0.110029	0.000965	0.000857	0.00359	0.066337	0.001045	0.050396	0.054519	0.001358	0.002281	0.005081	0.019665	0.008681	0.126047	0.057024	none	ORF|Uncharacterized	Protein of unknown function	#N/A	#N/A	#N/A
An08g02750	#N/A	#N/A	1	0.231977	0.101293	0.004055	0.002673	0.004151	0.088832	0.002988	0.223916	0.054532	0.003908	0.004448	0.016204	0.04973	0.016067	0.151572	0.043653	none	ORF|Uncharacterized	Protein of unknown function	#N/A	#N/A	#N/A
An09g06550.Aspni5_50019	ILS(16)_all_genes_cluster 1;membership threshold >0.5;peak of expression for FPKM>10 at 3d; 654 genes	#N/A	1	0.588747	0.003743	4.7e-05	3.79e-05	0.000168	0.003915	3.98e-05	0.009462	0.02567	7.63e-05	0.000111	0.000113	0.009429	0.000969	0.352691	0.004779	none	ORF|Uncharacterized	Ortholog(s) have cytosol, nucleus localization	#N/A	#N/A	#N/A
An14g03120	ILS(16)_all_genes_cluster 1;membership threshold >0.5;peak of expression for FPKM>10 at 3d; 654 genes	#N/A	1	0.546797	0.000428	1.01e-05	9.67e-06	4.9e-05	0.000683	7.5e-06	0.001693	0.041451	2.51e-05	1.87e-05	2.12e-05	0.003099	0.000547	0.403482	0.00168	none	ORF|Uncharacterized	Ortholog of Aspergillus brasiliensis : Aspbr1_0224665 and Aspergillus acidus : Aspfo1_0062422	#N/A	#N/A	#N/A
An03g00700	#N/A	#N/A	1	0.184448	0.041371	0.02286	0.023458	0.023785	0.116465	0.010491	0.156765	0.07647	0.048509	0.014579	0.018443	0.036848	0.083142	0.083131	0.059235	none	ORF|Uncharacterized	Protein of unknown function	#N/A	#N/A	#N/A
An05g00190.Aspni5_186631	ILS(16)_all_genes_cluster 1;membership threshold >0.5;peak of expression for FPKM>10 at 3d; 654 genes	#N/A	1	0.536425	0.001133	2.12e-05	1.9e-05	8.08e-05	0.000884	1.59e-05	0.003263	0.027164	4.48e-05	3.83e-05	4.86e-05	0.004835	0.000758	0.422174	0.003094	none	ORF|Uncharacterized	Ortholog(s) have cytosol, nucleus localization	#N/A	#N/A	#N/A
An07g01030.Aspni5_181201	#N/A	SignalP (Braaksma et al 2010)	1	0.809176	0.017317	0.000505	0.000413	0.001241	0.033317	0.000405	0.007497	0.027592	0.000802	0.001048	0.000973	0.008763	0.00507	0.068189	0.017692	none	ORF|Uncharacterized	Putative polyketide synthase (PKS), encoded in a predicted secondary metabolite gene cluster	#N/A	#N/A	#N/A
An07g00100.Aspni5_181662	ILS(16)_all_genes_cluster 1;membership threshold >0.5;peak of expression for FPKM>10 at 3d; 654 genes	#N/A	1	0.604409	0.038798	0.001137	0.000952	0.002651	0.024744	0.000918	0.043377	0.054242	0.001782	0.002218	0.002326	0.021249	0.011447	0.148935	0.040815	none	ORF|Uncharacterized	Putative amidase/acetamidase	#N/A	#N/A	#N/A
An18g00320.Aspni5_187909	#N/A	#N/A	1	0.632458	0.002934	4.94e-05	6.86e-05	0.000234	0.004411	5.06e-05	0.003064	0.12113	0.000231	0.000157	0.000116	0.009212	0.005355	0.185469	0.035061	none	ORF|Uncharacterized	Has domain(s) with predicted sequence-specific DNA binding RNA polymerase II transcription factor activity, zinc ion binding activity, role in regulation of transcription, DNA-templated and nucleus localization	#N/A	#N/A	PF00172_Zn_clus_Domain
Aspni5_47772	#N/A	#N/A	1	0.882348	0.000667	1.17e-05	1.2e-05	6.51e-05	0.001739	1.03e-05	0.000569	0.026948	3.08e-05	3.04e-05	2.54e-05	0.002335	0.000564	0.081989	0.002656	#N/A	#N/A	#N/A	#N/A	#N/A	#N/A
An14g06720.Aspni5_185165	#N/A	#N/A	1	0.225518	0.094242	0.002389	0.002424	0.012644	0.088931	0.002203	0.040114	0.142745	0.004076	0.003313	0.016583	0.058949	0.02803	0.164267	0.113572	none	ORF|Uncharacterized	Protein of unknown function	#N/A	#N/A	#N/A
An15g05630.Aspni5_139302	#N/A	#N/A	1	0.981069	6.68e-05	1.42e-06	1.25e-06	5.4e-06	0.000146	1.06e-06	0.000103	0.00169	3.02e-06	2.8e-06	2.83e-06	0.000235	4.74e-05	0.016461	0.000164	none	ORF|Uncharacterized	Ortholog of A. nidulans FGSC A4 : AN8468, AN2021, A. fumigatus Af293 : Afu7g00550 and A. niger CBS 513.88 : An11g03460, An11g07530, An04g03850, An09g00640	#N/A	#N/A	#N/A
An16g02890.Aspni5_183577	ILS(16)_all_genes_cluster 1;membership threshold >0.5;peak of expression for FPKM>10 at 3d; 654 genes	#N/A	1	0.629276	0.015814	0.000543	0.0006	0.003796	0.229388	0.000547	0.00769	0.034426	0.001241	0.001675	0.00116	0.005673	0.007719	0.035805	0.024645	none	ORF|Uncharacterized	Adenosine deaminase	#N/A	#N/A	#N/A
An13g03660.Aspni5_44920	#N/A	#N/A	1	0.679576	0.023555	0.000467	0.000423	0.001277	0.025327	0.000393	0.042578	0.045348	0.00085	0.000832	0.001478	0.013463	0.006751	0.131181	0.0265	none	ORF|Uncharacterized	Protein of unknown function	#N/A	#N/A	#N/A
Aspni5_43156	ILS(16)_all_genes_cluster 1;membership threshold >0.5;peak of expression for FPKM>10 at 3d; 654 genes	#N/A	1	0.518577	0.078783	0.001442	0.001326	0.003755	0.081853	0.001334	0.031143	0.05898	0.002321	0.002416	0.006906	0.020987	0.013035	0.117612	0.059527	#N/A	#N/A	#N/A	#N/A	#N/A	#N/A
An02g02290.Aspni5_52149	#N/A	#N/A	1	0.719685	0.02686	0.000234	0.000251	0.001056	0.049519	0.000309	0.008607	0.040274	0.000521	0.001554	0.000519	0.01196	0.004546	0.095174	0.038931	none	ORF|Uncharacterized	1-pyrroline-5-carboxylate dehydrogenase	#N/A	#N/A	#N/A
An04g04720.Aspni5_190884	#N/A	#N/A	1	0.454405	0.018256	0.000444	0.000803	0.002327	0.070289	0.000595	0.012785	0.120062	0.00298	0.002625	0.000889	0.017722	0.034648	0.092642	0.168527	none	ORF|Uncharacterized	Cystathionine gamma-lyase	#N/A	#N/A	#N/A
An14g01680.Aspni5_132915	ILS(16)_all_genes_cluster 1;membership threshold >0.5;peak of expression for FPKM>10 at 3d; 654 genes	#N/A	1	0.510419	0.000661	2.11e-05	2.5e-05	0.00016	0.001596	1.64e-05	0.001437	0.291686	7.88e-05	4.29e-05	4.05e-05	0.004909	0.002475	0.180702	0.005731	none	ORF|Uncharacterized	Has domain(s) with predicted role in transmembrane transport and integral component of membrane localization	#N/A	#N/A	#N/A
An07g00110.Aspni5_40267	ILS(16)_all_genes_cluster 1;membership threshold >0.5;peak of expression for FPKM>10 at 3d; 654 genes	#N/A	1	0.842091	0.002661	7.1e-05	7.85e-05	0.000252	0.019343	6.41e-05	0.004375	0.035782	0.000224	0.000205	0.00013	0.005966	0.002971	0.077383	0.008404	none	ORF|Uncharacterized	Ortholog of Aspergillus tubingensis : Asptu1_0036544, Aspergillus brasiliensis : Aspbr1_0049174 and Aspergillus niger ATCC 1015 : 40267-mRNA	#N/A	#N/A	#N/A
An08g07560	ILS(16)_all_genes_cluster 1;membership threshold >0.5;peak of expression for FPKM>10 at 3d; 654 genes	#N/A	1	0.582349	0.003641	6.37e-05	8.84e-05	0.000534	0.010327	6.87e-05	0.005266	0.204652	0.00027	0.000235	0.00015	0.009375	0.006302	0.140161	0.036516	none	ORF|Uncharacterized	Has domain(s) with predicted nucleic acid binding, zinc ion binding activity	#N/A	#N/A	#N/A
An03g00580.Aspni5_194565	ILS(16)_all_genes_cluster 1;membership threshold >0.5;peak of expression for FPKM>10 at 3d; 654 genes	#N/A	1	0.959317	0.000957	2.88e-05	2.29e-05	8.02e-05	0.015458	2.14e-05	0.001423	0.004602	4.93e-05	5.62e-05	5.42e-05	0.001073	0.000436	0.015309	0.001112	none	ORF|Uncharacterized	Has domain(s) with predicted electron carrier activity, heme binding, iron ion binding, oxidoreductase activity, acting on paired donors, with incorporation or reduction of molecular oxygen activity and role in oxidation-reduction process	#N/A	#N/A	#N/A
Aspni5_175712	#N/A	#N/A	1	0.412951	0.001246	5.56e-05	6.15e-05	0.000512	0.003605	3.82e-05	0.004116	0.381321	0.000181	8.63e-05	0.000107	0.008264	0.005134	0.174493	0.007827	#N/A	#N/A	#N/A	#N/A	#N/A	#N/A
Aspni5_39381	ILS(16)_all_genes_cluster 1;membership threshold >0.5;peak of expression for FPKM>10 at 3d; 654 genes	#N/A	1	0.885797	0.003189	8.75e-05	6.83e-05	0.000206	0.004497	6.15e-05	0.004265	0.01434	0.000147	0.000151	0.00016	0.004459	0.001401	0.076842	0.004328	#N/A	#N/A	#N/A	#N/A	#N/A	#N/A
An09g04690.Aspni5_188714	#N/A	#N/A	1	0.492449	0.00177	5.85e-05	7.57e-05	0.00041	0.005481	4.61e-05	0.005951	0.307179	0.000251	0.000102	0.000148	0.007805	0.007284	0.156311	0.014678	none	ORF|Uncharacterized	Ortholog of A. fumigatus Af293 : Afu1g17280, A. niger CBS 513.88 : An04g08290, An09g01490, A. oryzae RIB40 : AO090701000484, AO090009000441 and Neosartorya fischeri NRRL 181 : NFIA_008090	#N/A	#N/A	#N/A
An14g07240	ILS(16)_all_genes_cluster 1;membership threshold >0.5;peak of expression for FPKM>10 at 3d; 654 genes	#N/A	1	0.687061	0.014553	0.000246	0.000297	0.001	0.135159	0.000301	0.006216	0.040786	0.00074	0.001311	0.000506	0.009319	0.006315	0.063521	0.032669	none	ORF|Uncharacterized	Protein of unknown function	#N/A	#N/A	#N/A
An02g13060	#N/A	#N/A	1	0.550928	0.126401	0.000796	0.000614	0.001808	0.047302	0.001036	0.02964	0.03213	0.000946	0.005565	0.001612	0.022241	0.005333	0.132912	0.040737	none	ORF|Uncharacterized	Ortholog of Aspergillus tubingensis : Asptu1_0118509 and Aspergillus acidus : Aspfo1_0057806	#N/A	#N/A	#N/A
An06g01860	ILS(16)_all_genes_cluster 1;membership threshold >0.5;peak of expression for FPKM>10 at 3d; 654 genes	SignalP (Braaksma et al 2010)	1	0.946745	0.000567	2e-05	1.79e-05	8.12e-05	0.004855	1.37e-05	0.000643	0.013216	4.49e-05	3.15e-05	3.99e-05	0.001584	0.00062	0.030163	0.001358	none	ORF|Uncharacterized	Ortholog of A. nidulans FGSC A4 : AN10454, A. fumigatus Af293 : Afu6g12650, A. oryzae RIB40 : AO090003000382, Neosartorya fischeri NRRL 181 : NFIA_058610 and Aspergillus wentii : Aspwe1_0033674	#N/A	#N/A	#N/A
An12g01650.Aspni5_43712	ILS(16)_all_genes_cluster 1;membership threshold >0.5;peak of expression for FPKM>10 at 3d; 654 genes	#N/A	1	0.652381	0.003158	0.000168	0.000139	0.000558	0.300431	0.000119	0.00241	0.01228	0.000298	0.000291	0.000288	0.002478	0.002005	0.019098	0.003897	none	ORF|Uncharacterized	Protein of unknown function	#N/A	#N/A	#N/A
Aspni5_42411	#N/A	#N/A	1	0.29593	0.250739	0.002193	0.00148	0.004277	0.167287	0.002296	0.02674	0.040635	0.001883	0.004199	0.015161	0.02776	0.008292	0.103779	0.047349	#N/A	#N/A	#N/A	#N/A	#N/A	#N/A
An12g00980.Aspni5_43663	#N/A	#N/A	1	0.919078	0.001057	4.36e-05	4.16e-05	0.00017	0.040582	3.26e-05	0.001527	0.012287	0.000107	8.55e-05	7.75e-05	0.001686	0.00115	0.019865	0.002209	none	ORF|Uncharacterized	Ortholog of A. nidulans FGSC A4 : AN10390, AN3286, A. fumigatus Af293 : Afu4g01280, Afu5g00830, A. niger CBS 513.88 : An11g04090, An06g00150 and A. oryzae RIB40 : AO090138000050, AO090010000179	#N/A	#N/A	#N/A
An02g03810	#N/A	#N/A	1	0.238836	0.056475	0.014311	0.008366	0.026044	0.17411	0.008223	0.195556	0.057206	0.010469	0.018111	0.011936	0.029917	0.028004	0.083492	0.038944	none	ORF|Uncharacterized	Protein of unknown function	#N/A	#N/A	#N/A
An13g04070.Aspni5_125140	#N/A	#N/A	1	0.410946	0.00962	0.000788	0.001116	0.014196	0.116151	0.000643	0.013747	0.230323	0.003445	0.001814	0.00115	0.01757	0.046304	0.08221	0.049975	none	ORF|Uncharacterized	Ortholog of A. nidulans FGSC A4 : AN10294, AN2597, AN10912, A. fumigatus Af293 : Afu5g00950, Afu5g09890, Afu8g00980 and A. niger CBS 513.88 : An15g05100, An14g07040	#N/A	#N/A	#N/A
An04g03690.Aspni5_190859	#N/A	SignalP (Braaksma et al 2010)	1	0.342555	0.087651	0.002642	0.001737	0.00435	0.038809	0.001925	0.018551	0.082285	0.002747	0.003869	0.006032	0.081661	0.015717	0.248542	0.060927	none	ORF|Uncharacterized	Ortholog(s) have oligopeptide-transporting ATPase activity and role in cellular response to nitrogen starvation, cellular response to pheromone, peptide pheromone export involved in conjugation with cellular fusion	#N/A	#N/A	#N/A
An02g11730	#N/A	#N/A	1	0.438369	0.053464	0.001331	0.001	0.003619	0.01856	0.000977	0.025128	0.085001	0.001705	0.001925	0.003489	0.044262	0.012735	0.254355	0.05408	none	ORF|Uncharacterized	Protein of unknown function	#N/A	#N/A	#N/A
An02g08790	#N/A	#N/A	1	0.704267	0.00038	1.06e-05	1.16e-05	5.12e-05	0.000838	8.17e-06	0.001112	0.066277	3.57e-05	2.15e-05	2.03e-05	0.00294	0.000929	0.220713	0.002384	none	ORF|Uncharacterized	Ortholog of Aspergillus tubingensis : Asptu1_0041646, Aspergillus kawachii : Aspka1_0174870, Aspergillus acidus : Aspfo1_0216082 and Aspergillus versicolor : Aspve1_0036829	#N/A	#N/A	#N/A
An08g09430.Aspni5_176395	ILS(16)_all_genes_cluster 1;membership threshold >0.5;peak of expression for FPKM>10 at 3d; 654 genes	SignalP (Braaksma et al 2010)	1	0.602723	0.000644	2.18e-05	2.25e-05	0.00015	0.001881	1.55e-05	0.001428	0.17413	6.37e-05	3.74e-05	4.26e-05	0.005053	0.001642	0.208654	0.003491	none	ORF|Uncharacterized	Has domain(s) with predicted catalytic activity and role in nucleoside metabolic process	#N/A	#N/A	#N/A
Aspni5_215121	ILS(16)_all_genes_cluster 1;membership threshold >0.5;peak of expression for FPKM>10 at 3d; 654 genes	#N/A	1	0.901822	0.001928	5.9e-05	4.85e-05	0.00018	0.029153	4.42e-05	0.001664	0.014333	0.000109	0.000118	0.000109	0.003523	0.001095	0.04299	0.002825	#N/A	#N/A	#N/A	#N/A	#N/A	#N/A
An16g00210.Aspni5_41431	#N/A	#N/A	1	0.608318	0.006988	0.000395	0.000365	0.002028	0.267693	0.000272	0.00792	0.039007	0.000795	0.000524	0.00096	0.005853	0.006168	0.041801	0.010914	none	ORF|Uncharacterized	Has domain(s) with predicted catalytic activity, pyridoxal phosphate binding activity	#N/A	#N/A	#N/A
An08g04710	#N/A	#N/A	1	0.579208	0.001377	5.45e-05	6.37e-05	0.000279	0.008534	4.04e-05	0.003892	0.206694	0.000211	9.46e-05	0.000111	0.009438	0.005289	0.176577	0.008137	none	ORF|Uncharacterized	Ortholog of Aspergillus brasiliensis : Aspbr1_0194635	#N/A	#N/A	#N/A
An11g03710	#N/A	#N/A	1	0.591974	0.030748	0.000268	0.000233	0.000981	0.291763	0.00033	0.005671	0.016046	0.000391	0.001257	0.000764	0.005301	0.002338	0.037125	0.014809	none	ORF|Uncharacterized	Protein of unknown function	#N/A	#N/A	#N/A
An04g09640.Aspni5_195187	ILS(16)_all_genes_cluster 1;membership threshold >0.5;peak of expression for FPKM>10 at 3d; 654 genes	#N/A	1	0.954579	0.000288	5.76e-06	4.39e-06	1.54e-05	0.000599	4.17e-06	0.000376	0.002657	9.57e-06	1.09e-05	1.11e-05	0.000828	0.000116	0.040089	0.000406	none	ORF|Uncharacterized	Ortholog of A. nidulans FGSC A4 : AN0196, A. fumigatus Af293 : Afu5g14200, Afu6g13810, Afu7g05110, Afu8g01720, A. niger CBS 513.88 : An13g02610, An15g02090 and A. oryzae RIB40 : AO090003001444	#N/A	#N/A	#N/A
An06g00930.Aspni5_37798	ILS(16)_all_genes_cluster 1;membership threshold >0.5;peak of expression for FPKM>10 at 3d; 654 genes	#N/A	1	0.847578	0.007516	5e-05	3.7e-05	0.000116	0.003709	4.78e-05	0.002865	0.008464	6.73e-05	0.000163	0.000114	0.005241	0.000601	0.118985	0.004446	none	ORF|Uncharacterized	Ortholog of Aspergillus brasiliensis : Aspbr1_0048081, Aspergillus kawachii : Aspka1_0176842, Aspergillus acidus : Aspfo1_0061852 and Aspergillus niger ATCC 1015 : 37798-mRNA	#N/A	#N/A	#N/A
An03g06640	#N/A	#N/A	1	0.647882	0.030174	0.000164	0.000144	0.000738	0.020574	0.000192	0.00973	0.0416	0.000261	0.000744	0.00045	0.017628	0.002578	0.202017	0.025125	none	ORF|Uncharacterized	Ortholog of A. niger CBS 513.88 : An01g10900, A. oryzae RIB40 : AO090009000032, Aspergillus niger ATCC 1015 : 35687-mRNA, Aspergillus zonatus : Aspzo1_0057654 and Aspergillus brasiliensis : Aspbr1_0204604	#N/A	#N/A	#N/A
An16g02720	#N/A	#N/A	1	0.971044	0.000393	1.69e-05	1.39e-05	5.91e-05	0.005693	1.11e-05	0.0006	0.005638	3.32e-05	2.7e-05	2.79e-05	0.000873	0.000379	0.014475	0.000717	none	ORF|Uncharacterized	Protein of unknown function	#N/A	#N/A	#N/A
An17g01310.Aspni5_192809	ILS(16)_all_genes_cluster 1;membership threshold >0.5;peak of expression for FPKM>10 at 3d; 654 genes	#N/A	1	0.99069	0.00028	4.13e-06	3.35e-06	1.47e-05	0.000826	3.34e-06	0.000176	0.001234	6.82e-06	8.43e-06	1.06e-05	0.000248	7.13e-05	0.006099	0.000325	none	ORF|Uncharacterized	Ortholog of A. nidulans FGSC A4 : AN12338, A. oryzae RIB40 : AO090009000613, Aspergillus wentii : Aspwe1_0023482, Aspergillus versicolor : Aspve1_0069498 and Aspergillus clavatus NRRL 1 : ACLA_009730	#N/A	#N/A	#N/A
An06g00610.Aspni5_52521	ILS(16)_all_genes_cluster 1;membership threshold >0.5;peak of expression for FPKM>10 at 3d; 654 genes	#N/A	1	0.87624	0.01029	8.67e-05	5.25e-05	0.000164	0.009631	7.09e-05	0.004438	0.007472	8.43e-05	0.000185	0.000231	0.004906	0.000622	0.082222	0.003305	none	ORF|Uncharacterized	Has domain(s) with predicted ATP binding, protein kinase activity, transferase activity, transferring phosphorus-containing groups activity and role in protein phosphorylation	#N/A	#N/A	#N/A
An15g02990.Aspni5_40535	ILS(16)_all_genes_cluster 1;membership threshold >0.5;peak of expression for FPKM>10 at 3d; 654 genes	#N/A	1	0.974673	0.000287	1.11e-05	1.14e-05	6.17e-05	0.002323	8.11e-06	0.000473	0.008765	3.17e-05	2.05e-05	2.03e-05	0.000601	0.000489	0.011246	0.000981	none	ORF|Uncharacterized	S-adenosyl-L-methionine:catechol O-methyltransferase	#N/A	#N/A	#N/A
An03g01850.Aspni5_45718	#N/A	#N/A	1	0.79342	0.009728	0.000171	0.000197	0.000642	0.050155	0.000195	0.005047	0.035168	0.000499	0.000847	0.000317	0.008153	0.004701	0.067213	0.023546	none	ORF|Uncharacterized	Protein of unknown function	#N/A	#N/A	#N/A
An02g03710	ILS(16)_all_genes_cluster 1;membership threshold >0.5;peak of expression for FPKM>10 at 3d; 654 genes	#N/A	1	0.809012	0.000703	2.39e-05	2.49e-05	0.000168	0.00323	1.79e-05	0.001259	0.084574	6.93e-05	4.71e-05	4.38e-05	0.003588	0.001515	0.09241	0.003313	none	ORF|Uncharacterized	Has domain(s) with predicted cofactor binding activity	#N/A	#N/A	#N/A
An03g06790.Aspni5_135953	#N/A	SignalP (Braaksma et al 2010)	1	0.859393	0.003291	5.49e-05	4.22e-05	0.000136	0.002547	4.18e-05	0.00277	0.012131	8.6e-05	0.000106	0.000116	0.004531	0.000879	0.109932	0.003941	none	ORF|Uncharacterized	Ortholog of Aspergillus wentii : Aspwe1_0122318, Aspergillus versicolor : Aspve1_0057528, Aspergillus zonatus : Aspzo1_0074138 and Aspergillus sydowii : Aspsy1_0061965	#N/A	#N/A	#N/A
An12g08700.Aspni5_42098	#N/A	#N/A	1	0.482624	0.001523	3.01e-05	2.43e-05	9.88e-05	0.002407	2.25e-05	0.001552	0.028912	5.44e-05	5.93e-05	6e-05	0.010825	0.000799	0.468027	0.002981	none	ORF|Uncharacterized	Ortholog of Aspergillus tubingensis : Asptu1_0078354, Aspergillus glaucus : Aspgl1_0162676, Aspergillus kawachii : Aspka1_0177947 and Aspergillus acidus : Aspfo1_0062011	#N/A	#N/A	#N/A
An09g01900.Aspni5_43445	#N/A	#N/A	1	0.856788	0.003067	0.000105	8.43e-05	0.000297	0.062988	7.67e-05	0.00225	0.017475	0.000185	0.000195	0.000194	0.004647	0.001651	0.045959	0.004036	none	ORF|Uncharacterized	Ortholog(s) have cytosol, nucleus localization	#N/A	#N/A	#N/A
An03g00820	#N/A	#N/A	1	0.39818	0.070166	0.001273	0.000517	0.001329	0.037874	0.000796	0.028171	0.03355	0.000673	0.001741	0.002595	0.070189	0.003864	0.334655	0.014428	none	ORF|Uncharacterized	Protein of unknown function	#N/A	#N/A	#N/A
Aspni5_182943	#N/A	#N/A	1	0.936953	0.000926	2.88e-05	2.47e-05	0.000109	0.014706	2.11e-05	0.001104	0.011709	5.78e-05	5.23e-05	5.79e-05	0.001918	0.000677	0.030012	0.001643	#N/A	#N/A	#N/A	#N/A	#N/A	#N/A
An03g00740.Aspni5_45788	ILS(16)_all_genes_cluster 1;membership threshold >0.5;peak of expression for FPKM>10 at 3d; 654 genes	SignalP (Braaksma et al 2010)	1	0.956469	0.002372	2.4e-05	1.84e-05	5.93e-05	0.006624	2.18e-05	0.000881	0.003847	3.51e-05	6.51e-05	5.92e-05	0.001522	0.000298	0.026073	0.001631	none	ORF|Uncharacterized	Ortholog(s) have role in budding cell bud growth, fungal-type cell wall biogenesis and anchored component of plasma membrane, cellular bud, endoplasmic reticulum localization	GH76	#N/A	#N/A
An08g01570.Aspni5_38559	#N/A	#N/A	1	0.611275	0.039668	0.001662	0.001311	0.002149	0.159419	0.001426	0.027756	0.028743	0.002392	0.003947	0.002785	0.012938	0.009294	0.069572	0.025662	none	ORF|Uncharacterized	Protein of unknown function	#N/A	#N/A	#N/A
An07g03150.Aspni5_40066	#N/A	#N/A	1	0.307823	0.118338	0.003909	0.002596	0.016468	0.149672	0.002963	0.036381	0.084755	0.003307	0.004336	0.021291	0.040463	0.016689	0.133357	0.057653	none	ORF|Uncharacterized	Ortholog(s) have cytosol, nuclear envelope localization	#N/A	#N/A	#N/A
An17g00660.Aspni5_192625	#N/A	#N/A	1	0.344098	0.325784	0.000942	0.000622	0.002648	0.050008	0.001275	0.02477	0.032092	0.000792	0.006009	0.002623	0.028526	0.004397	0.13467	0.040747	none	ORF|Uncharacterized	Protein of unknown function; expression induced by tunicamycin and DTT	#N/A	#N/A	#N/A
An12g07180.Aspni5_42211	ILS(16)_all_genes_cluster 1;membership threshold >0.5;peak of expression for FPKM>10 at 3d; 654 genes	#N/A	1	0.870754	0.003109	7.38e-05	6.37e-05	0.000209	0.099222	6.53e-05	0.001662	0.005835	0.00013	0.000187	0.00016	0.001382	0.00087	0.013366	0.002911	none	ORF|Uncharacterized	Ortholog of Aspergillus tubingensis : Asptu1_0129800, Aspergillus brasiliensis : Aspbr1_0049679, Aspbr1_0139846, Aspbr1_0181671, Aspbr1_0591537 and Aspergillus kawachii : Aspka1_0177829	#N/A	#N/A	#N/A
An15g04440.Aspni5_40623	ILS(16)_all_genes_cluster 1;membership threshold >0.5;peak of expression for FPKM>10 at 3d; 654 genes	#N/A	1	0.870183	0.001728	2.31e-05	2.5e-05	0.000172	0.002301	2.23e-05	0.001836	0.035474	6.02e-05	6.81e-05	5.77e-05	0.00273	0.001032	0.07728	0.007009	none	ORF|Uncharacterized	Has domain(s) with predicted NAD binding, oxidoreductase activity, acting on the CH-OH group of donors, NAD or NADP as acceptor activity and role in oxidation-reduction process	#N/A	#N/A	#N/A
An03g05890.Aspni5_50750	#N/A	#N/A	1	0.957736	0.000881	1.76e-05	1.38e-05	4.57e-05	0.001907	1.34e-05	0.0019	0.004132	2.91e-05	3.52e-05	3.59e-05	0.001172	0.000298	0.030747	0.001037	none	ORF|Uncharacterized	Ortholog(s) have nicotinamide mononucleotide transmembrane transporter activity, role in nicotinamide mononucleotide transport and mitochondrion localization	#N/A	#N/A	#N/A
An16g03310.Aspni5_41128	ILS(16)_all_genes_cluster 1;membership threshold >0.5;peak of expression for FPKM>10 at 3d; 654 genes	#N/A	1	0.833902	0.000932	2.16e-05	2.03e-05	0.000103	0.00313	1.62e-05	0.002118	0.033703	4.98e-05	3.69e-05	5.46e-05	0.003272	0.000849	0.119227	0.002565	none	ORF|Uncharacterized	Ortholog of A. oryzae RIB40 : AO090701000370, Aspergillus tubingensis : Asptu1_0055794, Aspergillus brasiliensis : Aspbr1_0075294 and Aspergillus flavus NRRL 3357 : AFL2T_06001	#N/A	#N/A	#N/A
An09g02490.Aspni5_43405	ILS(16)_all_genes_cluster 1;membership threshold >0.5;peak of expression for FPKM>10 at 3d; 654 genes	#N/A	1	0.742768	0.001331	2.12e-05	1.64e-05	5.25e-05	0.001769	1.66e-05	0.001623	0.009868	3.55e-05	4.69e-05	4.15e-05	0.004846	0.000432	0.23532	0.001813	none	ORF|Uncharacterized	Has domain(s) with predicted role in transmembrane transport and integral component of membrane localization	#N/A	#N/A	#N/A
An01g11580.Aspni5_35635	#N/A	#N/A	1	0.199597	0.03842	0.003023	0.003244	0.088255	0.181594	0.00249	0.03335	0.176976	0.005585	0.004875	0.007864	0.039806	0.040038	0.100587	0.074294	none	ORF|Uncharacterized	Ortholog of Aspergillus brasiliensis : Aspbr1_0027451, Aspergillus sydowii : Aspsy1_0375832 and Aspergillus carbonarius ITEM 5010 : Acar5010_207795	#N/A	#N/A	#N/A
An09g03860.Aspni5_43300	#N/A	#N/A	1	0.467873	0.013033	0.000589	0.000468	0.001576	0.217592	0.000428	0.015744	0.070478	0.000993	0.001054	0.001058	0.030811	0.008282	0.153446	0.016576	none	ORF|Uncharacterized	Ortholog of A. nidulans FGSC A4 : AN10896, A. fumigatus Af293 : Afu1g11040, A. niger CBS 513.88 : An09g00570, A. oryzae RIB40 : AO090113000167 and Aspergillus wentii : Aspwe1_0137373, Aspwe1_0169359	#N/A	#N/A	#N/A
An11g06790.Aspni5_39213	#N/A	#N/A	1	0.393361	0.023937	0.000426	0.000726	0.002655	0.060451	0.000619	0.012217	0.130344	0.002324	0.003192	0.00088	0.022222	0.027536	0.107535	0.211577	none	ORF|Uncharacterized	Ortholog of A. nidulans FGSC A4 : AN1773, A. fumigatus Af293 : Afu6g09030, A. oryzae RIB40 : AO090001000581, Aspergillus wentii : Aspwe1_0121600 and Aspergillus sydowii : Aspsy1_0038822	#N/A	#N/A	#N/A
An11g02640.Aspni5_47885	#N/A	#N/A	1	0.421021	0.013975	0.000151	0.000254	0.000864	0.013339	0.000206	0.008346	0.122739	0.000846	0.000786	0.000427	0.013756	0.014639	0.122627	0.266024	none	ORF|Uncharacterized	Ortholog(s) have peptide-methionine (R)-S-oxide reductase activity, role in cellular response to oxidative stress and cytosol, mitochondrion, nucleus localization	#N/A	#N/A	#N/A
An07g02910	#N/A	#N/A	1	0.715094	0.011151	0.000505	0.000531	0.002515	0.039771	0.000369	0.007495	0.07976	0.001297	0.000747	0.001181	0.011638	0.012445	0.086665	0.028839	none	ORF|Uncharacterized	Protein of unknown function	#N/A	#N/A	#N/A
An16g03210.Aspni5_41133	#N/A	#N/A	1	0.276081	0.061133	0.011692	0.005472	0.012152	0.203352	0.005317	0.026427	0.080655	0.007604	0.008776	0.012639	0.075163	0.026475	0.145667	0.041396	none	ORF|Uncharacterized	Protein of unknown function	#N/A	#N/A	#N/A
An03g00590.Aspni5_141763	#N/A	#N/A	1	0.988395	0.000318	8.06e-06	6.39e-06	2.2e-05	0.002245	5.99e-06	0.000253	0.001549	1.39e-05	1.57e-05	1.54e-05	0.000357	0.000129	0.00627	0.000396	none	ORF|Uncharacterized	Has domain(s) with predicted trichodiene synthase activity and role in sesquiterpenoid biosynthetic process	#N/A	#N/A	#N/A
An18g01300.Aspni5_187015	ILS(16)_all_genes_cluster 1;membership threshold >0.5;peak of expression for FPKM>10 at 3d; 654 genes	#N/A	1	0.900295	0.000521	1.67e-05	1.95e-05	0.000126	0.003073	1.36e-05	0.000814	0.051316	5.9e-05	3.78e-05	3.17e-05	0.001749	0.001315	0.037504	0.003109	none	ORF|Uncharacterized	Has domain(s) with predicted FMN binding, oxidoreductase activity and role in oxidation-reduction process	#N/A	#N/A	#N/A
An15g06730.Aspni5_48862	ILS(16)_all_genes_cluster 1;membership threshold >0.5;peak of expression for FPKM>10 at 3d; 654 genes	#N/A	1	0.778544	0.012487	5.74e-05	5.87e-05	0.000299	0.007261	6.81e-05	0.004485	0.030646	0.00012	0.000232	0.000194	0.006852	0.001461	0.136769	0.020466	none	ORF|Uncharacterized	Ortholog(s) have pseudouridine synthase activity, role in tRNA pseudouridine synthesis and cytosol, mitochondrion, nucleus localization	#N/A	#N/A	#N/A
An15g05370.Aspni5_182156	#N/A	SignalP (Braaksma et al 2010)	1	0.906571	0.003422	0.000113	7.98e-05	0.000247	0.046483	7.96e-05	0.001878	0.008277	0.000155	0.000195	0.000209	0.002627	0.001063	0.025722	0.002878	pgaII	ORF|Uncharacterized	Polygalacturonase II; synthesized as a precursor; strongly regulated by carbon source	GH28	#N/A	#N/A
Aspni5_39194	#N/A	#N/A	1	0.499029	0.018477	0.000147	0.000214	0.001252	0.013276	0.000204	0.010022	0.1194	0.000559	0.000868	0.000419	0.013263	0.008755	0.135328	0.178788	#N/A	#N/A	#N/A	#N/A	#N/A	#N/A
An14g02710	#N/A	#N/A	1	0.67606	0.006068	0.000281	0.000292	0.001407	0.248784	0.000238	0.003999	0.020653	0.000666	0.000631	0.000543	0.003184	0.004382	0.022793	0.010019	none	ORF|Uncharacterized	Protein of unknown function	#N/A	#N/A	#N/A
An01g09410.Aspni5_35795	ILS(16)_all_genes_cluster 1;membership threshold >0.5;peak of expression for FPKM>10 at 3d; 654 genes	#N/A	1	0.960349	0.000632	2.23e-05	1.97e-05	8.27e-05	0.020616	1.67e-05	0.000702	0.005024	4.62e-05	4.37e-05	4.14e-05	0.00078	0.000453	0.010132	0.00104	none	ORF|Uncharacterized	Has domain(s) with predicted nucleic acid binding, zinc ion binding activity	#N/A	#N/A	#N/A
An11g00290	#N/A	#N/A	1	0.592394	0.000756	1.58e-05	1.44e-05	5.76e-05	0.001621	1.23e-05	0.002035	0.026719	3.57e-05	3.28e-05	3.25e-05	0.005112	0.000618	0.368506	0.002039	pynR	ORF|Verified	Predicted Zn2Cys6 family transcriptional regulator, encoded in a secondary metabolite gene cluster involved in production of pyranonigirin E	#N/A	#N/A	PF00172_Zn_clus_Domain
An01g00480.Aspni5_171222	ILS(16)_all_genes_cluster 1;membership threshold >0.5;peak of expression for FPKM>10 at 3d; 654 genes	#N/A	1	0.68583	0.030388	0.000284	0.000252	0.000848	0.158421	0.000305	0.006099	0.023829	0.000459	0.00081	0.001064	0.008066	0.003096	0.061411	0.018839	none	ORF|Uncharacterized	Has domain(s) with predicted RNA binding, RNA-directed DNA polymerase activity and role in RNA-dependent DNA replication	#N/A	#N/A	#N/A
An18g06750.Aspni5_56855	#N/A	#N/A	1	0.461223	0.063762	0.000261	0.000165	0.000588	0.010794	0.000234	0.019089	0.027634	0.000247	0.000549	0.00103	0.027478	0.00199	0.369307	0.015652	none	ORF|Uncharacterized	Ortholog(s) have rRNA (guanine) methyltransferase activity	#N/A	#N/A	#N/A
Aspni5_42895	#N/A	#N/A	1	0.873221	0.011344	0.000307	0.000205	0.000549	0.032085	0.000223	0.005534	0.01315	0.000361	0.000537	0.000608	0.005246	0.002118	0.047538	0.006973	#N/A	#N/A	#N/A	#N/A	#N/A	#N/A
An15g07580.Aspni5_183159	#N/A	SignalP (Braaksma et al 2010)	1	0.418429	0.002529	5.71e-05	8.57e-05	0.000523	0.005709	5.92e-05	0.003401	0.36814	0.0003	0.000204	0.000117	0.00966	0.009399	0.136082	0.045304	none	ORF|Uncharacterized	Has domain(s) with predicted oxidoreductase activity and role in oxidation-reduction process	#N/A	#N/A	#N/A
Aspni5_36577	#N/A	#N/A	1	0.147355	0.071846	0.020877	0.032695	0.073159	0.095118	0.017397	0.047199	0.078538	0.053966	0.027293	0.030722	0.032234	0.0872	0.06577	0.118631	#N/A	#N/A	#N/A	#N/A	#N/A	#N/A
An14g04840.Aspni5_41845	#N/A	#N/A	1	0.484768	0.046971	0.001141	0.001163	0.003628	0.019939	0.001034	0.027609	0.087426	0.002404	0.002549	0.002661	0.030374	0.018379	0.182832	0.087122	none	ORF|Uncharacterized	Ortholog of Aspergillus tubingensis : Asptu1_0049106, Asptu1_0193116, Aspergillus brasiliensis : Aspbr1_0602357, Aspergillus glaucus : Aspgl1_0043646 and Aspergillus kawachii : Aspka1_0173093, Aspka1_0180961	#N/A	#N/A	#N/A
An09g04920	#N/A	#N/A	1	0.527981	0.009354	0.000982	0.001169	0.003713	0.221542	0.000686	0.038121	0.068482	0.003513	0.001602	0.001376	0.011149	0.024546	0.062713	0.02307	none	ORF|Uncharacterized	Protein of unknown function	#N/A	#N/A	#N/A
An02g00170.Aspni5_172955	#N/A	#N/A	1	0.944833	0.001525	1.92e-05	1.86e-05	0.000115	0.002961	1.84e-05	0.000739	0.011783	4.06e-05	5.92e-05	4.53e-05	0.001599	0.000524	0.032333	0.003388	none	ORF|Uncharacterized	Has domain(s) with predicted hydrolase activity	#N/A	#N/A	#N/A
An02g10520	ILS(16)_all_genes_cluster 1;membership threshold >0.5;peak of expression for FPKM>10 at 3d; 654 genes	#N/A	1	0.832403	0.001501	6.63e-05	4.91e-05	0.000254	0.00516	3.87e-05	0.006446	0.028966	0.000107	8.07e-05	0.000121	0.005022	0.001384	0.115846	0.002556	none	ORF|Uncharacterized	Protein of unknown function	#N/A	#N/A	#N/A
An01g06250.Aspni5_46615	ILS(16)_all_genes_cluster 1;membership threshold >0.5;peak of expression for FPKM>10 at 3d; 654 genes	#N/A	1	0.609209	0.008517	5.02e-05	5.84e-05	0.000267	0.002968	5.67e-05	0.004244	0.060017	0.000139	0.000172	0.000171	0.008994	0.002255	0.260608	0.042273	none	ORF|Uncharacterized	Ortholog(s) have cytosol localization	#N/A	#N/A	#N/A
An01g07990.Aspni5_35909	#N/A	#N/A	1	0.481214	0.015907	0.000377	0.000305	0.000893	0.009493	0.000279	0.099525	0.05273	0.000614	0.000608	0.000898	0.023239	0.00589	0.288171	0.019856	none	ORF|Uncharacterized	Protein of unknown function	#N/A	#N/A	#N/A
An09g05040.Aspni5_43220	ILS(16)_all_genes_cluster 1;membership threshold >0.5;peak of expression for FPKM>10 at 3d; 654 genes	SignalP (Braaksma et al 2010)	1	0.929073	0.001166	1.75e-05	1.33e-05	4.25e-05	0.001364	1.4e-05	0.00094	0.004649	2.75e-05	4.09e-05	3.36e-05	0.001909	0.000287	0.059111	0.001313	none	ORF|Uncharacterized	Ortholog of A. nidulans FGSC A4 : AN8167, A. fumigatus Af293 : Afu5g02950, A. oryzae RIB40 : AO090102000494, Aspergillus wentii : Aspwe1_0030018 and Aspergillus sydowii : Aspsy1_0061808	#N/A	#N/A	#N/A
An15g03990.Aspni5_182143	ILS(16)_all_genes_cluster 1;membership threshold >0.5;peak of expression for FPKM>10 at 3d; 654 genes	SignalP (Braaksma et al 2010)	1	0.982717	0.00028	8.3e-06	8.29e-06	3.51e-05	0.004566	6.78e-06	0.000342	0.003639	2.16e-05	1.97e-05	1.54e-05	0.000427	0.000263	0.006968	0.000682	none	ORF|Uncharacterized	Has domain(s) with predicted electron carrier activity, heme binding, iron ion binding, oxidoreductase activity, acting on paired donors, with incorporation or reduction of molecular oxygen activity and role in oxidation-reduction process	#N/A	#N/A	#N/A
An01g01960.Aspni5_171353	#N/A	#N/A	1	0.339798	0.029818	0.004891	0.002484	0.004075	0.073862	0.002255	0.098714	0.072682	0.00441	0.005297	0.003419	0.084429	0.020709	0.227253	0.025903	none	ORF|Uncharacterized	Ortholog(s) have 5-amino-6-(5-phosphoribosylamino)uracil reductase activity, role in riboflavin biosynthetic process and cytosol, nucleus localization	#N/A	#N/A	#N/A
An16g01330.Aspni5_184237	ILS(16)_all_genes_cluster 1;membership threshold >0.5;peak of expression for FPKM>10 at 3d; 654 genes	#N/A	1	0.667447	0.004266	0.000164	0.000132	0.000438	0.290815	0.000128	0.002425	0.008717	0.000263	0.000331	0.000312	0.002164	0.001547	0.016957	0.003895	none	ORF|Uncharacterized	Has domain(s) with predicted role in transmembrane transport and integral component of membrane localization	#N/A	#N/A	#N/A
An01g14690.Aspni5_195878	ILS(16)_all_genes_cluster 1;membership threshold >0.5;peak of expression for FPKM>10 at 3d; 654 genes	#N/A	1	0.970004	0.000487	1.96e-05	1.96e-05	6.79e-05	0.004444	1.42e-05	0.000759	0.007252	5.48e-05	3.56e-05	3.44e-05	0.00088	0.000672	0.01394	0.001317	none	ORF|Uncharacterized	Has domain(s) with predicted role in transmembrane transport and integral component of membrane localization	#N/A	#N/A	#N/A
An02g03900	#N/A	#N/A	1	0.864157	0.017127	0.000219	0.000122	0.000419	0.032228	0.000175	0.004584	0.009947	0.000182	0.000492	0.000471	0.005842	0.00111	0.057892	0.005033	none	ORF|Uncharacterized	Protein of unknown function	#N/A	#N/A	#N/A
An15g06760.Aspni5_40805	#N/A	#N/A	1	0.457739	0.008677	9.64e-05	9.93e-05	0.000538	0.005247	0.000102	0.009374	0.085054	0.000223	0.000396	0.0002	0.021335	0.003394	0.379536	0.027989	none	ORF|Uncharacterized	Ortholog(s) have oxidoreductase activity, role in NADPH regeneration and cytoplasm, nucleus localization	#N/A	#N/A	#N/A
An01g09080	#N/A	#N/A	1	0.328977	0.005522	0.001044	0.001517	0.005591	0.066032	0.000559	0.024358	0.270932	0.007548	0.001058	0.001186	0.023435	0.129366	0.101643	0.031232	none	ORF|Uncharacterized	Protein of unknown function	#N/A	#N/A	#N/A
An13g00010.Aspni5_54766	#N/A	#N/A	1	0.285373	0.056028	0.001703	0.001595	0.01086	0.04802	0.001321	0.048243	0.169794	0.002794	0.001984	0.009071	0.051678	0.024164	0.205248	0.082122	none	ORF|Uncharacterized	Ortholog of A. nidulans FGSC A4 : AN8289, A. fumigatus Af293 : Afu7g03670, Aspergillus wentii : Aspwe1_0170297, Aspergillus sydowii : Aspsy1_1173898 and Aspergillus terreus NIH2624 : ATET_02780	#N/A	#N/A	#N/A
An02g08440	ILS(16)_all_genes_cluster 1;membership threshold >0.5;peak of expression for FPKM>10 at 3d; 654 genes	#N/A	1	0.648253	0.003683	0.000141	0.000237	0.001505	0.032847	0.000138	0.00512	0.18141	0.000932	0.000403	0.000294	0.006146	0.021257	0.054643	0.042991	none	ORF|Uncharacterized	Ortholog of A. fumigatus Af293 : Afu3g12500, Aspergillus wentii : Aspwe1_0371493, Aspergillus versicolor : Aspve1_0039356, Aspergillus zonatus : Aspzo1_0168566 and Aspergillus sydowii : Aspsy1_0029179	#N/A	#N/A	#N/A
An15g02960	#N/A	#N/A	1	0.238949	0.026536	0.012063	0.003723	0.009386	0.14642	0.00302	0.219488	0.068302	0.004992	0.003976	0.008593	0.06411	0.019716	0.153189	0.017538	none	ORF|Uncharacterized	Ortholog of A. nidulans FGSC A4 : AN7580, A. fumigatus Af293 : Afu2g15110, A. oryzae RIB40 : AO090012000329, Aspergillus wentii : Aspwe1_0044605 and Aspergillus sydowii : Aspsy1_0046014	#N/A	#N/A	#N/A
An15g01880.Aspni5_128159	#N/A	SignalP (Braaksma et al 2010)	1	0.773289	0.003868	9.42e-05	7.48e-05	0.000261	0.022931	7.18e-05	0.005855	0.028295	0.000162	0.000188	0.000191	0.010185	0.001748	0.147719	0.005069	none	ORF|Uncharacterized	Ortholog of Aspergillus acidus : Aspfo1_0190025 and Aspergillus niger ATCC 1015 : 128159-mRNA	#N/A	#N/A	#N/A
An18g03620.Aspni5_42823	ILS(16)_all_genes_cluster 1;membership threshold >0.5;peak of expression for FPKM>10 at 3d; 654 genes	#N/A	1	0.994385	9.18e-05	2.28e-06	1.89e-06	7.33e-06	0.00061	1.69e-06	0.000139	0.000799	4.29e-06	4.33e-06	4.59e-06	0.000142	4.82e-05	0.003618	0.00014	none	ORF|Uncharacterized	Ortholog of A. niger CBS 513.88 : An12g01300, Aspergillus wentii : Aspwe1_0032252, Aspwe1_0044843, Aspwe1_0181951, Aspwe1_0688816 and Aspergillus niger ATCC 1015 : 42823-mRNA, 43685-mRNA	#N/A	#N/A	#N/A
An02g01220.Aspni5_36671	ILS(16)_all_genes_cluster 1;membership threshold >0.5;peak of expression for FPKM>10 at 3d; 654 genes	#N/A	1	0.5651	0.000964	2.66e-05	3.45e-05	0.000219	0.003501	2.34e-05	0.001832	0.28635	0.000114	6.88e-05	5.33e-05	0.005192	0.003496	0.12317	0.009855	none	ORF|Uncharacterized	Ortholog of A. nidulans FGSC A4 : AN6342, A. fumigatus Af293 : Afu2g14260, A. oryzae RIB40 : AO090023000107, Aspergillus wentii : Aspwe1_0045565 and Aspergillus sydowii : Aspsy1_0031691	#N/A	#N/A	#N/A
An11g10230	#N/A	#N/A	1	0.215915	0.119853	0.018849	0.017868	0.034867	0.11339	0.015903	0.049944	0.067278	0.023158	0.02743	0.032693	0.033814	0.046695	0.081717	0.100627	none	ORF|Uncharacterized	Protein of unknown function	#N/A	#N/A	#N/A
An09g05330.Aspni5_188455	ILS(16)_all_genes_cluster 1;membership threshold >0.5;peak of expression for FPKM>10 at 3d; 654 genes	SignalP (Braaksma et al 2010)	1	0.552436	0.028294	0.000364	0.000275	0.000846	0.064244	0.000337	0.011059	0.045903	0.000505	0.000996	0.000881	0.034981	0.004112	0.234969	0.019798	none	ORF|Uncharacterized	Ortholog of A. nidulans FGSC A4 : AN9006, A. fumigatus Af293 : Afu3g02540, Afu6g11710, Afu7g08440, Afu5g00145, A. oryzae RIB40 : AO090038000212 and Neosartorya fischeri NRRL 181 : NFIA_004090, NFIA_057380	#N/A	#N/A	#N/A
An10g00740.Aspni5_45012	ILS(16)_all_genes_cluster 1;membership threshold >0.5;peak of expression for FPKM>10 at 3d; 654 genes	#N/A	1	0.713297	0.000391	8.46e-06	6.96e-06	2.78e-05	0.000737	6.11e-06	0.00081	0.010796	1.64e-05	1.57e-05	1.66e-05	0.00253	0.00026	0.27024	0.000842	none	ORF|Uncharacterized	Has domain(s) with predicted nucleic acid binding, zinc ion binding activity and role in DNA integration	#N/A	#N/A	#N/A
An11g03870.Aspni5_38983	ILS(16)_all_genes_cluster 1;membership threshold >0.5;peak of expression for FPKM>10 at 3d; 654 genes	#N/A	1	0.98931	0.000197	5.87e-06	5.19e-06	2.09e-05	0.002956	4.45e-06	0.000203	0.001804	1.24e-05	1.2e-05	1.1e-05	0.000276	0.000133	0.0047	0.000349	none	ORF|Uncharacterized	Ortholog of Aspergillus tubingensis : Asptu1_0191311, Aspergillus brasiliensis : Aspbr1_0025414, Aspergillus kawachii : Aspka1_0174084 and Aspergillus acidus : Aspfo1_0125007	#N/A	#N/A	#N/A
An14g06890.Aspni5_41995	ILS(16)_all_genes_cluster 1;membership threshold >0.5;peak of expression for FPKM>10 at 3d; 654 genes	#N/A	1	0.626958	0.034956	0.000986	0.000825	0.002362	0.023468	0.000809	0.043241	0.050514	0.001552	0.002073	0.001928	0.019493	0.010203	0.143832	0.0368	none	ORF|Uncharacterized	Has domain(s) with predicted substrate-specific transmembrane transporter activity, transmembrane transporter activity, role in transmembrane transport and integral component of membrane, membrane localization	#N/A	PF00083_Sugar_tr_Family	#N/A
An16g01450.Aspni5_184343	#N/A	#N/A	1	0.858514	0.001554	1.66e-05	1.53e-05	7.53e-05	0.001293	1.56e-05	0.001779	0.013182	3.33e-05	5.14e-05	3.71e-05	0.00267	0.000467	0.117066	0.00323	none	ORF|Uncharacterized	Has domain(s) with predicted DNA photolyase activity and role in DNA repair	#N/A	#N/A	#N/A
An09g01990.Aspni5_124698	#N/A	#N/A	1	0.488748	0.009391	0.000426	0.000343	0.001164	0.319507	0.000315	0.012505	0.04364	0.000729	0.000793	0.000766	0.015275	0.005673	0.089468	0.011257	none	ORF|Uncharacterized	Branched chain amino acid aminotransferase	#N/A	#N/A	#N/A
An03g05240.Aspni5_50733	ILS(16)_all_genes_cluster 1;membership threshold >0.5;peak of expression for FPKM>10 at 3d; 654 genes	#N/A	1	0.625894	0.000497	1.7e-05	1.71e-05	0.000102	0.001328	1.2e-05	0.001474	0.113756	4.8e-05	2.98e-05	3.09e-05	0.004379	0.001201	0.248745	0.00247	none	ORF|Uncharacterized	Has domain(s) with predicted oxidoreductase activity and role in oxidation-reduction process	#N/A	#N/A	#N/A
An12g10130.Aspni5_194963	ILS(16)_all_genes_cluster 1;membership threshold >0.5;peak of expression for FPKM>10 at 3d; 654 genes	#N/A	1	0.912529	0.000553	9.23e-06	7.33e-06	2.46e-05	0.000728	7.13e-06	0.001014	0.004235	1.6e-05	1.97e-05	1.84e-05	0.001406	0.000197	0.078439	0.000797	none	ORF|Uncharacterized	Has domain(s) with predicted amino acid transmembrane transporter activity, role in amino acid transmembrane transport, transmembrane transport and membrane localization	#N/A	#N/A	#N/A
An14g04240.Aspni5_41807	ILS(16)_all_genes_cluster 1;membership threshold >0.5;peak of expression for FPKM>10 at 3d; 654 genes	SignalP (Braaksma et al 2010)	1	0.834721	0.001864	4.76e-05	3.64e-05	0.000133	0.009497	3.42e-05	0.003171	0.017786	7.92e-05	8.73e-05	9.24e-05	0.005909	0.000909	0.123112	0.00252	none	ORF|Uncharacterized	Has domain(s) with predicted carbohydrate binding, catalytic activity and role in carbohydrate metabolic process	GH92	#N/A	#N/A
An07g00600	#N/A	#N/A	1	0.69367	0.001857	0.000103	0.000101	0.000475	0.006156	6.31e-05	0.012904	0.10203	0.000287	0.00013	0.000184	0.00839	0.005317	0.161645	0.006687	none	ORF|Uncharacterized	Protein of unknown function	#N/A	#N/A	#N/A
An14g06070.Aspni5_185392	ILS(16)_all_genes_cluster 1;membership threshold >0.5;peak of expression for FPKM>10 at 3d; 654 genes	#N/A	1	0.553553	0.00535	0.000448	0.000651	0.003615	0.045517	0.000316	0.022277	0.195851	0.002465	0.000675	0.000781	0.011364	0.042505	0.083308	0.031324	none	ORF|Uncharacterized	Protein of unknown function	#N/A	#N/A	#N/A
An01g05955	ILS(16)_all_genes_cluster 1;membership threshold >0.5;peak of expression for FPKM>10 at 3d; 654 genes	#N/A	1	0.905028	0.003593	6.29e-05	3.78e-05	0.000121	0.007073	4.33e-05	0.003904	0.006647	6.54e-05	0.0001	0.000143	0.00351	0.000524	0.067257	0.001891	none	ORF|Uncharacterized	Protein of unknown function	#N/A	#N/A	#N/A
An18g03900.Aspni5_49866	#N/A	#N/A	1	0.336476	0.066414	0.00036	0.000374	0.001159	0.009072	0.00041	0.009956	0.077366	0.000759	0.001129	0.001317	0.042917	0.00773	0.318661	0.1259	none	ORF|Uncharacterized	Putative prefoldin subunit 2; induced by caspofungin	#N/A	#N/A	#N/A
An11g00500.Aspni5_38729	#N/A	#N/A	1	0.379807	0.311959	0.000432	0.000424	0.001341	0.020518	0.000655	0.01655	0.031941	0.000689	0.002258	0.00215	0.016473	0.004609	0.117105	0.09309	none	ORF|Uncharacterized	Ortholog(s) have RNA binding, ribonuclease MRP activity, ribonuclease P activity, role in intronic box C/D snoRNA processing, mRNA cleavage and endoplasmic reticulum, nucleolar ribonuclease P complex, ribonuclease MRP complex localization	#N/A	#N/A	#N/A
An04g03660	#N/A	#N/A	1	0.472767	0.019566	0.000139	0.000138	0.000636	0.010804	0.000141	0.012738	0.079626	0.000284	0.000339	0.00059	0.021715	0.003675	0.342345	0.034497	none	ORF|Uncharacterized	Protein of unknown function	#N/A	#N/A	#N/A
An04g07520	#N/A	#N/A	1	0.215915	0.119853	0.018849	0.017868	0.034867	0.11339	0.015903	0.049944	0.067278	0.023158	0.02743	0.032693	0.033814	0.046695	0.081717	0.100627	none	ORF|Uncharacterized	Protein of unknown function	#N/A	#N/A	#N/A
An01g03210.Aspni5_36258	#N/A	#N/A	1	0.801942	0.001873	2.77e-05	3.27e-05	0.000114	0.002331	2.77e-05	0.00279	0.03507	9.34e-05	9.41e-05	5.82e-05	0.004638	0.001651	0.138995	0.010263	none	ORF|Uncharacterized	Has domain(s) with predicted oxidoreductase activity and role in metabolic process	#N/A	#N/A	#N/A
An01g13900.Aspni5_171849	#N/A	#N/A	1	0.307129	0.071525	0.00157	0.001804	0.010972	0.181071	0.001664	0.037176	0.112086	0.00329	0.003082	0.009139	0.028436	0.022595	0.111886	0.096576	none	ORF|Uncharacterized	Ortholog of A. nidulans FGSC A4 : AN0892, A. fumigatus Af293 : Afu1g15460, A. oryzae RIB40 : AO090005001665, Aspergillus wentii : Aspwe1_0027562 and Aspergillus sydowii : Aspsy1_0138433	#N/A	#N/A	#N/A
Aspni5_40883	#N/A	#N/A	1	0.565849	0.043332	0.000484	0.000387	0.000873	0.011364	0.000435	0.016097	0.039977	0.000724	0.001139	0.001209	0.027387	0.005475	0.250106	0.03516	#N/A	#N/A	#N/A	#N/A	#N/A	#N/A
An15g05590	#N/A	#N/A	1	0.731056	0.026353	0.000892	0.000705	0.001822	0.082379	0.000681	0.018856	0.029362	0.00128	0.001383	0.002306	0.009486	0.006686	0.066947	0.019807	none	ORF|Uncharacterized	Protein of unknown function	#N/A	#N/A	#N/A
An04g08100.Aspni5_51457	ILS(16)_all_genes_cluster 1;membership threshold >0.5;peak of expression for FPKM>10 at 3d; 654 genes	#N/A	1	0.716846	0.00066	1.61e-05	1.42e-05	6.46e-05	0.000798	1.15e-05	0.001251	0.023815	3.45e-05	2.87e-05	3.09e-05	0.003489	0.000601	0.25038	0.001958	none	ORF|Uncharacterized	Quinate 5-dehydrogenase	#N/A	#N/A	#N/A
An11g02950.Aspni5_199208	#N/A	#N/A	1	0.328985	0.001968	6.82e-05	6.76e-05	0.000519	0.006186	4.99e-05	0.003964	0.302158	0.000175	0.000124	0.000132	0.019089	0.003947	0.323972	0.008594	none	ORF|Uncharacterized	Predicted calpain family cysteine protease	#N/A	#N/A	#N/A
An07g00720	#N/A	#N/A	1	0.633628	0.032719	0.000986	0.000906	0.002736	0.03932	0.000801	0.049317	0.054151	0.001773	0.001654	0.002723	0.01562	0.011626	0.114519	0.037522	none	ORF|Uncharacterized	Protein of unknown function	#N/A	#N/A	#N/A
An14g00720	#N/A	#N/A	1	0.21617	0.02859	0.002556	0.002871	0.009723	0.058728	0.001879	0.014592	0.209213	0.007425	0.004286	0.003689	0.102686	0.061231	0.182689	0.093674	none	ORF|Uncharacterized	Protein of unknown function	#N/A	#N/A	#N/A
An04g00450	#N/A	#N/A	1	0.446669	0.022361	0.003893	0.0017	0.003424	0.109011	0.001416	0.036608	0.067494	0.002895	0.002302	0.003789	0.059765	0.01468	0.206462	0.017532	none	ORF|Uncharacterized	Protein of unknown function	#N/A	#N/A	#N/A
An11g06600.Aspni5_39196	#N/A	#N/A	1	0.300193	0.013068	0.003571	0.001756	0.00671	0.097125	0.001174	0.107439	0.12196	0.003285	0.001909	0.002881	0.076903	0.022811	0.223176	0.016039	none	ORF|Uncharacterized	Has domain(s) with predicted carbohydrate binding activity and role in carbohydrate metabolic process	#N/A	#N/A	#N/A
An03g02050	#N/A	#N/A	1	0.380971	0.037385	0.002001	0.001743	0.01422	0.316347	0.001534	0.026827	0.067986	0.002818	0.002636	0.006952	0.015678	0.015379	0.070995	0.036526	none	ORF|Uncharacterized	Protein of unknown function	#N/A	#N/A	#N/A
An01g15010.Aspni5_205346	#N/A	#N/A	1	0.235258	0.161998	0.005798	0.005647	0.005457	0.105335	0.008272	0.095697	0.048117	0.009313	0.042641	0.008296	0.043313	0.02512	0.107365	0.092374	none	ORF|Uncharacterized	Putative O-methyltransferase	#N/A	#N/A	#N/A
An16g02950.Aspni5_184161	ILS(16)_all_genes_cluster 1;membership threshold >0.5;peak of expression for FPKM>10 at 3d; 654 genes	#N/A	1	0.658057	0.041052	0.000226	0.000145	0.000663	0.01661	0.000202	0.012549	0.025761	0.000219	0.000496	0.000824	0.016077	0.001774	0.212952	0.012395	none	ORF|Uncharacterized	Ortholog(s) have role in maturation of SSU-rRNA and cytosol, nucleolus localization	#N/A	#N/A	#N/A
An01g14970.Aspni5_171113	ILS(16)_all_genes_cluster 1;membership threshold >0.5;peak of expression for FPKM>10 at 3d; 654 genes	#N/A	1	0.608725	0.000351	8.32e-06	7.34e-06	2.83e-05	0.000603	6.01e-06	0.000778	0.015891	1.86e-05	1.54e-05	1.59e-05	0.00286	0.000336	0.36933	0.001027	none	ORF|Uncharacterized	Has domain(s) with predicted role in lipid metabolic process	#N/A	#N/A	#N/A
An07g01780.Aspni5_127102	#N/A	#N/A	1	0.205272	0.184837	0.005936	0.005296	0.008185	0.105713	0.008839	0.184751	0.038814	0.006963	0.039859	0.010917	0.026774	0.01854	0.077729	0.071574	none	ORF|Uncharacterized	Has domain(s) with predicted transferase activity, transferring hexosyl groups activity and integral component of membrane localization	#N/A	#N/A	#N/A
An08g07250.Aspni5_38146	#N/A	#N/A	1	0.75028	0.003847	0.000127	0.000114	0.000382	0.174015	0.000104	0.003909	0.017811	0.000263	0.000291	0.000243	0.004182	0.002183	0.036897	0.005352	none	ORF|Uncharacterized	Ortholog of Aspergillus tubingensis : Asptu1_0052852, Aspergillus brasiliensis : Aspbr1_0041179, Aspergillus kawachii : Aspka1_0177664 and Aspergillus acidus : Aspfo1_0185052	#N/A	#N/A	#N/A
An02g08170.Aspni5_174147	#N/A	#N/A	1	0.420771	0.005162	0.000302	0.000427	0.002447	0.142751	0.000248	0.009906	0.249669	0.001517	0.00062	0.00058	0.015743	0.027979	0.091714	0.030164	none	ORF|Uncharacterized	Ortholog of A. oryzae RIB40 : AO090003000788, Aspergillus wentii : Aspwe1_0111532, Aspergillus versicolor : Aspve1_0153551 and Aspergillus niger ATCC 1015 : 174147-mRNA	#N/A	#N/A	#N/A
An12g00400.Aspni5_131671	#N/A	#N/A	1	0.445238	0.0028	0.000142	0.000117	0.000634	0.010472	8.49e-05	0.025771	0.128185	0.000278	0.000177	0.000259	0.020989	0.004538	0.353743	0.006573	none	ORF|Uncharacterized	Ortholog of A. nidulans FGSC A4 : AN9089, A. fumigatus Af293 : Afu7g02240, Aspergillus wentii : Aspwe1_0173770, Aspergillus sydowii : Aspsy1_0050021 and Aspergillus terreus NIH2624 : ATET_01856	#N/A	#N/A	#N/A
An14g00680.Aspni5_141231	ILS(16)_all_genes_cluster 1;membership threshold >0.5;peak of expression for FPKM>10 at 3d; 654 genes	SignalP (Braaksma et al 2010)	1	0.831355	0.005396	4.27e-05	3.24e-05	0.000102	0.002189	3.75e-05	0.00317	0.009	6.14e-05	0.000104	0.00011	0.004511	0.000598	0.139129	0.004162	none	ORF|Uncharacterized	Has domain(s) with predicted cation transmembrane transporter activity, role in cation transport, transmembrane transport and integral component of membrane localization	#N/A	#N/A	#N/A
An15g04370.Aspni5_40617	#N/A	#N/A	1	0.538899	0.021259	0.000549	0.000558	0.002319	0.342207	0.000631	0.007348	0.02089	0.001052	0.002503	0.001069	0.00509	0.00523	0.030062	0.020332	none	ORF|Uncharacterized	Has domain(s) with predicted hydrolase activity	#N/A	#N/A	#N/A
An12g05100.Aspni5_49639	#N/A	#N/A	1	0.323688	0.17558	0.000773	0.000768	0.003103	0.027529	0.001218	0.031607	0.061827	0.001281	0.007683	0.001814	0.041357	0.009179	0.186722	0.125871	none	ORF|Uncharacterized	3-oxoacyl-[acyl-carrier protein] reductase	#N/A	#N/A	#N/A
An01g14075	#N/A	#N/A	1	0.357454	0.110924	0.002794	0.002391	0.019236	0.111194	0.003211	0.082909	0.070213	0.003284	0.010985	0.006412	0.026284	0.016521	0.1059	0.070287	none	ORF|Uncharacterized	Protein of unknown function	#N/A	#N/A	#N/A
An08g04750.Aspni5_177350	#N/A	#N/A	1	0.840076	0.004186	5.49e-05	4.55e-05	0.00014	0.00402	4.81e-05	0.001829	0.014427	9.66e-05	0.00015	0.00011	0.006301	0.001002	0.12191	0.005605	none	ORF|Uncharacterized	Has domain(s) with predicted proline racemase activity	#N/A	#N/A	#N/A
Aspni5_49598	ILS(16)_all_genes_cluster 1;membership threshold >0.5;peak of expression for FPKM>10 at 3d; 654 genes	#N/A	1	0.503264	0.066175	0.000896	0.000565	0.001431	0.06186	0.000837	0.01495	0.040634	0.000897	0.003019	0.001588	0.048519	0.005443	0.223399	0.026526	#N/A	#N/A	#N/A	#N/A	#N/A	#N/A
An11g01370	#N/A	#N/A	1	0.400134	0.001935	6.55e-05	7.82e-05	0.000275	0.003695	5.26e-05	0.012381	0.169515	0.000259	0.000148	0.000113	0.015907	0.006484	0.375893	0.013065	none	ORF|Uncharacterized	Protein of unknown function	#N/A	#N/A	#N/A
An03g02060.Aspni5_131028	#N/A	#N/A	1	0.48156	0.014332	0.000561	0.0005	0.003526	0.371966	0.000449	0.01038	0.038916	0.00092	0.000928	0.00165	0.007227	0.006223	0.044947	0.015913	none	ORF|Uncharacterized	Has domain(s) with predicted role in isoprenoid biosynthetic process	#N/A	#N/A	#N/A
An08g09180.Aspni5_38006	ILS(16)_all_genes_cluster 1;membership threshold >0.5;peak of expression for FPKM>10 at 3d; 654 genes	#N/A	1	0.95275	0.000258	3.29e-06	3.13e-06	1.41e-05	0.000401	2.96e-06	0.000226	0.00435	7.44e-06	9.26e-06	7.23e-06	0.000671	0.000117	0.040487	0.000694	none	ORF|Uncharacterized	Ortholog of A. nidulans FGSC A4 : AN2942, AN10320, AN7130 and A. fumigatus Af293 : Afu3g15110, Afu4g08715	#N/A	#N/A	#N/A
An01g00270.Aspni5_172695	ILS(16)_all_genes_cluster 1;membership threshold >0.5;peak of expression for FPKM>10 at 3d; 654 genes	#N/A	1	0.901647	0.000341	6.8e-06	5.72e-06	2.15e-05	0.000717	5.15e-06	0.000831	0.005746	1.34e-05	1.38e-05	1.36e-05	0.001305	0.000193	0.088479	0.000662	none	ORF|Uncharacterized	Has domain(s) with predicted role in transmembrane transport and integral component of membrane localization	#N/A	#N/A	#N/A
An05g02380.Aspni5_190068	#N/A	SignalP (Braaksma et al 2010)	1	0.791094	0.013917	0.000299	0.000247	0.000703	0.131766	0.000295	0.00551	0.01143	0.000452	0.001015	0.000576	0.003641	0.002337	0.027663	0.009055	none	ORF|Uncharacterized	Has domain(s) with predicted choline dehydrogenase activity, flavin adenine dinucleotide binding, oxidoreductase activity, acting on CH-OH group of donors activity and role in alcohol metabolic process, oxidation-reduction process	AA3	#N/A	#N/A
An02g04830.Aspni5_174672	#N/A	#N/A	1	0.415078	0.071051	0.000321	0.000265	0.000993	0.014145	0.000322	0.020145	0.055491	0.000453	0.000711	0.001633	0.033006	0.004181	0.340526	0.04168	none	ORF|Uncharacterized	Ortholog(s) have cytosol localization	#N/A	#N/A	#N/A
An02g08770	ILS(16)_all_genes_cluster 1;membership threshold >0.5;peak of expression for FPKM>10 at 3d; 654 genes	#N/A	1	0.886799	0.001441	5.72e-05	5.26e-05	0.000203	0.080899	4.38e-05	0.001296	0.008964	0.000126	0.000116	0.000104	0.00148	0.001094	0.014947	0.002377	none	ORF|Uncharacterized	Ortholog of Aspergillus tubingensis : Asptu1_0029066, Aspergillus kawachii : Aspka1_0174872 and Aspergillus acidus : Aspfo1_0204394	#N/A	#N/A	#N/A
An02g01050.Aspni5_36659	ILS(16)_all_genes_cluster 1;membership threshold >0.5;peak of expression for FPKM>10 at 3d; 654 genes	#N/A	1	0.971787	0.00039	1.13e-05	1.12e-05	6.19e-05	0.006099	8.98e-06	0.000506	0.00746	2.81e-05	2.36e-05	2.38e-05	0.000664	0.000383	0.011546	0.000995	none	ORF|Uncharacterized	Salicylate hydroxylase with a predicted role in salicylic acid degradation	#N/A	#N/A	#N/A
An15g06550.Aspni5_48853	ILS(16)_all_genes_cluster 1;membership threshold >0.5;peak of expression for FPKM>10 at 3d; 654 genes	#N/A	1	0.808877	0.015377	7.73e-05	5.67e-05	0.00019	0.008803	7.83e-05	0.003268	0.01208	9.87e-05	0.000265	0.000203	0.008033	0.000842	0.134812	0.006938	none	ORF|Uncharacterized	Has domain(s) with predicted DNA binding, DNA-directed RNA polymerase activity, role in transcription from RNA polymerase III promoter and DNA-directed RNA polymerase III complex localization	#N/A	#N/A	#N/A
An07g07320.Aspni5_123881	ILS(16)_all_genes_cluster 1;membership threshold >0.5;peak of expression for FPKM>10 at 3d; 654 genes	#N/A	1	0.614407	0.00999	0.00052	0.000342	0.001242	0.137083	0.000322	0.035026	0.042133	0.000643	0.000709	0.000904	0.017059	0.00489	0.125814	0.008918	none	ORF|Uncharacterized	Ortholog of A. nidulans FGSC A4 : AN4529, Aspergillus wentii : Aspwe1_0024851, Aspergillus versicolor : Aspve1_0739308 and Aspergillus clavatus NRRL 1 : ACLA_091870	#N/A	#N/A	#N/A
An02g07750.Aspni5_207032	ILS(16)_all_genes_cluster 1;membership threshold >0.5;peak of expression for FPKM>10 at 3d; 654 genes	#N/A	1	0.852532	0.000484	1.14e-05	1.15e-05	5.36e-05	0.001711	9.13e-06	0.001266	0.028159	3.1e-05	2.5e-05	2.33e-05	0.002363	0.000601	0.11091	0.001809	none	ORF|Uncharacterized	Ortholog(s) have nucleolus localization	#N/A	#N/A	#N/A
An09g03650.Aspni5_50148	ILS(16)_all_genes_cluster 1;membership threshold >0.5;peak of expression for FPKM>10 at 3d; 654 genes	SignalP (Braaksma et al 2010)	1	0.754675	0.002592	0.000156	0.000184	0.000756	0.031231	0.000113	0.013554	0.088652	0.000607	0.000285	0.000248	0.007435	0.009689	0.079246	0.010578	none	ORF|Uncharacterized	Ortholog of Aspergillus wentii : Aspwe1_0175777, Aspergillus clavatus NRRL 1 : ACLA_074320, Aspergillus niger ATCC 1015 : 50148-mRNA and Aspergillus carbonarius ITEM 5010 : Acar5010_210941	#N/A	#N/A	#N/A
An08g02850.Aspni5_175980	ILS(16)_all_genes_cluster 1;membership threshold >0.5;peak of expression for FPKM>10 at 3d; 654 genes	#N/A	1	0.698136	0.001303	5.07e-05	5.14e-05	0.000294	0.002882	3.38e-05	0.003377	0.11274	0.000142	7.16e-05	0.000105	0.006084	0.003033	0.165837	0.005859	none	ORF|Uncharacterized	Ortholog(s) have hydrolase activity, role in penicillin biosynthetic process, sterigmatocystin biosynthetic process and cytosol localization	#N/A	#N/A	#N/A
An09g04390.Aspni5_189090	ILS(16)_all_genes_cluster 1;membership threshold >0.5;peak of expression for FPKM>10 at 3d; 654 genes	SignalP (Braaksma et al 2010)	1	0.760664	0.000958	1.25e-05	1.04e-05	3.62e-05	0.000744	1.03e-05	0.001095	0.008048	2.3e-05	3.04e-05	2.57e-05	0.002932	0.000309	0.223433	0.001668	none	ORF|Uncharacterized	Salicylate hydroxylase with a predicted role in salicylic acid degradation	#N/A	#N/A	#N/A
Aspni5_38962	ILS(16)_all_genes_cluster 1;membership threshold >0.5;peak of expression for FPKM>10 at 3d; 654 genes	#N/A	1	0.881313	0.001594	5.14e-05	5.2e-05	0.000427	0.011696	3.99e-05	0.001725	0.047115	0.000128	0.000101	0.000109	0.003166	0.001975	0.045413	0.005094	#N/A	#N/A	#N/A	#N/A	#N/A	#N/A
An12g05840	#N/A	SignalP (Braaksma et al 2010)	1	0.856609	0.001165	5.89e-05	6.31e-05	0.000378	0.024769	4.17e-05	0.002433	0.058575	0.000184	0.000101	0.000105	0.0035	0.003104	0.044606	0.004307	none	ORF|Uncharacterized	Ortholog of Aspergillus tubingensis : Asptu1_0078529 and Aspergillus acidus : Aspfo1_0034070	#N/A	#N/A	#N/A
An01g12740.Aspni5_35540	#N/A	#N/A	1	0.553755	0.006656	0.000345	0.000283	0.001139	0.336764	0.000242	0.013767	0.025602	0.000582	0.000527	0.000718	0.005752	0.004069	0.042324	0.007474	none	ORF|Uncharacterized	Ortholog of A. nidulans FGSC A4 : AN0813, A. fumigatus Af293 : Afu1g14720, A. oryzae RIB40 : AO090003000498, Aspergillus wentii : Aspwe1_0040103 and Aspergillus sydowii : Aspsy1_0138475	#N/A	#N/A	#N/A
An01g12550.Aspni5_205517	#N/A	SignalP (Braaksma et al 2010)	1	0.388987	0.007604	0.00061	0.000828	0.011086	0.190605	0.000469	0.01333	0.224937	0.002489	0.001102	0.001104	0.014336	0.035257	0.072239	0.035019	msdS	ORF|Uncharacterized	Mannosyl-oligosaccharide 1,2-alpha-mannosidase	GH47	#N/A	#N/A
An01g00720.Aspni5_171904	#N/A	#N/A	1	0.993163	0.000149	3.65e-06	3.1e-06	1.29e-05	0.000652	2.75e-06	0.000137	0.00116	7.03e-06	7.16e-06	7.23e-06	0.00019	7.75e-05	0.004179	0.000249	none	ORF|Uncharacterized	Ortholog(s) have ferrichrome transporter activity, siderophore uptake transmembrane transporter activity and role in cellular response to drug, ferrichrome transport, transmembrane transport	#N/A	#N/A	#N/A
An14g01280.Aspni5_185564	#N/A	#N/A	1	0.397507	0.074762	0.003949	0.003422	0.008841	0.040806	0.003052	0.04962	0.085978	0.005974	0.006452	0.00746	0.040073	0.028945	0.158102	0.085059	none	ORF|Uncharacterized	Has domain(s) with predicted oxidoreductase activity and role in metabolic process	#N/A	#N/A	#N/A
An15g06620	#N/A	#N/A	1	0.277091	0.039259	0.001011	0.001554	0.024503	0.071915	0.001336	0.032551	0.188976	0.003516	0.005027	0.002515	0.026117	0.036643	0.103103	0.184882	none	ORF|Uncharacterized	Protein of unknown function	#N/A	#N/A	#N/A
An16g04860	#N/A	#N/A	1	0.657282	0.011641	0.000241	0.000235	0.000771	0.006868	0.0002	0.016849	0.056424	0.000542	0.000492	0.000554	0.014558	0.006065	0.200482	0.026797	none	ORF|Uncharacterized	Protein of unknown function	#N/A	#N/A	#N/A
An02g02790.Aspni5_173931	#N/A	#N/A	1	0.586141	0.00215	8.81e-05	8.93e-05	0.00077	0.010852	6.32e-05	0.003589	0.215034	0.000236	0.000156	0.000162	0.011075	0.004818	0.155674	0.009102	none	ORF|Uncharacterized	Ortholog of Aspergillus kawachii : Aspka1_0172609	#N/A	#N/A	#N/A
An08g07200.Aspni5_207896	#N/A	#N/A	1	0.40857	0.067195	0.000231	0.000285	0.000792	0.013884	0.000349	0.011142	0.059687	0.000644	0.001615	0.000704	0.027971	0.006594	0.221466	0.178873	none	ORF|Uncharacterized	Ortholog(s) have AP-2 adaptor complex, cytosol, nucleus localization	#N/A	#N/A	#N/A
An11g07710	ILS(16)_all_genes_cluster 1;membership threshold >0.5;peak of expression for FPKM>10 at 3d; 654 genes	#N/A	1	0.902035	0.001357	4.98e-05	3.89e-05	0.00015	0.017169	3.35e-05	0.002073	0.015369	8.81e-05	8.1e-05	8.92e-05	0.003615	0.000968	0.054832	0.002052	none	ORF|Uncharacterized	Ortholog of Aspergillus tubingensis : Asptu1_0057124	#N/A	#N/A	#N/A
An03g03810.Aspni5_191148	#N/A	#N/A	1	0.265078	0.096966	0.004918	0.005974	0.019762	0.203762	0.004902	0.036163	0.076233	0.010033	0.007326	0.026828	0.023905	0.035397	0.077263	0.105491	none	ORF|Uncharacterized	Ortholog of A. nidulans FGSC A4 : AN7083, A. fumigatus Af293 : Afu2g16580, Afu8g00380/fma-AT, A. niger CBS 513.88 : An15g03730 and A. oryzae RIB40 : AO090003000093, AO090020000720, AO090023000925, AO090012000367	#N/A	#N/A	#N/A
An11g05100.Aspni5_52971	#N/A	#N/A	1	0.489215	0.000431	8.79e-06	8.45e-06	4.38e-05	0.000515	6.65e-06	0.000746	0.041427	2.16e-05	1.63e-05	1.98e-05	0.003124	0.000472	0.462102	0.001842	none	ORF|Uncharacterized	Has domain(s) with predicted ATP binding, protein kinase activity, transferase activity, transferring phosphorus-containing groups activity and role in protein phosphorylation	#N/A	#N/A	#N/A
An02g03980.Aspni5_36856	ILS(16)_all_genes_cluster 1;membership threshold >0.5;peak of expression for FPKM>10 at 3d; 654 genes	#N/A	1	0.809157	0.011579	8.5e-05	5.98e-05	0.000166	0.006711	7.84e-05	0.00349	0.010911	0.000107	0.000251	0.000194	0.008257	0.00088	0.142216	0.005859	kslA	ORF|Uncharacterized	Putative beta-glucanase	GH16	#N/A	#N/A
An16g06710.Aspni5_45631	#N/A	#N/A	1	0.58695	0.004123	0.00037	0.000355	0.001795	0.069787	0.000215	0.028998	0.137023	0.000995	0.000445	0.00056	0.015904	0.013702	0.127408	0.01137	none	ORF|Uncharacterized	Protein of unknown function	#N/A	#N/A	#N/A
An02g00240.Aspni5_174113	#N/A	#N/A	1	0.556219	0.008515	0.000228	0.000201	0.00065	0.386626	0.000225	0.004551	0.010063	0.000387	0.000779	0.000432	0.002741	0.002072	0.019489	0.006821	none	ORF|Uncharacterized	Has domain(s) with predicted amino acid transmembrane transporter activity, role in amino acid transmembrane transport and membrane localization	#N/A	#N/A	#N/A
An17g01290	ILS(16)_all_genes_cluster 1;membership threshold >0.5;peak of expression for FPKM>10 at 3d; 654 genes	#N/A	1	0.546001	0.002002	5.65e-05	6.95e-05	0.000238	0.002573	4.6e-05	0.004419	0.134129	0.000231	0.000118	0.000113	0.010484	0.005635	0.277365	0.016519	none	ORF|Uncharacterized	Protein of unknown function	#N/A	#N/A	#N/A
An03g05140.Aspni5_118598	#N/A	#N/A	1	0.585079	0.002647	0.00015	0.000158	0.001449	0.026453	0.000102	0.006927	0.228548	0.000436	0.00024	0.000261	0.011263	0.008504	0.117006	0.010777	none	ORF|Uncharacterized	Putative polyketide synthase	#N/A	#N/A	#N/A
An05g01210.Aspni5_212936	#N/A	#N/A	1	0.274295	0.092943	0.001422	0.001758	0.004223	0.106728	0.002247	0.0542	0.08225	0.003695	0.014239	0.00272	0.05239	0.022255	0.149964	0.13467	none	ORF|Uncharacterized	Has domain(s) with predicted oxidoreductase activity and role in metabolic process	#N/A	#N/A	#N/A
An09g01120.Aspni5_189001	#N/A	#N/A	1	0.321924	0.27051	0.003253	0.001232	0.00272	0.114469	0.002844	0.035272	0.026296	0.001317	0.009119	0.006064	0.041345	0.005053	0.135775	0.022807	none	ORF|Uncharacterized	Ortholog of A. oryzae RIB40 : AO090166000054, Aspergillus wentii : Aspwe1_0118499, Aspergillus niger ATCC 1015 : 189001-mRNA and Aspergillus carbonarius ITEM 5010 : Acar5010_171555, Acar5010_208684	#N/A	#N/A	#N/A
An14g05390	ILS(16)_all_genes_cluster 1;membership threshold >0.5;peak of expression for FPKM>10 at 3d; 654 genes	#N/A	1	0.724477	0.001972	2.35e-05	2.29e-05	0.000133	0.002448	2.14e-05	0.003162	0.039319	5.21e-05	5.86e-05	6.53e-05	0.004731	0.000871	0.217242	0.005402	none	ORF|Uncharacterized	Ortholog(s) have role in endonucleolytic cleavage in 5'-ETS of tricistronic rRNA transcript (SSU-rRNA, 5.8S rRNA and LSU-rRNA), more	#N/A	#N/A	#N/A
An14g01600.Aspni5_210974	ILS(16)_all_genes_cluster 1;membership threshold >0.5;peak of expression for FPKM>10 at 3d; 654 genes	#N/A	1	0.903663	0.000236	6.01e-06	5.22e-06	2.47e-05	0.000446	4.24e-06	0.000459	0.009242	1.28e-05	1.07e-05	1.14e-05	0.001139	0.000219	0.083872	0.000649	none	ORF|Uncharacterized	Ortholog(s) have role in cellobiose transport, cellulose catabolic process	#N/A	PF00083_Sugar_tr_Family	#N/A
An18g06790	#N/A	#N/A	1	0.50022	0.01512	0.00084	0.000548	0.001895	0.02009	0.000442	0.086876	0.069648	0.001018	0.00072	0.001855	0.02852	0.008618	0.247374	0.016216	none	ORF|Uncharacterized	Protein of unknown function	#N/A	#N/A	#N/A
An11g07510.Aspni5_123216	ILS(16)_all_genes_cluster 1;membership threshold >0.5;peak of expression for FPKM>10 at 3d; 654 genes	#N/A	1	0.964098	0.003093	2.46e-05	1.92e-05	6.45e-05	0.005637	2.46e-05	0.001011	0.003164	3.54e-05	8.48e-05	5.86e-05	0.001202	0.000281	0.01938	0.001821	none	ORF|Uncharacterized	Ortholog(s) have extracellular region localization	#N/A	#N/A	#N/A
An07g05430.Aspni5_39923	ILS(16)_all_genes_cluster 1;membership threshold >0.5;peak of expression for FPKM>10 at 3d; 654 genes	#N/A	1	0.536455	0.004268	0.000334	0.000446	0.001631	0.300499	0.000253	0.006873	0.065359	0.001585	0.000612	0.000546	0.006731	0.016387	0.041978	0.016043	none	ORF|Uncharacterized	Has domain(s) with predicted hydrolase activity and role in metabolic process	#N/A	#N/A	#N/A
An12g05720.Aspni5_186860	ILS(16)_all_genes_cluster 1;membership threshold >0.5;peak of expression for FPKM>10 at 3d; 654 genes	#N/A	1	0.599078	0.001215	2.63e-05	3.03e-05	0.000219	0.002197	2.31e-05	0.002079	0.178181	8.43e-05	6.82e-05	5.47e-05	0.00585	0.002126	0.199974	0.008794	none	ORF|Uncharacterized	Ortholog(s) have mitochondrion localization	#N/A	#N/A	#N/A
Aspni5_45974	ILS(16)_all_genes_cluster 1;membership threshold >0.5;peak of expression for FPKM>10 at 3d; 654 genes	#N/A	1	0.606453	0.002672	2.3e-05	1.75e-05	5.87e-05	0.001141	1.94e-05	0.002711	0.008995	3.43e-05	5.3e-05	5.73e-05	0.005112	0.000398	0.369638	0.002617	#N/A	#N/A	#N/A	#N/A	#N/A	#N/A
An03g01690.Aspni5_45729	ILS(16)_all_genes_cluster 1;membership threshold >0.5;peak of expression for FPKM>10 at 3d; 654 genes	#N/A	1	0.674529	0.028746	0.000548	0.000439	0.001212	0.214325	0.000569	0.007665	0.014022	0.000729	0.001852	0.001222	0.004867	0.003253	0.032236	0.013785	none	ORF|Uncharacterized	Has domain(s) with predicted carboxy-lyase activity, catalytic activity, pyridoxal phosphate binding activity and role in carboxylic acid metabolic process, cellular amino acid metabolic process	#N/A	#N/A	#N/A
An18g02870	ILS(16)_all_genes_cluster 1;membership threshold >0.5;peak of expression for FPKM>10 at 3d; 654 genes	#N/A	1	0.735041	0.004483	0.000528	0.000391	0.001479	0.126677	0.00026	0.011037	0.038996	0.000907	0.000494	0.000685	0.007868	0.006839	0.057428	0.006887	none	ORF|Uncharacterized	Protein of unknown function	#N/A	#N/A	#N/A
An10g00980	#N/A	#N/A	1	0.215915	0.119853	0.018849	0.017868	0.034867	0.11339	0.015903	0.049944	0.067278	0.023158	0.02743	0.032693	0.033814	0.046695	0.081717	0.100627	none	ORF|Uncharacterized	Protein of unknown function	#N/A	#N/A	#N/A
An11g01700.Aspni5_208615	ILS(16)_all_genes_cluster 1;membership threshold >0.5;peak of expression for FPKM>10 at 3d; 654 genes	#N/A	1	0.687798	0.014776	0.00017	0.000258	0.000925	0.038321	0.000231	0.004837	0.063651	0.000759	0.000938	0.000452	0.008685	0.008958	0.070746	0.098496	none	ORF|Uncharacterized	Ortholog(s) have RNA polymerase II transcription factor binding transcription factor activity	#N/A	#N/A	#N/A
An15g01940.Aspni5_181979	ILS(16)_all_genes_cluster 1;membership threshold >0.5;peak of expression for FPKM>10 at 3d; 654 genes	SignalP (Braaksma et al 2010)	1	0.633803	0.003266	0.000175	0.000192	0.000681	0.043488	0.000126	0.007255	0.127232	0.000612	0.000319	0.000283	0.016228	0.009893	0.143909	0.012536	none	ORF|Uncharacterized	Has domain(s) with predicted UDP-N-acetylmuramate dehydrogenase activity, flavin adenine dinucleotide binding, oxidoreductase activity, oxidoreductase activity, acting on CH-OH group of donors activity	#N/A	#N/A	#N/A
An14g02530	#N/A	#N/A	1	0.634459	0.050749	0.001757	0.001269	0.003583	0.049933	0.001319	0.022956	0.046214	0.002091	0.002868	0.003738	0.019413	0.010675	0.113159	0.035817	none	ORF|Uncharacterized	Ortholog of Aspergillus flavus NRRL 3357 : AFL2T_04993 and Aspergillus wentii : Aspwe1_0043348	#N/A	#N/A	#N/A
An11g08970.Aspni5_39362	#N/A	#N/A	1	0.813637	0.027981	0.000533	0.000378	0.001093	0.039364	0.000456	0.010943	0.01842	0.000621	0.001218	0.001184	0.007299	0.003364	0.059275	0.014232	none	ORF|Uncharacterized	Protein of unknown function	#N/A	#N/A	#N/A
Aspni5_194381	#N/A	#N/A	1	0.737968	0.040614	0.0003	0.00026	0.000737	0.022222	0.000359	0.010183	0.025005	0.00048	0.001685	0.000605	0.013351	0.003384	0.115441	0.027407	#N/A	#N/A	#N/A	#N/A	#N/A	#N/A
An09g01910.Aspni5_188912	#N/A	#N/A	1	0.959818	0.000923	2.36e-05	1.89e-05	6.51e-05	0.004259	1.73e-05	0.000603	0.005802	4.19e-05	4.45e-05	4.5e-05	0.00148	0.000425	0.025109	0.001325	none	ORF|Uncharacterized	Has domain(s) with predicted role in transmembrane transport and integral component of membrane localization	#N/A	#N/A	#N/A
An12g09220	#N/A	#N/A	1	0.666009	0.003233	0.000102	9.23e-05	0.000369	0.018647	7.59e-05	0.003535	0.071766	0.000231	0.000194	0.000193	0.01633	0.003259	0.208044	0.00792	none	ORF|Uncharacterized	Protein of unknown function	#N/A	#N/A	#N/A
An05g01340.Aspni5_190098	ILS(16)_all_genes_cluster 1;membership threshold >0.5;peak of expression for FPKM>10 at 3d; 654 genes	#N/A	1	0.899098	0.001565	4.63e-05	4.54e-05	0.00023	0.05177	3.88e-05	0.001682	0.015443	0.00011	0.000108	9.54e-05	0.001997	0.001209	0.023389	0.003174	none	ORF|Uncharacterized	Has domain(s) with predicted sequence-specific DNA binding RNA polymerase II transcription factor activity, zinc ion binding activity, role in regulation of transcription, DNA-templated and nucleus localization	#N/A	#N/A	PF00172_Zn_clus_Domain
An02g00060.Aspni5_173899	#N/A	#N/A	1	0.882611	0.003453	0.000141	0.000147	0.000911	0.022001	0.000111	0.003173	0.033358	0.000361	0.000293	0.000256	0.003646	0.003864	0.036481	0.009194	none	ORF|Uncharacterized	Has domain(s) with predicted substrate-specific transmembrane transporter activity, transmembrane transporter activity, transporter activity, role in transmembrane transport and integral component of membrane, membrane localization	#N/A	PF00083_Sugar_tr_Family	#N/A
An01g13330	#N/A	#N/A	1	0.386141	0.047299	0.004957	0.004023	0.015319	0.146413	0.003009	0.01947	0.102446	0.007151	0.004895	0.009738	0.037279	0.033167	0.118996	0.059699	none	ORF|Uncharacterized	Protein of unknown function	#N/A	#N/A	#N/A
An02g11930	#N/A	#N/A	1	0.559443	0.018575	0.0011	0.001532	0.00891	0.098508	0.000962	0.012537	0.105572	0.004212	0.002301	0.002233	0.013344	0.033083	0.071018	0.06667	none	ORF|Uncharacterized	Ortholog of Aspergillus brasiliensis : Aspbr1_0084167 and Aspergillus acidus : Aspfo1_0057887	#N/A	#N/A	#N/A
Aspni5_186119	#N/A	#N/A	1	0.968844	0.000158	3.15e-06	2.76e-06	1.26e-05	0.000326	2.36e-06	0.000166	0.003533	6.52e-06	5.87e-06	6.93e-06	0.000478	0.0001	0.025977	0.000378	#N/A	#N/A	#N/A	#N/A	#N/A	#N/A
An11g10750.Aspni5_130155	ILS(16)_all_genes_cluster 1;membership threshold >0.5;peak of expression for FPKM>10 at 3d; 654 genes	#N/A	1	0.60078	0.001735	5.1e-05	6.53e-05	0.000227	0.003822	4.16e-05	0.005437	0.150603	0.000226	0.000101	0.000114	0.008366	0.005821	0.208564	0.014045	none	ORF|Uncharacterized	Ortholog of A. nidulans FGSC A4 : AN10408, A. fumigatus Af293 : Afu3g05850, A. oryzae RIB40 : AO090020000054, Neosartorya fischeri NRRL 181 : NFIA_071380 and Aspergillus clavatus NRRL 1 : ACLA_033820	#N/A	#N/A	#N/A
An12g02430.Aspni5_43775	ILS(16)_all_genes_cluster 1;membership threshold >0.5;peak of expression for FPKM>10 at 3d; 654 genes	#N/A	1	0.946151	0.000919	3.51e-05	2.98e-05	0.000111	0.030418	2.55e-05	0.001202	0.005592	6.84e-05	6.47e-05	6.42e-05	0.001016	0.000604	0.012388	0.001311	none	ORF|Uncharacterized	Ferulate:CoA ligase (AMP-forming)	#N/A	#N/A	#N/A
An08g00630.Aspni5_38638	#N/A	#N/A	1	0.678435	0.011074	0.000122	0.000109	0.000499	0.023688	0.000113	0.005697	0.051103	0.000221	0.000282	0.000406	0.01466	0.002538	0.196313	0.014741	none	ORF|Uncharacterized	Has domain(s) with predicted amino acid transmembrane transporter activity, role in amino acid transmembrane transport and membrane localization	#N/A	#N/A	#N/A
An09g02480	#N/A	#N/A	1	0.428693	0.016681	0.000252	0.000202	0.000599	0.008018	0.000222	0.086364	0.041164	0.000396	0.000692	0.000493	0.027579	0.003849	0.366989	0.017807	none	ORF|Uncharacterized	Protein of unknown function	#N/A	#N/A	#N/A
An12g01830	#N/A	#N/A	1	0.318497	0.040145	0.006589	0.009168	0.015659	0.20381	0.00509	0.055388	0.074504	0.023245	0.010031	0.009583	0.021398	0.061749	0.072025	0.073117	none	ORF|Uncharacterized	Protein of unknown function	#N/A	#N/A	#N/A
An03g05080.Aspni5_50723	#N/A	#N/A	1	0.253342	0.038476	0.003482	0.006665	0.008341	0.078051	0.00326	0.039043	0.117879	0.026102	0.006612	0.007051	0.035069	0.114667	0.10198	0.159981	none	ORF|Uncharacterized	Ortholog(s) have methionine-R-sulfoxide reductase activity, role in cellular response to oxidative stress and cytoplasm, nucleus localization	#N/A	#N/A	#N/A
An04g07350	#N/A	#N/A	1	0.731709	0.010954	0.000587	0.000633	0.00178	0.131317	0.000484	0.012515	0.030792	0.001556	0.001242	0.001042	0.006097	0.009071	0.041819	0.018403	none	ORF|Uncharacterized	Protein of unknown function	#N/A	#N/A	#N/A
An01g10000.Aspni5_118832	ILS(16)_all_genes_cluster 1;membership threshold >0.5;peak of expression for FPKM>10 at 3d; 654 genes	#N/A	1	0.663446	0.030308	0.00044	0.000453	0.001605	0.209484	0.000542	0.0063	0.018835	0.00084	0.001932	0.001173	0.004791	0.004308	0.031718	0.023825	none	ORF|Uncharacterized	Ortholog(s) have glutathione S-conjugate-transporting ATPase activity, role in cellular response to cadmium ion, glutathione transmembrane import into vacuole and fungal-type vacuole membrane localization	#N/A	#N/A	#N/A
An08g01070.Aspni5_38603	ILS(16)_all_genes_cluster 1;membership threshold >0.5;peak of expression for FPKM>10 at 3d; 654 genes	SignalP (Braaksma et al 2010)	1	0.68788	0.032123	0.000197	0.000128	0.000469	0.02257	0.00019	0.011883	0.020184	0.000202	0.000614	0.00051	0.01632	0.001557	0.195114	0.010059	none	ORF|Uncharacterized	Ortholog of A. nidulans FGSC A4 : AN8558, A. fumigatus Af293 : Afu3g01480, A. niger CBS 513.88 : An13g03160 and A. oryzae RIB40 : AO090023000356, AO090012000921	#N/A	#N/A	#N/A
An04g06110.Aspni5_193527	ILS(16)_all_genes_cluster 1;membership threshold >0.5;peak of expression for FPKM>10 at 3d; 654 genes	SignalP (Braaksma et al 2010)	1	0.720871	0.002085	1.67e-05	1.33e-05	4.69e-05	0.000935	1.47e-05	0.001625	0.007606	2.66e-05	4.24e-05	4.15e-05	0.003601	0.000319	0.260437	0.00232	none	ORF|Uncharacterized	Protein of unknown function	#N/A	#N/A	#N/A
An03g01450.Aspni5_129873	#N/A	#N/A	1	0.564511	0.001767	3.06e-05	2.93e-05	0.000122	0.003629	2.63e-05	0.003714	0.045062	7.21e-05	7.69e-05	6.58e-05	0.009295	0.001205	0.365441	0.004953	none	ORF|Uncharacterized	Has domain(s) with predicted role in transmembrane transport and integral component of membrane localization	#N/A	#N/A	#N/A
Aspni5_128747	#N/A	#N/A	1	0.418952	0.004714	0.000265	0.000299	0.002823	0.051233	0.000186	0.011255	0.324681	0.000832	0.000386	0.000584	0.01754	0.015805	0.130509	0.019937	#N/A	#N/A	#N/A	#N/A	#N/A	#N/A
An02g03150	#N/A	#N/A	1	0.332202	0.012305	0.00063	0.001158	0.003999	0.033574	0.000559	0.018666	0.245656	0.004916	0.001122	0.001722	0.020453	0.08501	0.109269	0.12876	none	ORF|Uncharacterized	Protein of unknown function	#N/A	#N/A	#N/A
An13g03710.Aspni5_50927	#N/A	#N/A	1	0.826136	0.000798	1.8e-05	1.8e-05	0.000129	0.001807	1.43e-05	0.001046	0.055206	4.51e-05	3.7e-05	3.98e-05	0.002968	0.000899	0.107564	0.003274	agdD	ORF|Uncharacterized	Putative alpha-glucosidase	GH13	#N/A	#N/A
An11g07100.Aspni5_39241	#N/A	#N/A	1	0.885643	0.002969	6.13e-05	5.13e-05	0.000182	0.08326	5.37e-05	0.001771	0.005896	0.000102	0.000147	0.000146	0.001417	0.000735	0.014972	0.002593	none	ORF|Uncharacterized	Ortholog of A. niger CBS 513.88 : An01g05280, Aspergillus wentii : Aspwe1_0051859, Aspwe1_0181017 and Aspergillus niger ATCC 1015 : 36121-mRNA, 39241-mRNA	#N/A	#N/A	#N/A
An15g02790	#N/A	#N/A	1	0.56135	0.03531	0.002181	0.001832	0.008493	0.060497	0.001533	0.020519	0.083861	0.003388	0.003402	0.003652	0.024697	0.020227	0.120757	0.048302	none	ORF|Uncharacterized	Ortholog of Aspergillus tubingensis : Asptu1_0059810	#N/A	#N/A	#N/A
An14g04440	#N/A	#N/A	1	0.474053	0.00991	0.000404	0.000415	0.001441	0.008631	0.000283	0.012961	0.135829	0.001098	0.000615	0.000768	0.0296	0.015123	0.271498	0.037374	none	ORF|Uncharacterized	Protein of unknown function	#N/A	#N/A	#N/A
An05g00630.Aspni5_53919	ILS(16)_all_genes_cluster 1;membership threshold >0.5;peak of expression for FPKM>10 at 3d; 654 genes	#N/A	1	0.988559	0.00012	3.39e-06	2.8e-06	1.18e-05	0.000877	2.4e-06	0.000166	0.001776	6.53e-06	6.05e-06	6.49e-06	0.000288	8.21e-05	0.007876	0.000215	#N/A	#N/A	#N/A	#N/A	#N/A	#N/A
An01g00860.Aspni5_131667	#N/A	#N/A	1	0.899687	0.001046	2.87e-05	2.23e-05	8e-05	0.005033	2.03e-05	0.002772	0.01079	4.98e-05	5.17e-05	5.37e-05	0.002998	0.000582	0.075283	0.001504	mcoN	ORF|Uncharacterized	Putative multicopper oxidase	AA1	#N/A	#N/A
An15g03300.Aspni5_40553	ILS(16)_all_genes_cluster 1;membership threshold >0.5;peak of expression for FPKM>10 at 3d; 654 genes	#N/A	1	0.75532	0.009364	7.67e-05	7.35e-05	0.000243	0.005484	8.18e-05	0.002839	0.025985	0.000161	0.000306	0.00017	0.010305	0.00178	0.171099	0.016714	none	ORF|Uncharacterized	Ortholog of Aspergillus tubingensis : Asptu1_0048430, Aspergillus brasiliensis : Aspbr1_0055313, Neosartorya fischeri NRRL 181 : NFIA_002310 and Aspergillus kawachii : Aspka1_0180711	#N/A	#N/A	#N/A
An09g00340.Aspni5_43566	#N/A	#N/A	1	0.272807	0.110391	0.011948	0.010891	0.0236	0.084366	0.009706	0.070965	0.073664	0.01567	0.01808	0.021516	0.035187	0.042251	0.101199	0.097761	none	ORF|Uncharacterized	Protein of unknown function	#N/A	#N/A	#N/A
An16g03820.Aspni5_49011	#N/A	#N/A	1	0.231119	0.029647	0.015225	0.007807	0.010445	0.176241	0.004256	0.135322	0.087319	0.014049	0.004525	0.016003	0.059809	0.044625	0.13331	0.0303	none	ORF|Uncharacterized	Ortholog of A. nidulans FGSC A4 : AN4982, A. fumigatus Af293 : Afu3g10065, A. oryzae RIB40 : AO090003000540, Neosartorya fischeri NRRL 181 : NFIA_067230 and Aspergillus wentii : Aspwe1_0049188	#N/A	#N/A	#N/A
An18g06370.Aspni5_188030	ILS(16)_all_genes_cluster 1;membership threshold >0.5;peak of expression for FPKM>10 at 3d; 654 genes	#N/A	1	0.960653	0.000253	4.52e-06	3.69e-06	1.29e-05	0.000431	3.47e-06	0.000275	0.002504	8.36e-06	9.49e-06	8.92e-06	0.00068	0.000107	0.034616	0.000428	none	ORF|Uncharacterized	Has domain(s) with predicted role in transmembrane transport and integral component of membrane localization	#N/A	#N/A	#N/A
An18g00260.Aspni5_140548	ILS(16)_all_genes_cluster 1;membership threshold >0.5;peak of expression for FPKM>10 at 3d; 654 genes	#N/A	1	0.901444	0.00206	1.94e-05	1.68e-05	6.45e-05	0.002299	1.89e-05	0.001157	0.008076	3.53e-05	6.72e-05	4.15e-05	0.002771	0.000405	0.078726	0.002798	none	ORF|Uncharacterized	Has domain(s) with predicted electron carrier activity, heme binding, iron ion binding, oxidoreductase activity, acting on paired donors, with incorporation or reduction of molecular oxygen activity and role in oxidation-reduction process	#N/A	#N/A	#N/A
An14g01225.Aspni5_41560	#N/A	#N/A	1	0.880541	0.003822	4.15e-05	3.31e-05	0.000103	0.002391	3.51e-05	0.003692	0.009002	6.6e-05	9.16e-05	0.000107	0.003359	0.000657	0.092301	0.003758	none	ORF|Uncharacterized	Has domain(s) with predicted ATP binding, protein kinase activity, transferase activity, transferring phosphorus-containing groups activity and role in protein phosphorylation	#N/A	#N/A	#N/A
An18g00480.Aspni5_42600	ILS(16)_all_genes_cluster 1;membership threshold >0.5;peak of expression for FPKM>10 at 3d; 654 genes	#N/A	1	0.884257	0.002601	6.82e-05	5.39e-05	0.000174	0.082314	5.6e-05	0.001801	0.00612	0.000109	0.000161	0.000131	0.001703	0.000775	0.017348	0.002327	none	ORF|Uncharacterized	Has domain(s) with predicted role in transmembrane transport and integral component of membrane localization	#N/A	#N/A	#N/A
An01g02610	#N/A	#N/A	1	0.482513	0.021393	0.000483	0.000258	0.000735	0.014048	0.000327	0.017259	0.031918	0.000416	0.00093	0.000704	0.045168	0.003082	0.369805	0.010959	none	ORF|Uncharacterized	Protein of unknown function	#N/A	#N/A	#N/A
An01g10600.Aspni5_46421	ILS(16)_all_genes_cluster 1;membership threshold >0.5;peak of expression for FPKM>10 at 3d; 654 genes	#N/A	1	0.684036	0.003117	3.93e-05	5.14e-05	0.000304	0.004946	4.08e-05	0.002109	0.136216	0.000145	0.000114	0.000122	0.006087	0.003193	0.129886	0.029593	none	ORF|Uncharacterized	Ortholog(s) have role in histone exchange and Swr1 complex, cytosol localization	#N/A	#N/A	#N/A
An18g01080	#N/A	#N/A	1	0.596672	0.001436	6.07e-05	7.55e-05	0.000569	0.00466	4.59e-05	0.004172	0.260861	0.000243	0.000115	0.000113	0.006006	0.006842	0.106844	0.011285	none	ORF|Uncharacterized	Protein of unknown function	#N/A	#N/A	#N/A
An07g07900	#N/A	#N/A	1	0.435907	0.12983	0.002788	0.002391	0.005709	0.050222	0.003014	0.027174	0.057094	0.003826	0.009878	0.005455	0.03189	0.016918	0.12987	0.088033	none	ORF|Uncharacterized	Ortholog of Aspergillus acidus : Aspfo1_0142094	#N/A	#N/A	#N/A
An02g06580.Aspni5_174807	ILS(16)_all_genes_cluster 1;membership threshold >0.5;peak of expression for FPKM>10 at 3d; 654 genes	#N/A	1	0.907842	0.004077	6.44e-05	6.6e-05	0.000437	0.011953	5.99e-05	0.002049	0.023521	0.000143	0.000154	0.000193	0.002703	0.001637	0.036401	0.008701	none	ORF|Uncharacterized	Ortholog(s) have fungal-type vacuole localization	#N/A	#N/A	#N/A
An05g02210.Aspni5_190033	ILS(16)_all_genes_cluster 1;membership threshold >0.5;peak of expression for FPKM>10 at 3d; 654 genes	#N/A	1	0.606433	0.001659	6.4e-05	7.94e-05	0.000555	0.013801	5.2e-05	0.002698	0.250247	0.000254	0.000142	0.00012	0.007595	0.006342	0.098497	0.011459	none	ORF|Uncharacterized	Has domain(s) with predicted proline racemase activity	#N/A	#N/A	#N/A
An11g07000.Aspni5_39230	#N/A	#N/A	1	0.827361	0.002252	1.94e-05	1.83e-05	7.06e-05	0.001514	1.95e-05	0.001531	0.012616	4.08e-05	6.97e-05	4.31e-05	0.003662	0.000542	0.145618	0.004623	none	ORF|Uncharacterized	Has domain(s) with predicted protein tyrosine kinase activity, transferase activity, transferring phosphorus-containing groups activity and role in protein phosphorylation	#N/A	#N/A	#N/A
An12g07240.Aspni5_42204	#N/A	#N/A	1	0.620583	0.01112	0.000286	0.000335	0.001184	0.226694	0.00032	0.007665	0.038135	0.000839	0.001331	0.000513	0.008209	0.006723	0.052837	0.023227	none	ORF|Uncharacterized	Ortholog of A. nidulans FGSC A4 : AN9208, AN9311, A. fumigatus Af293 : Afu5g14850, A. niger CBS 513.88 : An12g05170, An03g01320 and A. oryzae RIB40 : AO090023000071, AO090026000100	#N/A	#N/A	#N/A
An02g14130	ILS(16)_all_genes_cluster 1;membership threshold >0.5;peak of expression for FPKM>10 at 3d; 654 genes	#N/A	1	0.943943	0.002784	3.14e-05	2.5e-05	7.62e-05	0.006462	2.94e-05	0.001198	0.005212	4.99e-05	9.96e-05	6.55e-05	0.00215	0.000433	0.035098	0.002343	none	ORF|Uncharacterized	Protein of unknown function	#N/A	#N/A	#N/A
An11g06440.Aspni5_39185	ILS(16)_all_genes_cluster 1;membership threshold >0.5;peak of expression for FPKM>10 at 3d; 654 genes	#N/A	1	0.757609	0.003713	0.000151	0.000125	0.000463	0.144028	0.00011	0.005498	0.023252	0.000277	0.000278	0.000276	0.005611	0.002439	0.051199	0.004972	none	ORF|Uncharacterized	Has domain(s) with predicted oxidoreductase activity, zinc ion binding activity and role in oxidation-reduction process	#N/A	#N/A	#N/A
An01g03850	#N/A	#N/A	1	0.675506	0.036971	0.000468	0.000545	0.001977	0.023816	0.000546	0.02236	0.049629	0.001163	0.001756	0.001288	0.011527	0.009177	0.096206	0.067067	none	ORF|Uncharacterized	Protein of unknown function	#N/A	#N/A	#N/A
An14g02150.Aspni5_41638	#N/A	SignalP (Braaksma et al 2010)	1	0.882866	0.002258	2.72e-05	2.16e-05	8.8e-05	0.0045	2.25e-05	0.002226	0.01062	4.33e-05	5.58e-05	7.77e-05	0.003171	0.000487	0.091153	0.002383	none	ORF|Uncharacterized	Carboxypeptidase Y family secreted protease	#N/A	#N/A	#N/A
An08g04790.Aspni5_38318	#N/A	#N/A	1	0.588005	0.022772	0.00116	0.001001	0.003545	0.257115	0.000957	0.008696	0.029558	0.001837	0.002448	0.002107	0.007941	0.008274	0.043082	0.021501	none	ORF|Uncharacterized	Ortholog of A. nidulans FGSC A4 : AN6413, AN6419, AN6946, AN5312, AN5664, AN8328, AN3241, AN10369, AN1930, AN2386, AN1738, AN11159, AN8984, AN8951, AN1540, AN8971, AN9387, AN9266, AN9306, AN1317, AN10886, AN7232, AN7774, AN12202	#N/A	#N/A	#N/A
An16g01620.Aspni5_49134	ILS(16)_all_genes_cluster 1;membership threshold >0.5;peak of expression for FPKM>10 at 3d; 654 genes	#N/A	1	0.816502	0.000728	1.17e-05	1.32e-05	6.97e-05	0.001481	1.07e-05	0.000644	0.051353	3.63e-05	3.13e-05	2.75e-05	0.002835	0.000791	0.120984	0.004482	none	ORF|Uncharacterized	Has domain(s) with predicted ATP binding, phosphotransferase activity, alcohol group as acceptor activity and role in carbohydrate metabolic process	#N/A	#N/A	#N/A
An09g01480.Aspni5_43480	#N/A	#N/A	1	0.235374	0.116872	0.018629	0.013504	0.026459	0.08311	0.012344	0.047444	0.079282	0.017513	0.020176	0.027456	0.050914	0.044296	0.113735	0.092893	none	ORF|Uncharacterized	Ortholog of A. niger CBS 513.88 : An03g03390, Aspergillus tubingensis : Asptu1_0136976, Aspergillus brasiliensis : Aspbr1_0131175 and Aspergillus kawachii : Aspka1_0180425	#N/A	#N/A	#N/A
An07g08670.Aspni5_39702	ILS(16)_all_genes_cluster 1;membership threshold >0.5;peak of expression for FPKM>10 at 3d; 654 genes	#N/A	1	0.514083	0.001056	1.73e-05	1.37e-05	4.59e-05	0.000802	1.31e-05	0.001938	0.010937	3.02e-05	3.54e-05	3.4e-05	0.004885	0.000411	0.463922	0.001776	none	ORF|Uncharacterized	Ortholog of A. nidulans FGSC A4 : AN0698, AN9272, A. fumigatus Af293 : Afu1g13610, Afu4g09370, A. niger CBS 513.88 : An08g06690, A. oryzae RIB40 : AO090012000513 and Aspergillus wentii : Aspwe1_0171952	#N/A	#N/A	#N/A
An08g00930.Aspni5_38616	#N/A	#N/A	1	0.390463	0.02956	0.000955	0.001717	0.010794	0.118519	0.001115	0.021538	0.129654	0.004951	0.002629	0.003451	0.014047	0.04358	0.07046	0.156566	none	ORF|Uncharacterized	Has domain(s) with predicted nucleic acid binding, zinc ion binding activity	#N/A	#N/A	#N/A
An11g08070.Aspni5_39297	ILS(16)_all_genes_cluster 1;membership threshold >0.5;peak of expression for FPKM>10 at 3d; 654 genes	SignalP (Braaksma et al 2010)	1	0.968085	0.000354	1.42e-05	1.32e-05	4.74e-05	0.001987	9.64e-06	0.000812	0.00705	3.58e-05	2.3e-05	2.49e-05	0.000884	0.000485	0.019253	0.000921	none	ORF|Uncharacterized	Ortholog of A. nidulans FGSC A4 : AN1314, A. niger CBS 513.88 : An09g03760, Neosartorya fischeri NRRL 181 : NFIA_030520 and Aspergillus versicolor : Aspve1_0031176	#N/A	#N/A	#N/A
An02g12220.Aspni5_173510	ILS(16)_all_genes_cluster 1;membership threshold >0.5;peak of expression for FPKM>10 at 3d; 654 genes	#N/A	1	0.698903	0.026267	0.000103	7.8e-05	0.000353	0.00774	0.000104	0.00443	0.022401	0.000131	0.000298	0.000358	0.011845	0.001241	0.212962	0.012787	none	ORF|Uncharacterized	Ortholog(s) have endoplasmic reticulum localization	#N/A	#N/A	#N/A
An07g00060.Aspni5_140075	ILS(16)_all_genes_cluster 1;membership threshold >0.5;peak of expression for FPKM>10 at 3d; 654 genes	SignalP (Braaksma et al 2010)	1	0.540278	0.002742	5.4e-05	3.55e-05	0.000106	0.00258	3.69e-05	0.005706	0.013381	6.93e-05	9.42e-05	9.82e-05	0.010779	0.000734	0.420748	0.002557	none	ORF|Uncharacterized	Has domain(s) with predicted role in transmembrane transport and integral component of membrane localization	#N/A	#N/A	#N/A
An07g03910	#N/A	#N/A	1	0.220805	0.040755	0.009726	0.005408	0.031913	0.061604	0.003433	0.116879	0.143189	0.007774	0.003607	0.02089	0.072093	0.04127	0.176081	0.044572	none	ORF|Uncharacterized	Protein of unknown function	#N/A	#N/A	#N/A
An16g02080.Aspni5_183536	#N/A	#N/A	1	0.639834	0.012234	0.000101	0.000123	0.000481	0.008238	0.000126	0.007982	0.062456	0.000306	0.000562	0.000232	0.013775	0.004234	0.195946	0.053369	none	ORF|Uncharacterized	Ortholog(s) have RecQ helicase-Topo III complex localization	#N/A	#N/A	#N/A
An07g00590.Aspni5_133702	ILS(16)_all_genes_cluster 1;membership threshold >0.5;peak of expression for FPKM>10 at 3d; 654 genes	#N/A	1	0.840888	0.002637	9.32e-05	0.000119	0.000536	0.069608	8.8e-05	0.00344	0.033876	0.000359	0.000288	0.000169	0.003215	0.00435	0.030349	0.009986	none	ORF|Uncharacterized	Ortholog of Aspergillus carbonarius ITEM 5010 : Acar5010_050396	#N/A	#N/A	#N/A
An16g07590	#N/A	#N/A	1	0.281275	0.073645	0.001154	0.00077	0.002058	0.019119	0.000886	0.207632	0.052973	0.001174	0.001567	0.004583	0.045257	0.007869	0.26597	0.034068	none	ORF|Uncharacterized	Protein of unknown function	#N/A	#N/A	#N/A
An08g01220	#N/A	#N/A	1	0.466421	0.041063	0.00429	0.003138	0.017854	0.159833	0.00255	0.02533	0.078688	0.005003	0.00442	0.007792	0.023438	0.022938	0.095375	0.041869	none	ORF|Uncharacterized	Ortholog of Aspergillus acidus : Aspfo1_0058897	#N/A	#N/A	#N/A
An14g04450	ILS(16)_all_genes_cluster 1;membership threshold >0.5;peak of expression for FPKM>10 at 3d; 654 genes	#N/A	1	0.819671	0.000331	1.01e-05	9.59e-06	3.86e-05	0.001043	7.19e-06	0.001012	0.022959	2.64e-05	1.8e-05	1.87e-05	0.002359	0.000515	0.150822	0.001159	none	ORF|Uncharacterized	Protein of unknown function	#N/A	#N/A	#N/A
An08g01270.Aspni5_38585	ILS(16)_all_genes_cluster 1;membership threshold >0.5;peak of expression for FPKM>10 at 3d; 654 genes	#N/A	1	0.838378	0.003493	9.04e-05	7.21e-05	0.000232	0.120552	7.61e-05	0.002694	0.007425	0.000144	0.000223	0.000176	0.002102	0.000993	0.020348	0.003	none	ORF|Uncharacterized	Gamma-glutamylcysteine synthetase	#N/A	#N/A	#N/A
An11g07270.Aspni5_178739	ILS(16)_all_genes_cluster 1;membership threshold >0.5;peak of expression for FPKM>10 at 3d; 654 genes	#N/A	1	0.613301	0.002288	0.000106	0.000119	0.000984	0.024855	7.87e-05	0.005344	0.219742	0.000344	0.000195	0.0002	0.009187	0.007179	0.105309	0.010768	none	ORF|Uncharacterized	Has domain(s) with predicted NAD binding, oxidoreductase activity, acting on the CH-OH group of donors, NAD or NADP as acceptor activity and role in oxidation-reduction process	#N/A	#N/A	#N/A
An13g01260.Aspni5_44759	ILS(16)_all_genes_cluster 1;membership threshold >0.5;peak of expression for FPKM>10 at 3d; 654 genes	SignalP (Braaksma et al 2010)	1	0.538306	0.001433	5.91e-05	8.28e-05	0.000548	0.008745	4.95e-05	0.002522	0.333117	0.000305	0.000141	0.000105	0.006457	0.009628	0.083099	0.015402	none	ORF|Uncharacterized	Has domain(s) with predicted carbohydrate binding, catalytic activity and role in carbohydrate metabolic process	GH92	#N/A	#N/A
An18g01120.Aspni5_131188	#N/A	SignalP (Braaksma et al 2010)	1	0.537653	0.08371	0.000371	0.000305	0.000794	0.012676	0.000446	0.017524	0.032039	0.00053	0.00193	0.000851	0.027125	0.003909	0.238463	0.041673	none	ORF|Uncharacterized	Has domain(s) with predicted choline dehydrogenase activity, flavin adenine dinucleotide binding, oxidoreductase activity, acting on CH-OH group of donors activity and role in alcohol metabolic process, oxidation-reduction process	AA3	#N/A	#N/A
An01g06420.Aspni5_170638	#N/A	#N/A	1	0.499132	0.001011	2.24e-05	2.93e-05	0.000204	0.002225	2.05e-05	0.001924	0.328585	9.24e-05	5.93e-05	5.04e-05	0.004803	0.002925	0.146915	0.012002	none	ORF|Uncharacterized	Ortholog of A. nidulans FGSC A4 : AN10070, A. fumigatus Af293 : Afu1g01790, A. oryzae RIB40 : AO090005000908, Aspergillus wentii : Aspwe1_0049751 and Aspergillus sydowii : Aspsy1_0144393	#N/A	#N/A	#N/A
An15g01850.Aspni5_48679	#N/A	#N/A	1	0.441514	0.009562	0.000288	0.000402	0.000906	0.01693	0.000284	0.017634	0.146147	0.001435	0.000961	0.000492	0.033307	0.022864	0.240669	0.066604	none	ORF|Uncharacterized	Glutamate-ammonia ligase with a predicted role in glutamine biosynthesis	#N/A	#N/A	#N/A
An08g01610.Aspni5_208382	#N/A	#N/A	1	0.441603	0.123009	0.000322	0.000283	0.001101	0.024246	0.000445	0.01806	0.044679	0.000476	0.002061	0.000956	0.033587	0.003947	0.249519	0.055705	none	ORF|Uncharacterized	Ortholog(s) have ATPase activity, role in negative regulation of G2/M transition of mitotic cell cycle and cytosol, nucleus localization	#N/A	#N/A	#N/A
An04g09120.Aspni5_194814	#N/A	#N/A	1	0.346917	0.008221	0.000298	0.000595	0.00327	0.041236	0.000347	0.007312	0.270617	0.00263	0.001278	0.000572	0.01442	0.059946	0.077358	0.164981	none	ORF|Uncharacterized	Ortholog(s) have NEDD8 transferase activity, ubiquitin binding activity, role in positive regulation of ubiquitin-protein transferase activity, protein neddylation and cytosol, nucleus localization	#N/A	#N/A	#N/A
An14g00580	#N/A	#N/A	1	0.439971	0.012964	0.000356	0.000663	0.003669	0.069835	0.000463	0.010875	0.169855	0.002424	0.002003	0.000715	0.013733	0.036955	0.076969	0.158552	none	ORF|Uncharacterized	Ortholog(s) have cytosol, nucleus localization	#N/A	#N/A	#N/A
An07g10380	#N/A	#N/A	1	0.843873	0.001357	3.19e-05	2.49e-05	0.000139	0.003679	2.22e-05	0.00126	0.023129	5.27e-05	5.15e-05	7.12e-05	0.004333	0.000716	0.118936	0.002324	none	ORF|Uncharacterized	Ortholog of Aspergillus brasiliensis : Aspbr1_0176875	#N/A	#N/A	#N/A
An13g00820	#N/A	#N/A	1	0.40668	0.002409	6.21e-05	8.88e-05	0.000305	0.004118	5.73e-05	0.003632	0.273408	0.000336	0.000165	0.000128	0.01456	0.010264	0.247985	0.035803	none	ORF|Uncharacterized	Ortholog(s) have RNA binding activity, role in mRNA splicing, via spliceosome and U4/U6 x U5 tri-snRNP complex, U6 snRNP, nucleolus, small nucleolar ribonucleoprotein complex localization	#N/A	#N/A	#N/A
Aspni5_44012	ILS(16)_all_genes_cluster 1;membership threshold >0.5;peak of expression for FPKM>10 at 3d; 654 genes	#N/A	1	0.586065	0.005544	0.000306	0.000298	0.001471	0.185383	0.000225	0.01435	0.079523	0.00075	0.000576	0.000516	0.012912	0.008275	0.091567	0.012241	#N/A	#N/A	#N/A	#N/A	#N/A	#N/A
An04g09190.Aspni5_45860	ILS(16)_all_genes_cluster 1;membership threshold >0.5;peak of expression for FPKM>10 at 3d; 654 genes	#N/A	1	0.691674	0.00184	3.23e-05	3.39e-05	0.000173	0.00465	2.97e-05	0.002967	0.065925	8.74e-05	9.49e-05	6.76e-05	0.007565	0.001601	0.216097	0.007162	none	ORF|Uncharacterized	Ortholog of A. nidulans FGSC A4 : AN7253, A. oryzae RIB40 : AO090102000106, Aspergillus wentii : Aspwe1_0463454 and Aspergillus sydowii : Aspsy1_0085206	#N/A	#N/A	#N/A
An01g02010.Aspni5_36354	#N/A	#N/A	1	0.503481	0.011176	0.000263	0.00022	0.000867	0.01365	0.000198	0.00469	0.08776	0.000472	0.000464	0.000582	0.036013	0.005508	0.313405	0.021252	none	ORF|Uncharacterized	Protein of unknown function	#N/A	#N/A	#N/A
An12g07400.Aspni5_132595	ILS(16)_all_genes_cluster 1;membership threshold >0.5;peak of expression for FPKM>10 at 3d; 654 genes	#N/A	1	0.970458	0.000466	1.76e-05	1.31e-05	5.8e-05	0.003	1.09e-05	0.000688	0.005041	2.86e-05	2.39e-05	3.32e-05	0.000913	0.000313	0.018252	0.000684	none	ORF|Uncharacterized	Ortholog(s) have endoplasmic reticulum, plasma membrane localization	#N/A	#N/A	#N/A
An15g06250.Aspni5_182731	ILS(16)_all_genes_cluster 1;membership threshold >0.5;peak of expression for FPKM>10 at 3d; 654 genes	#N/A	1	0.734742	0.002267	9e-05	8.39e-05	0.000355	0.023107	6.44e-05	0.005521	0.067563	0.00022	0.000162	0.00016	0.01055	0.003258	0.145961	0.005895	none	ORF|Uncharacterized	Ortholog(s) have cytoplasm, nucleus localization	#N/A	#N/A	#N/A
An15g05480	#N/A	#N/A	1	0.444589	0.039048	0.001371	0.001085	0.002799	0.024128	0.000962	0.016367	0.08962	0.002121	0.001944	0.002909	0.052696	0.015598	0.253085	0.051679	none	ORF|Uncharacterized	Protein of unknown function	#N/A	#N/A	#N/A
An02g08780.Aspni5_138026	ILS(16)_all_genes_cluster 1;membership threshold >0.5;peak of expression for FPKM>10 at 3d; 654 genes	#N/A	1	0.537518	0.003811	0.000312	0.000483	0.002422	0.086436	0.000235	0.012302	0.206263	0.002085	0.000573	0.000496	0.010113	0.04171	0.069188	0.026052	none	ORF|Uncharacterized	Ortholog of A. niger CBS 513.88 : An14g01170, A. oryzae RIB40 : AO090102000412, Aspergillus wentii : Aspwe1_0310357, Aspergillus versicolor : Aspve1_0036830 and Aspergillus niger ATCC 1015 : 41555-mRNA	#N/A	#N/A	#N/A
An08g01250.Aspni5_38587	#N/A	#N/A	1	0.845632	0.002545	8.31e-05	7.02e-05	0.00023	0.120006	6.69e-05	0.001629	0.007427	0.000151	0.000187	0.000154	0.001749	0.001064	0.016175	0.002832	none	ORF|Uncharacterized	Ortholog of A. fumigatus Af293 : Afu8g01030, A. niger CBS 513.88 : An08g09900, Neosartorya fischeri NRRL 181 : NFIA_094470 and Aspergillus wentii : Aspwe1_0039768	#N/A	#N/A	#N/A
An12g03480	#N/A	#N/A	1	0.286985	0.183359	0.001602	0.001119	0.002672	0.160607	0.002029	0.042358	0.042981	0.0016	0.008537	0.003864	0.052351	0.00789	0.157137	0.04491	none	ORF|Uncharacterized	Protein of unknown function	#N/A	#N/A	#N/A
An02g13260.Aspni5_37515	ILS(16)_all_genes_cluster 1;membership threshold >0.5;peak of expression for FPKM>10 at 3d; 654 genes	#N/A	1	0.755177	0.001424	4.69e-05	4.64e-05	0.000337	0.003055	3.35e-05	0.003294	0.089892	0.000118	7.9e-05	9.52e-05	0.00515	0.002318	0.133251	0.005683	none	ORF|Uncharacterized	Ortholog of A. oryzae RIB40 : AO090012000131, Aspergillus niger ATCC 1015 : 37515-mRNA, Aspergillus carbonarius ITEM 5010 : Acar5010_134913 and Aspergillus brasiliensis : Aspbr1_0037866	#N/A	#N/A	#N/A
An04g08290.Aspni5_45928	ILS(16)_all_genes_cluster 1;membership threshold >0.5;peak of expression for FPKM>10 at 3d; 654 genes	#N/A	1	0.547161	0.00117	4.29e-05	5.2e-05	0.000375	0.003588	3.22e-05	0.003866	0.295881	0.000163	7.39e-05	9.41e-05	0.005481	0.004752	0.128446	0.008822	none	ORF|Uncharacterized	Ortholog of A. fumigatus Af293 : Afu1g17280, A. niger CBS 513.88 : An09g04690, An09g01490, A. oryzae RIB40 : AO090701000484, AO090009000441 and Neosartorya fischeri NRRL 181 : NFIA_008090	#N/A	#N/A	#N/A
An09g05220.Aspni5_188885	ILS(16)_all_genes_cluster 1;membership threshold >0.5;peak of expression for FPKM>10 at 3d; 654 genes	#N/A	1	0.718726	0.003815	9.7e-05	0.000144	0.000611	0.019895	9.57e-05	0.007575	0.119656	0.000496	0.000261	0.000248	0.006616	0.009859	0.080777	0.031128	none	ORF|Uncharacterized	Protein of unknown function	#N/A	#N/A	#N/A
An08g05170.Aspni5_38292	ILS(16)_all_genes_cluster 1;membership threshold >0.5;peak of expression for FPKM>10 at 3d; 654 genes	#N/A	1	0.744789	0.000434	1.14e-05	1.28e-05	6.85e-05	0.001349	9.1e-06	0.000768	0.099818	3.86e-05	2.41e-05	2.34e-05	0.002951	0.001021	0.145781	0.002902	none	ORF|Uncharacterized	Protein of unknown function	#N/A	#N/A	#N/A
An06g01530.Aspni5_37846	ILS(16)_all_genes_cluster 1;membership threshold >0.5;peak of expression for FPKM>10 at 3d; 654 genes	SignalP (Braaksma et al 2010)	1	0.964417	0.000508	8.68e-06	6.98e-06	2.3e-05	0.000726	6.83e-06	0.000554	0.002825	1.52e-05	1.93e-05	1.68e-05	0.000849	0.00017	0.029145	0.00071	none	ORF|Uncharacterized	Putative beta-glucanase; predicted role in carbohydrate metabolism	GH17	#N/A	#N/A
An01g00970.Aspni5_46849	ILS(16)_all_genes_cluster 1;membership threshold >0.5;peak of expression for FPKM>10 at 3d; 654 genes	#N/A	1	0.977805	0.000686	1.71e-05	1.33e-05	4.66e-05	0.006065	1.29e-05	0.00043	0.002789	2.81e-05	3.41e-05	3.33e-05	0.000697	0.000247	0.010322	0.000774	none	ORF|Uncharacterized	Protein of unknown function	#N/A	#N/A	#N/A
An16g05800	#N/A	#N/A	1	0.258962	0.019299	0.001018	0.000908	0.003104	0.077681	0.000739	0.187251	0.121149	0.001957	0.001544	0.002214	0.056369	0.017879	0.219983	0.029944	none	ORF|Uncharacterized	Protein of unknown function	#N/A	#N/A	#N/A
An15g03860.Aspni5_182611	ILS(16)_all_genes_cluster 1;membership threshold >0.5;peak of expression for FPKM>10 at 3d; 654 genes	#N/A	1	0.980505	0.000403	7.39e-06	5.88e-06	1.94e-05	0.000813	5.76e-06	0.000548	0.001868	1.26e-05	1.59e-05	1.47e-05	0.000515	0.00013	0.014639	0.000497	none	ORF|Uncharacterized	Has domain(s) with predicted amino acid transmembrane transporter activity, role in amino acid transmembrane transport and membrane localization	#N/A	#N/A	#N/A
An04g04470.Aspni5_191089	ILS(16)_all_genes_cluster 1;membership threshold >0.5;peak of expression for FPKM>10 at 3d; 654 genes	#N/A	1	0.960669	0.000748	1.39e-05	1.05e-05	3.63e-05	0.001039	1.03e-05	0.000803	0.003461	2.16e-05	2.63e-05	2.83e-05	0.001046	0.000224	0.030986	0.000876	none	ORF|Uncharacterized	Has domain(s) with predicted N-acetyltransferase activity	#N/A	#N/A	#N/A
An04g07460	ILS(16)_all_genes_cluster 1;membership threshold >0.5;peak of expression for FPKM>10 at 3d; 654 genes	#N/A	1	0.516725	0.012481	0.000266	0.000179	0.000651	0.402545	0.000229	0.006227	0.012005	0.00029	0.000646	0.000598	0.004881	0.001674	0.034852	0.005751	none	ORF|Uncharacterized	Ortholog(s) have role in cellular response to biotic stimulus, cellular response to pH, entry into host and filamentous growth of a population of unicellular organisms in response to biotic stimulus, more	#N/A	#N/A	#N/A
An09g02260.Aspni5_188184	#N/A	#N/A	1	0.92866	0.002464	2.5e-05	2.03e-05	6.08e-05	0.001822	2.18e-05	0.001335	0.005546	4.11e-05	6e-05	6.22e-05	0.002081	0.000403	0.054916	0.002481	none	ORF|Uncharacterized	Ortholog of A. fumigatus Af293 : Afu7g06690, A. niger CBS 513.88 : An13g03470, A. oryzae RIB40 : AO090038000025 and Aspergillus wentii : Aspwe1_0060886, Aspwe1_0471049	#N/A	#N/A	#N/A
An15g01290.Aspni5_182413	ILS(16)_all_genes_cluster 1;membership threshold >0.5;peak of expression for FPKM>10 at 3d; 654 genes	#N/A	1	0.600351	0.005533	0.000134	8.61e-05	0.00024	0.00793	8.39e-05	0.010782	0.023794	0.000166	0.000169	0.00031	0.016162	0.001606	0.32794	0.004712	none	ORF|Uncharacterized	Ortholog(s) have role in ascospore formation, regulation of mitotic cell cycle, regulation of translation and cytosol, nucleus localization	#N/A	#N/A	#N/A
An11g01390.Aspni5_38797	#N/A	#N/A	1	0.318252	0.01432	0.000422	0.000859	0.002477	0.040875	0.000541	0.010745	0.175696	0.003826	0.002109	0.000851	0.020592	0.060655	0.095637	0.252145	none	ORF|Uncharacterized	Phosphoglycerate dehydrogenase	#N/A	#N/A	#N/A
An03g04080.Aspni5_50680	ILS(16)_all_genes_cluster 1;membership threshold >0.5;peak of expression for FPKM>10 at 3d; 654 genes	#N/A	1	0.863385	0.004707	2.5e-05	2.71e-05	0.000106	0.002361	2.91e-05	0.00176	0.01625	6.21e-05	0.000103	7.38e-05	0.003375	0.000819	0.094335	0.012581	none	ORF|Uncharacterized	Ortholog(s) have cytosol localization	#N/A	#N/A	#N/A
An01g11880.Aspni5_170303	#N/A	SignalP (Braaksma et al 2010)	1	0.453502	0.005299	0.000304	0.000396	0.004173	0.099946	0.000244	0.009812	0.272883	0.001203	0.000615	0.000578	0.013782	0.021797	0.087895	0.027569	none	ORF|Uncharacterized	Has domain(s) with predicted electron carrier activity, heme binding, iron ion binding, oxidoreductase activity, acting on paired donors, with incorporation or reduction of molecular oxygen activity and role in oxidation-reduction process	#N/A	#N/A	#N/A
An08g07130	#N/A	#N/A	1	0.267413	0.033624	0.001536	0.001675	0.0093	0.192544	0.001592	0.092914	0.123847	0.003462	0.005661	0.002636	0.043572	0.026097	0.135025	0.059102	none	ORF|Uncharacterized	Protein of unknown function	#N/A	#N/A	#N/A
An07g02260.Aspni5_40123	#N/A	#N/A	1	0.454499	0.085302	0.000375	0.00021	0.000827	0.0179	0.000333	0.018059	0.02858	0.000291	0.000862	0.001245	0.035342	0.002147	0.338832	0.015194	none	ORF|Uncharacterized	Protein of unknown function	#N/A	#N/A	#N/A
An07g00530.Aspni5_139952	#N/A	#N/A	1	0.885273	0.004033	6.22e-05	6.3e-05	0.000249	0.007004	6.25e-05	0.006045	0.019071	0.000146	0.000232	0.000121	0.003969	0.001623	0.063777	0.008269	none	ORF|Uncharacterized	Has domain(s) with predicted electron carrier activity, heme binding, iron ion binding, oxidoreductase activity, acting on paired donors, with incorporation or reduction of molecular oxygen activity and role in oxidation-reduction process	#N/A	#N/A	#N/A
Aspni5_214738	#N/A	#N/A	1	0.365486	0.022566	0.000958	0.001436	0.011477	0.259894	0.001171	0.018893	0.11027	0.003732	0.00523	0.001604	0.016896	0.030148	0.069547	0.08069	#N/A	#N/A	#N/A	#N/A	#N/A	#N/A
An13g01030	#N/A	#N/A	1	0.657153	0.055181	0.000413	0.000243	0.000726	0.012808	0.000346	0.01182	0.022537	0.000362	0.000904	0.001072	0.019286	0.002422	0.199368	0.015359	none	ORF|Uncharacterized	Protein of unknown function	#N/A	#N/A	#N/A
An01g00890.Aspni5_36483	#N/A	#N/A	1	0.726349	0.006985	0.000292	0.000424	0.001557	0.096517	0.000295	0.010299	0.056626	0.00139	0.001024	0.000494	0.006557	0.013891	0.047861	0.02944	none	ORF|Uncharacterized	Ortholog of A. nidulans FGSC A4 : AN6413, AN6419, AN6946, AN5312, AN5664, AN8328, AN3241, AN10369, AN1930, AN2386, AN1738, AN11159, AN8984, AN8951, AN1540, AN8971, AN9387, AN9266, AN9306, AN1317, AN10886, AN7232, AN7774, AN12202	#N/A	#N/A	#N/A
An16g04760.Aspni5_41013	ILS(16)_all_genes_cluster 1;membership threshold >0.5;peak of expression for FPKM>10 at 3d; 654 genes	#N/A	1	0.502838	0.005208	0.000304	0.000377	0.001711	0.099462	0.000237	0.018918	0.185253	0.001232	0.000616	0.000519	0.018175	0.019897	0.122977	0.022274	none	ORF|Uncharacterized	Putative aldehyde reductase	#N/A	#N/A	#N/A
An03g06650.Aspni5_141096	ILS(16)_all_genes_cluster 1;membership threshold >0.5;peak of expression for FPKM>10 at 3d; 654 genes	SignalP (Braaksma et al 2010)	1	0.877395	0.00023	4.13e-06	3.82e-06	1.93e-05	0.000443	3.28e-06	0.000314	0.010534	9.33e-06	8.86e-06	8.97e-06	0.00112	0.000171	0.109027	0.000709	none	ORF|Uncharacterized	Has domain(s) with predicted phosphoric diester hydrolase activity and role in lipid metabolic process	#N/A	#N/A	#N/A
An05g01880	#N/A	SignalP (Braaksma et al 2010)	1	0.33915	0.039206	0.00098	0.000791	0.005356	0.046758	0.000733	0.052681	0.143315	0.001352	0.001233	0.004306	0.049157	0.012836	0.258671	0.043476	none	ORF|Uncharacterized	Has domain(s) with predicted peroxidase activity	#N/A	#N/A	#N/A
An09g02020.Aspni5_188540	#N/A	SignalP (Braaksma et al 2010)	1	0.34842	0.047993	0.001872	0.00156	0.004309	0.017818	0.001403	0.126403	0.084673	0.002869	0.003102	0.003579	0.044985	0.019619	0.230945	0.06045	none	ORF|Uncharacterized	Has domain(s) with predicted GTP binding, GTPase activity	#N/A	#N/A	#N/A
An01g05090.Aspni5_36133	ILS(16)_all_genes_cluster 1;membership threshold >0.5;peak of expression for FPKM>10 at 3d; 654 genes	#N/A	1	0.589032	0.000585	1.25e-05	1.4e-05	7.75e-05	0.000975	1.01e-05	0.001467	0.119889	4.01e-05	2.48e-05	3.06e-05	0.003488	0.001069	0.279361	0.003924	none	ORF|Uncharacterized	Ortholog(s) have GTPase activator activity and role in cellular response to drug, hyphal growth, mitotic spindle assembly checkpoint, negative regulation of septation initiation signaling	#N/A	#N/A	#N/A
Aspni5_194594	ILS(16)_all_genes_cluster 1;membership threshold >0.5;peak of expression for FPKM>10 at 3d; 654 genes	#N/A	1	0.715262	0.00266	0.000125	0.000134	0.000538	0.225201	0.000104	0.002559	0.019151	0.00036	0.000303	0.000208	0.002707	0.003111	0.021644	0.005935	#N/A	#N/A	#N/A	#N/A	#N/A	#N/A
An13g03640.Aspni5_44918	ILS(16)_all_genes_cluster 1;membership threshold >0.5;peak of expression for FPKM>10 at 3d; 654 genes	#N/A	1	0.585795	0.00812	8e-05	6.16e-05	0.000185	0.003046	7.13e-05	0.006231	0.018741	0.000121	0.000232	0.00016	0.013534	0.001241	0.354325	0.008057	none	ORF|Uncharacterized	Has domain(s) with predicted role in transmembrane transport and integral component of membrane localization	#N/A	#N/A	#N/A
An11g03080	#N/A	#N/A	1	0.227815	0.052197	0.004523	0.004917	0.029809	0.055075	0.003472	0.020219	0.174969	0.009651	0.00704	0.008107	0.067658	0.059899	0.146511	0.128137	none	ORF|Uncharacterized	Protein of unknown function	#N/A	#N/A	#N/A
An03g06280	#N/A	#N/A	1	0.683069	0.08321	0.000775	0.000592	0.001949	0.039048	0.000867	0.016158	0.027528	0.000912	0.003256	0.001753	0.01301	0.004947	0.089835	0.03309	none	ORF|Uncharacterized	Ortholog of A. nidulans FGSC A4 : AN6413, AN6419, AN6946, AN5312, AN5664, AN8328, AN3241, AN10369, AN1930, AN2386, AN1738, AN11159, AN8984, AN8951, AN1540, AN8971, AN9387, AN9266, AN9306, AN1317, AN10886, AN7232, AN7774, AN12202	#N/A	#N/A	#N/A
An08g11040.Aspni5_55663	#N/A	#N/A	1	0.312927	0.309089	0.001958	0.000814	0.002072	0.107885	0.001735	0.040654	0.023689	0.000889	0.004077	0.006956	0.032256	0.003831	0.131552	0.019618	none	ORF|Uncharacterized	Ortholog(s) have cytosol, nucleus localization	#N/A	#N/A	#N/A
An18g03270.Aspni5_42799	#N/A	#N/A	1	0.928973	0.001501	3.9e-05	3.44e-05	0.000181	0.024786	3.06e-05	0.001758	0.012242	7.54e-05	7.46e-05	9.36e-05	0.001789	0.000813	0.02528	0.00233	none	ORF|Uncharacterized	Ortholog of A. fumigatus Af293 : Afu5g11510, Neosartorya fischeri NRRL 181 : NFIA_075760, Aspergillus clavatus NRRL 1 : ACLA_014580 and Aspergillus niger ATCC 1015 : 42799-mRNA	#N/A	#N/A	#N/A
An08g03060.Aspni5_177032	ILS(16)_all_genes_cluster 1;membership threshold >0.5;peak of expression for FPKM>10 at 3d; 654 genes	SignalP (Braaksma et al 2010)	1	0.934696	0.000756	3e-05	2.97e-05	0.000136	0.016556	2.22e-05	0.001002	0.017114	8.06e-05	5.75e-05	5.41e-05	0.001775	0.001086	0.024528	0.002078	none	ORF|Uncharacterized	Has domain(s) with predicted carbohydrate binding, catalytic activity and role in carbohydrate metabolic process	GH92	#N/A	#N/A
An08g03600.Aspni5_208209	#N/A	#N/A	1	0.487532	0.008816	0.000473	0.000614	0.007334	0.152229	0.000389	0.008866	0.184944	0.001678	0.000882	0.0011	0.012456	0.02241	0.072935	0.037343	none	ORF|Uncharacterized	Ortholog(s) have extracellular region localization	#N/A	#N/A	#N/A
Aspni5_40868	#N/A	#N/A	1	0.510782	0.048685	0.000574	0.000435	0.001243	0.046904	0.000523	0.084154	0.043386	0.000742	0.001209	0.002006	0.025637	0.005336	0.203374	0.025009	#N/A	#N/A	#N/A	#N/A	#N/A	#N/A
An14g01500.Aspni5_185606	ILS(16)_all_genes_cluster 1;membership threshold >0.5;peak of expression for FPKM>10 at 3d; 654 genes	#N/A	1	0.967821	0.000392	1.1e-05	1.07e-05	6.46e-05	0.00388	8.79e-06	0.000508	0.009325	2.67e-05	2.47e-05	2.13e-05	0.00081	0.00039	0.015637	0.00107	none	ORF|Uncharacterized	Ortholog of A. nidulans FGSC A4 : AN7140, A. fumigatus Af293 : Afu4g13890, Afu4g03722, A. niger CBS 513.88 : An03g02300, An14g01470 and A. oryzae RIB40 : AO090003000220, AO090020000699	#N/A	#N/A	#N/A
An09g04350	#N/A	#N/A	1	0.276936	0.170711	0.005033	0.002526	0.007611	0.074286	0.00403	0.212977	0.038631	0.002732	0.007793	0.015027	0.027911	0.01014	0.107792	0.035863	none	ORF|Uncharacterized	Has domain(s) with predicted DNA binding, nucleic acid binding, transposase activity and role in transposition, DNA-mediated	#N/A	#N/A	#N/A
An03g05410	#N/A	#N/A	1	0.601287	0.022276	0.001685	0.00102	0.004025	0.168843	0.000941	0.042602	0.038444	0.00161	0.001629	0.0034	0.012583	0.008151	0.076415	0.015087	none	ORF|Uncharacterized	Protein of unknown function	#N/A	#N/A	#N/A
An13g00380.Aspni5_125597	ILS(16)_all_genes_cluster 1;membership threshold >0.5;peak of expression for FPKM>10 at 3d; 654 genes	#N/A	1	0.707733	0.001515	1.35e-05	1.16e-05	5.08e-05	0.000797	1.17e-05	0.001291	0.011795	2.43e-05	3.04e-05	3.83e-05	0.00307	0.000343	0.270709	0.002567	none	ORF|Uncharacterized	Ortholog of A. fumigatus Af293 : Afu7g03920, Neosartorya fischeri NRRL 181 : NFIA_024880, Aspergillus wentii : Aspwe1_0429249 and Aspergillus clavatus NRRL 1 : ACLA_005620	#N/A	#N/A	#N/A
An11g04090.Aspni5_39012	#N/A	#N/A	1	0.970766	0.000425	1.54e-05	1.55e-05	7.28e-05	0.002365	1.14e-05	0.000928	0.008245	4.15e-05	2.95e-05	2.78e-05	0.000755	0.000576	0.014468	0.001258	none	ORF|Uncharacterized	Ortholog of A. nidulans FGSC A4 : AN10390, AN3286, A. fumigatus Af293 : Afu4g01280, Afu5g00830, A. niger CBS 513.88 : An12g00980, An06g00150 and A. oryzae RIB40 : AO090138000050, AO090010000179	#N/A	#N/A	#N/A
An15g01760.Aspni5_129349	#N/A	#N/A	1	0.373688	0.149882	0.000501	0.000368	0.00099	0.034111	0.000566	0.035922	0.037985	0.000575	0.001603	0.002039	0.042833	0.004037	0.279687	0.035212	none	ORF|Uncharacterized	Phosphoribosylpyrophosphate amidotransferase/amidophosphoribosyltransferase	#N/A	#N/A	#N/A
An04g03810.Aspni5_213047	ILS(16)_all_genes_cluster 1;membership threshold >0.5;peak of expression for FPKM>10 at 3d; 654 genes	#N/A	1	0.500825	0.00519	0.00014	0.000187	0.00114	0.010651	0.00012	0.004409	0.266346	0.000568	0.000265	0.000407	0.012518	0.012492	0.140328	0.044412	none	ORF|Uncharacterized	Ortholog(s) have role in nucleotide-excision repair, phosphorylation of RNA polymerase II C-terminal domain, regulation of cyclin-dependent protein serine/threonine kinase activity, transcription from RNA polymerase II promoter	#N/A	#N/A	#N/A
An18g00090.Aspni5_42579	#N/A	SignalP (Braaksma et al 2010)	1	0.836505	0.01074	0.00014	8.92e-05	0.000269	0.009682	0.000114	0.004229	0.012257	0.000153	0.000355	0.000258	0.008364	0.001146	0.110157	0.005541	none	ORF|Uncharacterized	Has domain(s) with predicted oxidoreductase activity and role in metabolic process	#N/A	#N/A	#N/A
An01g11030	#N/A	#N/A	1	0.661791	0.011836	0.000693	0.000538	0.002088	0.04309	0.000435	0.077717	0.05123	0.001079	0.000902	0.001245	0.013314	0.008308	0.111061	0.014671	none	ORF|Uncharacterized	Protein of unknown function	#N/A	#N/A	#N/A
Aspni5_195099	#N/A	#N/A	1	0.335504	0.04389	0.00171	0.001562	0.014162	0.025838	0.001282	0.034473	0.170845	0.00277	0.00244	0.004669	0.046055	0.025117	0.206809	0.082874	#N/A	#N/A	#N/A	#N/A	#N/A	#N/A
An03g00690	ILS(16)_all_genes_cluster 1;membership threshold >0.5;peak of expression for FPKM>10 at 3d; 654 genes	#N/A	1	0.562232	0.009974	0.000673	0.000675	0.002038	0.31623	0.000512	0.005691	0.030359	0.001611	0.00124	0.001111	0.006503	0.008738	0.036516	0.015897	none	ORF|Uncharacterized	Ortholog of Aspergillus tubingensis : Asptu1_0040704	#N/A	#N/A	#N/A
An03g02550.Aspni5_194198	#N/A	#N/A	1	0.362591	0.019472	0.001415	0.001739	0.002987	0.024484	0.000994	0.072062	0.134581	0.005583	0.002018	0.002379	0.043255	0.050736	0.207346	0.068358	none	ORF|Uncharacterized	Has domain(s) with predicted oxidoreductase activity and role in metabolic process	#N/A	#N/A	#N/A
An02g10680	ILS(16)_all_genes_cluster 1;membership threshold >0.5;peak of expression for FPKM>10 at 3d; 654 genes	SignalP (Braaksma et al 2010)	1	0.525172	0.041512	0.001335	0.001194	0.003303	0.021912	0.001078	0.035166	0.073898	0.002362	0.002618	0.002586	0.030081	0.016252	0.183142	0.05839	none	ORF|Uncharacterized	Ortholog(s) have cytosol localization	#N/A	#N/A	#N/A
An07g05640.Aspni5_209619	#N/A	#N/A	1	0.259401	0.039407	0.002147	0.001451	0.003219	0.029123	0.001613	0.251243	0.062199	0.0025	0.005374	0.002287	0.06665	0.014518	0.225097	0.033772	none	ORF|Uncharacterized	Has domain(s) with predicted DNA binding, sequence-specific DNA binding RNA polymerase II transcription factor activity, zinc ion binding activity and role in regulation of transcription, DNA-templated, transcription, DNA-templated	#N/A	#N/A	PF00172_Zn_clus_Domain
An01g04810	ILS(16)_all_genes_cluster 1;membership threshold >0.5;peak of expression for FPKM>10 at 3d; 654 genes	#N/A	1	0.973352	0.000199	7.01e-06	7.38e-06	4.19e-05	0.001383	5.18e-06	0.000356	0.01032	2.09e-05	1.29e-05	1.36e-05	0.000532	0.000378	0.012576	0.000795	none	ORF|Uncharacterized	Protein of unknown function	#N/A	#N/A	#N/A
An11g06680.Aspni5_56013	#N/A	SignalP (Braaksma et al 2010)	1	0.378693	0.008822	0.000228	0.000296	0.000651	0.009469	0.000217	0.026135	0.12856	0.000978	0.000667	0.000427	0.036007	0.01604	0.338904	0.053906	none	ORF|Uncharacterized	Ortholog(s) have endoplasmic reticulum, mitochondrial outer membrane localization	#N/A	#N/A	#N/A
Aspni5_178043	ILS(16)_all_genes_cluster 1;membership threshold >0.5;peak of expression for FPKM>10 at 3d; 654 genes	#N/A	1	0.937057	0.00201	4.08e-05	3.34e-05	0.000123	0.032856	3.59e-05	0.001443	0.005342	6.8e-05	0.000115	7.96e-05	0.001415	0.000546	0.016889	0.001946	#N/A	#N/A	#N/A	#N/A	#N/A	#N/A
An07g00050.Aspni5_40273	ILS(16)_all_genes_cluster 1;membership threshold >0.5;peak of expression for FPKM>10 at 3d; 654 genes	#N/A	1	0.865454	0.001119	1.83e-05	1.44e-05	4.79e-05	0.001443	1.44e-05	0.002555	0.007122	3.09e-05	4.06e-05	3.63e-05	0.002621	0.000364	0.117639	0.00148	none	ORF|Uncharacterized	Putative transcription factor	#N/A	#N/A	PF00172_Zn_clus_Domain
An09g03540	#N/A	#N/A	1	0.215915	0.119853	0.018849	0.017868	0.034867	0.11339	0.015903	0.049944	0.067278	0.023158	0.02743	0.032693	0.033814	0.046695	0.081717	0.100627	none	ORF|Uncharacterized	Protein of unknown function	#N/A	#N/A	#N/A
An19g00120.Aspni5_195287	ILS(16)_all_genes_cluster 1;membership threshold >0.5;peak of expression for FPKM>10 at 3d; 654 genes	#N/A	1	0.892474	0.001501	4.22e-05	5.36e-05	0.000244	0.011042	4.01e-05	0.002239	0.03835	0.000167	0.000137	7.56e-05	0.002912	0.002782	0.039896	0.008043	none	ORF|Uncharacterized	Protein of unknown function	#N/A	#N/A	#N/A
An07g00370.Aspni5_40259	ILS(16)_all_genes_cluster 1;membership threshold >0.5;peak of expression for FPKM>10 at 3d; 654 genes	SignalP (Braaksma et al 2010)	1	0.70523	0.000538	1.48e-05	1.64e-05	9.83e-05	0.001666	1.19e-05	0.001317	0.119524	4.84e-05	3.28e-05	2.88e-05	0.003595	0.001263	0.163249	0.003367	none	ORF|Uncharacterized	Has domain(s) with predicted nucleobase transmembrane transporter activity, role in nucleobase transport and membrane localization	#N/A	#N/A	#N/A
An18g04680	#N/A	#N/A	1	0.422891	0.011516	0.000694	0.000696	0.001925	0.215702	0.000496	0.024491	0.103858	0.001852	0.001057	0.001378	0.02977	0.017175	0.142502	0.023998	none	ORF|Uncharacterized	Protein of unknown function	#N/A	#N/A	#N/A
An11g07160.Aspni5_140090	ILS(16)_all_genes_cluster 1;membership threshold >0.5;peak of expression for FPKM>10 at 3d; 654 genes	#N/A	1	0.877693	0.002213	7.91e-05	6.8e-05	0.000305	0.064309	5.69e-05	0.002603	0.015799	0.000151	0.000126	0.000183	0.002587	0.001441	0.029136	0.003249	none	ORF|Uncharacterized	Ortholog of A. nidulans FGSC A4 : AN6050, A. fumigatus Af293 : Afu2g09630, A. niger CBS 513.88 : An16g05640, A. oryzae RIB40 : AO090011000692 and Aspergillus wentii : Aspwe1_0119323	#N/A	#N/A	#N/A
An17g01935.Aspni5_45204	#N/A	#N/A	1	0.889564	0.011517	7.52e-05	5.99e-05	0.000202	0.007772	7.52e-05	0.001899	0.010543	0.000109	0.000235	0.000204	0.004553	0.000903	0.064913	0.007375	none	ORF|Uncharacterized	Ortholog of Aspergillus niger ATCC 1015 : 45204-mRNA	#N/A	#N/A	#N/A
An11g06480.Aspni5_39189	ILS(16)_all_genes_cluster 1;membership threshold >0.5;peak of expression for FPKM>10 at 3d; 654 genes	#N/A	1	0.971288	0.000835	1.81e-05	1.56e-05	6.72e-05	0.012472	1.53e-05	0.000433	0.003573	3.35e-05	4.45e-05	3.74e-05	0.000688	0.000306	0.00908	0.001093	none	ORF|Uncharacterized	Ortholog of Aspergillus tubingensis : Asptu1_0057027, Aspergillus kawachii : Aspka1_0176218, Aspergillus acidus : Aspfo1_0029479 and Aspergillus niger ATCC 1015 : 39189-mRNA	#N/A	#N/A	#N/A
An12g02670	#N/A	#N/A	1	0.780192	0.030638	0.000317	0.000347	0.000795	0.056316	0.000399	0.00772	0.022024	0.000746	0.001524	0.000809	0.006996	0.0046	0.053865	0.032712	none	ORF|Uncharacterized	Putative polyketide synthase (PKS), encoded in a predicted secondary metabolite gene cluster	#N/A	#N/A	#N/A
An01g12160	#N/A	#N/A	1	0.873098	0.007196	0.000217	0.000175	0.000555	0.013213	0.000161	0.008737	0.019154	0.000357	0.000392	0.000419	0.005272	0.002757	0.059913	0.008384	none	ORF|Uncharacterized	Protein of unknown function	#N/A	#N/A	#N/A
An08g02760.Aspni5_122329	ILS(16)_all_genes_cluster 1;membership threshold >0.5;peak of expression for FPKM>10 at 3d; 654 genes	#N/A	1	0.767745	0.000654	1.22e-05	1.12e-05	4.47e-05	0.001444	9.72e-06	0.000757	0.019825	2.81e-05	2.61e-05	2.61e-05	0.003523	0.000473	0.203558	0.001862	none	ORF|Uncharacterized	Has domain(s) with predicted sequence-specific DNA binding RNA polymerase II transcription factor activity, zinc ion binding activity, role in regulation of transcription, DNA-templated and nucleus localization	#N/A	#N/A	PF00172_Zn_clus_Domain
An04g10130.Aspni5_205291	#N/A	#N/A	1	0.375154	0.011722	0.000845	0.001306	0.021286	0.098388	0.000738	0.016786	0.246871	0.00399	0.001963	0.001492	0.016691	0.054601	0.078901	0.069267	leu2B	ORF|Uncharacterized	Putative beta-isopropylmalate dehydrogenase	#N/A	#N/A	#N/A
An03g02680	ILS(16)_all_genes_cluster 1;membership threshold >0.5;peak of expression for FPKM>10 at 3d; 654 genes	#N/A	1	0.974721	0.000473	8.89e-06	9.19e-06	3.36e-05	0.002701	8.14e-06	0.000352	0.004976	2.39e-05	2.59e-05	1.8e-05	0.000743	0.000307	0.014325	0.001273	none	ORF|Uncharacterized	Ortholog of A. nidulans FGSC A4 : AN9206, AN1849, A. fumigatus Af293 : Afu4g01210, Afu5g02320, Afu5g09930, A. niger CBS 513.88 : An12g10080, An12g02060 and A. oryzae RIB40 : AO090001000129, AO090010000537	#N/A	#N/A	#N/A
An15g00250.Aspni5_40314	#N/A	#N/A	1	0.475678	0.007891	6.07e-05	8.29e-05	0.000319	0.004319	7.49e-05	0.004768	0.109155	0.000236	0.000277	0.000169	0.014208	0.004599	0.279247	0.098916	none	ORF|Uncharacterized	Ortholog(s) have role in posttranslational protein targeting to membrane, protein insertion into ER membrane and TRC complex, nucleus localization	#N/A	#N/A	#N/A
An01g03690	#N/A	#N/A	1	0.928502	0.003858	4.33e-05	3.19e-05	0.000158	0.00659	3.9e-05	0.001929	0.007818	5.66e-05	0.000128	9.33e-05	0.002648	0.000514	0.044794	0.002798	none	ORF|Uncharacterized	Protein of unknown function	#N/A	#N/A	#N/A
An08g09510.Aspni5_37976	#N/A	#N/A	1	0.90355	0.001026	5.68e-05	5.36e-05	0.000233	0.018882	3.6e-05	0.00191	0.028204	0.000148	7.73e-05	0.000102	0.00287	0.002001	0.038109	0.002743	none	ORF|Uncharacterized	Has domain(s) with predicted ATP binding, protein kinase activity, transferase activity, transferring phosphorus-containing groups activity and role in protein phosphorylation	#N/A	#N/A	#N/A
An02g11550.Aspni5_37396	ILS(16)_all_genes_cluster 1;membership threshold >0.5;peak of expression for FPKM>10 at 3d; 654 genes	SignalP (Braaksma et al 2010)	1	0.975628	0.000581	1.49e-05	1.34e-05	7.42e-05	0.00244	1.18e-05	0.000819	0.005314	3.02e-05	3.26e-05	2.91e-05	0.000681	0.000352	0.012864	0.001115	none	ORF|Uncharacterized	Ortholog of A. fumigatus Af293 : Afu3g08060, A. oryzae RIB40 : AO090005001473, Aspergillus versicolor : Aspve1_0038696 and Aspergillus clavatus NRRL 1 : ACLA_036020	#N/A	#N/A	#N/A
An03g04870.Aspni5_50713	ILS(16)_all_genes_cluster 1;membership threshold >0.5;peak of expression for FPKM>10 at 3d; 654 genes	#N/A	1	0.727387	0.000913	1.48e-05	1.13e-05	4.23e-05	0.000818	1.1e-05	0.002096	0.00821	2.36e-05	2.84e-05	3.1e-05	0.002994	0.000307	0.255838	0.001275	none	ORF|Uncharacterized	Has domain(s) with predicted oxidoreductase activity, zinc ion binding activity and role in oxidation-reduction process	#N/A	#N/A	#N/A
An08g08850.Aspni5_175603	#N/A	#N/A	1	0.297725	0.0301	0.000653	0.001124	0.007364	0.158753	0.00083	0.016905	0.165224	0.003127	0.002105	0.002725	0.018919	0.034324	0.083513	0.176609	none	ORF|Uncharacterized	Ortholog of A. nidulans FGSC A4 : AN5448, A. fumigatus Af293 : Afu6g13460, Neosartorya fischeri NRRL 181 : NFIA_059420, Aspergillus wentii : Aspwe1_0194392 and Aspergillus versicolor : Aspve1_0053254	#N/A	#N/A	#N/A
An07g05280.Aspni5_181362	ILS(16)_all_genes_cluster 1;membership threshold >0.5;peak of expression for FPKM>10 at 3d; 654 genes	#N/A	1	0.986201	0.000261	4e-06	4.57e-06	1.96e-05	0.000729	3.91e-06	0.000195	0.003383	1.23e-05	1.24e-05	9.11e-06	0.000318	0.000183	0.007618	0.001045	none	ORF|Uncharacterized	Ortholog(s) have cytoplasm, nucleus localization	#N/A	#N/A	#N/A
Aspni5_50982	ILS(16)_all_genes_cluster 1;membership threshold >0.5;peak of expression for FPKM>10 at 3d; 654 genes	#N/A	1	0.680186	0.09976	0.000264	0.000198	0.00073	0.036594	0.000329	0.00753	0.020723	0.000305	0.001295	0.000832	0.013112	0.002085	0.113916	0.022142	#N/A	#N/A	#N/A	#N/A	#N/A	#N/A
An08g11010	#N/A	#N/A	1	0.832045	0.004929	0.000128	0.000115	0.000268	0.009142	0.000104	0.00495	0.022511	0.000281	0.000308	0.000211	0.008249	0.002684	0.105318	0.008757	none	ORF|Uncharacterized	Ortholog of Aspergillus tubingensis : Asptu1_0053215, Aspergillus kawachii : Aspka1_0178325 and Aspergillus acidus : Aspfo1_0391519	#N/A	#N/A	#N/A
An02g13830.Aspni5_174022	ILS(16)_all_genes_cluster 1;membership threshold >0.5;peak of expression for FPKM>10 at 3d; 654 genes	#N/A	1	0.595453	0.000585	1.59e-05	1.77e-05	0.000108	0.001713	1.23e-05	0.001348	0.187582	5.19e-05	2.99e-05	3.57e-05	0.004105	0.001434	0.203704	0.003804	none	ORF|Uncharacterized	Ortholog(s) have role in attachment of mitotic spindle microtubules to kinetochore, kinetochore assembly, protein localization to kinetochore and NMS complex, condensed nuclear chromosome kinetochore localization	#N/A	#N/A	#N/A
An09g01640	#N/A	#N/A	1	0.152545	0.021364	0.011793	0.01269	0.011415	0.103815	0.004655	0.074844	0.131028	0.045919	0.007124	0.007522	0.09215	0.145825	0.12625	0.051063	none	ORF|Uncharacterized	Ortholog of Aspergillus tubingensis : Asptu1_0061820 and Aspergillus acidus : Aspfo1_0063344	#N/A	#N/A	#N/A
An02g09710.Aspni5_173663	ILS(16)_all_genes_cluster 1;membership threshold >0.5;peak of expression for FPKM>10 at 3d; 654 genes	#N/A	1	0.889676	0.001832	7.72e-05	6.5e-05	0.000459	0.008351	5.11e-05	0.003051	0.031498	0.000145	0.000121	0.000136	0.003701	0.001829	0.055146	0.003862	none	ORF|Uncharacterized	Ortholog of A. nidulans FGSC A4 : AN3151, A. fumigatus Af293 : Afu3g13890, Aspergillus wentii : Aspwe1_0049991, Aspergillus sydowii : Aspsy1_0146493 and Aspergillus carbonarius ITEM 5010 : Acar5010_512578	#N/A	#N/A	#N/A
An12g03800	#N/A	#N/A	1	0.538394	0.034862	0.001423	0.001215	0.003557	0.023162	0.001054	0.040004	0.075106	0.002391	0.00244	0.002539	0.029184	0.016457	0.179633	0.048579	none	ORF|Uncharacterized	Protein of unknown function	#N/A	#N/A	#N/A
An03g06760.Aspni5_44627	ILS(16)_all_genes_cluster 1;membership threshold >0.5;peak of expression for FPKM>10 at 3d; 654 genes	#N/A	1	0.918226	0.000433	9.55e-06	9.43e-06	3.77e-05	0.00179	7.76e-06	0.000845	0.013391	2.5e-05	2.12e-05	2e-05	0.001624	0.000418	0.061813	0.00133	none	ORF|Uncharacterized	Has domain(s) with predicted DNA binding, sequence-specific DNA binding RNA polymerase II transcription factor activity, zinc ion binding activity and role in regulation of transcription, DNA-templated, transcription, DNA-templated	#N/A	#N/A	PF00172_Zn_clus_Domain
An10g00340	#N/A	#N/A	1	0.449323	0.00215	4.56e-05	6.47e-05	0.000316	0.003062	4.31e-05	0.006777	0.285833	0.000219	0.000118	0.000113	0.008162	0.006815	0.206628	0.030331	none	ORF|Uncharacterized	Ortholog of Aspergillus kawachii : Aspka1_0182074	#N/A	#N/A	#N/A
An01g12190.Aspni5_123901	ILS(16)_all_genes_cluster 1;membership threshold >0.5;peak of expression for FPKM>10 at 3d; 654 genes	#N/A	1	0.714571	0.019117	0.000115	9.27e-05	0.000274	0.010776	0.000124	0.008919	0.019021	0.000173	0.000472	0.00027	0.013141	0.001522	0.199375	0.012038	none	ORF|Uncharacterized	Has domain(s) with predicted role in transmembrane transport and integral component of membrane localization	#N/A	#N/A	#N/A
An02g00910.Aspni5_128213	ILS(16)_all_genes_cluster 1;membership threshold >0.5;peak of expression for FPKM>10 at 3d; 654 genes	#N/A	1	0.763517	0.001507	1.48e-05	1.46e-05	8.71e-05	0.00119	1.39e-05	0.001315	0.028842	3.31e-05	3.94e-05	4.13e-05	0.003251	0.000569	0.194798	0.004767	none	ORF|Uncharacterized	Ortholog of A. nidulans FGSC A4 : AN10301, A. fumigatus Af293 : Afu2g14340, A. niger CBS 513.88 : An08g01260, A. oryzae RIB40 : AO090103000486 and Aspergillus wentii : Aspwe1_0072512, Aspwe1_0148005	#N/A	#N/A	#N/A
An02g14070.Aspni5_52472	#N/A	#N/A	1	0.438214	0.003985	0.000264	0.000337	0.003557	0.05263	0.000189	0.011711	0.337053	0.001063	0.000416	0.000518	0.012542	0.022573	0.09312	0.021829	none	ORF|Uncharacterized	Ortholog of A. fumigatus Af293 : Afu2g05640, Neosartorya fischeri NRRL 181 : NFIA_082370, Aspergillus niger ATCC 1015 : 52472-mRNA and Aspergillus zonatus : Aspzo1_1187186	#N/A	#N/A	#N/A
An04g10140.Aspni5_55208	#N/A	SignalP (Braaksma et al 2010)	1	0.247368	0.006685	0.001233	0.002228	0.016148	0.221355	0.00081	0.018726	0.213876	0.011079	0.001694	0.001564	0.015604	0.144247	0.057136	0.040245	none	ORF|Uncharacterized	Ortholog of A. nidulans FGSC A4 : AN3520, Aspergillus brasiliensis : Aspbr1_0153268, Aspergillus kawachii : Aspka1_0181306, Aspergillus acidus : Aspfo1_0032523 and Aspergillus niger ATCC 1015 : 55208-mRNA	#N/A	#N/A	#N/A
An18g01560	#N/A	#N/A	1	0.970643	0.001418	2.72e-05	2.39e-05	9.8e-05	0.005676	2.31e-05	0.000615	0.004818	5.06e-05	6.36e-05	6.04e-05	0.000947	0.000456	0.01316	0.001921	none	ORF|Uncharacterized	Ortholog of Aspergillus brasiliensis : Aspbr1_0133898	#N/A	#N/A	#N/A
Aspni5_42340	#N/A	#N/A	1	0.442778	0.075445	0.004838	0.004185	0.010717	0.077443	0.003793	0.042764	0.07098	0.007022	0.007979	0.009024	0.028534	0.02756	0.114168	0.072768	#N/A	#N/A	#N/A	#N/A	#N/A	#N/A
Aspni5_40586	ILS(16)_all_genes_cluster 1;membership threshold >0.5;peak of expression for FPKM>10 at 3d; 654 genes	#N/A	1	0.97533	0.000813	1.62e-05	1.29e-05	4.24e-05	0.001696	1.26e-05	0.000777	0.002963	2.73e-05	3.43e-05	3.2e-05	0.000792	0.000257	0.016225	0.000969	#N/A	#N/A	#N/A	#N/A	#N/A	#N/A
An18g01230.Aspni5_125004	ILS(16)_all_genes_cluster 1;membership threshold >0.5;peak of expression for FPKM>10 at 3d; 654 genes	#N/A	1	0.534971	0.079045	0.000453	0.000287	0.000676	0.021988	0.000463	0.02621	0.024281	0.000445	0.001744	0.000976	0.03154	0.002868	0.254772	0.019279	none	ORF|Uncharacterized	Ortholog of Aspergillus tubingensis : Asptu1_0025634 and Aspergillus acidus : Aspfo1_0062807	#N/A	#N/A	#N/A
An16g02690	#N/A	#N/A	1	0.535038	0.001187	5.26e-05	5.62e-05	0.000377	0.006038	3.53e-05	0.003706	0.26913	0.000166	7.47e-05	0.000111	0.007835	0.004203	0.165948	0.006042	none	ORF|Uncharacterized	Protein of unknown function	#N/A	#N/A	#N/A
An09g02140	ILS(16)_all_genes_cluster 1;membership threshold >0.5;peak of expression for FPKM>10 at 3d; 654 genes	#N/A	1	0.875769	0.002423	0.000117	0.000114	0.000877	0.035796	8.41e-05	0.00367	0.03464	0.000273	0.000204	0.000216	0.003202	0.003135	0.033671	0.005807	none	ORF|Uncharacterized	Protein of unknown function	#N/A	#N/A	#N/A
Aspni5_44987	#N/A	#N/A	1	0.281975	0.113314	0.003723	0.003903	0.004481	0.083264	0.003771	0.028535	0.078363	0.00798	0.008078	0.010229	0.062231	0.032256	0.156499	0.121398	#N/A	#N/A	#N/A	#N/A	#N/A	#N/A
An01g00640.Aspni5_170463	#N/A	#N/A	1	0.954154	0.000915	2.67e-05	2.08e-05	7.39e-05	0.00726	1.91e-05	0.002103	0.00589	4.5e-05	4.81e-05	5.09e-05	0.001439	0.000447	0.026375	0.001132	none	ORF|Uncharacterized	Has domain(s) with predicted catalytic activity and role in nucleoside metabolic process	#N/A	#N/A	#N/A
An02g11190.Aspni5_37375	#N/A	#N/A	1	0.35669	0.103327	0.000453	0.000617	0.001575	0.01941	0.000691	0.012859	0.059876	0.001386	0.002451	0.001785	0.021478	0.011351	0.129935	0.276117	none	ORF|Uncharacterized	Ortholog(s) have role in meiotic chromosome segregation and cytosol, nucleus localization	#N/A	#N/A	#N/A
An06g02530.Aspni5_37666	ILS(16)_all_genes_cluster 1;membership threshold >0.5;peak of expression for FPKM>10 at 3d; 654 genes	#N/A	1	0.91249	0.000398	1.79e-05	1.75e-05	8.76e-05	0.003131	1.18e-05	0.000913	0.031135	5e-05	2.77e-05	3.12e-05	0.001951	0.00095	0.047334	0.001455	none	ORF|Uncharacterized	Has domain(s) with predicted FMN binding, NADPH-hemoprotein reductase activity, aromatase activity, electron carrier activity, heme binding, iron ion binding and oxidoreductase activity, more	#N/A	#N/A	#N/A
Aspni5_177045	#N/A	#N/A	1	0.979233	0.000312	6.53e-06	5.89e-06	1.99e-05	0.000678	5.15e-06	0.000317	0.002795	1.42e-05	1.41e-05	1.28e-05	0.000539	0.000174	0.015226	0.000648	#N/A	#N/A	#N/A	#N/A	#N/A	#N/A
An16g07090.Aspni5_45606	#N/A	#N/A	1	0.402531	0.074914	0.004061	0.003555	0.009026	0.043455	0.003174	0.054548	0.083074	0.006201	0.006797	0.007579	0.037688	0.029075	0.150625	0.083695	none	ORF|Uncharacterized	3-oxoacyl-[acyl-carrier-protein] reductase	#N/A	#N/A	#N/A
An04g06150.Aspni5_193550	ILS(16)_all_genes_cluster 1;membership threshold >0.5;peak of expression for FPKM>10 at 3d; 654 genes	#N/A	1	0.608344	0.000513	8.71e-06	7.2e-06	3.19e-05	0.0006	6.39e-06	0.000882	0.012587	1.61e-05	1.5e-05	2.12e-05	0.002575	0.00026	0.373068	0.001065	none	ORF|Uncharacterized	Ortholog of A. nidulans FGSC A4 : AN10254, A. fumigatus Af293 : Afu4g10530, Aspergillus wentii : Aspwe1_0047458, Aspergillus sydowii : Aspsy1_0053923 and Aspergillus terreus NIH2624 : ATET_04011	#N/A	#N/A	#N/A
An01g07680.Aspni5_172495	#N/A	SignalP (Braaksma et al 2010)	1	0.479616	0.01472	0.000129	0.000128	0.000398	0.010229	0.000144	0.011121	0.051173	0.000287	0.000573	0.000283	0.028581	0.003386	0.371348	0.027886	none	ORF|Uncharacterized	Protein of unknown function	#N/A	#N/A	#N/A
An15g03980.Aspni5_182700	ILS(16)_all_genes_cluster 1;membership threshold >0.5;peak of expression for FPKM>10 at 3d; 654 genes	SignalP (Braaksma et al 2010)	1	0.853511	0.012677	0.000259	0.000215	0.000643	0.014982	0.000221	0.006584	0.020157	0.000423	0.000618	0.000521	0.006601	0.003038	0.06659	0.01296	none	ORF|Uncharacterized	Oxalate decarboxylase	#N/A	#N/A	#N/A
An02g04200.Aspni5_175122	ILS(16)_all_genes_cluster 1;membership threshold >0.5;peak of expression for FPKM>10 at 3d; 654 genes	#N/A	1	0.912138	0.001418	1.35e-05	1.54e-05	6.65e-05	0.001159	1.41e-05	0.000915	0.0154	3.91e-05	4.49e-05	3.57e-05	0.001779	0.000628	0.059841	0.006491	none	ORF|Uncharacterized	Ortholog(s) have cytosol, nucleus localization	#N/A	#N/A	#N/A
An01g11140.Aspni5_35670	ILS(16)_all_genes_cluster 1;membership threshold >0.5;peak of expression for FPKM>10 at 3d; 654 genes	#N/A	1	0.922644	0.011671	9.77e-05	8.03e-05	0.000263	0.017554	0.000103	0.002364	0.007362	0.000143	0.00034	0.000255	0.002477	0.000956	0.027219	0.006471	none	ORF|Uncharacterized	Has domain(s) with predicted N-acetyltransferase activity	#N/A	#N/A	#N/A
An07g00090.Aspni5_40269	ILS(16)_all_genes_cluster 1;membership threshold >0.5;peak of expression for FPKM>10 at 3d; 654 genes	#N/A	1	0.561517	0.012361	0.000291	0.000253	0.000763	0.006315	0.000225	0.026071	0.054369	0.000549	0.000571	0.000562	0.021158	0.005801	0.286979	0.022215	none	ORF|Uncharacterized	Has domain(s) with predicted catalytic activity and role in metabolic process	#N/A	#N/A	#N/A
An12g05890.Aspni5_42299	#N/A	#N/A	1	0.701827	0.027105	0.000306	0.000251	0.000711	0.045248	0.000318	0.033951	0.026972	0.000463	0.001111	0.000705	0.01369	0.003367	0.12689	0.017086	none	ORF|Uncharacterized	Ortholog of A. fumigatus Af293 : Afu2g09300, Neosartorya fischeri NRRL 181 : NFIA_084810, Aspergillus wentii : Aspwe1_0176189 and Aspergillus versicolor : Aspve1_0150216	#N/A	#N/A	#N/A
An15g02310	ILS(16)_all_genes_cluster 1;membership threshold >0.5;peak of expression for FPKM>10 at 3d; 654 genes	#N/A	1	0.645229	0.000362	1.08e-05	9.75e-06	4.41e-05	0.000877	7.45e-06	0.000888	0.032108	2.56e-05	1.84e-05	1.98e-05	0.003436	0.000514	0.315224	0.001227	none	ORF|Uncharacterized	Ortholog of Aspergillus tubingensis : Asptu1_0194590, Aspergillus brasiliensis : Aspbr1_0032777, Aspergillus kawachii : Aspka1_0180791 and Aspergillus acidus : Aspfo1_0081837	#N/A	#N/A	#N/A
An02g14720.Aspni5_173835	ILS(16)_all_genes_cluster 1;membership threshold >0.5;peak of expression for FPKM>10 at 3d; 654 genes	#N/A	1	0.8769	0.000628	2.58e-05	2.74e-05	0.000187	0.004088	1.85e-05	0.001154	0.060728	7.88e-05	4.56e-05	4.71e-05	0.002426	0.001636	0.049113	0.002897	none	ORF|Uncharacterized	Has domain(s) with predicted role in transmembrane transport and integral component of membrane localization	#N/A	#N/A	#N/A
An07g00780.Aspni5_181673	ILS(16)_all_genes_cluster 1;membership threshold >0.5;peak of expression for FPKM>10 at 3d; 654 genes	#N/A	1	0.559821	0.033875	0.000615	0.000546	0.002141	0.012394	0.000539	0.024857	0.068479	0.001043	0.001407	0.001409	0.024509	0.009113	0.210815	0.048438	none	ORF|Uncharacterized	Ortholog(s) have role in cellular response to drug, secondary metabolite biosynthetic process	#N/A	#N/A	#N/A
Aspni5_39407	#N/A	#N/A	1	0.797506	0.008357	0.000341	0.000271	0.000924	0.014893	0.000223	0.017397	0.034667	0.000566	0.000469	0.000666	0.008934	0.004783	0.098598	0.011405	#N/A	#N/A	#N/A	#N/A	#N/A	#N/A
An03g01540.Aspni5_133101	ILS(16)_all_genes_cluster 1;membership threshold >0.5;peak of expression for FPKM>10 at 3d; 654 genes	#N/A	1	0.711234	0.004262	0.000201	0.000252	0.002433	0.075146	0.000169	0.00568	0.110229	0.000715	0.000465	0.000378	0.00652	0.010449	0.053268	0.018598	none	ORF|Uncharacterized	Salicylate hydroxylase with a predicted role in salicylic acid degradation	#N/A	#N/A	#N/A
An08g07570.Aspni5_52621	#N/A	#N/A	1	0.465045	0.008791	0.000241	0.000426	0.00187	0.06352	0.000286	0.009168	0.201328	0.001647	0.00106	0.000513	0.014436	0.030879	0.09122	0.109569	none	ORF|Uncharacterized	Isopentenyl diphosphate:dimethylallyl diphosphate isomerase (IPP isomerase)	#N/A	#N/A	#N/A
An08g10320.Aspni5_47331	ILS(16)_all_genes_cluster 1;membership threshold >0.5;peak of expression for FPKM>10 at 3d; 654 genes	#N/A	1	0.690035	0.00068	1.22e-05	1.53e-05	7.58e-05	0.001057	1.11e-05	0.001044	0.116692	4.75e-05	3.11e-05	2.91e-05	0.00317	0.001346	0.178491	0.007262	none	ORF|Uncharacterized	Ortholog(s) have protein serine/threonine kinase activity, role in conidiophore development, mitotic G2 DNA damage checkpoint, protein phosphorylation, response to salt stress, spore germination and cytosol, nucleus localization	#N/A	#N/A	#N/A
An13g00660.Aspni5_213698	ILS(16)_all_genes_cluster 1;membership threshold >0.5;peak of expression for FPKM>10 at 3d; 654 genes	#N/A	1	0.574771	0.037471	0.000276	0.000348	0.00153	0.039856	0.000405	0.010291	0.071009	0.000793	0.002168	0.000672	0.018117	0.008022	0.127557	0.106713	none	ORF|Uncharacterized	Ortholog(s) have D-arabinose 1-dehydrogenase [NAD(P)+] activity and role in dehydro-D-arabinono-1,4-lactone biosynthetic process	#N/A	#N/A	#N/A
An08g01910.Aspni5_122016	#N/A	SignalP (Braaksma et al 2010)	1	0.572192	0.025581	0.002067	0.001068	0.00666	0.064606	0.001	0.039484	0.069047	0.001578	0.001727	0.003472	0.027314	0.010017	0.155411	0.018777	none	ORF|Uncharacterized	Has domain(s) with predicted oxidoreductase activity and role in oxidation-reduction process	#N/A	#N/A	#N/A
An15g04350.Aspni5_40615	#N/A	#N/A	1	0.885487	0.000608	1.54e-05	1.45e-05	6.75e-05	0.001025	1.15e-05	0.000775	0.019665	3.68e-05	3e-05	2.91e-05	0.002255	0.000626	0.087303	0.00205	none	ORF|Uncharacterized	Has domain(s) with predicted oxidoreductase activity and role in oxidation-reduction process	#N/A	#N/A	#N/A
An04g04035	#N/A	#N/A	1	0.349381	0.150864	0.003682	0.002002	0.004169	0.315361	0.004022	0.021431	0.0216	0.002311	0.015535	0.006305	0.014425	0.00668	0.055285	0.026948	none	ORF|Uncharacterized	Protein of unknown function	#N/A	#N/A	#N/A
An13g01850	#N/A	#N/A	1	0.778514	0.014791	0.000493	0.000402	0.001233	0.020694	0.000367	0.022005	0.033046	0.000797	0.000874	0.00095	0.01001	0.005693	0.093358	0.016775	none	ORF|Uncharacterized	Protein of unknown function	#N/A	#N/A	#N/A
An01g12990.Aspni5_46323	ILS(16)_all_genes_cluster 1;membership threshold >0.5;peak of expression for FPKM>10 at 3d; 654 genes	#N/A	1	0.640576	0.000469	6.94e-06	7.55e-06	3.64e-05	0.000497	6.15e-06	0.000864	0.037187	2.05e-05	1.74e-05	1.64e-05	0.00231	0.00047	0.314722	0.002794	none	ORF|Uncharacterized	Ortholog(s) have glucosaminyl-phosphotidylinositol O-acyltransferase activity and role in GPI anchor biosynthetic process, cellular response to drug	#N/A	#N/A	#N/A
An15g02090	#N/A	#N/A	1	0.811606	0.003021	0.000123	9.61e-05	0.000458	0.05985	8.39e-05	0.0049	0.031065	0.000208	0.000204	0.000221	0.006876	0.002159	0.074792	0.004338	none	ORF|Uncharacterized	Ortholog of A. nidulans FGSC A4 : AN0196, A. fumigatus Af293 : Afu5g14200, Afu6g13810, Afu7g05110, Afu8g01720, A. niger CBS 513.88 : An13g02610, An04g09640 and A. oryzae RIB40 : AO090003001444	#N/A	#N/A	#N/A
An09g05410.Aspni5_143341	#N/A	#N/A	1	0.417978	0.003573	4.44e-05	5.91e-05	0.00034	0.003133	4.9e-05	0.004576	0.213645	0.000171	0.000175	0.000106	0.011877	0.004262	0.293164	0.046848	none	ORF|Uncharacterized	Ortholog of A. nidulans FGSC A4 : AN8193, Aspergillus wentii : Aspwe1_0043013, Aspergillus sydowii : Aspsy1_0211762 and Aspergillus terreus NIH2624 : ATET_08095	#N/A	#N/A	#N/A
An01g00290.Aspni5_36539	ILS(16)_all_genes_cluster 1;membership threshold >0.5;peak of expression for FPKM>10 at 3d; 654 genes	#N/A	1	0.901161	0.000185	4.01e-06	3.8e-06	1.69e-05	0.000388	3.05e-06	0.000264	0.010211	9.88e-06	7.84e-06	8.34e-06	0.000991	0.000188	0.085903	0.000654	none	ORF|Uncharacterized	Ortholog of A. oryzae RIB40 : AO090124000045, Aspergillus wentii : Aspwe1_0072249, Aspwe1_0103026, Aspwe1_0177402 and Aspergillus versicolor : Aspve1_0025846, Aspve1_0086138	#N/A	#N/A	#N/A
An09g01070.Aspni5_43518	ILS(16)_all_genes_cluster 1;membership threshold >0.5;peak of expression for FPKM>10 at 3d; 654 genes	#N/A	1	0.91857	0.000803	3.21e-05	3.08e-05	0.000218	0.004542	2.24e-05	0.001424	0.030216	7.8e-05	5.46e-05	5.86e-05	0.002076	0.001248	0.038112	0.002514	none	ORF|Uncharacterized	Has domain(s) with predicted monooxygenase activity, oxidoreductase activity, acting on paired donors, with incorporation or reduction of molecular oxygen activity and role in oxidation-reduction process	#N/A	#N/A	#N/A
Aspni5_40280	ILS(16)_all_genes_cluster 1;membership threshold >0.5;peak of expression for FPKM>10 at 3d; 654 genes	#N/A	1	0.958691	0.000584	1.13e-05	9.07e-06	3.02e-05	0.000857	8.57e-06	0.000838	0.003573	1.98e-05	2.29e-05	2.21e-05	0.000996	0.000222	0.033278	0.000837	#N/A	#N/A	#N/A	#N/A	#N/A	#N/A
An12g01900.Aspni5_212902	#N/A	#N/A	1	0.275712	0.187089	0.008463	0.002198	0.005766	0.184048	0.004457	0.049341	0.034952	0.002042	0.007662	0.01726	0.053005	0.007154	0.139373	0.021477	none	ORF|Uncharacterized	Ortholog(s) have cell division site, cell tip, cytosol localization	#N/A	#N/A	#N/A
An15g06770.Aspni5_182008	ILS(16)_all_genes_cluster 1;membership threshold >0.5;peak of expression for FPKM>10 at 3d; 654 genes	SignalP (Braaksma et al 2010)	1	0.615064	0.002822	5.94e-05	5.78e-05	0.000233	0.009656	4.88e-05	0.003016	0.072723	0.000147	0.000127	0.000137	0.013949	0.002353	0.271373	0.008235	none	ORF|Uncharacterized	Ortholog of A. nidulans FGSC A4 : AN7352, A. fumigatus Af293 : Afu2g16390, A. oryzae RIB40 : AO090102000224, Aspergillus wentii : Aspwe1_0039269 and Aspergillus sydowii : Aspsy1_0085045	#N/A	#N/A	#N/A
An09g06340.Aspni5_212379	ILS(16)_all_genes_cluster 1;membership threshold >0.5;peak of expression for FPKM>10 at 3d; 654 genes	#N/A	1	0.510416	0.033657	0.000169	0.0002	0.001028	0.016817	0.000234	0.012072	0.084005	0.000435	0.001045	0.000494	0.021119	0.005413	0.213517	0.099379	none	ORF|Uncharacterized	Ortholog(s) have role in conidiophore development, conidium formation, hyphal growth, regulation of protein secretion, response to salt stress, sporocarp development involved in sexual reproduction	GH18	#N/A	#N/A
An02g13180.Aspni5_119884	ILS(16)_all_genes_cluster 1;membership threshold >0.5;peak of expression for FPKM>10 at 3d; 654 genes	SignalP (Braaksma et al 2010)	1	0.94371	0.000164	3.51e-06	3.15e-06	1.36e-05	0.000351	2.68e-06	0.000427	0.004723	7.74e-06	7.25e-06	6.92e-06	0.000647	0.000127	0.04938	0.000425	none	ORF|Uncharacterized	Ortholog of A. nidulans FGSC A4 : AN4852, A. fumigatus Af293 : Afu2g00430/exg9, Afu3g07520/exg7, A. oryzae RIB40 : AO090020000144 and Aspergillus wentii : Aspwe1_0157603	GH55	#N/A	#N/A
An15g03260.Aspni5_40551	#N/A	#N/A	1	0.402902	0.01769	0.000521	0.001008	0.005756	0.181549	0.000709	0.00857	0.117434	0.003484	0.002855	0.001174	0.011509	0.036475	0.055357	0.153007	none	ORF|Uncharacterized	Ortholog(s) have L-allo-threonine aldolase activity, role in carnitine biosynthetic process, glycine biosynthetic process, threonine catabolic process and cytosol, nucleus localization	#N/A	#N/A	#N/A
An09g04950.Aspni5_43227	ILS(16)_all_genes_cluster 1;membership threshold >0.5;peak of expression for FPKM>10 at 3d; 654 genes	#N/A	1	0.993961	0.000122	2.69e-06	2.27e-06	1.12e-05	0.000707	2.05e-06	0.000109	0.001079	4.96e-06	5.14e-06	6.01e-06	0.000154	5.72e-05	0.003583	0.000194	none	ORF|Uncharacterized	Has domain(s) with predicted role in cellular amino acid metabolic process	#N/A	#N/A	#N/A
An02g02800	#N/A	#N/A	1	0.34048	0.017624	0.001127	0.001185	0.009821	0.031011	0.000821	0.155927	0.169801	0.002627	0.001837	0.002068	0.0292	0.028563	0.161455	0.046452	none	ORF|Uncharacterized	Protein of unknown function	#N/A	#N/A	#N/A
An05g02270.Aspni5_190025	ILS(16)_all_genes_cluster 1;membership threshold >0.5;peak of expression for FPKM>10 at 3d; 654 genes	SignalP (Braaksma et al 2010)	1	0.756414	0.002335	0.000141	0.000187	0.000888	0.067243	0.00011	0.005236	0.089466	0.000677	0.00029	0.00023	0.005415	0.011185	0.048149	0.012035	none	ORF|Uncharacterized	Has domain(s) with predicted role in transmembrane transport and integral component of membrane localization	#N/A	#N/A	#N/A
An14g03480	ILS(16)_all_genes_cluster 1;membership threshold >0.5;peak of expression for FPKM>10 at 3d; 654 genes	#N/A	1	0.648295	0.000539	1.55e-05	1.49e-05	9.22e-05	0.001102	1.12e-05	0.001658	0.072562	3.9e-05	2.8e-05	3.01e-05	0.003862	0.000877	0.268619	0.002255	none	ORF|Uncharacterized	Protein of unknown function	#N/A	#N/A	#N/A
An14g06740.Aspni5_185180	#N/A	#N/A	1	0.626044	0.00815	0.000294	0.000349	0.001421	0.010527	0.000244	0.026814	0.105636	0.000982	0.000652	0.000539	0.014193	0.013802	0.154932	0.035421	none	ORF|Uncharacterized	3-oxoacyl-[acyl-carrier protein] reductase	#N/A	#N/A	#N/A
An11g04390	#N/A	#N/A	1	0.235053	0.032208	0.007699	0.003949	0.008943	0.031702	0.002558	0.183898	0.103865	0.006493	0.003123	0.009676	0.080802	0.033394	0.221977	0.034661	#N/A	#N/A	#N/A	#N/A	#N/A	#N/A
An01g15020.Aspni5_124971	ILS(16)_all_genes_cluster 1;membership threshold >0.5;peak of expression for FPKM>10 at 3d; 654 genes	#N/A	1	0.784942	0.021439	0.000288	0.000263	0.000665	0.013964	0.00029	0.013302	0.025109	0.000534	0.000981	0.000594	0.009886	0.003949	0.101083	0.022709	none	ORF|Uncharacterized	Has domain(s) with predicted O-methyltransferase activity	#N/A	#N/A	#N/A
An02g10190.Aspni5_47100	#N/A	#N/A	1	0.47437	0.001162	2.56e-05	3.03e-05	0.000182	0.001284	2.16e-05	0.002252	0.205357	8.86e-05	5.74e-05	5.64e-05	0.006331	0.002479	0.295731	0.010572	none	ORF|Uncharacterized	Ortholog(s) have U2-type spliceosomal complex, mitotic spindle pole body localization	#N/A	#N/A	#N/A
An07g02070	ILS(16)_all_genes_cluster 1;membership threshold >0.5;peak of expression for FPKM>10 at 3d; 654 genes	#N/A	1	0.945249	0.001102	3.25e-05	2.5e-05	9.91e-05	0.0195	2.34e-05	0.001212	0.006704	5.3e-05	5.87e-05	6.43e-05	0.001569	0.000504	0.022499	0.001305	none	ORF|Uncharacterized	Protein of unknown function	#N/A	#N/A	#N/A
An08g08020.Aspni5_207846	#N/A	#N/A	1	0.49201	0.002391	5.92e-05	3.95e-05	0.00014	0.003175	3.78e-05	0.002713	0.022411	7.97e-05	8.71e-05	0.000111	0.014478	0.000942	0.458432	0.002893	none	ORF|Uncharacterized	Has domain(s) with predicted hydrolase activity and role in metabolic process	#N/A	#N/A	#N/A
An14g05000.Aspni5_129554	ILS(16)_all_genes_cluster 1;membership threshold >0.5;peak of expression for FPKM>10 at 3d; 654 genes	#N/A	1	0.641154	0.000373	6.91e-06	7.25e-06	3.52e-05	0.000663	5.72e-06	0.000598	0.045513	1.99e-05	1.54e-05	1.56e-05	0.002609	0.000465	0.306529	0.001989	none	ORF|Uncharacterized	Ortholog(s) have GTPase activity, role in mature ribosome assembly and cytosol localization	#N/A	#N/A	#N/A
An18g05560.Aspni5_187701	ILS(16)_all_genes_cluster 1;membership threshold >0.5;peak of expression for FPKM>10 at 3d; 654 genes	#N/A	1	0.807531	0.006029	6.74e-05	7.63e-05	0.000445	0.005794	6.97e-05	0.007093	0.046701	0.000177	0.000202	0.000203	0.00512	0.00254	0.097872	0.020079	none	ORF|Uncharacterized	Ortholog of Aspergillus kawachii : Aspka1_0180236	#N/A	#N/A	#N/A
An11g09750.Aspni5_120691	ILS(16)_all_genes_cluster 1;membership threshold >0.5;peak of expression for FPKM>10 at 3d; 654 genes	#N/A	1	0.718951	0.001176	1.66e-05	1.31e-05	4.31e-05	0.000945	1.31e-05	0.001259	0.008623	2.83e-05	3.67e-05	3.36e-05	0.003872	0.000358	0.262877	0.001754	none	ORF|Uncharacterized	Ortholog of A. nidulans FGSC A4 : AN9485, A. fumigatus Af293 : Afu3g06570, Aspergillus wentii : Aspwe1_0029351, Aspergillus sydowii : Aspsy1_0087842 and Aspergillus terreus NIH2624 : ATET_08761	#N/A	#N/A	#N/A
An15g04310.Aspni5_40612	#N/A	#N/A	1	0.887645	0.008087	5.87e-05	4.52e-05	0.000133	0.004917	5.32e-05	0.003017	0.008712	8.37e-05	0.000137	0.000182	0.003913	0.000718	0.077341	0.004957	none	ORF|Uncharacterized	Has domain(s) with predicted oxidoreductase activity, zinc ion binding activity and role in oxidation-reduction process	#N/A	#N/A	#N/A
An11g09000	ILS(16)_all_genes_cluster 1;membership threshold >0.5;peak of expression for FPKM>10 at 3d; 654 genes	#N/A	1	0.857527	0.002442	3.37e-05	3.4e-05	0.000114	0.004022	3.33e-05	0.002715	0.018142	8.37e-05	0.000122	6.57e-05	0.004558	0.001086	0.102982	0.006042	none	ORF|Uncharacterized	Ortholog(s) have glutathione transferase activity, role in glutathione metabolic process and mitochondrion localization	#N/A	#N/A	#N/A
An12g07780.Aspni5_186415	ILS(16)_all_genes_cluster 1;membership threshold >0.5;peak of expression for FPKM>10 at 3d; 654 genes	#N/A	1	0.606574	0.001378	3.28e-05	3.25e-05	0.000156	0.004095	2.49e-05	0.002009	0.090833	8.52e-05	5.72e-05	8.12e-05	0.008339	0.001674	0.279517	0.005111	none	ORF|Uncharacterized	Has domain(s) with predicted oxidoreductase activity and role in metabolic process	#N/A	#N/A	#N/A
An02g12150	#N/A	#N/A	1	0.314461	0.045937	0.001248	0.001414	0.004058	0.014809	0.00109	0.048188	0.125641	0.003177	0.00223	0.003555	0.045616	0.028534	0.233879	0.126164	none	ORF|Uncharacterized	Ortholog of Aspergillus acidus : Aspfo1_0078633	#N/A	#N/A	#N/A
An13g03190.Aspni5_126620	#N/A	#N/A	1	0.43555	0.069743	0.000919	0.000896	0.002653	0.279932	0.001311	0.027281	0.033983	0.001565	0.007253	0.001894	0.015078	0.007837	0.071649	0.042457	none	ORF|Uncharacterized	Has domain(s) with predicted RNA-DNA hybrid ribonuclease activity, nucleic acid binding activity	#N/A	#N/A	#N/A
An02g12230.Aspni5_207359	ILS(16)_all_genes_cluster 1;membership threshold >0.5;peak of expression for FPKM>10 at 3d; 654 genes	#N/A	1	0.66984	0.003876	0.000103	0.000161	0.000962	0.025676	0.000105	0.006262	0.166678	0.000561	0.000298	0.000262	0.006186	0.01232	0.067237	0.039472	none	ORF|Uncharacterized	Ortholog(s) have calcium ion binding, zinc ion binding activity and role in asexual sporulation, axial cellular bud site selection, bipolar cellular bud site selection, regulation of COPII vesicle coating	#N/A	#N/A	#N/A
An10g00780.Aspni5_50962	#N/A	SignalP (Braaksma et al 2010)	1	0.53838	0.122406	0.000869	0.000798	0.001973	0.167032	0.001295	0.010447	0.024347	0.001299	0.006631	0.002149	0.011558	0.005771	0.059902	0.045142	none	ORF|Uncharacterized	Ortholog of A. niger CBS 513.88 : An13g03800, Aspergillus wentii : Aspwe1_0025183, Aspergillus niger ATCC 1015 : 191883-mRNA, 50962-mRNA and Aspergillus zonatus : Aspzo1_0102847	#N/A	#N/A	#N/A
Aspni5_42319	#N/A	#N/A	1	0.63716	0.003194	3.02e-05	2.46e-05	8.28e-05	0.001809	2.72e-05	0.00202	0.013363	5.08e-05	8.79e-05	6.41e-05	0.007549	0.000606	0.329788	0.004143	#N/A	#N/A	#N/A	#N/A	#N/A	#N/A
An01g08150.Aspni5_35895	ILS(16)_all_genes_cluster 1;membership threshold >0.5;peak of expression for FPKM>10 at 3d; 654 genes	#N/A	1	0.619183	0.031854	0.000881	0.000732	0.002102	0.018929	0.000688	0.021978	0.057198	0.001418	0.001635	0.001794	0.023032	0.010204	0.169746	0.038626	none	ORF|Uncharacterized	Has domain(s) with predicted oxidoreductase activity and role in metabolic process	#N/A	#N/A	#N/A
An07g02560.Aspni5_40106	#N/A	#N/A	1	0.685476	0.008347	0.000266	0.000176	0.000861	0.011966	0.000172	0.00576	0.045765	0.000325	0.000417	0.000446	0.019087	0.003175	0.208242	0.009519	none	ORF|Uncharacterized	Putative dimethylallyl tryptophan synthase (DMAT), encoded in a predicted secondary metabolite gene cluster	#N/A	#N/A	#N/A
An06g01170.Aspni5_176195	ILS(16)_all_genes_cluster 1;membership threshold >0.5;peak of expression for FPKM>10 at 3d; 654 genes	#N/A	1	0.630703	0.007849	0.000316	0.000437	0.001423	0.20304	0.000327	0.007013	0.050754	0.001382	0.00121	0.000519	0.007559	0.012241	0.047338	0.027889	none	ORF|Uncharacterized	Has domain(s) with predicted catalytic activity and role in metabolic process	#N/A	#N/A	#N/A
An02g02550	#N/A	#N/A	1	0.668564	0.002676	7.26e-05	7.61e-05	0.000197	0.006498	5.78e-05	0.004386	0.05504	0.000223	0.00015	0.000142	0.012479	0.003488	0.236296	0.009654	none	ORF|Uncharacterized	Protein of unknown function	#N/A	#N/A	#N/A
An07g03270.Aspni5_40057	#N/A	#N/A	1	0.777118	0.000335	6.21e-06	6.7e-06	3.03e-05	0.000578	5.14e-06	0.000615	0.032999	1.88e-05	1.32e-05	1.49e-05	0.001798	0.000434	0.184187	0.00184	none	ORF|Uncharacterized	Ortholog of A. nidulans FGSC A4 : AN1305, A. niger CBS 513.88 : An11g07290, A. oryzae RIB40 : AO090005000196, Aspergillus wentii : Aspwe1_0033496 and Aspergillus niger ATCC 1015 : 178166-mRNA, 40057-mRNA	#N/A	#N/A	#N/A
An16g01040.Aspni5_41383	ILS(16)_all_genes_cluster 1;membership threshold >0.5;peak of expression for FPKM>10 at 3d; 654 genes	#N/A	1	0.673445	0.060461	0.00048	0.000407	0.001099	0.021847	0.000564	0.022653	0.029182	0.000716	0.002437	0.000999	0.015892	0.004651	0.130006	0.035159	none	ORF|Uncharacterized	Has domain(s) with predicted role in transmembrane transport and integral component of membrane localization	#N/A	#N/A	#N/A
An15g03950.Aspni5_131283	ILS(16)_all_genes_cluster 1;membership threshold >0.5;peak of expression for FPKM>10 at 3d; 654 genes	#N/A	1	0.921199	0.002984	4.72e-05	3.99e-05	0.000154	0.006954	3.87e-05	0.004287	0.010818	8.16e-05	9.03e-05	0.000137	0.002446	0.000814	0.046517	0.003391	none	ORF|Uncharacterized	Ortholog(s) have sterol esterase activity, role in cell wall mannoprotein biosynthetic process, sterol metabolic process and integral component of membrane, plasma membrane localization	#N/A	#N/A	#N/A
An01g09150	#N/A	#N/A	1	0.635851	0.0264	0.000899	0.000821	0.004133	0.177023	0.000759	0.012122	0.039625	0.001481	0.001568	0.002736	0.008507	0.00842	0.053337	0.026318	none	ORF|Uncharacterized	Protein of unknown function	#N/A	#N/A	#N/A
An16g05010	#N/A	#N/A	1	0.259757	0.075761	0.00947	0.004411	0.020899	0.144736	0.004157	0.081395	0.089048	0.005202	0.004464	0.034817	0.055462	0.022206	0.148328	0.039887	none	ORF|Uncharacterized	Ortholog of A. fumigatus Af293 : Afu2g10050, Aspergillus wentii : Aspwe1_0176254, Aspergillus versicolor : Aspve1_0027922, Aspergillus zonatus : Aspzo1_0016385 and Aspergillus sydowii : Aspsy1_0089379	#N/A	#N/A	#N/A
An09g03950.Aspni5_54362	#N/A	#N/A	1	0.468838	0.055278	0.000209	0.000275	0.001463	0.021592	0.000315	0.01296	0.08203	0.000596	0.001213	0.000845	0.016162	0.006918	0.143558	0.187748	none	ORF|Uncharacterized	Ortholog(s) have cytosol localization	#N/A	#N/A	#N/A
Aspni5_55148	ILS(16)_all_genes_cluster 1;membership threshold >0.5;peak of expression for FPKM>10 at 3d; 654 genes	#N/A	1	0.987196	0.000144	3.68e-06	3.79e-06	1.76e-05	0.001002	3.08e-06	0.000186	0.003321	1.02e-05	9.31e-06	6.79e-06	0.000308	0.000154	0.00717	0.000465	#N/A	#N/A	#N/A	#N/A	#N/A	#N/A
An13g01440.Aspni5_44771	ILS(16)_all_genes_cluster 1;membership threshold >0.5;peak of expression for FPKM>10 at 3d; 654 genes	#N/A	1	0.991826	0.000258	3.94e-06	3.28e-06	1.25e-05	0.000839	3.26e-06	0.000253	0.00101	6.87e-06	8.6e-06	9.65e-06	0.000214	6.92e-05	0.005185	0.000298	none	ORF|Uncharacterized	Has domain(s) with predicted role in transmembrane transport and integral component of membrane localization	#N/A	#N/A	#N/A
An01g05540.Aspni5_128944	ILS(16)_all_genes_cluster 1;membership threshold >0.5;peak of expression for FPKM>10 at 3d; 654 genes	#N/A	1	0.549637	0.01334	0.000716	0.000349	0.001222	0.048403	0.000353	0.046334	0.043246	0.000562	0.000637	0.001297	0.03171	0.00416	0.249981	0.008053	none	ORF|Uncharacterized	Has domain(s) with predicted catalytic activity	#N/A	#N/A	#N/A
An18g01920	ILS(16)_all_genes_cluster 1;membership threshold >0.5;peak of expression for FPKM>10 at 3d; 654 genes	#N/A	1	0.94694	0.000497	9.08e-06	8.24e-06	3.86e-05	0.000732	7.01e-06	0.000664	0.00765	1.91e-05	1.66e-05	2.26e-05	0.000978	0.000281	0.040967	0.00117	none	ORF|Uncharacterized	Protein of unknown function	#N/A	#N/A	#N/A
An15g04390.Aspni5_40619	#N/A	#N/A	1	0.558749	0.00377	0.000128	9.5e-05	0.000552	0.004427	7.89e-05	0.01457	0.062523	0.000194	0.000165	0.000257	0.01401	0.002631	0.331331	0.00652	none	ORF|Uncharacterized	Ortholog of Aspergillus tubingensis : Asptu1_0132215, Aspergillus brasiliensis : Aspbr1_0158085, Aspergillus kawachii : Aspka1_0180593 and Aspergillus acidus : Aspfo1_0135998	#N/A	#N/A	#N/A
An01g12600	#N/A	#N/A	1	0.381814	0.04996	0.000273	0.000394	0.001216	0.018135	0.000437	0.011925	0.073768	0.000991	0.00231	0.000744	0.02229	0.010581	0.147827	0.277336	none	ORF|Uncharacterized	Ortholog(s) have chromatin binding, protein complex scaffold activity and role in RNA polymerase II transcriptional preinitiation complex assembly, histone acetylation	#N/A	#N/A	#N/A
An07g06400.Aspni5_120706	ILS(16)_all_genes_cluster 1;membership threshold >0.5;peak of expression for FPKM>10 at 3d; 654 genes	#N/A	1	0.989956	6.52e-05	1.85e-06	1.71e-06	8.69e-06	0.000364	1.36e-06	0.000106	0.002219	4.34e-06	3.54e-06	3.54e-06	0.000196	6.93e-05	0.006819	0.00018	none	ORF|Uncharacterized	Amine oxidase	#N/A	#N/A	#N/A
An11g09010.Aspni5_208969	ILS(16)_all_genes_cluster 1;membership threshold >0.5;peak of expression for FPKM>10 at 3d; 654 genes	#N/A	1	0.594315	0.001593	4.45e-05	4.86e-05	0.000275	0.007661	3.64e-05	0.003441	0.162701	0.000138	9.93e-05	9.12e-05	0.009684	0.003023	0.209097	0.007752	none	ORF|Uncharacterized	Has domain(s) with predicted transferase activity, transferring phosphorus-containing groups activity	#N/A	#N/A	#N/A
An03g00330	#N/A	#N/A	1	0.80663	0.006542	0.000244	0.000222	0.001119	0.012912	0.000177	0.005737	0.048809	0.000499	0.00043	0.000445	0.008447	0.005208	0.088331	0.014248	none	ORF|Uncharacterized	Protein of unknown function	#N/A	#N/A	#N/A
Aspni5_44952	#N/A	#N/A	1	0.470333	0.008769	0.000161	0.000184	0.000977	0.005444	0.000158	0.010968	0.132986	0.000463	0.000557	0.0003	0.022039	0.007724	0.292027	0.04691	#N/A	#N/A	#N/A	#N/A	#N/A	#N/A
An12g08090.Aspni5_201912	ILS(16)_all_genes_cluster 1;membership threshold >0.5;peak of expression for FPKM>10 at 3d; 654 genes	#N/A	1	0.757959	0.003194	2.4e-05	2.28e-05	9.86e-05	0.00256	2.33e-05	0.001336	0.022684	5.01e-05	6.44e-05	7.53e-05	0.005201	0.000708	0.19936	0.006639	none	ORF|Uncharacterized	Ortholog(s) have role in mRNA cis splicing, via spliceosome and U2-type spliceosomal complex, nucleolus localization	#N/A	#N/A	#N/A
An04g08110.Aspni5_55177	ILS(16)_all_genes_cluster 1;membership threshold >0.5;peak of expression for FPKM>10 at 3d; 654 genes	#N/A	1	0.559206	0.001885	5.14e-05	4.78e-05	0.000231	0.00179	3.69e-05	0.003646	0.068092	0.000119	9.05e-05	9.79e-05	0.009398	0.002153	0.346347	0.00681	none	ORF|Uncharacterized	Ortholog of A. nidulans FGSC A4 : AN9274, A. fumigatus Af293 : Afu3g14810, A. niger CBS 513.88 : An02g03200, An04g09720, A. oryzae RIB40 : AO090103000427 and Aspergillus wentii : Aspwe1_0110739	#N/A	#N/A	#N/A
An11g08060.Aspni5_39296	#N/A	SignalP (Braaksma et al 2010)	1	0.364146	0.007717	0.000377	0.000365	0.001368	0.033075	0.00025	0.052624	0.174544	0.000945	0.000475	0.000897	0.038156	0.013511	0.291639	0.019912	none	ORF|Uncharacterized	Has domain(s) with predicted 3-hydroxyacyl-CoA dehydrogenase activity, coenzyme binding, oxidoreductase activity, acting on the CH-OH group of donors, NAD or NADP as acceptor activity	#N/A	#N/A	#N/A
An02g13630.Aspni5_37552	ILS(16)_all_genes_cluster 1;membership threshold >0.5;peak of expression for FPKM>10 at 3d; 654 genes	SignalP (Braaksma et al 2010)	1	0.868427	0.00426	0.000144	0.000133	0.000672	0.009272	0.000107	0.004609	0.032293	0.000301	0.000263	0.000276	0.004988	0.003222	0.061911	0.009121	none	ORF|Uncharacterized	Ortholog of A. nidulans FGSC A4 : AN12369, A. niger CBS 513.88 : An06g02160, A. oryzae RIB40 : AO090138000009, AO090023000025 and Aspergillus wentii : Aspwe1_0072237, Aspwe1_0126352	#N/A	#N/A	#N/A
An08g04830.Aspni5_38315	#N/A	#N/A	1	0.265869	0.044529	0.001928	0.001587	0.004673	0.139099	0.001613	0.017967	0.116118	0.003054	0.004272	0.003445	0.107343	0.020609	0.213438	0.054456	none	ORF|Uncharacterized	Ortholog of A. nidulans FGSC A4 : AN6413, AN6419, AN6946, AN5312, AN5664, AN8328, AN3241, AN10369, AN1930, AN2386, AN1738, AN11159, AN8984, AN8951, AN1540, AN8971, AN9387, AN9266, AN9306, AN1317, AN10886, AN7232, AN7774, AN12202	#N/A	#N/A	#N/A
An07g00630.Aspni5_40244	#N/A	#N/A	1	0.718571	0.053883	0.000671	0.000502	0.001592	0.040606	0.000671	0.008384	0.02901	0.000818	0.00225	0.001429	0.014177	0.004734	0.094774	0.027927	none	ORF|Uncharacterized	Has domain(s) with predicted oxidoreductase activity and role in oxidation-reduction process	#N/A	#N/A	#N/A
An18e00610	#N/A	#N/A	1	0.246922	0.240444	0.002822	0.002163	0.005202	0.043817	0.002721	0.029006	0.066441	0.003047	0.004449	0.017725	0.055522	0.015068	0.16982	0.094832	#N/A	#N/A	#N/A	#N/A	#N/A	#N/A
An19g00050.Aspni5_195254	ILS(16)_all_genes_cluster 1;membership threshold >0.5;peak of expression for FPKM>10 at 3d; 654 genes	#N/A	1	0.753474	0.000734	2.47e-05	2.66e-05	0.000167	0.003912	1.88e-05	0.00173	0.114264	7.72e-05	5e-05	4.62e-05	0.00429	0.001811	0.115623	0.003752	none	ORF|Uncharacterized	Protein of unknown function	#N/A	#N/A	#N/A
An14g06400	#N/A	#N/A	1	0.717119	0.003806	0.000218	0.000169	0.00082	0.209104	0.000139	0.005757	0.019686	0.000348	0.000293	0.000421	0.003683	0.002627	0.031249	0.004563	none	ORF|Uncharacterized	Protein of unknown function	#N/A	#N/A	#N/A
An08g04820.Aspni5_38316	#N/A	#N/A	1	0.643353	0.054101	0.000615	0.000608	0.001473	0.049718	0.000792	0.023658	0.036439	0.001196	0.004116	0.001143	0.017179	0.007348	0.110374	0.047887	none	ORF|Uncharacterized	Protein similar to nonribosomal peptide synthases (NRPS-like), encoded in a predicted secondary metabolite gene cluster	#N/A	#N/A	#N/A
An11g00330.Aspni5_38714	#N/A	#N/A	1	0.469769	0.005067	0.000281	0.000281	0.001043	0.402044	0.000217	0.00931	0.038807	0.000717	0.000567	0.000482	0.007443	0.006164	0.048143	0.009664	pynE	ORF|Verified	Predicted P450-related reductase, encoded in a secondary metabolite gene cluster involved in production of pyranonigirin E	#N/A	#N/A	#N/A
An14g04160.Aspni5_138062	#N/A	#N/A	1	0.424337	0.0029	0.000109	0.000182	0.000866	0.015135	0.000105	0.008141	0.363317	0.000786	0.000316	0.00021	0.010384	0.026496	0.102151	0.044566	cof1	ORF|Verified	Cofilin	#N/A	#N/A	#N/A
An01g12010.Aspni5_46369	ILS(16)_all_genes_cluster 1;membership threshold >0.5;peak of expression for FPKM>10 at 3d; 654 genes	#N/A	1	0.982883	0.000329	1.07e-05	9.31e-06	3.87e-05	0.00594	7.93e-06	0.000311	0.002762	2.18e-05	2.05e-05	2.02e-05	0.000429	0.000223	0.006442	0.000552	none	ORF|Uncharacterized	Ortholog of A. nidulans FGSC A4 : AN6829, A. fumigatus Af293 : Afu5g12710, A. niger CBS 513.88 : An02g00490 and Aspergillus versicolor : Aspve1_0120985, Aspve1_0178343	#N/A	#N/A	#N/A
Aspni5_191468	ILS(16)_all_genes_cluster 1;membership threshold >0.5;peak of expression for FPKM>10 at 3d; 654 genes	#N/A	1	0.815099	0.001581	8.14e-05	8.97e-05	0.000565	0.028487	5.93e-05	0.004655	0.077509	0.000264	0.00015	0.00014	0.004619	0.004509	0.056124	0.006067	#N/A	#N/A	#N/A	#N/A	#N/A	#N/A
An16g08660	#N/A	#N/A	1	0.618208	0.043813	0.001793	0.001502	0.004282	0.151819	0.001612	0.016325	0.034497	0.002565	0.00451	0.003238	0.011559	0.010523	0.060844	0.03291	none	ORF|Uncharacterized	Ortholog of Aspergillus tubingensis : Asptu1_0056165, Aspergillus brasiliensis : Aspbr1_0054876 and Aspergillus acidus : Aspfo1_0060312	#N/A	#N/A	#N/A
An18g00520	#N/A	#N/A	1	0.451434	0.001931	6.64e-05	6.64e-05	0.000209	0.002547	4.74e-05	0.012572	0.072955	0.00019	0.000119	0.000114	0.013543	0.00357	0.432993	0.007642	none	ORF|Uncharacterized	Putative polyketide synthase (PKS) - nonribosomal peptide synthase (NRPS) hybrid, encoded in a predicted secondary metabolite gene cluster	#N/A	#N/A	#N/A
An01g02290	#N/A	#N/A	1	0.677194	0.006633	0.000349	0.000454	0.002011	0.019385	0.000283	0.011066	0.114807	0.001457	0.000802	0.000527	0.011889	0.020222	0.097812	0.03511	none	ORF|Uncharacterized	Protein of unknown function	#N/A	#N/A	#N/A
An11g05600.Aspni5_208861	#N/A	#N/A	1	0.433294	0.083135	0.000977	0.000829	0.001991	0.273972	0.001298	0.014715	0.031552	0.00139	0.006682	0.001951	0.019804	0.006704	0.084133	0.037573	none	ORF|Uncharacterized	Has domain(s) with predicted choline dehydrogenase activity, flavin adenine dinucleotide binding, oxidoreductase activity, acting on CH-OH group of donors activity and role in alcohol metabolic process, oxidation-reduction process	AA3	#N/A	#N/A
An08g08870.Aspni5_177781	ILS(16)_all_genes_cluster 1;membership threshold >0.5;peak of expression for FPKM>10 at 3d; 654 genes	#N/A	1	0.93788	0.003958	8.47e-05	6.23e-05	0.000231	0.026576	6.72e-05	0.002211	0.005835	0.000112	0.000167	0.000201	0.001573	0.000752	0.017594	0.002696	none	ORF|Uncharacterized	Has domain(s) with predicted N-acetyltransferase activity	#N/A	#N/A	#N/A
Aspni5_194286	#N/A	#N/A	1	0.344192	0.038781	0.000382	0.000439	0.002285	0.036978	0.0005	0.023912	0.133682	0.000945	0.002236	0.000927	0.04907	0.010965	0.255628	0.099079	#N/A	#N/A	#N/A	#N/A	#N/A	#N/A
An07g04360	#N/A	#N/A	1	0.583652	0.002993	0.000165	0.000235	0.00203	0.040856	0.000134	0.007618	0.245094	0.000824	0.000348	0.000303	0.007706	0.01881	0.06781	0.021422	none	ORF|Uncharacterized	Ortholog of Aspergillus tubingensis : Asptu1_0045265, Aspergillus brasiliensis : Aspbr1_0042224, Aspergillus glaucus : Aspgl1_0066762 and Aspergillus acidus : Aspfo1_0040854	#N/A	#N/A	#N/A
An01g00660.Aspni5_36504	ILS(16)_all_genes_cluster 1;membership threshold >0.5;peak of expression for FPKM>10 at 3d; 654 genes	#N/A	1	0.99433	6.14e-05	1.41e-06	1.14e-06	4.59e-06	0.000304	1.03e-06	8.19e-05	0.000681	2.57e-06	2.67e-06	2.81e-06	0.000127	3.14e-05	0.00427	9.72e-05	none	ORF|Uncharacterized	Ortholog of Aspergillus kawachii : Aspka1_0182247, Aspergillus acidus : Aspfo1_0152112, Aspergillus niger ATCC 1015 : 36504-mRNA and Aspergillus carbonarius ITEM 5010 : Acar5010_148138	#N/A	#N/A	#N/A
An01g00990	#N/A	#N/A	1	0.483388	0.012685	0.000378	0.000413	0.002976	0.333124	0.000389	0.011901	0.055552	0.000893	0.001313	0.000796	0.009266	0.007661	0.056036	0.023229	none	ORF|Uncharacterized	Protein of unknown function	#N/A	#N/A	#N/A
An06g02730	#N/A	#N/A	1	0.257102	0.20022	0.006166	0.002095	0.00487	0.060578	0.003287	0.077002	0.045598	0.002175	0.004266	0.025348	0.07019	0.008934	0.202314	0.029853	none	ORF|Uncharacterized	Has domain(s) with predicted zinc ion binding activity	#N/A	#N/A	#N/A
An08g05070.Aspni5_177406	ILS(16)_all_genes_cluster 1;membership threshold >0.5;peak of expression for FPKM>10 at 3d; 654 genes	#N/A	1	0.762392	0.005616	0.000215	0.000235	0.001805	0.133813	0.000192	0.004183	0.036118	0.000551	0.000565	0.000417	0.004106	0.005006	0.031994	0.012794	none	ORF|Uncharacterized	Has domain(s) with predicted arylformamidase activity and role in tryptophan catabolic process to kynurenine	#N/A	#N/A	#N/A
An16g08180	#N/A	#N/A	1	0.374223	0.037491	0.00085	0.001266	0.002846	0.023015	0.001046	0.022483	0.105595	0.003708	0.004241	0.001555	0.033495	0.032829	0.157276	0.198081	none	ORF|Uncharacterized	Ortholog(s) have role in ascospore formation, conidiophore development, conidium formation, response to oxidative stress, sporocarp development involved in sexual reproduction, vacuolar protein processing	#N/A	#N/A	#N/A
An04g03700.Aspni5_137708	#N/A	#N/A	1	0.478638	0.011637	0.000143	9.18e-05	0.000305	0.005885	0.000102	0.005616	0.026853	0.000161	0.000218	0.000403	0.023197	0.001553	0.437474	0.007723	none	ORF|Uncharacterized	Ortholog(s) have cytosol, nucleus, ribosome localization	#N/A	#N/A	#N/A
Aspni5_52066	#N/A	#N/A	1	0.471437	0.001869	9.25e-05	0.000115	0.00059	0.007977	6.42e-05	0.00324	0.33693	0.000403	0.000134	0.000191	0.010762	0.011275	0.140661	0.014259	#N/A	#N/A	#N/A	#N/A	#N/A	#N/A
Aspni5_45045	#N/A	#N/A	1	0.434961	0.01662	0.000393	0.00032	0.000982	0.006183	0.000291	0.027023	0.064716	0.000657	0.000691	0.00078	0.033168	0.006778	0.379545	0.026892	#N/A	#N/A	#N/A	#N/A	#N/A	#N/A
An03g02040.Aspni5_133594	#N/A	#N/A	1	0.358486	0.05264	0.001066	0.001011	0.007846	0.083156	0.000953	0.027829	0.149684	0.001785	0.001746	0.005256	0.039813	0.016077	0.183035	0.069617	none	ORF|Uncharacterized	Has domain(s) with predicted role in lipid biosynthetic process	#N/A	#N/A	#N/A
An02g10900.Aspni5_37353	ILS(16)_all_genes_cluster 1;membership threshold >0.5;peak of expression for FPKM>10 at 3d; 654 genes	#N/A	1	0.978886	0.000262	6.15e-06	4.76e-06	1.66e-05	0.000792	4.36e-06	0.000263	0.002161	1.05e-05	1.1e-05	1.18e-05	0.000555	0.000119	0.016517	0.00038	none	ORF|Uncharacterized	Protein of unknown function	#N/A	#N/A	#N/A
Aspni5_41251	#N/A	#N/A	1	0.853189	0.000293	7.65e-06	7.87e-06	4.09e-05	0.00087	5.85e-06	0.000474	0.036962	2.21e-05	1.52e-05	1.53e-05	0.001824	0.000498	0.10435	0.001426	#N/A	#N/A	#N/A	#N/A	#N/A	#N/A
An08g07080.Aspni5_176315	ILS(16)_all_genes_cluster 1;membership threshold >0.5;peak of expression for FPKM>10 at 3d; 654 genes	#N/A	1	0.838955	0.002516	2.28e-05	2.66e-05	0.00012	0.003125	2.56e-05	0.001551	0.031482	6.85e-05	9.43e-05	5.69e-05	0.003959	0.001129	0.104692	0.012178	none	ORF|Uncharacterized	Ortholog(s) have mitochondrion localization	#N/A	#N/A	#N/A
An18g01880	#N/A	#N/A	1	0.437613	0.036926	0.002259	0.001877	0.005277	0.086257	0.0017	0.187726	0.054998	0.003367	0.003799	0.00414	0.019982	0.0166	0.103088	0.034389	none	ORF|Uncharacterized	Protein of unknown function	#N/A	#N/A	#N/A
An08g08670.Aspni5_176760	ILS(16)_all_genes_cluster 1;membership threshold >0.5;peak of expression for FPKM>10 at 3d; 654 genes	#N/A	1	0.601717	0.002163	0.000141	0.000189	0.000832	0.030951	0.000103	0.005925	0.220673	0.000752	0.00026	0.000219	0.01014	0.018122	0.093145	0.014665	none	ORF|Uncharacterized	Ortholog(s) have nucleus localization	#N/A	#N/A	#N/A
An08g08400.Aspni5_47388	ILS(16)_all_genes_cluster 1;membership threshold >0.5;peak of expression for FPKM>10 at 3d; 654 genes	#N/A	1	0.600721	0.005135	0.000265	0.000321	0.003661	0.04208	0.000206	0.00623	0.204664	0.000896	0.000511	0.000501	0.010829	0.015068	0.083859	0.025052	none	ORF|Uncharacterized	Has domain(s) with predicted oxidoreductase activity and role in metabolic process	#N/A	#N/A	#N/A
An04g10100.Aspni5_46089	#N/A	#N/A	1	0.351899	0.02904	0.007152	0.005449	0.024878	0.154737	0.003031	0.07391	0.106056	0.009972	0.003884	0.011519	0.02947	0.043831	0.105419	0.039753	none	ORF|Uncharacterized	Ortholog of Aspergillus niger ATCC 1015 : 46089-mRNA	#N/A	#N/A	#N/A
An16g07730	#N/A	#N/A	1	0.671793	0.008936	0.000517	0.000571	0.002147	0.021735	0.000361	0.028601	0.090295	0.00157	0.000778	0.000942	0.013086	0.01706	0.114014	0.027595	none	ORF|Uncharacterized	Protein of unknown function	#N/A	#N/A	#N/A
An02g08910.Aspni5_124366	ILS(16)_all_genes_cluster 1;membership threshold >0.5;peak of expression for FPKM>10 at 3d; 654 genes	#N/A	1	0.542574	0.002743	3e-05	2.65e-05	8.33e-05	0.001411	2.68e-05	0.004808	0.016701	5.92e-05	8.12e-05	6.62e-05	0.007231	0.000784	0.418407	0.004967	none	ORF|Uncharacterized	Ortholog(s) have role in N-acylethanolamine metabolic process, N-acylphosphatidylethanolamine metabolic process and integral component of mitochondrial inner membrane localization	#N/A	#N/A	#N/A
An01g06530.Aspni5_36028	ILS(16)_all_genes_cluster 1;membership threshold >0.5;peak of expression for FPKM>10 at 3d; 654 genes	#N/A	1	0.746478	0.000661	2.71e-05	3.21e-05	0.000141	0.002624	1.98e-05	0.00161	0.123239	0.000111	4.97e-05	4.74e-05	0.004267	0.00305	0.112893	0.004751	none	ORF|Uncharacterized	Has domain(s) with predicted branched-chain-amino-acid transaminase activity, catalytic activity and role in branched-chain amino acid metabolic process, metabolic process	#N/A	#N/A	#N/A
An04g10000.Aspni5_132049	ILS(16)_all_genes_cluster 1;membership threshold >0.5;peak of expression for FPKM>10 at 3d; 654 genes	#N/A	1	0.750431	0.003232	0.000129	0.000103	0.000346	0.211724	9.74e-05	0.002308	0.008129	0.000212	0.000249	0.000239	0.001925	0.001339	0.016353	0.003183	none	ORF|Uncharacterized	Has domain(s) with predicted transporter activity, role in transmembrane transport and integral component of membrane localization	#N/A	#N/A	#N/A
An14g06900.Aspni5_127476	ILS(16)_all_genes_cluster 1;membership threshold >0.5;peak of expression for FPKM>10 at 3d; 654 genes	#N/A	1	0.505944	0.001341	5.15e-05	6.2e-05	0.000471	0.004911	4.04e-05	0.004989	0.3138	0.000193	0.00011	9.24e-05	0.00747	0.005462	0.145335	0.009729	none	ORF|Uncharacterized	Ortholog of A. fumigatus Af293 : Afu7g00510, A. niger CBS 513.88 : An13g01780, A. oryzae RIB40 : AO090011000220, AO090026000634 and Aspergillus wentii : Aspwe1_0030162, Aspwe1_0067292, Aspwe1_0174726	#N/A	#N/A	#N/A
An18g01320.Aspni5_211797	#N/A	SignalP (Braaksma et al 2010)	1	0.368675	0.010745	0.00263	0.002726	0.011863	0.257421	0.001239	0.054402	0.109248	0.007776	0.002017	0.00314	0.018228	0.048565	0.076464	0.024862	none	ORF|Uncharacterized	Pepsin family secreted protease	#N/A	#N/A	#N/A
An11g08980.Aspni5_39363	ILS(16)_all_genes_cluster 1;membership threshold >0.5;peak of expression for FPKM>10 at 3d; 654 genes	#N/A	1	0.959454	0.001623	4.95e-05	4.25e-05	0.000169	0.008353	3.68e-05	0.001443	0.00716	9.25e-05	8.84e-05	0.000102	0.001284	0.000811	0.016959	0.00233	none	ORF|Uncharacterized	Ortholog of Aspergillus tubingensis : Asptu1_0044573, Aspergillus brasiliensis : Aspbr1_0202997, Aspergillus acidus : Aspfo1_0215419 and Aspergillus niger ATCC 1015 : 39363-mRNA	#N/A	#N/A	#N/A
An15g03970	#N/A	#N/A	1	0.523033	0.017333	0.000515	0.000421	0.00124	0.010317	0.000383	0.070925	0.057778	0.000863	0.000958	0.000922	0.025237	0.007832	0.257728	0.024514	none	ORF|Uncharacterized	Protein of unknown function	#N/A	#N/A	#N/A
Aspni5_42044	ILS(16)_all_genes_cluster 1;membership threshold >0.5;peak of expression for FPKM>10 at 3d; 654 genes	#N/A	1	0.890533	0.00148	5.83e-05	6e-05	0.000238	0.056845	4.68e-05	0.002102	0.016763	0.000161	0.000133	0.000102	0.002221	0.001753	0.023995	0.003509	#N/A	#N/A	#N/A	#N/A	#N/A	#N/A
An03g01360.Aspni5_194373	#N/A	#N/A	1	0.974553	0.000437	6.69e-06	5.61e-06	2.13e-05	0.00083	5.5e-06	0.00078	0.002505	1.21e-05	1.49e-05	1.53e-05	0.000567	0.000139	0.019511	0.000597	#N/A	#N/A	#N/A	#N/A	#N/A	#N/A
An05g01020	#N/A	#N/A	1	0.40898	0.063904	0.001195	0.001213	0.008206	0.258269	0.001373	0.008956	0.065765	0.002072	0.003836	0.003894	0.01807	0.012368	0.07565	0.066249	none	ORF|Uncharacterized	Protein of unknown function	#N/A	#N/A	#N/A
An13g01460.Aspni5_44773	ILS(16)_all_genes_cluster 1;membership threshold >0.5;peak of expression for FPKM>10 at 3d; 654 genes	#N/A	1	0.778932	0.000956	2.8e-05	3.14e-05	0.000186	0.001786	2.18e-05	0.00208	0.087539	9.08e-05	5.65e-05	5.54e-05	0.003713	0.002106	0.116532	0.005885	none	ORF|Uncharacterized	Ortholog of A. oryzae RIB40 : AO090005000327, Neosartorya fischeri NRRL 181 : NFIA_049490, Aspergillus wentii : Aspwe1_0172355 and Aspergillus niger ATCC 1015 : 44773-mRNA	#N/A	#N/A	#N/A
An07g06300.Aspni5_181433	ILS(16)_all_genes_cluster 1;membership threshold >0.5;peak of expression for FPKM>10 at 3d; 654 genes	SignalP (Braaksma et al 2010)	1	0.980029	0.000407	5.66e-06	4.32e-06	1.43e-05	0.000807	4.6e-06	0.000278	0.001504	8.87e-06	1.32e-05	1.19e-05	0.000528	9e-05	0.015879	0.000415	none	ORF|Uncharacterized	Has domain(s) with predicted substrate-specific transmembrane transporter activity, transmembrane transporter activity, role in transmembrane transport and integral component of membrane, membrane localization	#N/A	PF00083_Sugar_tr_Family	#N/A
An18g00880.Aspni5_126316	ILS(16)_all_genes_cluster 1;membership threshold >0.5;peak of expression for FPKM>10 at 3d; 654 genes	#N/A	1	0.969511	0.000153	2.88e-06	2.72e-06	1.36e-05	0.000351	2.34e-06	0.000154	0.00455	6.72e-06	6.65e-06	5.92e-06	0.000484	0.000112	0.024174	0.00047	none	ORF|Uncharacterized	Ortholog of A. nidulans FGSC A4 : AN4776, A. fumigatus Af293 : Afu3g06620, A. niger CBS 513.88 : An11g09680, A. oryzae RIB40 : AO090020000337 and Aspergillus wentii : Aspwe1_0563966	#N/A	#N/A	#N/A
An14g05820.Aspni5_41910	#N/A	SignalP (Braaksma et al 2010)	1	0.400592	0.018398	0.001138	0.001068	0.01849	0.083136	0.000794	0.027547	0.208606	0.002102	0.001629	0.002473	0.029417	0.022422	0.14188	0.040309	none	ORF|Uncharacterized	Beta-galactosidase	GH35	#N/A	#N/A
An11g05640.Aspni5_39124	ILS(16)_all_genes_cluster 1;membership threshold >0.5;peak of expression for FPKM>10 at 3d; 654 genes	#N/A	1	0.509881	0.017006	0.000112	0.000163	0.000723	0.008726	0.000151	0.004758	0.09629	0.000442	0.000547	0.000369	0.011775	0.006959	0.135633	0.206467	none	ORF|Uncharacterized	Ortholog(s) have RNA trimethylguanosine synthase activity and role in 7-methylguanosine cap hypermethylation, meiotic nuclear division, nucleologenesis, regulation of telomere maintenance via telomerase	#N/A	#N/A	#N/A
An05g02260.Aspni5_212968	ILS(16)_all_genes_cluster 1;membership threshold >0.5;peak of expression for FPKM>10 at 3d; 654 genes	#N/A	1	0.88483	0.001348	5.75e-05	6.08e-05	0.000403	0.028517	4.35e-05	0.001619	0.040003	0.000165	0.000112	0.000107	0.002836	0.002414	0.033008	0.004477	none	ORF|Uncharacterized	D-xylulose reductase (xylitol dehydrogenase); sorbitol (glucitol) dehydrogenase (NAD+)	#N/A	#N/A	#N/A
An11g06240.Aspni5_52993	#N/A	#N/A	1	0.222574	0.018396	0.000767	0.001445	0.002754	0.029931	0.000889	0.023668	0.18762	0.006454	0.003381	0.001229	0.049857	0.087451	0.153628	0.209957	none	ORF|Uncharacterized	Ortholog of Aspergillus tubingensis : Asptu1_0149640, Aspergillus kawachii : Aspka1_0173906, Aspergillus acidus : Aspfo1_0057271 and Aspergillus niger ATCC 1015 : 52993-mRNA	#N/A	#N/A	#N/A
An04g06900.Aspni5_57332	#N/A	SignalP (Braaksma et al 2010)	1	0.228552	0.164065	0.007107	0.00208	0.00423	0.045267	0.003317	0.163063	0.040167	0.002099	0.004366	0.020766	0.07368	0.008312	0.208483	0.024447	none	ORF|Uncharacterized	Has domain(s) with predicted transferase activity, transferring glycosyl groups activity and membrane localization	#N/A	#N/A	#N/A
An03g01100	#N/A	#N/A	1	0.438296	0.015792	0.00016	0.000141	0.000429	0.00647	0.000146	0.004433	0.052517	0.000299	0.00039	0.000425	0.032953	0.003385	0.417996	0.026168	none	ORF|Uncharacterized	Protein of unknown function	#N/A	#N/A	#N/A
Aspni5_44930	#N/A	#N/A	1	0.385677	0.077748	0.001254	0.000762	0.003116	0.029161	0.000904	0.095958	0.061187	0.001075	0.001526	0.005432	0.040522	0.007363	0.257096	0.031219	#N/A	#N/A	#N/A	#N/A	#N/A	#N/A
An15g00900.Aspni5_53400	#N/A	#N/A	1	0.395608	0.018531	0.000187	0.000267	0.001185	0.021723	0.000252	0.01464	0.156761	0.000734	0.001081	0.000484	0.026139	0.011664	0.20525	0.145494	none	ORF|Uncharacterized	Ortholog(s) have chromatin DNA binding activity and role in positive regulation of transcription from RNA polymerase II promoter, telomere maintenance, threonylcarbamoyladenosine metabolic process	#N/A	#N/A	#N/A
An08g06740	ILS(16)_all_genes_cluster 1;membership threshold >0.5;peak of expression for FPKM>10 at 3d; 654 genes	#N/A	1	0.864197	0.006616	0.000125	0.0001	0.000312	0.006295	0.0001	0.003829	0.017265	0.000205	0.000275	0.000245	0.006048	0.001806	0.084633	0.007951	none	ORF|Uncharacterized	Ortholog of Aspergillus tubingensis : Asptu1_0291383, Aspergillus brasiliensis : Aspbr1_0028765, Aspergillus kawachii : Aspka1_0178830 and Aspergillus acidus : Aspfo1_0546508	#N/A	#N/A	#N/A
An16g02210.Aspni5_56476	#N/A	#N/A	1	0.434375	0.007512	0.000282	0.00055	0.002344	0.042002	0.000297	0.006751	0.233043	0.002509	0.000834	0.000653	0.011926	0.054676	0.074923	0.127323	none	ORF|Uncharacterized	Ortholog(s) have role in ubiquitin-dependent protein catabolic process and nucleus, proteasome regulatory particle, lid subcomplex, proteasome storage granule localization	#N/A	#N/A	#N/A
An02g14390.Aspni5_175167	ILS(16)_all_genes_cluster 1;membership threshold >0.5;peak of expression for FPKM>10 at 3d; 654 genes	#N/A	1	0.86038	0.014381	0.000117	0.000128	0.000389	0.04204	0.000144	0.002728	0.015895	0.00028	0.000516	0.000344	0.004008	0.002177	0.037816	0.018657	none	ORF|Uncharacterized	Ortholog(s) have transcription corepressor activity and role in chromatin silencing at centromere, chromatin silencing at rDNA, chromatin silencing at telomere, phenotypic switching	#N/A	#N/A	#N/A
An08g08190.Aspni5_47393	#N/A	#N/A	1	0.238238	0.072376	0.029726	0.005465	0.010397	0.215083	0.007204	0.135189	0.043106	0.005038	0.008393	0.025838	0.051069	0.013687	0.119028	0.020164	none	ORF|Uncharacterized	Ortholog of A. nidulans FGSC A4 : AN9152, A. fumigatus Af293 : Afu3g00330, A. niger CBS 513.88 : An12g10490, An15g04300 and A. oryzae RIB40 : AO090001000136	#N/A	#N/A	#N/A
An14g01690.Aspni5_123645	#N/A	#N/A	1	0.475884	0.082869	0.000386	0.000238	0.000603	0.019589	0.000384	0.032034	0.023915	0.00036	0.001271	0.00099	0.03422	0.002442	0.30782	0.016995	none	ORF|Uncharacterized	Has domain(s) with predicted N-acetyltransferase activity	#N/A	#N/A	#N/A
An14g03870.Aspni5_184769	#N/A	#N/A	1	0.243694	0.18502	0.001003	0.001158	0.00314	0.042249	0.001815	0.033568	0.06421	0.002133	0.013935	0.002268	0.051258	0.013566	0.159864	0.181119	none	ORF|Uncharacterized	Has domain(s) with predicted electron carrier activity, heme binding, iron ion binding, oxidoreductase activity, acting on paired donors, with incorporation or reduction of molecular oxygen activity and role in oxidation-reduction process	#N/A	#N/A	#N/A
An09g06120.Aspni5_133108	ILS(16)_all_genes_cluster 1;membership threshold >0.5;peak of expression for FPKM>10 at 3d; 654 genes	#N/A	1	0.828864	0.006403	0.000121	0.000127	0.000344	0.006762	0.000111	0.004845	0.028708	0.000321	0.000328	0.000247	0.007062	0.003416	0.095912	0.016431	none	ORF|Uncharacterized	Ortholog(s) have mitochondrion localization	#N/A	#N/A	#N/A
An08g04440.Aspni5_38344	ILS(16)_all_genes_cluster 1;membership threshold >0.5;peak of expression for FPKM>10 at 3d; 654 genes	#N/A	1	0.673935	0.015263	0.000177	0.000194	0.00099	0.013856	0.000175	0.016368	0.073622	0.000427	0.00041	0.000688	0.011112	0.005307	0.150881	0.036594	none	ORF|Uncharacterized	Ortholog of A. nidulans FGSC A4 : AN1081, A. fumigatus Af293 : Afu1g12140, A. oryzae RIB40 : AO090001000330, Aspergillus wentii : Aspwe1_0503520 and Aspergillus sydowii : Aspsy1_0053292	#N/A	#N/A	#N/A
An18g04130.Aspni5_187856	#N/A	#N/A	1	0.542229	0.057246	0.001667	0.001392	0.003676	0.030685	0.001416	0.025646	0.063216	0.00253	0.00372	0.003117	0.029823	0.014755	0.159985	0.058896	none	ORF|Uncharacterized	Putative aldehyde dehydrogenase	#N/A	#N/A	#N/A
An12g09200	#N/A	#N/A	1	0.75471	0.006245	0.000225	0.000162	0.000434	0.007644	0.000145	0.01315	0.027239	0.00034	0.000347	0.000353	0.011933	0.003056	0.166233	0.007784	none	ORF|Uncharacterized	Protein of unknown function	#N/A	#N/A	#N/A
An08g10470.Aspni5_47322	ILS(16)_all_genes_cluster 1;membership threshold >0.5;peak of expression for FPKM>10 at 3d; 654 genes	#N/A	1	0.832148	0.005969	5.64e-05	6.24e-05	0.000234	0.003666	5.88e-05	0.005449	0.026807	0.000148	0.000174	0.000164	0.004662	0.001911	0.101227	0.017263	none	ORF|Uncharacterized	Ortholog(s) have role in Golgi to vacuole transport, pathogenesis, protein targeting to vacuole and AP-3 adaptor complex, cytosol, nucleus localization	#N/A	#N/A	#N/A
An13g02460.Aspni5_57223	#N/A	#N/A	1	0.150031	0.080026	0.069347	0.0115	0.041256	0.137579	0.015529	0.126876	0.060119	0.008884	0.0198	0.032431	0.080132	0.022458	0.114283	0.029749	none	ORF|Uncharacterized	Protein similar to nonribosomal peptide synthases (NRPS-like), encoded in a predicted secondary metabolite gene cluster	#N/A	#N/A	#N/A
An01g06650.Aspni5_36022	ILS(16)_all_genes_cluster 1;membership threshold >0.5;peak of expression for FPKM>10 at 3d; 654 genes	SignalP (Braaksma et al 2010)	1	0.958268	0.000739	1.27e-05	1.05e-05	3.51e-05	0.000966	1.01e-05	0.000675	0.004005	2.31e-05	2.8e-05	2.54e-05	0.001106	0.000257	0.032725	0.001114	none	ORF|Uncharacterized	Ortholog(s) have extracellular region localization	#N/A	#N/A	#N/A
An16g02350.Aspni5_49094	#N/A	#N/A	1	0.446586	0.023062	0.002458	0.002599	0.008279	0.313947	0.001782	0.01566	0.051088	0.005702	0.003705	0.004008	0.011746	0.022573	0.051893	0.034911	none	ORF|Uncharacterized	Ortholog(s) have trichothecene 3-O-acetyltransferase activity and role in secondary metabolic process	#N/A	#N/A	#N/A
An06g01420.Aspni5_37836	ILS(16)_all_genes_cluster 1;membership threshold >0.5;peak of expression for FPKM>10 at 3d; 654 genes	#N/A	1	0.854185	0.000317	6.97e-06	5.55e-06	2.09e-05	0.000604	4.92e-06	0.000581	0.006199	1.28e-05	1.23e-05	1.36e-05	0.001589	0.000186	0.135668	0.000595	none	ORF|Uncharacterized	Protein of unknown function	#N/A	#N/A	#N/A
An12g03950.Aspni5_211634	ILS(16)_all_genes_cluster 1;membership threshold >0.5;peak of expression for FPKM>10 at 3d; 654 genes	#N/A	1	0.56986	0.001846	4.36e-05	5.45e-05	0.000224	0.00494	3.97e-05	0.002228	0.166391	0.000177	0.000122	8.57e-05	0.011088	0.004323	0.222936	0.015643	pptA	ORF|Verified	Putative 4'phosphopantetheinyl transferase protein; this activity is required for the activation of polyketide synthases (PKSs) and/or non-ribosomal peptide synthases (NRPSs); conidia lack pigmentation	#N/A	#N/A	#N/A
An15g07260.Aspni5_53542	#N/A	#N/A	1	0.431491	0.013763	0.000175	0.000211	0.001734	0.008596	0.000196	0.01082	0.182403	0.000497	0.000719	0.00041	0.021829	0.008398	0.236124	0.082635	none	ORF|Uncharacterized	Has domain(s) with predicted iron ion binding, oxidoreductase activity, oxidoreductase activity, acting on paired donors, with incorporation or reduction of molecular oxygen and 2-oxoglutarate as one donor, more	#N/A	#N/A	#N/A
An02g01980.Aspni5_137221	ILS(16)_all_genes_cluster 1;membership threshold >0.5;peak of expression for FPKM>10 at 3d; 654 genes	#N/A	1	0.743848	0.004843	4.64e-05	5.33e-05	0.000171	0.003279	5.1e-05	0.003591	0.033852	0.000139	0.000188	0.000106	0.007528	0.00203	0.1798	0.020475	none	ORF|Uncharacterized	Has domain(s) with predicted catalytic activity, hydrolase activity, zinc ion binding activity	#N/A	#N/A	#N/A
An06g00170.Aspni5_37736	ILS(16)_all_genes_cluster 1;membership threshold >0.5;peak of expression for FPKM>10 at 3d; 654 genes	SignalP (Braaksma et al 2010)	1	0.69666	0.003418	0.000225	0.000264	0.001971	0.14788	0.000166	0.004551	0.074873	0.000768	0.000409	0.000383	0.005503	0.00951	0.041369	0.012051	aglA	ORF|Verified	Alpha-galactosidase; alpha-N-acetylgalactosaminidase variant A; CreA regulated; protein levels influenced by presence of starch; N-glycosylation verified at 6 of 8 potential N-glycosylation sites	GH27,CBM13	#N/A	#N/A
An16g02560.Aspni5_183780	ILS(16)_all_genes_cluster 1;membership threshold >0.5;peak of expression for FPKM>10 at 3d; 654 genes	#N/A	1	0.757846	0.00097	1.23e-05	1.12e-05	5.15e-05	0.001277	1.08e-05	0.000725	0.017186	2.55e-05	3.19e-05	2.79e-05	0.003611	0.0004	0.215465	0.00235	none	ORF|Uncharacterized	Ortholog of A. niger CBS 513.88 : An16g06750, A. oryzae RIB40 : AO090120000239, Aspergillus wentii : Aspwe1_0027728 and Aspergillus versicolor : Aspve1_0055646, Aspve1_0145949	#N/A	#N/A	#N/A
An15g03100.Aspni5_40542	#N/A	SignalP (Braaksma et al 2010)	1	0.540149	0.008837	0.000172	0.000164	0.000515	0.004355	0.000142	0.008808	0.06071	0.000388	0.000383	0.000344	0.020372	0.004936	0.325592	0.024132	none	ORF|Uncharacterized	Has domain(s) with predicted flavin adenine dinucleotide binding, oxidoreductase activity, acting on CH-OH group of donors activity and role in oxidation-reduction process	AA3	#N/A	#N/A
An12g04250.Aspni5_186310	ILS(16)_all_genes_cluster 1;membership threshold >0.5;peak of expression for FPKM>10 at 3d; 654 genes	SignalP (Braaksma et al 2010)	1	0.969103	0.000705	2.35e-05	1.94e-05	0.0001	0.013213	1.72e-05	0.000663	0.004541	4.15e-05	4.4e-05	4.5e-05	0.000708	0.00039	0.009398	0.000988	none	ORF|Uncharacterized	Ortholog(s) have oxidoreductase activity	#N/A	#N/A	#N/A
An01g15130.Aspni5_35364	#N/A	#N/A	1	0.976346	0.00044	1.03e-05	8.11e-06	2.75e-05	0.002716	7.73e-06	0.000676	0.002672	1.77e-05	2.06e-05	2.01e-05	0.000701	0.000181	0.015614	0.000543	none	ORF|Uncharacterized	Has domain(s) with predicted role in transmembrane transport and integral component of membrane localization	#N/A	#N/A	#N/A
An08g06270.Aspni5_38216	ILS(16)_all_genes_cluster 1;membership threshold >0.5;peak of expression for FPKM>10 at 3d; 654 genes	#N/A	1	0.557148	0.010012	0.000363	0.000333	0.002816	0.029225	0.000254	0.025202	0.14712	0.000704	0.000484	0.001049	0.018239	0.009149	0.176453	0.021449	none	ORF|Uncharacterized	Ortholog(s) have adenine deaminase activity	#N/A	#N/A	#N/A
An16g06170.Aspni5_40931	#N/A	#N/A	1	0.681984	0.053692	0.000838	0.0007	0.002479	0.035663	0.00082	0.011443	0.040622	0.001198	0.002398	0.001967	0.015456	0.007278	0.102272	0.041191	none	ORF|Uncharacterized	Ortholog of A. nidulans FGSC A4 : AN3529, AN4144, AN8311, AN9211, AN4846 and A. fumigatus Af293 : Afu1g17260, Afu4g07950, Afu4g09380, Afu6g00560, Afu6g12140, Afu8g01900	#N/A	#N/A	#N/A
An18g04480.Aspni5_54187	ILS(16)_all_genes_cluster 1;membership threshold >0.5;peak of expression for FPKM>10 at 3d; 654 genes	#N/A	1	0.783615	0.000483	9.72e-06	1.16e-05	5.85e-05	0.001188	8.59e-06	0.000929	0.075897	3.53e-05	2.44e-05	2.18e-05	0.002425	0.000924	0.130628	0.003742	none	ORF|Uncharacterized	Ortholog(s) have chromatin binding, protein complex scaffold activity and role in RNA polymerase II transcriptional preinitiation complex assembly, histone acetylation	#N/A	#N/A	#N/A
An04g01940.Aspni5_57072	#N/A	#N/A	1	0.362697	0.224296	0.000406	0.000395	0.001612	0.023109	0.00056	0.012153	0.052244	0.000658	0.001635	0.002275	0.026686	0.005314	0.178098	0.107861	none	ORF|Uncharacterized	Ortholog(s) have GTP binding, tRNA binding, translation initiation factor activity and role in establishment or maintenance of cell polarity, positive regulation of translational fidelity, translational initiation	#N/A	#N/A	#N/A
An03g01130.Aspni5_55131	ILS(16)_all_genes_cluster 1;membership threshold >0.5;peak of expression for FPKM>10 at 3d; 654 genes	#N/A	1	0.750719	0.00068	1.48e-05	1.25e-05	4.94e-05	0.000823	1.07e-05	0.002413	0.01348	2.9e-05	2.66e-05	2.99e-05	0.002835	0.000443	0.226962	0.001472	none	ORF|Uncharacterized	Ortholog of A. nidulans FGSC A4 : AN6861/phbB, AN9483, A. fumigatus Af293 : Afu3g00670, Afu5g13060, Afu8g01120, A. niger CBS 513.88 : An07g06330, An07g00905 and A. oryzae RIB40 : AO090120000428, AO090113000089	#N/A	#N/A	#N/A
An02g11290.Aspni5_120372	ILS(16)_all_genes_cluster 1;membership threshold >0.5;peak of expression for FPKM>10 at 3d; 654 genes	#N/A	1	0.937828	0.000176	3.84e-06	3.9e-06	1.81e-05	0.000511	3.01e-06	0.000335	0.011475	1.06e-05	7.5e-06	8.84e-06	0.000744	0.000213	0.047956	0.000706	none	ORF|Uncharacterized	Has domain(s) with predicted phosphatidylinositol phospholipase C activity, phosphoric diester hydrolase activity and role in intracellular signal transduction, lipid metabolic process	#N/A	#N/A	#N/A
An16g04540.Aspni5_48971	ILS(16)_all_genes_cluster 1;membership threshold >0.5;peak of expression for FPKM>10 at 3d; 654 genes	#N/A	1	0.536815	0.084333	0.0006	0.000391	0.002018	0.085227	0.000614	0.021059	0.040413	0.000558	0.00192	0.001789	0.026621	0.003825	0.170091	0.023728	none	ORF|Uncharacterized	Has domain(s) with predicted integral component of membrane localization	#N/A	#N/A	#N/A
An05g01150	ILS(16)_all_genes_cluster 1;membership threshold >0.5;peak of expression for FPKM>10 at 3d; 654 genes	#N/A	1	0.961606	0.000116	2.29e-06	2.06e-06	9.23e-06	0.000267	1.78e-06	0.000151	0.003505	5.04e-06	4.87e-06	4.6e-06	0.000469	8.32e-05	0.033463	0.00031	none	ORF|Uncharacterized	Ortholog of A. nidulans FGSC A4 : AN4100, AN10579, A. fumigatus Af293 : Afu8g06630, Neosartorya fischeri NRRL 181 : NFIA_099310 and Aspergillus wentii : Aspwe1_0169274	#N/A	#N/A	#N/A
An05g02050.Aspni5_43929	ILS(16)_all_genes_cluster 1;membership threshold >0.5;peak of expression for FPKM>10 at 3d; 654 genes	#N/A	1	0.901106	0.001443	5.7e-05	5.93e-05	0.000413	0.03118	4.5e-05	0.002076	0.028103	0.000152	0.000123	0.000105	0.002288	0.001989	0.026772	0.004089	none	ORF|Uncharacterized	3-oxoacyl-[acyl-carrier protein] reductase	#N/A	#N/A	#N/A
An15g04940.Aspni5_48786	#N/A	#N/A	1	0.948554	0.00158	5.19e-05	4.51e-05	0.000169	0.005717	3.74e-05	0.001385	0.010121	0.000104	9.21e-05	9.64e-05	0.001868	0.001024	0.026356	0.002798	none	ORF|Uncharacterized	Ortholog of A. niger CBS 513.88 : An07g04560, A. oryzae RIB40 : AO090120000379, Aspergillus wentii : Aspwe1_0025791 and Aspergillus versicolor : Aspve1_0085348, Aspve1_0125261	#N/A	#N/A	#N/A
An04g10010	ILS(16)_all_genes_cluster 1;membership threshold >0.5;peak of expression for FPKM>10 at 3d; 654 genes	SignalP (Braaksma et al 2010)	1	0.659454	0.003131	0.000129	0.000103	0.000347	0.301008	9.67e-05	0.002613	0.00859	0.000212	0.000247	0.000237	0.002078	0.001367	0.017284	0.003103	none	ORF|Uncharacterized	Protein of unknown function	#N/A	#N/A	#N/A
An01g02560	#N/A	#N/A	1	0.880153	0.004973	7.13e-05	5.78e-05	0.000224	0.040744	6.42e-05	0.002247	0.012894	0.000114	0.000185	0.000177	0.004074	0.001001	0.048539	0.004483	none	ORF|Uncharacterized	Protein of unknown function	#N/A	#N/A	#N/A
An07g05100.Aspni5_39941	ILS(16)_all_genes_cluster 1;membership threshold >0.5;peak of expression for FPKM>10 at 3d; 654 genes	#N/A	1	0.839078	0.000445	1.15e-05	1.17e-05	6.97e-05	0.000958	8.61e-06	0.000732	0.046044	3.13e-05	2.09e-05	2.49e-05	0.002117	0.000685	0.107682	0.00208	none	ORF|Uncharacterized	Ortholog of Aspergillus tubingensis : Asptu1_0151353, Aspergillus flavus NRRL 3357 : AFL2T_12157, Aspergillus kawachii : Aspka1_0175431 and Aspergillus acidus : Aspfo1_0040960	#N/A	#N/A	#N/A
An12g00700.Aspni5_189708	ILS(16)_all_genes_cluster 1;membership threshold >0.5;peak of expression for FPKM>10 at 3d; 654 genes	#N/A	1	0.945001	0.000381	1.32e-05	1.35e-05	7.21e-05	0.003674	9.92e-06	0.000572	0.019522	3.76e-05	2.62e-05	2.43e-05	0.001304	0.000659	0.027295	0.001395	none	ORF|Uncharacterized	Ortholog of A. nidulans FGSC A4 : AN9122, A. fumigatus Af293 : Afu8g07380, A. oryzae RIB40 : AO090038000570, Aspergillus wentii : Aspwe1_0052622 and Aspergillus sydowii : Aspsy1_0160856	#N/A	#N/A	#N/A
An03g02080.Aspni5_194461	#N/A	SignalP (Braaksma et al 2010)	1	0.587249	0.004567	0.000176	0.000176	0.001665	0.028322	0.000132	0.005011	0.191598	0.00043	0.000322	0.000358	0.0151	0.007093	0.142215	0.015586	rgxB	ORF|Verified	Putative exo-rhamnogalacturonan hydrolase with a predicted role in pectin degradation	GH28	#N/A	#N/A
Aspni5_37300	ILS(16)_all_genes_cluster 1;membership threshold >0.5;peak of expression for FPKM>10 at 3d; 654 genes	#N/A	1	0.592282	0.000629	1.57e-05	1.37e-05	6.04e-05	0.001548	1.14e-05	0.001831	0.029124	3.36e-05	2.94e-05	3.03e-05	0.004977	0.000592	0.367167	0.001655	#N/A	#N/A	#N/A	#N/A	#N/A	#N/A
An11g06430.Aspni5_52994	ILS(16)_all_genes_cluster 1;membership threshold >0.5;peak of expression for FPKM>10 at 3d; 654 genes	#N/A	1	0.908216	0.001543	5.46e-05	4.51e-05	0.000168	0.036291	3.95e-05	0.001981	0.012311	0.000103	0.000101	0.0001	0.00267	0.00102	0.033086	0.00227	none	ORF|Uncharacterized	Ortholog of A. niger CBS 513.88 : An09g02320, A. oryzae RIB40 : AO090001000002, Aspergillus niger ATCC 1015 : 43417-mRNA, 52994-mRNA and Aspergillus carbonarius ITEM 5010 : Acar5010_060362	#N/A	#N/A	#N/A
An11g07550.Aspni5_39264	ILS(16)_all_genes_cluster 1;membership threshold >0.5;peak of expression for FPKM>10 at 3d; 654 genes	#N/A	1	0.982554	0.000558	1.52e-05	1.21e-05	4.19e-05	0.002788	1.11e-05	0.000707	0.00244	2.58e-05	2.8e-05	2.94e-05	0.000537	0.000233	0.009344	0.000676	none	ORF|Uncharacterized	Ortholog of A. nidulans FGSC A4 : AN5244, AN5251, A. niger CBS 513.88 : An08g12150, A. oryzae RIB40 : AO090011000256, Aspergillus wentii : Aspwe1_0113272 and Aspergillus versicolor : Aspve1_0062915	#N/A	#N/A	#N/A
An15g02180.Aspni5_40478	#N/A	#N/A	1	0.433543	0.00303	0.000279	0.000402	0.001609	0.018038	0.000181	0.010819	0.321884	0.001837	0.000398	0.0004	0.01512	0.051873	0.115793	0.024796	none	ORF|Uncharacterized	Has domain(s) with predicted oxidoreductase activity and role in metabolic process	#N/A	#N/A	#N/A
An04g09370	#N/A	#N/A	1	0.9464	0.00085	3.45e-05	2.99e-05	0.00018	0.005878	2.36e-05	0.002031	0.013744	6.95e-05	5.84e-05	6.03e-05	0.001564	0.000863	0.026458	0.001757	none	ORF|Uncharacterized	Protein of unknown function	#N/A	#N/A	#N/A
An07g01390.Aspni5_142532	ILS(16)_all_genes_cluster 1;membership threshold >0.5;peak of expression for FPKM>10 at 3d; 654 genes	#N/A	1	0.528383	0.000535	1.09e-05	9.74e-06	4.2e-05	0.000884	8.42e-06	0.001576	0.021121	2.38e-05	2.31e-05	2.15e-05	0.003879	0.000423	0.441591	0.001468	none	ORF|Uncharacterized	Has domain(s) with predicted ferrous iron binding, oxidoreductase activity and role in cellular aromatic compound metabolic process	#N/A	#N/A	#N/A
An08g08990	#N/A	#N/A	1	0.785488	0.012046	0.000207	0.000159	0.00066	0.074426	0.00017	0.003878	0.025962	0.000292	0.000392	0.000616	0.008378	0.002348	0.075306	0.009671	none	ORF|Uncharacterized	Protein of unknown function	#N/A	#N/A	#N/A
An08g02820.Aspni5_177771	#N/A	#N/A	1	0.496557	0.01036	0.000171	0.000157	0.000696	0.444655	0.000188	0.003285	0.010855	0.000288	0.00065	0.000425	0.002689	0.001746	0.019432	0.007846	none	ORF|Uncharacterized	Ortholog of A. fumigatus Af293 : Afu1g10730, Aspergillus wentii : Aspwe1_0180394, Aspergillus sydowii : Aspsy1_0190859 and Aspergillus terreus NIH2624 : ATET_00264	#N/A	#N/A	#N/A
Aspni5_39319	#N/A	#N/A	1	0.328889	0.099272	0.000508	0.000572	0.001573	0.042317	0.00077	0.026445	0.072973	0.001173	0.003802	0.001412	0.051774	0.009825	0.23147	0.127225	#N/A	#N/A	#N/A	#N/A	#N/A	#N/A
An04g03420.Aspni5_213067	#N/A	#N/A	1	0.393913	0.00476	0.000314	0.000493	0.004524	0.108487	0.000263	0.007753	0.316993	0.001869	0.000677	0.000571	0.012184	0.040301	0.069435	0.037463	none	ORF|Uncharacterized	Ortholog of S. cerevisiae : YBR053C, A. nidulans FGSC A4 : AN1688, A. fumigatus Af293 : Afu4g08610, A. oryzae RIB40 : AO090023000696 and Aspergillus wentii : Aspwe1_0034438	#N/A	#N/A	#N/A
An18g05550.Aspni5_187802	ILS(16)_all_genes_cluster 1;membership threshold >0.5;peak of expression for FPKM>10 at 3d; 654 genes	#N/A	1	0.693203	0.004542	2.72e-05	2.38e-05	0.000119	0.001747	2.64e-05	0.002501	0.019009	4.69e-05	7.61e-05	8.35e-05	0.005362	0.000618	0.266246	0.006369	none	ORF|Uncharacterized	Has domain(s) with predicted hydrolase activity, hydrolase activity, acting on acid halide bonds, in C-halide compounds activity and role in metabolic process	#N/A	#N/A	#N/A
An09g06040.Aspni5_56889	#N/A	#N/A	1	0.425695	0.002362	4.05e-05	5.05e-05	0.000219	0.001947	3.74e-05	0.002159	0.171728	0.000153	0.000104	9.57e-05	0.011568	0.003864	0.353721	0.026256	none	ORF|Uncharacterized	Has domain(s) with predicted protein heterodimerization activity, role in transcription initiation from RNA polymerase II promoter and nucleus localization	#N/A	#N/A	#N/A
An07g00190	#N/A	#N/A	1	0.31053	0.077965	0.016899	0.009699	0.019239	0.224265	0.009363	0.057528	0.051134	0.011957	0.015173	0.020976	0.025428	0.026702	0.078026	0.045116	none	ORF|Uncharacterized	Protein of unknown function	#N/A	#N/A	#N/A
An05g01390	#N/A	#N/A	1	0.685099	0.009166	0.000522	0.000396	0.001523	0.117212	0.000346	0.043658	0.036554	0.000788	0.000802	0.000877	0.0099	0.005677	0.07756	0.009918	none	ORF|Uncharacterized	Protein of unknown function	#N/A	#N/A	#N/A
An19g00410.Aspni5_195305	#N/A	#N/A	1	0.465227	0.062464	0.002847	0.002511	0.006702	0.039548	0.002272	0.050603	0.076665	0.004549	0.005155	0.005381	0.031799	0.023596	0.14891	0.07177	none	ORF|Uncharacterized	Has domain(s) with predicted catalytic activity and role in metabolic process	#N/A	#N/A	#N/A
An08g05210	#N/A	#N/A	1	0.566419	0.025253	0.001773	0.001574	0.007161	0.051333	0.001236	0.018983	0.094573	0.003252	0.003106	0.002384	0.026322	0.022097	0.129476	0.045058	none	ORF|Uncharacterized	Protein of unknown function	#N/A	#N/A	#N/A
An12g07060.Aspni5_42223	ILS(16)_all_genes_cluster 1;membership threshold >0.5;peak of expression for FPKM>10 at 3d; 654 genes	#N/A	1	0.987324	0.000305	5.89e-06	4.64e-06	1.55e-05	0.001584	4.67e-06	0.000288	0.001359	9.89e-06	1.34e-05	1.15e-05	0.000379	9.64e-05	0.008256	0.000344	none	ORF|Uncharacterized	Ortholog of A. niger CBS 513.88 : An13g02420, Aspergillus wentii : Aspwe1_0105685, Aspergillus niger ATCC 1015 : 192085-mRNA, 42223-mRNA and Aspergillus terreus NIH2624 : ATET_07066	#N/A	#N/A	#N/A
An11g05470.Aspni5_179660	#N/A	#N/A	1	0.482604	0.007269	0.000253	0.000377	0.001409	0.053216	0.000258	0.01184	0.202327	0.001365	0.000907	0.000447	0.021262	0.024565	0.136814	0.055086	none	ORF|Uncharacterized	Protein of unknown function	#N/A	#N/A	#N/A
Aspni5_51412	ILS(16)_all_genes_cluster 1;membership threshold >0.5;peak of expression for FPKM>10 at 3d; 654 genes	#N/A	1	0.965692	0.000943	2.09e-05	2.05e-05	0.000101	0.003255	1.69e-05	0.000764	0.008433	4.84e-05	4.07e-05	5.26e-05	0.000955	0.000583	0.016899	0.002173	#N/A	#N/A	#N/A	#N/A	#N/A	#N/A
An18g00820.Aspni5_54081	#N/A	#N/A	1	0.448981	0.011397	0.000703	0.001281	0.006996	0.109749	0.000718	0.027439	0.158165	0.004997	0.002383	0.001143	0.013606	0.061147	0.071822	0.079475	none	ORF|Uncharacterized	Has domain(s) with predicted O-methyltransferase activity	#N/A	#N/A	#N/A
An12g09250	#N/A	#N/A	1	0.948844	0.00093	2.44e-05	2.48e-05	0.000117	0.029708	2.15e-05	0.000811	0.006361	6e-05	6.14e-05	5.27e-05	0.000795	0.000606	0.009757	0.001826	none	ORF|Uncharacterized	Protein of unknown function	#N/A	#N/A	#N/A
An15g02140.Aspni5_210117	ILS(16)_all_genes_cluster 1;membership threshold >0.5;peak of expression for FPKM>10 at 3d; 654 genes	#N/A	1	0.944649	0.000683	2.89e-05	2.96e-05	0.000196	0.007727	2.11e-05	0.001012	0.020475	7.94e-05	5.33e-05	5.22e-05	0.001368	0.001182	0.020206	0.002237	none	ORF|Uncharacterized	Ortholog of Aspergillus tubingensis : Asptu1_0065448, Asptu1_0203114, Aspergillus brasiliensis : Aspbr1_0332904 and Aspergillus kawachii : Aspka1_0175567, Aspka1_0177540	#N/A	#N/A	#N/A
An02g01190	#N/A	#N/A	1	0.89244	0.001889	3.2e-05	3.11e-05	0.000117	0.009833	2.89e-05	0.001361	0.018804	7.59e-05	8.54e-05	7.25e-05	0.003762	0.000972	0.066315	0.004182	none	ORF|Uncharacterized	Protein of unknown function	#N/A	#N/A	#N/A
An15g04340.Aspni5_122027	#N/A	#N/A	1	0.41071	0.121294	0.004639	0.003825	0.009308	0.090844	0.00405	0.034089	0.060787	0.005728	0.00758	0.013951	0.027368	0.021368	0.107276	0.077184	none	ORF|Uncharacterized	Has domain(s) with predicted role in transmembrane transport and integral component of membrane localization	#N/A	#N/A	#N/A
An09g01840.Aspni5_188800	ILS(16)_all_genes_cluster 1;membership threshold >0.5;peak of expression for FPKM>10 at 3d; 654 genes	#N/A	1	0.956601	0.000868	2.75e-05	2.26e-05	7.93e-05	0.020711	2.06e-05	0.000923	0.004689	5.05e-05	5.44e-05	5.1e-05	0.001016	0.000451	0.013311	0.001125	none	ORF|Uncharacterized	Salicylate hydroxylase	#N/A	#N/A	#N/A
An11g01170	#N/A	#N/A	1	0.407538	0.012212	0.000602	0.00052	0.003224	0.087002	0.000433	0.010831	0.170817	0.001143	0.001095	0.001014	0.049814	0.013033	0.215242	0.025481	none	ORF|Uncharacterized	Protein of unknown function	#N/A	#N/A	#N/A
An08g01010	#N/A	#N/A	1	0.591329	0.006469	0.000113	0.00012	0.000638	0.004144	9.95e-05	0.016217	0.089616	0.000286	0.000262	0.000279	0.011747	0.004597	0.24981	0.024275	none	ORF|Uncharacterized	Ortholog of Aspergillus acidus : Aspfo1_0079546	#N/A	#N/A	#N/A
An14g03290.Aspni5_185668	#N/A	SignalP (Braaksma et al 2010)	1	0.622369	0.001085	1.47e-05	1.16e-05	3.93e-05	0.000847	1.17e-05	0.001479	0.008654	2.5e-05	3.34e-05	2.99e-05	0.004044	0.000327	0.359411	0.00162	none	ORF|Uncharacterized	Has domain(s) with predicted ATP binding, ATPase activity, ATPase activity, coupled to transmembrane movement of substances, nucleoside-triphosphatase activity, nucleotide binding activity and role in transmembrane transport	#N/A	#N/A	#N/A
An02g05310	#N/A	#N/A	1	0.680804	0.001606	8.51e-05	0.000115	0.000436	0.011019	6.34e-05	0.003997	0.174184	0.000459	0.000156	0.000145	0.007432	0.011981	0.094854	0.012664	none	ORF|Uncharacterized	Protein of unknown function	#N/A	#N/A	#N/A
An16g04320.Aspni5_41045	ILS(16)_all_genes_cluster 1;membership threshold >0.5;peak of expression for FPKM>10 at 3d; 654 genes	#N/A	1	0.744092	0.001054	1.72e-05	1.93e-05	9.48e-05	0.00219	1.62e-05	0.001188	0.060115	5.35e-05	5.19e-05	3.68e-05	0.004653	0.001122	0.179273	0.006024	none	ORF|Uncharacterized	Ortholog(s) have cytosol, nucleus localization	#N/A	#N/A	#N/A
An14g01540.Aspni5_140802	ILS(16)_all_genes_cluster 1;membership threshold >0.5;peak of expression for FPKM>10 at 3d; 654 genes	#N/A	1	0.899489	0.002272	9.52e-05	7.59e-05	0.000445	0.023643	6.09e-05	0.002921	0.022173	0.000161	0.000123	0.000211	0.00321	0.001664	0.039979	0.003478	none	ORF|Uncharacterized	Has domain(s) with predicted role in transmembrane transport and integral component of membrane localization	#N/A	#N/A	#N/A
An16g00610	#N/A	#N/A	1	0.259099	0.113532	0.01064	0.009663	0.021703	0.071496	0.008589	0.038425	0.08744	0.014626	0.016229	0.019269	0.048204	0.045285	0.11927	0.116533	none	ORF|Uncharacterized	Protein of unknown function	#N/A	#N/A	#N/A
An10g00960.Aspni5_45029	#N/A	#N/A	1	0.936421	0.000174	3.92e-06	3.19e-06	1.26e-05	0.000344	2.79e-06	0.00033	0.003567	7.44e-06	7.09e-06	7.54e-06	0.000735	0.00011	0.057926	0.000348	none	ORF|Uncharacterized	Has domain(s) with predicted metal ion transmembrane transporter activity, role in metal ion transport, transmembrane transport and membrane localization	#N/A	#N/A	#N/A
An16g05380.Aspni5_127000	ILS(16)_all_genes_cluster 1;membership threshold >0.5;peak of expression for FPKM>10 at 3d; 654 genes	#N/A	1	0.829671	0.004312	6.91e-05	9.68e-05	0.000326	0.010965	7.54e-05	0.004828	0.046998	0.000301	0.000235	0.000181	0.004665	0.004595	0.065111	0.02757	none	ORF|Uncharacterized	Ortholog(s) have role in protein import into mitochondrial matrix and mitochondrial inner membrane presequence translocase complex, plasma membrane localization	#N/A	#N/A	#N/A
An01g11770.Aspni5_170963	#N/A	#N/A	1	0.932805	0.004523	0.000111	8.89e-05	0.000279	0.013349	8.85e-05	0.002941	0.008938	0.000177	0.000236	0.000219	0.002474	0.001266	0.028092	0.004413	none	ORF|Uncharacterized	Protein similar to nonribosomal peptide synthases (NRPS-like), encoded in a predicted secondary metabolite gene cluster	#N/A	#N/A	#N/A
An14g05340.Aspni5_41877	ILS(16)_all_genes_cluster 1;membership threshold >0.5;peak of expression for FPKM>10 at 3d; 654 genes	SignalP (Braaksma et al 2010)	1	0.892976	0.000915	1.38e-05	1.08e-05	3.64e-05	0.001681	1.11e-05	0.000919	0.005936	2.32e-05	3.19e-05	2.8e-05	0.002366	0.000272	0.093602	0.001177	none	ORF|Uncharacterized	Has domain(s) with predicted catalytic activity	GH105	#N/A	#N/A
An07g06790	#N/A	#N/A	1	0.389782	0.012242	0.000612	0.000669	0.008086	0.112681	0.000509	0.014902	0.234254	0.001578	0.001416	0.001106	0.028786	0.020493	0.133923	0.038962	none	ORF|Uncharacterized	Protein of unknown function	#N/A	#N/A	#N/A
An08g09130	#N/A	#N/A	1	0.215915	0.119853	0.018849	0.017868	0.034867	0.11339	0.015903	0.049944	0.067278	0.023158	0.02743	0.032693	0.033814	0.046695	0.081717	0.100627	none	ORF|Uncharacterized	Protein of unknown function	#N/A	#N/A	#N/A
An02g09050.Aspni5_207134	ILS(16)_all_genes_cluster 1;membership threshold >0.5;peak of expression for FPKM>10 at 3d; 654 genes	SignalP (Braaksma et al 2010)	1	0.790783	0.000734	1.46e-05	1.16e-05	4.91e-05	0.001611	1.08e-05	0.001811	0.011944	2.56e-05	2.79e-05	3.04e-05	0.003119	0.00036	0.188253	0.001215	gelG	ORF|Uncharacterized	Putative 1,3-beta-glucanosyltransferase; predicted signal peptide secretion sequence	GH72	#N/A	#N/A
An12g02740.Aspni5_43799	ILS(16)_all_genes_cluster 1;membership threshold >0.5;peak of expression for FPKM>10 at 3d; 654 genes	#N/A	1	0.678579	0.025177	0.00062	0.000503	0.001454	0.023142	0.000517	0.059639	0.037195	0.000942	0.001387	0.001241	0.014248	0.006469	0.125953	0.022933	none	ORF|Uncharacterized	Ortholog of Aspergillus tubingensis : Asptu1_0050454, Aspergillus brasiliensis : Aspbr1_0047703, Aspergillus flavus NRRL 3357 : AFL2T_11821 and Aspergillus kawachii : Aspka1_0179397	#N/A	#N/A	#N/A
An01g07400.Aspni5_128934	#N/A	#N/A	1	0.388696	0.014524	9.65e-05	0.000115	0.000771	0.005032	0.000112	0.004991	0.15076	0.000263	0.000351	0.000322	0.01984	0.004586	0.314179	0.095362	none	ORF|Uncharacterized	Ortholog(s) have tRNA (guanine-N2-)-methyltransferase activity, role in tRNA methylation and cytosol, nucleus, tRNA (m2G10) methyltransferase complex localization	#N/A	#N/A	#N/A
An17g01140.Aspni5_54900	ILS(16)_all_genes_cluster 1;membership threshold >0.5;peak of expression for FPKM>10 at 3d; 654 genes	#N/A	1	0.81846	0.003673	5.31e-05	3.74e-05	0.000199	0.006186	3.98e-05	0.002706	0.01801	6.81e-05	9.31e-05	0.000143	0.005882	0.000744	0.140422	0.003282	none	ORF|Uncharacterized	Ortholog(s) have role in ascospore formation, conjugation with cellular fusion, ribosomal large subunit assembly, ribosomal subunit export from nucleus and cytosolic large ribosomal subunit, mating projection tip localization	#N/A	#N/A	#N/A
An08g08300.Aspni5_47390	#N/A	#N/A	1	0.362335	0.005407	0.000432	0.000709	0.007448	0.124955	0.00035	0.010858	0.307299	0.002779	0.000866	0.000758	0.01235	0.056769	0.065233	0.041452	none	ORF|Uncharacterized	Ortholog of A. nidulans FGSC A4 : AN5376, A. fumigatus Af293 : Afu6g13900, A. niger CBS 513.88 : An12g06540, A. oryzae RIB40 : AO090103000390, AO090038000051 and Aspergillus wentii : Aspwe1_0101779	#N/A	#N/A	#N/A
An14g06930.Aspni5_185351	#N/A	#N/A	1	0.47158	0.017775	0.00193	0.001614	0.008792	0.135294	0.000998	0.037874	0.118774	0.003355	0.001412	0.004709	0.023667	0.02475	0.118661	0.028816	none	ORF|Uncharacterized	Has domain(s) with predicted catalytic activity, coenzyme binding activity and role in cellular metabolic process	#N/A	#N/A	#N/A
An02g13910.Aspni5_125526	ILS(16)_all_genes_cluster 1;membership threshold >0.5;peak of expression for FPKM>10 at 3d; 654 genes	#N/A	1	0.822065	0.000731	9.02e-06	9.4e-06	4.72e-05	0.001065	8.56e-06	0.000735	0.023241	2.36e-05	2.71e-05	2.1e-05	0.002433	0.000438	0.146172	0.002973	none	ORF|Uncharacterized	Ortholog(s) have exoribonuclease activator activity, m7G(5')pppN diphosphatase activity	#N/A	#N/A	#N/A
An11g10310.Aspni5_125331	ILS(16)_all_genes_cluster 1;membership threshold >0.5;peak of expression for FPKM>10 at 3d; 654 genes	#N/A	1	0.768784	0.001958	8.63e-05	7.05e-05	0.000258	0.015175	5.51e-05	0.003343	0.043239	0.000175	0.000129	0.000143	0.010198	0.00229	0.150051	0.004046	none	ORF|Uncharacterized	Gentisate 1,2-dioxygenase	#N/A	#N/A	#N/A
An18g01910.Aspni5_134478	ILS(16)_all_genes_cluster 1;membership threshold >0.5;peak of expression for FPKM>10 at 3d; 654 genes	#N/A	1	0.787122	0.001306	2.47e-05	1.97e-05	8.13e-05	0.001401	1.75e-05	0.002681	0.015214	4.24e-05	3.84e-05	6.17e-05	0.003523	0.000575	0.185736	0.002156	none	ORF|Uncharacterized	Has domain(s) with predicted catalytic activity and role in nucleoside metabolic process	#N/A	#N/A	#N/A
An07g05600	ILS(16)_all_genes_cluster 1;membership threshold >0.5;peak of expression for FPKM>10 at 3d; 654 genes	#N/A	1	0.919362	0.001156	1.85e-05	2.42e-05	0.000107	0.004308	1.89e-05	0.001134	0.028294	7.29e-05	5.62e-05	4.88e-05	0.001734	0.001337	0.034647	0.007682	none	ORF|Uncharacterized	Ortholog(s) have protein tyrosine phosphatase activity, role in peptidyl-tyrosine dephosphorylation, regulation of mitotic cell cycle and cytosol, nucleus localization	#N/A	#N/A	#N/A
Aspni5_49473	#N/A	#N/A	1	0.44857	0.142094	0.000252	0.000226	0.000677	0.012171	0.000344	0.009289	0.03427	0.000395	0.001432	0.000821	0.028651	0.003249	0.254533	0.063023	#N/A	#N/A	#N/A	#N/A	#N/A	#N/A
An12g07750.Aspni5_186088	ILS(16)_all_genes_cluster 1;membership threshold >0.5;peak of expression for FPKM>10 at 3d; 654 genes	SignalP (Braaksma et al 2010)	1	0.860194	0.005079	9.62e-05	7.79e-05	0.000257	0.061298	8.26e-05	0.004698	0.012717	0.000156	0.000225	0.000228	0.003987	0.00127	0.045139	0.004494	none	ORF|Uncharacterized	Ortholog(s) have fungal-type cell wall localization	#N/A	#N/A	#N/A
An08g06610.Aspni5_123165	ILS(16)_all_genes_cluster 1;membership threshold >0.5;peak of expression for FPKM>10 at 3d; 654 genes	#N/A	1	0.670128	0.053607	0.00013	0.00014	0.000599	0.012531	0.00018	0.006509	0.036426	0.000273	0.000675	0.000508	0.0111	0.002752	0.140236	0.064207	none	ORF|Uncharacterized	Ortholog(s) have cytosol, nucleus localization	#N/A	#N/A	#N/A
An18g00300.Aspni5_132972	#N/A	#N/A	1	0.446361	0.011692	0.000395	0.000326	0.000966	0.008675	0.000273	0.110777	0.062949	0.000702	0.000611	0.000759	0.025745	0.007269	0.303661	0.018839	none	ORF|Uncharacterized	Protein of unknown function	#N/A	#N/A	#N/A
An09g03310	#N/A	#N/A	1	0.624138	0.026359	0.001006	0.000869	0.002346	0.029672	0.000763	0.065163	0.05246	0.001739	0.001737	0.002009	0.017653	0.011511	0.13117	0.031404	none	ORF|Uncharacterized	Ortholog of A. fumigatus Af293 : Afu2g10670, Neosartorya fischeri NRRL 181 : NFIA_086020, Aspergillus wentii : Aspwe1_0028867, Aspwe1_0031051 and Aspergillus clavatus NRRL 1 : ACLA_069660	#N/A	#N/A	#N/A
An04g04320.Aspni5_190482	#N/A	#N/A	1	0.941339	0.00021	6.22e-06	5.99e-06	3.06e-05	0.000548	4.43e-06	0.000445	0.012971	1.6e-05	1.08e-05	1.22e-05	0.000871	0.000307	0.042444	0.00078	none	ORF|Uncharacterized	Ortholog of A. nidulans FGSC A4 : AN3342, AN10302, AN4609, A. fumigatus Af293 : Afu7g06670, A. niger CBS 513.88 : An16g05670, An04g03250 and A. oryzae RIB40 : AO090011000012	#N/A	#N/A	#N/A
An12g02700.Aspni5_50357	ILS(16)_all_genes_cluster 1;membership threshold >0.5;peak of expression for FPKM>10 at 3d; 654 genes	#N/A	1	0.950656	0.000666	1.11e-05	8.74e-06	2.89e-05	0.001051	8.78e-06	0.001162	0.003466	1.86e-05	2.5e-05	2.19e-05	0.00113	0.000205	0.040715	0.000825	none	ORF|Uncharacterized	Has domain(s) with predicted oxidoreductase activity and role in metabolic process	#N/A	#N/A	#N/A
An02g07510	#N/A	#N/A	1	0.351748	0.007925	0.000841	0.00112	0.004326	0.034952	0.000561	0.011921	0.274402	0.00435	0.001407	0.000959	0.037169	0.069816	0.150096	0.048407	none	ORF|Uncharacterized	Ortholog of A. fumigatus Af293 : Afu3g11720, A. oryzae RIB40 : AO090003000730, Neosartorya fischeri NRRL 181 : NFIA_065610, Aspergillus wentii : Aspwe1_0037065 and Aspergillus versicolor : Aspve1_0026984	#N/A	#N/A	#N/A
An04g05800.Aspni5_45374	#N/A	#N/A	1	0.473938	0.061335	0.000453	0.0006	0.002642	0.235788	0.000701	0.009861	0.045167	0.001236	0.002573	0.00185	0.009878	0.008469	0.056795	0.088714	none	ORF|Uncharacterized	Ortholog(s) have cytosol, nucleus localization	#N/A	#N/A	#N/A
An09g02705	#N/A	#N/A	1	0.415155	0.003011	9.63e-05	0.00011	0.001147	0.00723	7.51e-05	0.004697	0.367309	0.000295	0.000173	0.000232	0.011607	0.007013	0.163318	0.018531	none	ORF|Uncharacterized	Protein of unknown function	#N/A	#N/A	#N/A
An01g14530.Aspni5_46259	ILS(16)_all_genes_cluster 1;membership threshold >0.5;peak of expression for FPKM>10 at 3d; 654 genes	#N/A	1	0.539167	0.008924	0.000277	0.000461	0.003211	0.164623	0.000309	0.005978	0.126705	0.001525	0.00094	0.000698	0.008137	0.021061	0.051843	0.066139	none	ORF|Uncharacterized	Glycolate oxidase	#N/A	#N/A	#N/A
An07g05250	#N/A	#N/A	1	0.564531	0.044346	0.001703	0.001355	0.005037	0.038674	0.001266	0.058594	0.063648	0.00232	0.002603	0.003933	0.021579	0.013936	0.134542	0.041935	none	ORF|Uncharacterized	Protein of unknown function	#N/A	#N/A	#N/A
An14g01810.Aspni5_41607	ILS(16)_all_genes_cluster 1;membership threshold >0.5;peak of expression for FPKM>10 at 3d; 654 genes	#N/A	1	0.710638	0.029983	0.00049	0.00038	0.001367	0.085066	0.000415	0.019541	0.031189	0.000648	0.000839	0.001909	0.010282	0.004289	0.085288	0.017676	none	ORF|Uncharacterized	Has domain(s) with predicted ATP binding, D-alanine-D-alanine ligase activity, catalytic activity, metal ion binding activity and cytoplasm localization	#N/A	#N/A	#N/A
An02g14540.Aspni5_123724	ILS(16)_all_genes_cluster 1;membership threshold >0.5;peak of expression for FPKM>10 at 3d; 654 genes	#N/A	1	0.752338	0.002709	2.36e-05	1.77e-05	5.68e-05	0.00139	2e-05	0.002545	0.007396	3.44e-05	5.57e-05	5.79e-05	0.004161	0.000373	0.226476	0.002345	none	ORF|Uncharacterized	Ortholog of A. nidulans FGSC A4 : AN7470, A. fumigatus Af293 : Afu2g05810, A. oryzae RIB40 : AO090001000700, Neosartorya fischeri NRRL 181 : NFIA_082530 and Aspergillus wentii : Aspwe1_0120676	#N/A	#N/A	#N/A
An18g02050.Aspni5_187240	ILS(16)_all_genes_cluster 1;membership threshold >0.5;peak of expression for FPKM>10 at 3d; 654 genes	#N/A	1	0.871181	0.007127	6.39e-05	6.98e-05	0.000286	0.014316	7.69e-05	0.003665	0.02125	0.000159	0.000328	0.000149	0.004566	0.001716	0.060516	0.01453	none	ORF|Uncharacterized	Ortholog(s) have cytosol, nucleus localization	#N/A	#N/A	#N/A
An01g05130	#N/A	#N/A	1	0.85509	0.00094	5.69e-05	6.39e-05	0.000319	0.012348	3.77e-05	0.002193	0.069357	0.000211	8.59e-05	9.48e-05	0.003452	0.004097	0.047298	0.004356	none	ORF|Uncharacterized	Protein of unknown function	#N/A	#N/A	#N/A
An04g01280.Aspni5_190603	ILS(16)_all_genes_cluster 1;membership threshold >0.5;peak of expression for FPKM>10 at 3d; 654 genes	#N/A	1	0.956522	0.000121	2.54e-06	2.43e-06	1e-05	0.000253	2.01e-06	0.000241	0.004288	6.32e-06	5.62e-06	4.94e-06	0.000497	0.000111	0.037536	0.000395	none	ORF|Uncharacterized	4-hydroxyphenylpyruvate dioxygenase	#N/A	#N/A	#N/A
An06g00960.Aspni5_143906	#N/A	#N/A	1	0.722227	0.043226	0.000166	0.000135	0.000457	0.008115	0.00019	0.010181	0.020255	0.000232	0.000727	0.000441	0.011411	0.001888	0.159407	0.020943	none	ORF|Uncharacterized	Ortholog of A. niger CBS 513.88 : An05g01080, A. oryzae RIB40 : AO090003001547, Aspergillus clavatus NRRL 1 : ACLA_003370 and Aspergillus niger ATCC 1015 : 43876-mRNA	#N/A	#N/A	#N/A
An02g12600.Aspni5_175467	ILS(16)_all_genes_cluster 1;membership threshold >0.5;peak of expression for FPKM>10 at 3d; 654 genes	#N/A	1	0.703779	0.001222	3.13e-05	3.05e-05	0.000125	0.004712	2.46e-05	0.001869	0.053864	8.14e-05	6.67e-05	6.08e-05	0.007778	0.001445	0.22081	0.0041	none	ORF|Uncharacterized	Has domain(s) with predicted hydrolase activity	#N/A	#N/A	#N/A
An01g02070.Aspni5_46803	#N/A	SignalP (Braaksma et al 2010)	1	0.635625	0.00209	5.78e-05	6e-05	0.000316	0.003017	4.42e-05	0.002118	0.110594	0.000162	0.000112	0.000114	0.009666	0.003219	0.22228	0.010524	none	ORF|Uncharacterized	Has domain(s) with predicted metalloendopeptidase activity, zinc ion binding activity and extracellular space localization	#N/A	#N/A	#N/A
An16g09050.Aspni5_51246	ILS(16)_all_genes_cluster 1;membership threshold >0.5;peak of expression for FPKM>10 at 3d; 654 genes	#N/A	1	0.958652	0.000484	8.84e-06	7.04e-06	2.7e-05	0.000628	6.66e-06	0.000704	0.003467	1.51e-05	1.74e-05	1.81e-05	0.000855	0.000179	0.034216	0.000714	none	ORF|Uncharacterized	Ortholog(s) have choline:oxygen 1-oxidoreductase activity, role in choline catabolic process and intracellular localization	AA3	#N/A	#N/A
An08g02280.Aspni5_177222	#N/A	#N/A	1	0.373606	0.021158	0.002495	0.003248	0.006004	0.217487	0.001668	0.042515	0.097169	0.010155	0.002723	0.005225	0.022769	0.052813	0.0903	0.050666	none	ORF|Uncharacterized	Ortholog(s) have cytosol, nucleus localization	#N/A	#N/A	#N/A
An01g11530.Aspni5_35638	#N/A	#N/A	1	0.651755	0.03573	0.001676	0.001422	0.004226	0.101497	0.001335	0.015304	0.043465	0.002604	0.003172	0.003154	0.013611	0.012286	0.074219	0.034544	none	ORF|Uncharacterized	Protein of unknown function	#N/A	#N/A	#N/A
An13g01200.Aspni5_44749	#N/A	#N/A	1	0.970333	0.000172	4.11e-06	3.44e-06	1.46e-05	0.000605	3.01e-06	0.000209	0.00336	8.09e-06	7.98e-06	7.74e-06	0.000593	0.000114	0.02421	0.000353	none	ORF|Uncharacterized	Ortholog of A. oryzae RIB40 : AO090005000154, Aspergillus wentii : Aspwe1_0170400, Aspergillus versicolor : Aspve1_0042006 and Aspergillus niger ATCC 1015 : 44749-mRNA	#N/A	#N/A	#N/A
An02g13240.Aspni5_52452	ILS(16)_all_genes_cluster 1;membership threshold >0.5;peak of expression for FPKM>10 at 3d; 654 genes	#N/A	1	0.995268	8.21e-05	1.57e-06	1.49e-06	7.1e-06	0.00062	1.35e-06	7.92e-05	0.000914	3.52e-06	3.93e-06	3.4e-06	0.000113	4.47e-05	0.002686	0.00017	agdC	ORF|Uncharacterized	Putative alpha-glucosidase	GH13	#N/A	#N/A
An07g05670.Aspni5_39906	ILS(16)_all_genes_cluster 1;membership threshold >0.5;peak of expression for FPKM>10 at 3d; 654 genes	SignalP (Braaksma et al 2010)	1	0.944524	0.002941	2.24e-05	2.06e-05	6.65e-05	0.002614	2.37e-05	0.001255	0.005497	4.33e-05	8.71e-05	5.22e-05	0.001775	0.000426	0.03716	0.003492	none	ORF|Uncharacterized	Ortholog of A. nidulans FGSC A4 : AN4574, A. fumigatus Af293 : Afu2g01940, A. niger CBS 513.88 : An16g01120 and A. oryzae RIB40 : AO090124000031, AO090011000460	#N/A	#N/A	#N/A
An02g08430.Aspni5_52335	ILS(16)_all_genes_cluster 1;membership threshold >0.5;peak of expression for FPKM>10 at 3d; 654 genes	#N/A	1	0.60516	0.107798	0.000342	0.000212	0.000772	0.033091	0.00036	0.013132	0.022016	0.0003	0.001146	0.001109	0.019737	0.002014	0.176424	0.016386	none	ORF|Uncharacterized	Ortholog(s) have histone-arginine N-methyltransferase activity, ribosome binding activity and role in peptidyl-arginine methylation, to asymmetrical-dimethyl arginine, ribosome biogenesis	#N/A	#N/A	#N/A
An01g01000.Aspni5_52069	ILS(16)_all_genes_cluster 1;membership threshold >0.5;peak of expression for FPKM>10 at 3d; 654 genes	#N/A	1	0.510369	0.037373	0.000441	0.00043	0.002373	0.274582	0.000539	0.016316	0.039279	0.000765	0.001917	0.001314	0.010867	0.005364	0.067733	0.030338	none	ORF|Uncharacterized	Ortholog of A. nidulans FGSC A4 : AN2923, AN10601, A. fumigatus Af293 : Afu2g17770, Afu8g00650, A. niger CBS 513.88 : An11g02090 and A. oryzae RIB40 : AO090020000174, AO090103000301	#N/A	#N/A	#N/A
An03g05870.Aspni5_44557	ILS(16)_all_genes_cluster 1;membership threshold >0.5;peak of expression for FPKM>10 at 3d; 654 genes	#N/A	1	0.641896	0.001289	4.79e-05	6.26e-05	0.000415	0.009304	4.02e-05	0.00269	0.23626	0.000212	0.000115	8.85e-05	0.005658	0.005853	0.085436	0.010633	none	ORF|Uncharacterized	Has domain(s) with predicted oxidoreductase activity and role in oxidation-reduction process	#N/A	#N/A	#N/A
An16g08720.Aspni5_194072	ILS(16)_all_genes_cluster 1;membership threshold >0.5;peak of expression for FPKM>10 at 3d; 654 genes	#N/A	1	0.884661	0.000605	2.68e-05	2.49e-05	0.000133	0.005103	1.77e-05	0.002012	0.036232	6.68e-05	4.16e-05	4.72e-05	0.002798	0.00117	0.065226	0.001835	none	ORF|Uncharacterized	Cystathionine gamma-lyase	#N/A	#N/A	#N/A
An06g01590.Aspni5_37850	ILS(16)_all_genes_cluster 1;membership threshold >0.5;peak of expression for FPKM>10 at 3d; 654 genes	#N/A	1	0.974051	0.000203	2.19e-06	2.05e-06	7.81e-06	0.000256	1.98e-06	0.000143	0.001956	4.78e-06	5.82e-06	5.34e-06	0.000379	6.77e-05	0.022466	0.000449	none	ORF|Uncharacterized	Ortholog of A. nidulans FGSC A4 : AN11730, A. fumigatus Af293 : Afu6g12430, A. oryzae RIB40 : AO090009000169, Aspergillus wentii : Aspwe1_0166417 and Aspergillus carbonarius ITEM 5010 : Acar5010_502743	#N/A	#N/A	#N/A
An17g01130.Aspni5_214000	ILS(16)_all_genes_cluster 1;membership threshold >0.5;peak of expression for FPKM>10 at 3d; 654 genes	#N/A	1	0.970877	0.00099	1.51e-05	1.17e-05	5.44e-05	0.003641	1.19e-05	0.000591	0.003878	2.26e-05	2.87e-05	4.1e-05	0.000875	0.000226	0.017764	0.000974	none	ORF|Uncharacterized	Ortholog(s) have cytosol, nucleus localization	#N/A	#N/A	#N/A
An15g03720	ILS(16)_all_genes_cluster 1;membership threshold >0.5;peak of expression for FPKM>10 at 3d; 654 genes	#N/A	1	0.665456	0.014733	0.000288	0.000214	0.000613	0.007175	0.000214	0.017267	0.033242	0.000411	0.000509	0.000611	0.016327	0.003597	0.224353	0.01499	none	ORF|Uncharacterized	Has domain(s) with predicted sequence-specific DNA binding RNA polymerase II transcription factor activity, zinc ion binding activity, role in regulation of transcription, DNA-templated and nucleus localization	#N/A	#N/A	PF00172_Zn_clus_Domain
An12g00080	#N/A	#N/A	1	0.667873	0.020996	0.000349	0.000329	0.002535	0.026723	0.000341	0.0066	0.078601	0.000638	0.001086	0.000785	0.01691	0.006465	0.132146	0.037624	none	ORF|Uncharacterized	Protein of unknown function	#N/A	#N/A	#N/A
An11g06170.Aspni5_179558	ILS(16)_all_genes_cluster 1;membership threshold >0.5;peak of expression for FPKM>10 at 3d; 654 genes	#N/A	1	0.778813	0.004155	3.95e-05	3.94e-05	0.000171	0.005399	4.13e-05	0.001917	0.03027	9.02e-05	0.00015	9.14e-05	0.007452	0.001229	0.160016	0.010126	none	ORF|Uncharacterized	Ortholog of S. cerevisiae : YGL159W, A. nidulans FGSC A4 : AN1730/prnX, A. fumigatus Af293 : Afu6g08780, Aspergillus wentii : Aspwe1_0120960 and Aspergillus sydowii : Aspsy1_0038783	#N/A	#N/A	#N/A
An16g07640.Aspni5_45562	#N/A	#N/A	1	0.431628	0.013165	0.000168	0.000143	0.000469	0.004973	0.000137	0.033097	0.048694	0.000291	0.000297	0.000532	0.020716	0.003358	0.42413	0.018203	none	ORF|Uncharacterized	Has domain(s) with predicted ribonuclease activity and role in U6 snRNA 3'-end processing	#N/A	#N/A	#N/A
An07g07350	#N/A	#N/A	1	0.246962	0.102365	0.009592	0.003997	0.008541	0.033076	0.00433	0.134943	0.068892	0.004759	0.005751	0.018666	0.078852	0.01941	0.215028	0.044837	none	ORF|Uncharacterized	Protein of unknown function	#N/A	#N/A	#N/A
An15g02880.Aspni5_200640	#N/A	SignalP (Braaksma et al 2010)	1	0.399989	0.001619	3.25e-05	3.6e-05	0.000257	0.003019	2.86e-05	0.002265	0.243033	9.65e-05	8.32e-05	7.12e-05	0.010784	0.002358	0.325982	0.010345	none	ORF|Uncharacterized	Ortholog of A. nidulans FGSC A4 : AN5372, AN7785, A. fumigatus Af293 : Afu5g07450, Afu6g14060, A. niger CBS 513.88 : An08g08280, An12g10360 and A. oryzae RIB40 : AO090103000388, AO090701000652, AO090010000610	#N/A	#N/A	#N/A
An01g07260.Aspni5_51886	#N/A	#N/A	1	0.414783	0.150484	0.004218	0.001447	0.002886	0.094041	0.002382	0.048126	0.032299	0.001609	0.003918	0.011129	0.040666	0.006328	0.164668	0.021015	none	ORF|Uncharacterized	Anthranilate phosphoribosyl transferase	#N/A	#N/A	#N/A
An03g02320.Aspni5_45687	#N/A	#N/A	1	0.835352	0.003952	0.000118	0.0001	0.000346	0.007104	8.63e-05	0.016891	0.023868	0.000223	0.000213	0.000225	0.005783	0.002314	0.097169	0.006255	none	ORF|Uncharacterized	Has domain(s) with predicted oxidoreductase activity and role in metabolic process	#N/A	#N/A	#N/A
An11g07720.Aspni5_39277	ILS(16)_all_genes_cluster 1;membership threshold >0.5;peak of expression for FPKM>10 at 3d; 654 genes	#N/A	1	0.947661	0.001011	3.14e-05	2.54e-05	0.0001	0.020696	2.31e-05	0.001449	0.006511	5.54e-05	5.88e-05	6.13e-05	0.001348	0.00053	0.019135	0.001303	none	ORF|Uncharacterized	Ortholog of Aspergillus tubingensis : Asptu1_0044504, Aspergillus brasiliensis : Aspbr1_0050878, Aspergillus kawachii : Aspka1_0176134 and Aspergillus acidus : Aspfo1_0068064	#N/A	#N/A	#N/A
An14g03070.Aspni5_41719	ILS(16)_all_genes_cluster 1;membership threshold >0.5;peak of expression for FPKM>10 at 3d; 654 genes	SignalP (Braaksma et al 2010)	1	0.732972	0.0032	8.65e-05	0.000123	0.000441	0.019439	8.19e-05	0.00533	0.108715	0.000432	0.000223	0.000206	0.007202	0.008499	0.089116	0.023935	none	ORF|Uncharacterized	Has domain(s) with predicted UDP-N-acetylmuramate dehydrogenase activity, flavin adenine dinucleotide binding, oxidoreductase activity, oxidoreductase activity, acting on CH-OH group of donors activity	AA7	#N/A	#N/A
An18g06380	#N/A	#N/A	1	0.340068	0.009907	0.001072	0.001261	0.018527	0.263706	0.000721	0.020704	0.179273	0.003265	0.001487	0.001852	0.017241	0.03463	0.075328	0.030959	none	ORF|Uncharacterized	Ortholog of A. nidulans FGSC A4 : AN7644, A. fumigatus Af293 : Afu2g00625, Afu5g12035, A. oryzae RIB40 : AO090012000357, AO090001000307 and Aspergillus wentii : Aspwe1_0038610, Aspwe1_0041139, Aspwe1_0172701	#N/A	#N/A	#N/A
An15g05700.Aspni5_134514	#N/A	#N/A	1	0.269174	0.163099	0.002687	0.00244	0.009027	0.03806	0.002829	0.136798	0.069325	0.003513	0.005506	0.012847	0.032723	0.018151	0.135443	0.098378	none	ORF|Uncharacterized	Protein of unknown function	#N/A	#N/A	#N/A
An09g05140.Aspni5_189109	#N/A	#N/A	1	0.914106	0.003768	3.16e-05	2.44e-05	7.54e-05	0.002228	2.79e-05	0.002115	0.005907	4.65e-05	7.58e-05	8.47e-05	0.002487	0.000433	0.065764	0.002827	none	ORF|Uncharacterized	Ortholog of A. nidulans FGSC A4 : AN8060, AN2037, AN8619, A. fumigatus Af293 : Afu1g01630, Afu8g07330, A. niger CBS 513.88 : An12g10640, An12g07130 and A. oryzae RIB40 : AO090010000232, AO090010000368	#N/A	#N/A	#N/A
An03g06090.Aspni5_50755	ILS(16)_all_genes_cluster 1;membership threshold >0.5;peak of expression for FPKM>10 at 3d; 654 genes	SignalP (Braaksma et al 2010)	1	0.783238	0.002399	4.48e-05	3e-05	0.000118	0.004596	3.08e-05	0.002001	0.013969	5.73e-05	7.13e-05	0.000101	0.006605	0.000619	0.183875	0.002245	none	ORF|Uncharacterized	Has domain(s) with predicted role in response to stress and integral component of membrane localization	#N/A	#N/A	#N/A
An02g04170.Aspni5_52202	ILS(16)_all_genes_cluster 1;membership threshold >0.5;peak of expression for FPKM>10 at 3d; 654 genes	#N/A	1	0.711747	0.006064	5.67e-05	8.07e-05	0.000341	0.007258	7.03e-05	0.003793	0.079071	0.000237	0.000259	0.000158	0.007067	0.004301	0.114564	0.064931	none	ORF|Uncharacterized	Ortholog of A. nidulans FGSC A4 : AN10785, A. fumigatus Af293 : Afu2g12100, A. oryzae RIB40 : AO090026000436, Aspergillus wentii : Aspwe1_0659662 and Aspergillus sydowii : Aspsy1_0151797	#N/A	#N/A	#N/A
An14g01520.Aspni5_41586	ILS(16)_all_genes_cluster 1;membership threshold >0.5;peak of expression for FPKM>10 at 3d; 654 genes	#N/A	1	0.514442	0.000363	8.21e-06	7.11e-06	3.22e-05	0.000658	5.93e-06	0.000729	0.020407	1.74e-05	1.49e-05	1.65e-05	0.003212	0.000321	0.458742	0.001022	none	ORF|Uncharacterized	Ortholog of Aspergillus wentii : Aspwe1_0036385, Aspwe1_0437545, Aspergillus versicolor : Aspve1_0038694, Aspve1_0045422 and Aspergillus niger ATCC 1015 : 41586-mRNA, 46030-mRNA	#N/A	#N/A	#N/A
An12g02980.Aspni5_50362	#N/A	#N/A	1	0.900684	0.003009	7.32e-05	6.32e-05	0.000244	0.005115	5.69e-05	0.001912	0.017432	0.00014	0.000155	0.000135	0.004037	0.001471	0.060055	0.005416	none	ORF|Uncharacterized	Ortholog(s) have protein serine/threonine phosphatase activity	#N/A	#N/A	#N/A
An05g01040	#N/A	#N/A	1	0.989764	0.000239	4.99e-06	4.11e-06	1.52e-05	0.001966	4.02e-06	0.000212	0.001309	9.02e-06	1.16e-05	9.76e-06	0.000293	9.09e-05	0.005755	0.000312	none	ORF|Uncharacterized	Has domain(s) with predicted 4 iron, 4 sulfur cluster binding, endonuclease activity, sequence-specific DNA binding RNA polymerase II transcription factor activity, zinc ion binding activity	#N/A	#N/A	PF00172_Zn_clus_Domain
An17g00180.Aspni5_122135	ILS(16)_all_genes_cluster 1;membership threshold >0.5;peak of expression for FPKM>10 at 3d; 654 genes	#N/A	1	0.53931	0.004657	0.000312	0.000442	0.00173	0.203934	0.000247	0.008169	0.11977	0.001665	0.000596	0.000563	0.009931	0.023193	0.062598	0.022882	none	ORF|Uncharacterized	Ortholog of A. nidulans FGSC A4 : AN7622, A. fumigatus Af293 : Afu5g06980, A. oryzae RIB40 : AO090701000286, Aspergillus wentii : Aspwe1_0035039 and Aspergillus sydowii : Aspsy1_0058636	#N/A	#N/A	#N/A
An07g02050.Aspni5_209864	ILS(16)_all_genes_cluster 1;membership threshold >0.5;peak of expression for FPKM>10 at 3d; 654 genes	#N/A	1	0.662031	0.00062	2.75e-05	3.24e-05	0.000164	0.003012	1.97e-05	0.001869	0.195642	0.000112	4.89e-05	4.75e-05	0.004698	0.003348	0.12387	0.004458	none	ORF|Uncharacterized	2,3-Dihydroxybenzoate carboxylyase	#N/A	#N/A	#N/A
An16g03280	#N/A	#N/A	1	0.948866	0.001091	5.22e-05	4.38e-05	0.000234	0.012905	3.4e-05	0.001752	0.011129	9.93e-05	7.76e-05	9.26e-05	0.001472	0.001014	0.019233	0.001905	none	ORF|Uncharacterized	Ortholog of Aspergillus tubingensis : Asptu1_0055791 and Aspergillus acidus : Aspfo1_0060689	#N/A	#N/A	#N/A
An07g01830.Aspni5_40156	#N/A	#N/A	1	0.388663	0.011475	0.000622	0.000848	0.001878	0.014284	0.000484	0.039501	0.168644	0.003063	0.001148	0.001049	0.034148	0.044309	0.221576	0.068308	none	ORF|Uncharacterized	Ortholog(s) have tetrahydroxynaphthalene reductase activity, versicolorin reductase activity	#N/A	#N/A	#N/A
An11g10290.Aspni5_39481	ILS(16)_all_genes_cluster 1;membership threshold >0.5;peak of expression for FPKM>10 at 3d; 654 genes	#N/A	1	0.625881	0.004765	6.79e-05	8.94e-05	0.000506	0.007945	7.52e-05	0.00276	0.144864	0.000256	0.000278	0.000153	0.010787	0.00515	0.151456	0.044967	none	ORF|Uncharacterized	Has domain(s) with predicted oxidoreductase activity, oxidoreductase activity, acting on the aldehyde or oxo group of donors, NAD or NADP as acceptor activity and role in oxidation-reduction process	#N/A	#N/A	#N/A
An01g09540.Aspni5_170414	#N/A	#N/A	1	0.351021	0.033853	0.006765	0.006379	0.029611	0.220139	0.003721	0.035464	0.088877	0.012095	0.005621	0.010909	0.022474	0.04442	0.07855	0.050099	none	ORF|Uncharacterized	Ortholog(s) have cytosol, nucleus localization	#N/A	#N/A	#N/A
An06g00810.Aspni5_119775	#N/A	#N/A	1	0.444909	0.077433	0.002927	0.001559	0.003503	0.037213	0.001897	0.12978	0.043948	0.002156	0.003774	0.005744	0.032918	0.010028	0.171784	0.030427	none	ORF|Uncharacterized	Ortholog of A. fumigatus Af293 : Afu1g03352, A. niger CBS 513.88 : An12g01800, Neosartorya fischeri NRRL 181 : NFIA_021300 and Aspergillus carbonarius ITEM 5010 : Acar5010_510661	GH71,CBM24,CBM24,CBM24	#N/A	#N/A
An16g08960	#N/A	#N/A	1	0.452891	0.000721	3.63e-05	4.23e-05	0.000209	0.002598	2.46e-05	0.003407	0.317165	0.000148	5.82e-05	6.02e-05	0.007316	0.004891	0.205127	0.005306	none	ORF|Uncharacterized	Protein of unknown function	#N/A	#N/A	#N/A
An09g01890.Aspni5_43446	#N/A	#N/A	1	0.322135	0.020418	0.00073	0.000629	0.002951	0.111717	0.000563	0.018764	0.152443	0.001299	0.001248	0.001775	0.068601	0.013236	0.251053	0.032438	none	ORF|Uncharacterized	Protein of unknown function	#N/A	#N/A	#N/A
An01g01090.Aspni5_36465	ILS(16)_all_genes_cluster 1;membership threshold >0.5;peak of expression for FPKM>10 at 3d; 654 genes	#N/A	1	0.891533	0.000554	1.53e-05	1.56e-05	7.97e-05	0.001621	1.14e-05	0.000607	0.033114	4.25e-05	2.78e-05	3.22e-05	0.002168	0.000823	0.066972	0.002385	none	ORF|Uncharacterized	Ortholog(s) have transcription coactivator activity, role in cellular response to drug and cytosol, nucleus localization	#N/A	#N/A	#N/A
An12g01300.Aspni5_43685	ILS(16)_all_genes_cluster 1;membership threshold >0.5;peak of expression for FPKM>10 at 3d; 654 genes	#N/A	1	0.566193	0.000399	9.19e-06	9.01e-06	4.88e-05	0.000589	6.82e-06	0.000899	0.053135	2.37e-05	1.64e-05	2.04e-05	0.002907	0.000546	0.373386	0.001812	none	ORF|Uncharacterized	Ortholog of A. niger CBS 513.88 : An18g03620, Aspergillus wentii : Aspwe1_0032252, Aspwe1_0044843, Aspwe1_0181951, Aspwe1_0688816 and Aspergillus niger ATCC 1015 : 42823-mRNA, 43685-mRNA	#N/A	#N/A	#N/A
An10g00650.Aspni5_192987	#N/A	#N/A	1	0.961434	0.000709	2.64e-05	2.23e-05	8.16e-05	0.018855	1.9e-05	0.000748	0.004674	5.16e-05	4.76e-05	4.82e-05	0.000856	0.000471	0.010908	0.001048	none	ORF|Uncharacterized	Has domain(s) with predicted catalytic activity, enoyl-[acyl-carrier-protein] reductase (NADH) activity, fatty acid synthase activity, oxidoreductase activity, transferase activity	#N/A	#N/A	#N/A
An01g07370.Aspni5_35956	ILS(16)_all_genes_cluster 1;membership threshold >0.5;peak of expression for FPKM>10 at 3d; 654 genes	#N/A	1	0.661385	0.010822	5.41e-05	6.08e-05	0.000309	0.005131	6.49e-05	0.005135	0.052621	0.000136	0.000221	0.000181	0.009157	0.001997	0.217606	0.035118	none	ORF|Uncharacterized	Ortholog(s) have role in cellular response to biotic stimulus, cellular response to starvation and cytoplasmic translation, more	#N/A	#N/A	#N/A
An15g06690.Aspni5_133626	ILS(16)_all_genes_cluster 1;membership threshold >0.5;peak of expression for FPKM>10 at 3d; 654 genes	#N/A	1	0.900767	0.006062	6.3e-05	3.78e-05	0.000138	0.007011	4.92e-05	0.003474	0.006423	6.09e-05	0.000129	0.000154	0.003687	0.000476	0.069154	0.002314	none	ORF|Uncharacterized	Ortholog(s) have endoplasmic reticulum localization	#N/A	#N/A	#N/A
An03g05150.Aspni5_50728	#N/A	#N/A	1	0.456519	0.008405	0.000468	0.000467	0.001965	0.31908	0.000379	0.015441	0.068654	0.001158	0.001138	0.000704	0.015538	0.010372	0.082889	0.016824	none	ORF|Uncharacterized	D-mandelate dehydrogenase with a predicted role in mandelate degradation	#N/A	#N/A	#N/A
An08g05020	#N/A	#N/A	1	0.520376	0.022313	0.001448	0.000629	0.001479	0.048869	0.000702	0.102873	0.035074	0.000954	0.00141	0.001897	0.034034	0.005397	0.212017	0.010527	none	ORF|Uncharacterized	Protein of unknown function	#N/A	#N/A	#N/A
An07g03310	#N/A	#N/A	1	0.514027	0.001102	1.83e-05	1.42e-05	5.52e-05	0.001378	1.34e-05	0.002389	0.014544	3.01e-05	3.13e-05	4.44e-05	0.005218	0.000421	0.45908	0.001634	none	ORF|Uncharacterized	Protein of unknown function	#N/A	#N/A	#N/A
An01g01610	#N/A	#N/A	1	0.270448	0.130153	0.00112	0.001145	0.004484	0.043918	0.001702	0.027048	0.085517	0.00201	0.011117	0.002204	0.067761	0.014221	0.199101	0.138052	none	ORF|Uncharacterized	Ortholog of A. nidulans FGSC A4 : AN11489	#N/A	#N/A	#N/A
An09g03020.Aspni5_126891	ILS(16)_all_genes_cluster 1;membership threshold >0.5;peak of expression for FPKM>10 at 3d; 654 genes	SignalP (Braaksma et al 2010)	1	0.525662	0.185265	0.000579	0.000464	0.00124	0.112118	0.000846	0.011024	0.02192	0.000706	0.004091	0.001703	0.014213	0.003655	0.081288	0.035224	none	ORF|Uncharacterized	Has domain(s) with predicted role in Mo-molybdopterin cofactor biosynthetic process	#N/A	#N/A	#N/A
An03g03480.Aspni5_121911	ILS(16)_all_genes_cluster 1;membership threshold >0.5;peak of expression for FPKM>10 at 3d; 654 genes	SignalP (Braaksma et al 2010)	1	0.581021	0.154946	0.000601	0.000415	0.000996	0.125907	0.000765	0.012565	0.015939	0.000591	0.002961	0.001835	0.010607	0.002784	0.067197	0.020867	none	ORF|Uncharacterized	Has domain(s) with predicted NAD binding, oxidoreductase activity, acting on the CH-OH group of donors, NAD or NADP as acceptor activity and role in oxidation-reduction process	#N/A	#N/A	#N/A
An02g11160.Aspni5_197766	ILS(16)_all_genes_cluster 1;membership threshold >0.5;peak of expression for FPKM>10 at 3d; 654 genes	#N/A	1	0.690693	0.002759	4.65e-05	5.55e-05	0.000414	0.007886	4.55e-05	0.002199	0.143228	0.000148	0.000137	0.000117	0.007065	0.003033	0.124991	0.017185	none	ORF|Uncharacterized	Ortholog of A. nidulans FGSC A4 : AN8051, A. fumigatus Af293 : Afu5g02120, A. oryzae RIB40 : AO090003001306, Aspergillus wentii : Aspwe1_0029924 and Aspergillus sydowii : Aspsy1_0156226	#N/A	#N/A	#N/A
An11g01070.Aspni5_38774	ILS(16)_all_genes_cluster 1;membership threshold >0.5;peak of expression for FPKM>10 at 3d; 654 genes	#N/A	1	0.964825	0.002146	1.73e-05	1.45e-05	5.94e-05	0.00511	1.71e-05	0.000584	0.003952	2.81e-05	5.28e-05	4.78e-05	0.001127	0.000262	0.019935	0.00182	none	ORF|Uncharacterized	Guanine aminohydrolase	#N/A	#N/A	#N/A
An14g03610.Aspni5_184510	#N/A	SignalP (Braaksma et al 2010)	1	0.549315	0.007521	0.000154	0.000128	0.0004	0.003803	0.000117	0.018691	0.040049	0.000275	0.000297	0.000306	0.016609	0.003163	0.346453	0.012717	none	ORF|Uncharacterized	Ortholog(s) have oxidoreductase activity and role in steroid metabolic process	#N/A	#N/A	#N/A
An01g02190.Aspni5_170557	ILS(16)_all_genes_cluster 1;membership threshold >0.5;peak of expression for FPKM>10 at 3d; 654 genes	#N/A	1	0.600848	0.021387	0.000282	0.000148	0.000569	0.015079	0.00019	0.016971	0.024243	0.000221	0.000396	0.000791	0.021271	0.001727	0.2886	0.007277	none	ORF|Uncharacterized	Ortholog(s) have 8-oxo-dGDP phosphatase activity	#N/A	#N/A	#N/A
An12g04700.Aspni5_185799	ILS(16)_all_genes_cluster 1;membership threshold >0.5;peak of expression for FPKM>10 at 3d; 654 genes	SignalP (Braaksma et al 2010)	1	0.895921	0.001814	3.54e-05	2.82e-05	9.24e-05	0.001944	2.67e-05	0.003383	0.009259	6.01e-05	6.99e-05	7.04e-05	0.002857	0.000652	0.081306	0.002481	none	ORF|Uncharacterized	Ortholog(s) have exopeptidase activity	#N/A	#N/A	#N/A
Aspni5_37946	#N/A	#N/A	1	0.242948	0.100567	0.007089	0.006306	0.015217	0.045628	0.005568	0.031008	0.10726	0.010397	0.010938	0.013045	0.072697	0.043773	0.161286	0.126274	#N/A	#N/A	#N/A	#N/A	#N/A	#N/A
An05g01030	#N/A	SignalP (Braaksma et al 2010)	1	0.877386	0.003326	0.000136	0.000126	0.000848	0.016874	9.97e-05	0.006613	0.032927	0.000285	0.00025	0.00025	0.003965	0.003112	0.046847	0.006955	none	ORF|Uncharacterized	Ortholog of A. nidulans FGSC A4 : AN9205, AN9209, A. fumigatus Af293 : Afu5g00100, Afu8g01840, Afu7g06523, A. niger CBS 513.88 : An13g03050, An16g01380 and A. oryzae RIB40 : AO090012000290, AO090011000069	#N/A	#N/A	#N/A
An12g08190	#N/A	#N/A	1	0.493923	0.065121	0.000638	0.000411	0.002954	0.034139	0.00058	0.028766	0.059032	0.000585	0.001627	0.001786	0.034463	0.00463	0.244457	0.026887	none	ORF|Uncharacterized	Protein of unknown function	#N/A	#N/A	#N/A
An08g04890.Aspni5_55795	ILS(16)_all_genes_cluster 1;membership threshold >0.5;peak of expression for FPKM>10 at 3d; 654 genes	#N/A	1	0.908664	0.000518	1.05e-05	1.2e-05	6.84e-05	0.001523	8.96e-06	0.000558	0.03613	3.38e-05	2.27e-05	2.67e-05	0.001463	0.000723	0.047254	0.002984	none	ORF|Uncharacterized	Ortholog(s) have role in chromatin silencing at centromere, chromatin silencing at telomere and nucleolus, spindle localization	#N/A	#N/A	#N/A
An14g02320.Aspni5_201495	#N/A	#N/A	1	0.453608	0.008241	0.000685	0.000776	0.010095	0.164774	0.000464	0.013616	0.192649	0.002014	0.000953	0.001311	0.015355	0.024998	0.083207	0.027255	none	ORF|Uncharacterized	Ortholog of A. nidulans FGSC A4 : AN0213, A. fumigatus Af293 : Afu5g10950, A. oryzae RIB40 : AO090010000435, Aspergillus wentii : Aspwe1_0440942 and Aspergillus sydowii : Aspsy1_0085799	#N/A	#N/A	#N/A
An07g08180	#N/A	#N/A	1	0.206548	0.090541	0.005785	0.00511	0.012658	0.03423	0.004482	0.02765	0.120158	0.00873	0.008885	0.010662	0.101829	0.043159	0.18982	0.129753	none	ORF|Uncharacterized	Protein of unknown function	#N/A	#N/A	#N/A
An12g08310	#N/A	#N/A	1	0.41781	0.027503	0.001104	0.001313	0.00313	0.017718	0.000916	0.040642	0.118207	0.003494	0.002127	0.002188	0.035758	0.03193	0.204654	0.091505	none	ORF|Uncharacterized	Protein of unknown function	#N/A	#N/A	#N/A
An04g04310	ILS(16)_all_genes_cluster 1;membership threshold >0.5;peak of expression for FPKM>10 at 3d; 654 genes	#N/A	1	0.96726	0.000625	2.26e-05	1.97e-05	8.29e-05	0.017279	1.67e-05	0.000615	0.004019	4.52e-05	4.26e-05	4.25e-05	0.00063	0.000412	0.007927	0.000961	none	ORF|Uncharacterized	Protein of unknown function	#N/A	#N/A	#N/A
An11g09200.Aspni5_39374	#N/A	#N/A	1	0.522635	0.001654	4.5e-05	3.42e-05	0.000108	0.002511	2.88e-05	0.005738	0.024199	7.71e-05	6.07e-05	9.66e-05	0.009302	0.001036	0.429767	0.002707	none	ORF|Uncharacterized	Ortholog of Aspergillus versicolor : Aspve1_0155109, Aspergillus sydowii : Aspsy1_0135467 and Aspergillus carbonarius ITEM 5010 : Acar5010_512885	#N/A	#N/A	#N/A
An12g08830.Aspni5_42087	ILS(16)_all_genes_cluster 1;membership threshold >0.5;peak of expression for FPKM>10 at 3d; 654 genes	#N/A	1	0.633877	0.013508	0.000117	0.000149	0.00056	0.013089	0.00015	0.005728	0.072384	0.000388	0.000673	0.000274	0.0151	0.00534	0.168684	0.06998	none	ORF|Uncharacterized	Ortholog(s) have role in nuclear migration along microtubule and dynein complex localization	#N/A	#N/A	#N/A
Aspni5_174816	ILS(16)_all_genes_cluster 1;membership threshold >0.5;peak of expression for FPKM>10 at 3d; 654 genes	#N/A	1	0.963822	0.000767	7.91e-06	6.8e-06	2.61e-05	0.001369	7.45e-06	0.00047	0.003243	1.44e-05	2.49e-05	1.75e-05	0.000945	0.000163	0.028118	0.000997	#N/A	#N/A	#N/A	#N/A	#N/A	#N/A
An12g05180.Aspni5_42353	#N/A	#N/A	1	0.615921	0.018355	0.000775	0.000948	0.005215	0.04071	0.000685	0.010927	0.104732	0.002391	0.001831	0.001478	0.015659	0.02199	0.0956	0.062782	none	ORF|Uncharacterized	Has domain(s) with predicted catalytic activity	#N/A	#N/A	#N/A
An12g03500.Aspni5_127030	ILS(16)_all_genes_cluster 1;membership threshold >0.5;peak of expression for FPKM>10 at 3d; 654 genes	#N/A	1	0.836144	0.001591	4.35e-05	4.06e-05	0.000298	0.006448	3.33e-05	0.001566	0.053367	9.57e-05	8.69e-05	8.85e-05	0.00479	0.001535	0.089238	0.004634	none	ORF|Uncharacterized	Ortholog of A. nidulans FGSC A4 : AN3975, AN9193/llmJ, AN2891 and A. fumigatus Af293 : Afu1g10150, Afu2g04380, Afu3g15150, Afu3g15280, Afu6g03300	#N/A	#N/A	#N/A
Aspni5_170950	#N/A	#N/A	1	0.816918	0.011894	0.000113	9.45e-05	0.000328	0.012323	0.0001	0.00434	0.022363	0.000183	0.000225	0.000418	0.007426	0.001709	0.110846	0.01072	#N/A	#N/A	#N/A	#N/A	#N/A	#N/A
An02g12940.Aspni5_52445	#N/A	#N/A	1	0.443665	0.016723	0.000567	0.000787	0.002462	0.288464	0.000668	0.013234	0.070613	0.002273	0.00289	0.000958	0.015381	0.018004	0.072083	0.051228	none	ORF|Uncharacterized	Ortholog of A. oryzae RIB40 : AO090011000065, Aspergillus clavatus NRRL 1 : ACLA_006700, Aspergillus niger ATCC 1015 : 52445-mRNA and Aspergillus carbonarius ITEM 5010 : Acar5010_516919	#N/A	#N/A	#N/A
An15g05000.Aspni5_40671	ILS(16)_all_genes_cluster 1;membership threshold >0.5;peak of expression for FPKM>10 at 3d; 654 genes	#N/A	1	0.929199	0.001331	4.45e-05	3.57e-05	0.000126	0.04264	3.29e-05	0.001153	0.006003	7.73e-05	8.48e-05	8.33e-05	0.001366	0.000638	0.015611	0.001575	none	ORF|Uncharacterized	Ortholog of Aspergillus niger ATCC 1015 : 40671-mRNA	#N/A	#N/A	#N/A
An05g02450.Aspni5_212984	#N/A	#N/A	1	0.464408	0.009166	0.000432	0.000504	0.007646	0.054318	0.000352	0.014994	0.255129	0.001243	0.00089	0.000881	0.017872	0.019064	0.116274	0.036829	none	ORF|Uncharacterized	Has domain(s) with predicted oxidoreductase activity and role in metabolic process	#N/A	#N/A	#N/A
An16g00180.Aspni5_49177	#N/A	#N/A	1	0.822903	0.00272	0.000163	0.000175	0.000919	0.079916	0.000117	0.002634	0.039351	0.00049	0.000283	0.000275	0.00395	0.00527	0.032915	0.007919	none	ORF|Uncharacterized	Ortholog(s) have cytosol, nucleus localization	#N/A	#N/A	#N/A
An12g00420	#N/A	#N/A	1	0.47691	0.218535	0.000485	0.000327	0.000999	0.017605	0.000577	0.012678	0.024983	0.000467	0.002175	0.001424	0.024644	0.002938	0.182648	0.032604	none	ORF|Uncharacterized	Protein of unknown function	#N/A	#N/A	#N/A
An03g05120.Aspni5_131942	ILS(16)_all_genes_cluster 1;membership threshold >0.5;peak of expression for FPKM>10 at 3d; 654 genes	#N/A	1	0.750354	0.000369	1.11e-05	1.08e-05	6.2e-05	0.000947	7.93e-06	0.001081	0.052618	2.88e-05	1.97e-05	2.12e-05	0.002677	0.000649	0.189598	0.001545	none	ORF|Uncharacterized	Has domain(s) with predicted role in transmembrane transport and integral component of membrane localization	#N/A	#N/A	#N/A
An06g01140.Aspni5_47263	ILS(16)_all_genes_cluster 1;membership threshold >0.5;peak of expression for FPKM>10 at 3d; 654 genes	#N/A	1	0.651346	0.088347	0.000372	0.000287	0.001145	0.086148	0.000426	0.009196	0.026172	0.000443	0.001194	0.001616	0.012175	0.002907	0.093706	0.02452	none	ORF|Uncharacterized	Has domain(s) with predicted transferase activity, transferring hexosyl groups activity and role in metabolic process	#N/A	#N/A	#N/A
An02g10570	#N/A	#N/A	1	0.924718	0.000957	1.58e-05	1.22e-05	4.08e-05	0.001488	1.19e-05	0.00181	0.005186	2.55e-05	2.87e-05	3.75e-05	0.001635	0.000284	0.062639	0.00111	none	ORF|Uncharacterized	Protein of unknown function	#N/A	#N/A	#N/A
An16g08770	#N/A	#N/A	1	0.900685	0.001396	3.91e-05	3.16e-05	0.000143	0.010311	2.82e-05	0.003419	0.015769	6.92e-05	6.87e-05	8.17e-05	0.003136	0.000818	0.061915	0.00209	none	ORF|Uncharacterized	Protein of unknown function	#N/A	#N/A	#N/A
An14g03850.Aspni5_185000	ILS(16)_all_genes_cluster 1;membership threshold >0.5;peak of expression for FPKM>10 at 3d; 654 genes	SignalP (Braaksma et al 2010)	1	0.517854	0.000761	1.09e-05	1.08e-05	5.03e-05	0.000946	9.68e-06	0.000943	0.032461	2.71e-05	2.95e-05	2.36e-05	0.004637	0.000522	0.438777	0.002937	none	ORF|Uncharacterized	Ortholog(s) have oxidoreductase activity and role in steroid metabolic process	#N/A	#N/A	#N/A
An12g05930.Aspni5_123678	#N/A	#N/A	1	0.317845	0.111023	0.002142	0.002503	0.005388	0.05305	0.003183	0.081184	0.066862	0.004834	0.019898	0.003454	0.038202	0.023585	0.134492	0.132355	none	ORF|Uncharacterized	Has domain(s) with predicted catalytic activity	GH76	#N/A	#N/A
An04g08880.Aspni5_55164	ILS(16)_all_genes_cluster 1;membership threshold >0.5;peak of expression for FPKM>10 at 3d; 654 genes	#N/A	1	0.961949	0.000353	1.12e-05	1.04e-05	4.37e-05	0.003609	8.3e-06	0.000651	0.008175	2.67e-05	2.17e-05	2.08e-05	0.001026	0.000379	0.022856	0.00086	none	ORF|Uncharacterized	Ortholog of Aspergillus brasiliensis : Aspbr1_0136159, Aspergillus niger ATCC 1015 : 55164-mRNA, Aspergillus carbonarius ITEM 5010 : Acar5010_142531 and Aspergillus aculeatus ATCC16872 : Aacu16872_046058	#N/A	#N/A	#N/A
An12g10640.Aspni5_51467	#N/A	#N/A	1	0.474826	0.04376	0.00149	0.001262	0.003601	0.019857	0.001132	0.041914	0.080719	0.002407	0.002528	0.00298	0.036215	0.016887	0.212271	0.058151	none	ORF|Uncharacterized	Ortholog of A. nidulans FGSC A4 : AN8060, AN2037, AN8619, A. fumigatus Af293 : Afu1g01630, Afu8g07330, A. niger CBS 513.88 : An09g05140, An12g07130 and A. oryzae RIB40 : AO090010000232, AO090010000368	#N/A	#N/A	#N/A
An14g03260	#N/A	#N/A	1	0.930128	0.002611	5.38e-05	4.28e-05	0.000137	0.039321	4.73e-05	0.001514	0.005014	8.53e-05	0.000151	0.000102	0.001509	0.000611	0.016483	0.002189	none	ORF|Uncharacterized	Protein of unknown function	#N/A	#N/A	#N/A
An08g11120.Aspni5_37733	ILS(16)_all_genes_cluster 1;membership threshold >0.5;peak of expression for FPKM>10 at 3d; 654 genes	#N/A	1	0.719616	0.004351	9.58e-05	0.000136	0.000634	0.028343	0.000101	0.007264	0.108965	0.000434	0.000318	0.00023	0.007369	0.007865	0.084364	0.029916	none	ORF|Uncharacterized	Ortholog of A. niger CBS 513.88 : An02g10030, An06g00920, A. oryzae RIB40 : AO090701000867, Aspergillus niger ATCC 1015 : 37733-mRNA, 52530-mRNA and Aspergillus zonatus : Aspzo1_0076808	#N/A	#N/A	#N/A
An15g05290.Aspni5_128800	ILS(16)_all_genes_cluster 1;membership threshold >0.5;peak of expression for FPKM>10 at 3d; 654 genes	SignalP (Braaksma et al 2010)	1	0.918039	0.003425	6.75e-05	4e-05	0.000124	0.010627	4.72e-05	0.002689	0.006087	6.92e-05	0.000122	0.000129	0.003416	0.000524	0.052792	0.001803	none	ORF|Uncharacterized	Has domain(s) with predicted ATP binding, ATPase activity, ATPase activity, coupled to transmembrane movement of substances, nucleoside-triphosphatase activity, nucleotide binding activity and role in transmembrane transport	#N/A	#N/A	#N/A
Aspni5_208562	ILS(16)_all_genes_cluster 1;membership threshold >0.5;peak of expression for FPKM>10 at 3d; 654 genes	#N/A	1	0.981026	0.000506	7.27e-06	6.81e-06	2.05e-05	0.001394	6.52e-06	0.000432	0.002369	1.61e-05	1.87e-05	1.71e-05	0.000532	0.000175	0.012638	0.000835	#N/A	#N/A	#N/A	#N/A	#N/A	#N/A
An15g01490	ILS(16)_all_genes_cluster 1;membership threshold >0.5;peak of expression for FPKM>10 at 3d; 654 genes	#N/A	1	0.734121	0.020962	0.000116	0.000122	0.000795	0.016779	0.000144	0.005241	0.04944	0.000244	0.000529	0.00037	0.00985	0.0028	0.121314	0.037174	none	ORF|Uncharacterized	Ortholog of A. nidulans FGSC A4 : AN6613, A. fumigatus Af293 : Afu6g04265, A. oryzae RIB40 : AO090701000146, Aspergillus wentii : Aspwe1_0322074 and Aspergillus sydowii : Aspsy1_0164382	#N/A	#N/A	#N/A
An04g07530.Aspni5_54953	ILS(16)_all_genes_cluster 1;membership threshold >0.5;peak of expression for FPKM>10 at 3d; 654 genes	#N/A	1	0.782747	0.007029	7.62e-05	6.28e-05	0.000196	0.008969	7.36e-05	0.004153	0.018066	0.000129	0.000269	0.000151	0.009755	0.001268	0.159668	0.007387	none	ORF|Uncharacterized	Ortholog of Aspergillus tubingensis : Asptu1_0127407, Aspergillus brasiliensis : Aspbr1_0353149, Aspergillus kawachii : Aspka1_0181907 and Aspergillus acidus : Aspfo1_0206527	#N/A	#N/A	#N/A
An12g10080.Aspni5_46015	#N/A	#N/A	1	0.693658	0.003813	4.16e-05	3e-05	8.29e-05	0.002546	3.35e-05	0.003777	0.010045	5.88e-05	9.04e-05	9.54e-05	0.0072	0.000597	0.274818	0.003114	none	ORF|Uncharacterized	Ortholog of A. nidulans FGSC A4 : AN9206, AN1849, A. fumigatus Af293 : Afu4g01210, Afu5g02320, Afu5g09930, A. niger CBS 513.88 : An03g02680, An12g02060 and A. oryzae RIB40 : AO090001000129, AO090010000537	#N/A	#N/A	#N/A
An08g04770.Aspni5_124398	#N/A	#N/A	1	0.982123	6.61e-05	1.37e-06	1.19e-06	5.45e-06	0.000191	1.03e-06	0.000115	0.001734	2.85e-06	2.7e-06	2.86e-06	0.000228	4.47e-05	0.015328	0.000153	none	ORF|Uncharacterized	Has domain(s) with predicted catalytic activity and role in nucleoside metabolic process	#N/A	#N/A	#N/A
An04g04400	ILS(16)_all_genes_cluster 1;membership threshold >0.5;peak of expression for FPKM>10 at 3d; 654 genes	#N/A	1	0.952587	0.000118	2.56e-06	2.47e-06	1.16e-05	0.000264	1.96e-06	0.000173	0.006464	6.44e-06	4.94e-06	5.53e-06	0.000516	0.000123	0.039294	0.000426	none	ORF|Uncharacterized	Ortholog of A. nidulans FGSC A4 : AN3871, A. oryzae RIB40 : AO090001000062, Neosartorya fischeri NRRL 181 : NFIA_045750 and Aspergillus wentii : Aspwe1_0024862, Aspwe1_0046487	#N/A	#N/A	#N/A
Aspni5_181473	ILS(16)_all_genes_cluster 1;membership threshold >0.5;peak of expression for FPKM>10 at 3d; 654 genes	#N/A	1	0.959519	0.002106	5.57e-05	4.46e-05	0.000146	0.009552	4.31e-05	0.001794	0.005349	9.12e-05	0.000114	0.000108	0.001325	0.000691	0.016872	0.00219	#N/A	#N/A	#N/A	#N/A	#N/A	#N/A
An12g02210.Aspni5_189606	#N/A	#N/A	1	0.328976	0.306761	0.000758	0.000596	0.001412	0.032497	0.001141	0.027594	0.030744	0.000894	0.006529	0.001898	0.034783	0.005013	0.163634	0.05677	none	ORF|Uncharacterized	Ortholog(s) have role in positive regulation of secondary metabolite biosynthetic process, secondary metabolite biosynthetic process	#N/A	#N/A	PF00172_Zn_clus_Domain
An02g07410.Aspni5_47034	ILS(16)_all_genes_cluster 1;membership threshold >0.5;peak of expression for FPKM>10 at 3d; 654 genes	#N/A	1	0.522699	0.001228	3.91e-05	4.09e-05	0.000222	0.00547	2.9e-05	0.002706	0.187079	0.000116	6.89e-05	8.38e-05	0.009946	0.002691	0.261825	0.005757	none	ORF|Uncharacterized	Ortholog of A. nidulans FGSC A4 : AN2884, A. fumigatus Af293 : Afu3g11620, Aspergillus wentii : Aspwe1_0736090, Aspergillus sydowii : Aspsy1_0776302 and Aspergillus terreus NIH2624 : ATET_04698	#N/A	#N/A	#N/A
An14g03250.Aspni5_184872	ILS(16)_all_genes_cluster 1;membership threshold >0.5;peak of expression for FPKM>10 at 3d; 654 genes	SignalP (Braaksma et al 2010)	1	0.929916	0.002032	3.04e-05	2.41e-05	7.65e-05	0.003556	2.6e-05	0.003136	0.006126	4.93e-05	8.15e-05	5.97e-05	0.002249	0.000473	0.050114	0.002052	none	ORF|Uncharacterized	Predicted aspartic-type endopeptidase; aspergillopepsin II	#N/A	#N/A	#N/A
An15g01170.Aspni5_182654	#N/A	#N/A	1	0.42267	0.003312	0.000147	0.000128	0.000522	0.003776	8.7e-05	0.009818	0.11119	0.000322	0.000167	0.000288	0.020562	0.00539	0.411459	0.010162	none	ORF|Uncharacterized	Ortholog of A. nidulans FGSC A4 : AN6586, A. fumigatus Af293 : Afu6g04320, Neosartorya fischeri NRRL 181 : NFIA_050850, Aspergillus wentii : Aspwe1_0036058 and Aspergillus versicolor : Aspve1_0044233	#N/A	#N/A	#N/A
An12g10050.Aspni5_46018	ILS(16)_all_genes_cluster 1;membership threshold >0.5;peak of expression for FPKM>10 at 3d; 654 genes	#N/A	1	0.978842	0.000398	1.27e-05	1.09e-05	5.13e-05	0.006971	9.25e-06	0.000545	0.00356	2.46e-05	2.26e-05	2.6e-05	0.000504	0.000259	0.008132	0.000632	none	ORF|Uncharacterized	Has domain(s) with predicted catalytic activity and role in metabolic process	#N/A	#N/A	#N/A
An14g05250.Aspni5_41870	#N/A	#N/A	1	0.397385	0.044289	0.001531	0.001278	0.0036	0.016378	0.001152	0.076398	0.084583	0.002406	0.002579	0.002989	0.043136	0.017497	0.246283	0.058517	none	ORF|Uncharacterized	Has domain(s) with predicted oxidoreductase activity and role in metabolic process	#N/A	#N/A	#N/A
An08g09940.Aspni5_37942	#N/A	SignalP (Braaksma et al 2010)	1	0.442051	0.001247	4.92e-05	5.27e-05	0.000411	0.00555	3.54e-05	0.003905	0.330235	0.00015	8.45e-05	9.67e-05	0.009318	0.003887	0.196316	0.006612	none	ORF|Uncharacterized	Ortholog(s) have catalytic activity and role in sterigmatocystin biosynthetic process	#N/A	#N/A	#N/A
An18g01750.Aspni5_42679	ILS(16)_all_genes_cluster 1;membership threshold >0.5;peak of expression for FPKM>10 at 3d; 654 genes	#N/A	1	0.973873	0.000984	1.92e-05	1.52e-05	4.51e-05	0.007496	1.56e-05	0.000723	0.002685	3.19e-05	4.31e-05	4.05e-05	0.000789	0.000264	0.012032	0.000943	none	ORF|Uncharacterized	Has domain(s) with predicted oxidoreductase activity and role in metabolic process	#N/A	#N/A	#N/A
An12g10530.Aspni5_136267	ILS(16)_all_genes_cluster 1;membership threshold >0.5;peak of expression for FPKM>10 at 3d; 654 genes	#N/A	1	0.815038	0.002111	5.39e-05	4.73e-05	0.000168	0.003053	3.74e-05	0.003772	0.026778	0.000112	7.79e-05	0.000131	0.005082	0.001508	0.137446	0.004584	none	ORF|Uncharacterized	Ortholog of Aspergillus tubingensis : Asptu1_0120187	#N/A	#N/A	#N/A
An03g01150	#N/A	#N/A	1	0.188521	0.024962	0.002349	0.005354	0.033115	0.066555	0.002189	0.04179	0.179968	0.019932	0.00382	0.006835	0.022266	0.158494	0.072164	0.171687	none	ORF|Uncharacterized	Protein of unknown function	#N/A	#N/A	#N/A
An01g13630.Aspni5_46289	ILS(16)_all_genes_cluster 1;membership threshold >0.5;peak of expression for FPKM>10 at 3d; 654 genes	#N/A	1	0.811946	0.026965	0.000313	0.00025	0.000559	0.044883	0.000297	0.008988	0.016421	0.000455	0.00075	0.00096	0.007071	0.002706	0.063481	0.013954	none	ORF|Uncharacterized	Has domain(s) with predicted FMN binding, oxidoreductase activity, riboflavin reductase (NADPH) activity and role in oxidation-reduction process	#N/A	#N/A	#N/A
An11g04100.Aspni5_39013	#N/A	SignalP (Braaksma et al 2010)	1	0.356578	0.03528	0.001233	0.00098	0.002846	0.166926	0.001059	0.146486	0.060515	0.001771	0.002765	0.002617	0.0334	0.011106	0.148362	0.028076	none	ORF|Uncharacterized	Has domain(s) with predicted carbohydrate binding, catalytic activity and role in carbohydrate catabolic process	AA8	#N/A	#N/A
An02g12800.Aspni5_135462	#N/A	#N/A	1	0.78223	0.000332	7.86e-06	6.66e-06	2.5e-05	0.000612	5.62e-06	0.000862	0.009736	1.63e-05	1.44e-05	1.48e-05	0.002016	0.000264	0.203066	0.000792	none	ORF|Uncharacterized	Gentisate 1,2-dioxygenase	#N/A	#N/A	#N/A
An08g08580	#N/A	#N/A	1	0.518454	0.050132	0.002695	0.002377	0.005414	0.052099	0.001973	0.043929	0.070036	0.004558	0.003874	0.00558	0.026559	0.022685	0.131762	0.057872	none	ORF|Uncharacterized	Protein of unknown function	#N/A	#N/A	#N/A
An05g02060.Aspni5_43930	#N/A	#N/A	1	0.8171	0.003799	9.96e-05	0.000117	0.001007	0.013383	9.15e-05	0.003496	0.073689	0.000299	0.000276	0.000207	0.005073	0.004565	0.060009	0.016789	none	ORF|Uncharacterized	Has domain(s) with predicted oxidoreductase activity and role in metabolic process	#N/A	#N/A	#N/A
An12g04580.Aspni5_186766	#N/A	#N/A	1	0.40668	0.139328	0.001327	0.001519	0.005403	0.069396	0.001661	0.026291	0.066001	0.002674	0.003638	0.00773	0.020543	0.015506	0.103679	0.128626	none	ORF|Uncharacterized	Has domain(s) with predicted RNA polymerase II transcription cofactor activity, role in regulation of transcription from RNA polymerase II promoter and mediator complex localization	#N/A	#N/A	#N/A
An12g05650.Aspni5_186665	#N/A	#N/A	1	0.948333	0.000854	2.96e-05	2.56e-05	0.000104	0.029303	2.22e-05	0.000766	0.005728	5.88e-05	5.79e-05	5.55e-05	0.00098	0.000546	0.011834	0.001301	none	ORF|Uncharacterized	Has domain(s) with predicted catalytic activity and role in nucleoside metabolic process	#N/A	#N/A	#N/A
An17g00900	ILS(16)_all_genes_cluster 1;membership threshold >0.5;peak of expression for FPKM>10 at 3d; 654 genes	#N/A	1	0.583685	0.018147	0.00012	0.000162	0.000531	0.008074	0.000151	0.009732	0.070209	0.000426	0.000496	0.000407	0.012525	0.005975	0.176669	0.112691	none	ORF|Uncharacterized	Ortholog(s) have rDNA binding activity	#N/A	#N/A	#N/A
An01g06580	#N/A	#N/A	1	0.869602	0.003114	8.24e-05	7.17e-05	0.000329	0.004682	6.04e-05	0.006888	0.02412	0.000157	0.000141	0.000179	0.004187	0.001814	0.078871	0.005701	none	ORF|Uncharacterized	Protein of unknown function	#N/A	#N/A	#N/A
An03g00760	#N/A	#N/A	1	0.901658	0.001528	4.27e-05	3.29e-05	0.000123	0.00587	2.95e-05	0.005618	0.011975	7.05e-05	6.85e-05	8.91e-05	0.002986	0.00077	0.067152	0.001986	none	ORF|Uncharacterized	Protein of unknown function	#N/A	#N/A	#N/A
An12g02730	#N/A	#N/A	1	0.830868	0.012357	0.000197	0.00016	0.000453	0.102083	0.000198	0.005587	0.009078	0.000288	0.000655	0.000438	0.003019	0.001601	0.026105	0.006914	none	ORF|Uncharacterized	Putative polyketide synthase (PKS), encoded in a predicted secondary metabolite gene cluster	#N/A	#N/A	#N/A
An02g07280	#N/A	#N/A	1	0.706305	0.020853	0.001457	0.000774	0.002374	0.050468	0.000747	0.023194	0.037071	0.001241	0.001418	0.002159	0.01725	0.006804	0.113998	0.013886	none	ORF|Uncharacterized	Ortholog of Aspergillus tubingensis : Asptu1_0054901	#N/A	#N/A	#N/A
An09g05045.Aspni5_43219	#N/A	#N/A	1	0.330567	0.078514	0.006734	0.007981	0.017605	0.10013	0.00611	0.064608	0.077156	0.014878	0.012684	0.013303	0.026945	0.046342	0.0927	0.103742	#N/A	#N/A	#N/A	#N/A	#N/A	#N/A
An01g09670	#N/A	#N/A	1	0.682082	0.005841	0.000119	8.84e-05	0.000291	0.008591	9.3e-05	0.003968	0.028344	0.000182	0.000288	0.000195	0.017097	0.001868	0.243763	0.007189	none	ORF|Uncharacterized	Protein of unknown function	#N/A	#N/A	#N/A
An06g00940.Aspni5_37800	#N/A	#N/A	1	0.89218	0.002816	3.61e-05	2.91e-05	9.58e-05	0.002419	3.09e-05	0.001389	0.009251	6.02e-05	9.39e-05	7.34e-05	0.003616	0.000622	0.083808	0.00348	none	ORF|Uncharacterized	Ortholog of A. nidulans FGSC A4 : AN8376, AN7265, AN8625 and A. fumigatus Af293 : Afu6g00680, Afu8g06420	#N/A	#N/A	#N/A
An13g00580	#N/A	#N/A	1	0.142924	0.095169	0.022857	0.03503	0.029863	0.120569	0.020871	0.0584	0.061502	0.056185	0.026383	0.053935	0.030966	0.07017	0.063334	0.111842	none	ORF|Uncharacterized	Protein of unknown function	#N/A	#N/A	#N/A
An19g00300.Aspni5_55214	ILS(16)_all_genes_cluster 1;membership threshold >0.5;peak of expression for FPKM>10 at 3d; 654 genes	#N/A	1	0.697402	0.004114	0.000136	0.000141	0.000564	0.047031	0.000113	0.005534	0.081358	0.000385	0.000324	0.00025	0.013606	0.005329	0.131484	0.012229	none	ORF|Uncharacterized	Ortholog of A. oryzae RIB40 : AO090038000491, Aspergillus wentii : Aspwe1_0036466, Aspergillus clavatus NRRL 1 : ACLA_041520 and Aspergillus niger ATCC 1015 : 55214-mRNA	#N/A	#N/A	#N/A
An11g09380.Aspni5_53037	ILS(16)_all_genes_cluster 1;membership threshold >0.5;peak of expression for FPKM>10 at 3d; 654 genes	#N/A	1	0.82931	0.007586	0.000198	0.000118	0.00052	0.0491	0.000131	0.008995	0.016846	0.000196	0.000285	0.000463	0.006591	0.001476	0.073884	0.0043	none	ORF|Uncharacterized	Ortholog(s) have deoxyhypusine monooxygenase activity	#N/A	#N/A	#N/A
An09g01125.Aspni5_188257	ILS(16)_all_genes_cluster 1;membership threshold >0.5;peak of expression for FPKM>10 at 3d; 654 genes	#N/A	1	0.772086	0.040959	0.000469	0.000291	0.000722	0.073801	0.000403	0.00913	0.014544	0.00044	0.000952	0.001439	0.007952	0.002287	0.063639	0.010885	none	ORF|Uncharacterized	Ortholog of Aspergillus wentii : Aspwe1_0035347, Aspergillus niger ATCC 1015 : 188257-mRNA, Aspergillus carbonarius ITEM 5010 : Acar5010_006752, Acar5010_406932 and Aspergillus brasiliensis : Aspbr1_0138272	#N/A	#N/A	#N/A
An13g02210	ILS(16)_all_genes_cluster 1;membership threshold >0.5;peak of expression for FPKM>10 at 3d; 654 genes	#N/A	1	0.982771	0.000194	5.42e-06	4.37e-06	1.83e-05	0.001443	3.8e-06	0.000306	0.002531	9.94e-06	9.23e-06	1.09e-05	0.000443	0.000121	0.011815	0.000314	none	ORF|Uncharacterized	Protein of unknown function	#N/A	#N/A	#N/A
An12g02760	ILS(16)_all_genes_cluster 1;membership threshold >0.5;peak of expression for FPKM>10 at 3d; 654 genes	#N/A	1	0.920459	0.008241	0.000108	8.51e-05	0.000248	0.025054	0.000104	0.004334	0.006798	0.000154	0.000332	0.000247	0.002346	0.000981	0.025813	0.004698	none	ORF|Uncharacterized	Has domain(s) with predicted carbon-sulfur lyase activity and role in metabolic process	#N/A	#N/A	#N/A
An13g03440.Aspni5_191876	#N/A	#N/A	1	0.215915	0.119853	0.018849	0.017868	0.034867	0.11339	0.015903	0.049944	0.067278	0.023158	0.02743	0.032693	0.033814	0.046695	0.081717	0.100627	none	ORF|Uncharacterized	Has domain(s) with predicted iron ion binding, oxidoreductase activity and role in oxidation-reduction process	#N/A	#N/A	#N/A
An13g02170	#N/A	#N/A	1	0.215915	0.119853	0.018849	0.017868	0.034867	0.11339	0.015903	0.049944	0.067278	0.023158	0.02743	0.032693	0.033814	0.046695	0.081717	0.100627	none	ORF|Uncharacterized	Protein of unknown function	#N/A	#N/A	#N/A
An02g01180.Aspni5_135360	#N/A	SignalP (Braaksma et al 2010)	1	0.593837	0.00141	1.64e-05	1.31e-05	6.65e-05	0.000966	1.32e-05	0.001176	0.015688	2.67e-05	3.49e-05	4.02e-05	0.004517	0.000382	0.379539	0.002275	dppA	ORF|Uncharacterized	Putative diacylglycerol pyrophosphate phosphatase; induced by caspofungin	#N/A	#N/A	#N/A
An16g01610.Aspni5_49135	ILS(16)_all_genes_cluster 1;membership threshold >0.5;peak of expression for FPKM>10 at 3d; 654 genes	#N/A	1	0.674037	0.008643	0.000387	0.000326	0.001048	0.251975	0.000303	0.004216	0.015384	0.000649	0.000759	0.000725	0.003787	0.003433	0.025845	0.008482	none	ORF|Uncharacterized	Putative hydroxylase; expression repressed by tunicamycin and DTT	#N/A	#N/A	#N/A
An11g04330	#N/A	#N/A	1	0.703762	0.0173	0.000133	9.68e-05	0.000389	0.008482	0.000113	0.010766	0.024442	0.000166	0.000253	0.000493	0.011064	0.00156	0.210906	0.010075	none	ORF|Uncharacterized	Protein of unknown function	#N/A	#N/A	#N/A
An16g04630.Aspni5_210508	ILS(16)_all_genes_cluster 1;membership threshold >0.5;peak of expression for FPKM>10 at 3d; 654 genes	#N/A	1	0.933907	0.000343	7.99e-06	8.7e-06	4.44e-05	0.001156	6.54e-06	0.000345	0.021928	2.46e-05	1.74e-05	1.73e-05	0.001192	0.000499	0.03876	0.001742	none	ORF|Uncharacterized	Putative kynureninase	#N/A	#N/A	#N/A
An07g00030.Aspni5_180480	ILS(16)_all_genes_cluster 1;membership threshold >0.5;peak of expression for FPKM>10 at 3d; 654 genes	#N/A	1	0.761282	0.007738	0.000182	0.000147	0.000469	0.005874	0.000135	0.011466	0.029772	0.000307	0.000334	0.000358	0.010111	0.002997	0.157891	0.010936	none	ORF|Uncharacterized	Ortholog of A. fumigatus Af293 : Afu7g04850, Aspergillus tubingensis : Asptu1_0137571, Aspergillus brasiliensis : Aspbr1_0138342 and Neosartorya fischeri NRRL 181 : NFIA_025800	#N/A	#N/A	#N/A
An04g04040.Aspni5_203471	#N/A	#N/A	1	0.32666	0.049599	0.000816	0.001567	0.00564	0.193317	0.001454	0.011501	0.067782	0.00439	0.007503	0.002199	0.012826	0.027052	0.053431	0.234263	none	ORF|Uncharacterized	Ortholog(s) have role in cellular response to alkyl hydroperoxide and cytosol, nucleus localization	#N/A	#N/A	#N/A
An08g05050.Aspni5_47528	ILS(16)_all_genes_cluster 1;membership threshold >0.5;peak of expression for FPKM>10 at 3d; 654 genes	#N/A	1	0.553504	0.038376	0.000407	0.000641	0.001982	0.07054	0.000644	0.011947	0.0591	0.001727	0.003265	0.001046	0.011955	0.014064	0.073353	0.157448	none	ORF|Uncharacterized	Ortholog(s) have cytosol, nucleus localization	#N/A	#N/A	#N/A
An01g13340.Aspni5_121337	ILS(16)_all_genes_cluster 1;membership threshold >0.5;peak of expression for FPKM>10 at 3d; 654 genes	#N/A	1	0.893628	0.000223	5.03e-06	5.15e-06	2.61e-05	0.000666	4.01e-06	0.000393	0.021224	1.41e-05	1.08e-05	1.05e-05	0.00122	0.000303	0.081272	0.000995	none	ORF|Uncharacterized	Has domain(s) with predicted catalytic activity, hydrolase activity, acting on carbon-nitrogen (but not peptide) bonds, oxidoreductase activity and role in carbohydrate metabolic process, metabolic process	#N/A	#N/A	#N/A
An16g03470	#N/A	#N/A	1	0.823619	0.00343	6.01e-05	5.22e-05	0.000221	0.010239	5.2e-05	0.008612	0.023354	0.000112	0.000154	0.00013	0.005992	0.00131	0.117636	0.005027	none	ORF|Uncharacterized	Protein of unknown function	#N/A	#N/A	#N/A
An11g03700.Aspni5_208751	ILS(16)_all_genes_cluster 1;membership threshold >0.5;peak of expression for FPKM>10 at 3d; 654 genes	SignalP (Braaksma et al 2010)	1	0.903339	0.000817	1e-05	8.41e-06	4.07e-05	0.001271	8.73e-06	0.000774	0.007465	1.77e-05	2.68e-05	2.21e-05	0.001811	0.000236	0.08286	0.001291	hxt1	ORF|Uncharacterized	Putative hexose transporter	#N/A	PF00083_Sugar_tr_Family	#N/A
An12g04530.Aspni5_131581	#N/A	#N/A	1	0.602123	0.012676	0.000544	0.000418	0.001563	0.065369	0.00037	0.006472	0.076455	0.00088	0.000872	0.000943	0.03069	0.007841	0.174357	0.018427	none	ORF|Uncharacterized	Has domain(s) with predicted choline dehydrogenase activity, flavin adenine dinucleotide binding, oxidoreductase activity, acting on CH-OH group of donors activity and role in alcohol metabolic process, oxidation-reduction process	AA3	#N/A	#N/A
An03g00270	#N/A	#N/A	1	0.215915	0.119853	0.018849	0.017868	0.034867	0.11339	0.015903	0.049944	0.067278	0.023158	0.02743	0.032693	0.033814	0.046695	0.081717	0.100627	none	ORF|Uncharacterized	Protein of unknown function	#N/A	#N/A	#N/A
An12g08915	ILS(16)_all_genes_cluster 1;membership threshold >0.5;peak of expression for FPKM>10 at 3d; 654 genes	#N/A	1	0.733419	0.012101	0.000234	0.000119	0.000437	0.010793	0.000149	0.011322	0.01696	0.000181	0.000357	0.000442	0.013591	0.001365	0.193587	0.00494	none	ORF|Uncharacterized	Protein of unknown function	#N/A	#N/A	#N/A
An08g10370.Aspni5_47328	ILS(16)_all_genes_cluster 1;membership threshold >0.5;peak of expression for FPKM>10 at 3d; 654 genes	#N/A	1	0.933044	0.001875	1.61e-05	1.36e-05	4.91e-05	0.001349	1.44e-05	0.001317	0.005331	2.76e-05	3.8e-05	4.72e-05	0.001542	0.000301	0.052963	0.002071	none	ORF|Uncharacterized	Ortholog(s) have cytosol, nucleus localization	#N/A	#N/A	#N/A
An04g00310	#N/A	#N/A	1	0.217549	0.039926	0.001217	0.001407	0.012181	0.104816	0.001252	0.090169	0.193691	0.002802	0.003023	0.003938	0.052225	0.027546	0.163462	0.084797	none	ORF|Uncharacterized	Protein of unknown function	#N/A	#N/A	#N/A
An12g02170.Aspni5_43754	ILS(16)_all_genes_cluster 1;membership threshold >0.5;peak of expression for FPKM>10 at 3d; 654 genes	#N/A	1	0.637053	0.006768	0.000169	0.000124	0.000393	0.31724	0.000142	0.003278	0.00743	0.000219	0.000384	0.000374	0.002353	0.001217	0.018932	0.003924	none	ORF|Uncharacterized	Ortholog of Aspergillus versicolor : Aspve1_0066847, Aspergillus niger ATCC 1015 : 46024-mRNA, Aspergillus zonatus : Aspzo1_0895004 and Aspergillus sydowii : Aspsy1_0040312	#N/A	#N/A	#N/A
An12g07280.Aspni5_42202	#N/A	#N/A	1	0.863957	0.001922	8.91e-05	7.2e-05	0.000252	0.084956	6.09e-05	0.002682	0.012096	0.000163	0.000148	0.000152	0.002625	0.001383	0.026844	0.002597	none	ORF|Uncharacterized	Has domain(s) with predicted choline dehydrogenase activity, flavin adenine dinucleotide binding, oxidoreductase activity, acting on CH-OH group of donors activity and role in alcohol metabolic process, oxidation-reduction process	AA3	#N/A	#N/A
An18g00470.Aspni5_187320	ILS(16)_all_genes_cluster 1;membership threshold >0.5;peak of expression for FPKM>10 at 3d; 654 genes	#N/A	1	0.977142	0.000715	1.75e-05	1.38e-05	4.59e-05	0.009435	1.38e-05	0.000608	0.002282	2.89e-05	3.86e-05	3.35e-05	0.000575	0.000235	0.008088	0.000727	none	ORF|Uncharacterized	Has domain(s) with predicted hydrolase activity	#N/A	#N/A	#N/A
An08g04580.Aspni5_136246	#N/A	SignalP (Braaksma et al 2010)	1	0.4477	0.054173	0.002259	0.001931	0.005208	0.027153	0.001723	0.056651	0.081751	0.003574	0.00381	0.004312	0.036785	0.021487	0.184765	0.066718	none	ORF|Uncharacterized	Has domain(s) with predicted oxidoreductase activity and role in metabolic process	#N/A	#N/A	#N/A
An12g05280.Aspni5_42344	ILS(16)_all_genes_cluster 1;membership threshold >0.5;peak of expression for FPKM>10 at 3d; 654 genes	#N/A	1	0.953136	0.000604	1.34e-05	1.21e-05	5.33e-05	0.003726	1.09e-05	0.001101	0.007845	2.84e-05	3.18e-05	2.65e-05	0.001285	0.00037	0.030576	0.001181	none	ORF|Uncharacterized	Has domain(s) with predicted hydrolase activity and role in metabolic process	#N/A	#N/A	#N/A
An18g00490.Aspni5_42601	ILS(16)_all_genes_cluster 1;membership threshold >0.5;peak of expression for FPKM>10 at 3d; 654 genes	#N/A	1	0.933718	0.002485	5.46e-05	4.32e-05	0.000137	0.040297	4.66e-05	0.001677	0.004307	8.48e-05	0.000136	0.000111	0.001194	0.000577	0.013163	0.001968	none	ORF|Uncharacterized	Has domain(s) with predicted oxidoreductase activity and role in metabolic process	#N/A	#N/A	#N/A
An07g01040	#N/A	#N/A	1	0.450433	0.029865	0.001828	0.001459	0.003594	0.028781	0.001148	0.019945	0.100704	0.003074	0.002375	0.002807	0.053172	0.021799	0.23088	0.048133	none	ORF|Uncharacterized	Protein of unknown function	#N/A	#N/A	#N/A
An04g06480	#N/A	#N/A	1	0.531834	0.006407	0.000294	0.000235	0.001652	0.025008	0.000186	0.041082	0.11943	0.000492	0.000388	0.000603	0.021253	0.006391	0.23324	0.011505	none	ORF|Uncharacterized	Protein of unknown function	#N/A	#N/A	#N/A
An11g04700.Aspni5_47962	#N/A	#N/A	1	0.261936	0.02118	0.00182	0.002668	0.010262	0.020909	0.001347	0.043307	0.212975	0.008464	0.002769	0.003053	0.04059	0.092941	0.155531	0.120247	none	ORF|Uncharacterized	Ortholog of A. nidulans FGSC A4 : AN9179, A. fumigatus Af293 : Afu1g10270, A. niger CBS 513.88 : An08g02180, An16g02360, An04g03570 and A. oryzae RIB40 : AO090102000464, AO090005001449, AO090038000402	#N/A	#N/A	#N/A
An15g02720	#N/A	#N/A	1	0.580865	0.020905	0.000742	0.000762	0.003564	0.172999	0.000632	0.033584	0.057621	0.001571	0.001284	0.002379	0.010824	0.011137	0.072261	0.028871	none	ORF|Uncharacterized	Protein of unknown function	#N/A	#N/A	#N/A
An12g05760	#N/A	#N/A	1	0.215915	0.119853	0.018849	0.017868	0.034867	0.11339	0.015903	0.049944	0.067278	0.023158	0.02743	0.032693	0.033814	0.046695	0.081717	0.100627	none	ORF|Uncharacterized	Protein of unknown function	#N/A	#N/A	#N/A
An02g00780.Aspni5_139686	ILS(16)_all_genes_cluster 1;membership threshold >0.5;peak of expression for FPKM>10 at 3d; 654 genes	#N/A	1	0.650964	0.057262	0.000569	0.000456	0.001067	0.126275	0.000604	0.024068	0.022531	0.000765	0.001614	0.001966	0.010502	0.004096	0.075712	0.02155	none	ORF|Uncharacterized	Ortholog of A. nidulans FGSC A4 : AN1725, AN5027, A. fumigatus Af293 : Afu2g14400, Afu3g12130 and A. niger CBS 513.88 : An11g08400, An02g07940, An12g01310	#N/A	#N/A	#N/A
An08g05560.Aspni5_38264	ILS(16)_all_genes_cluster 1;membership threshold >0.5;peak of expression for FPKM>10 at 3d; 654 genes	#N/A	1	0.921992	0.003956	6.57e-05	5.45e-05	0.00031	0.031622	5.72e-05	0.00186	0.010045	0.000102	0.000146	0.000185	0.001943	0.000868	0.023059	0.003735	none	ORF|Uncharacterized	Ortholog of A. nidulans FGSC A4 : AN1000, A. fumigatus Af293 : Afu1g12780, Aspergillus wentii : Aspwe1_0500525, Aspergillus sydowii : Aspsy1_0142138 and Aspergillus terreus NIH2624 : ATET_00472	#N/A	#N/A	#N/A
An09g04080.Aspni5_188611	ILS(16)_all_genes_cluster 1;membership threshold >0.5;peak of expression for FPKM>10 at 3d; 654 genes	#N/A	1	0.846969	0.000755	3.81e-05	3.57e-05	0.000142	0.00607	2.42e-05	0.002374	0.042258	0.000103	5.6e-05	6.18e-05	0.004367	0.001773	0.092577	0.002398	none	ORF|Uncharacterized	Ortholog(s) have cytosol localization	#N/A	#N/A	#N/A
An01g07050.Aspni5_35983	ILS(16)_all_genes_cluster 1;membership threshold >0.5;peak of expression for FPKM>10 at 3d; 654 genes	#N/A	1	0.908984	0.003881	3.03e-05	2.05e-05	7.01e-05	0.002722	2.53e-05	0.001822	0.004953	3.56e-05	6.72e-05	8.19e-05	0.002643	0.000316	0.072433	0.001916	none	ORF|Uncharacterized	Ortholog(s) have cytosol localization	#N/A	#N/A	#N/A
Aspni5_36517	ILS(16)_all_genes_cluster 1;membership threshold >0.5;peak of expression for FPKM>10 at 3d; 654 genes	#N/A	1	0.751988	0.001079	3.55e-05	4.07e-05	0.000251	0.008042	2.77e-05	0.001939	0.133249	0.000122	6.76e-05	7.82e-05	0.004624	0.002784	0.089812	0.00586	#N/A	#N/A	#N/A	#N/A	#N/A	#N/A
An11g02400.Aspni5_47873	#N/A	#N/A	1	0.441137	0.192477	0.000399	0.00041	0.002029	0.033685	0.000592	0.009814	0.050133	0.000688	0.002068	0.001923	0.019223	0.005412	0.127967	0.112044	none	ORF|Uncharacterized	Has domain(s) with predicted ATP binding, aminoacyl-tRNA ligase activity, lysine-tRNA ligase activity, nucleic acid binding activity, role in lysyl-tRNA aminoacylation, tRNA aminoacylation for protein translation and cytoplasm localization	#N/A	#N/A	#N/A
An15g04650.Aspni5_182901	#N/A	#N/A	1	0.658403	0.000521	1.62e-05	1.82e-05	7.87e-05	0.00144	1.2e-05	0.001616	0.10904	5.76e-05	2.87e-05	3.37e-05	0.004019	0.001558	0.21984	0.003317	none	ORF|Uncharacterized	Ortholog of A. nidulans FGSC A4 : AN1562, A. fumigatus Af293 : Afu8g05700, A. oryzae RIB40 : AO090005000573, Aspergillus wentii : Aspwe1_0176318 and Aspergillus sydowii : Aspsy1_0055738	#N/A	#N/A	#N/A
Aspni5_36462	#N/A	#N/A	1	0.523593	0.010804	0.000114	0.000118	0.000478	0.005761	0.000105	0.010205	0.077784	0.00027	0.000231	0.000438	0.015695	0.003868	0.321146	0.029389	#N/A	#N/A	#N/A	#N/A	#N/A	#N/A
An12g10480.Aspni5_118758	#N/A	#N/A	1	0.416237	0.006255	0.000655	0.000738	0.007356	0.215209	0.000421	0.01774	0.18545	0.00209	0.000925	0.000988	0.015916	0.026779	0.082371	0.020869	none	ORF|Uncharacterized	Has domain(s) with predicted nucleic acid binding, zinc ion binding activity	#N/A	#N/A	#N/A
An04g05040	#N/A	#N/A	1	0.25087	0.040316	0.003739	0.005844	0.014428	0.212258	0.00347	0.119336	0.085217	0.014702	0.006317	0.010187	0.021193	0.056983	0.073048	0.082091	none	ORF|Uncharacterized	Protein of unknown function	#N/A	#N/A	#N/A
An11g00650.Aspni5_38742	ILS(16)_all_genes_cluster 1;membership threshold >0.5;peak of expression for FPKM>10 at 3d; 654 genes	#N/A	1	0.971557	0.000564	1.24e-05	1.37e-05	4.69e-05	0.003038	1.1e-05	0.000424	0.006725	3.82e-05	3.16e-05	2.63e-05	0.000819	0.000504	0.014314	0.001874	none	ORF|Uncharacterized	Ortholog of A. nidulans FGSC A4 : AN9498, A. fumigatus Af293 : Afu6g10770, A. oryzae RIB40 : AO090023000195, Aspergillus wentii : Aspwe1_0039441 and Aspergillus sydowii : Aspsy1_0045568	#N/A	#N/A	#N/A
An02g14530.Aspni5_37617	ILS(16)_all_genes_cluster 1;membership threshold >0.5;peak of expression for FPKM>10 at 3d; 654 genes	#N/A	1	0.727709	0.046643	0.000257	0.000268	0.000956	0.073905	0.000353	0.013263	0.025112	0.000507	0.001376	0.000861	0.007506	0.003581	0.063782	0.033919	none	ORF|Uncharacterized	Ortholog(s) have riboflavin kinase activity, role in FMN biosynthetic process and cytosol, mitochondrial inner membrane, nucleus localization	#N/A	#N/A	#N/A
An15g04210.Aspni5_48762	#N/A	#N/A	1	0.914724	0.000572	1.39e-05	1.35e-05	8.02e-05	0.002493	1.13e-05	0.000744	0.022382	3.38e-05	3.27e-05	2.66e-05	0.001978	0.000577	0.054484	0.001835	none	ORF|Uncharacterized	Ortholog of A. nidulans FGSC A4 : AN9474, A. fumigatus Af293 : Afu4g11260, A. niger CBS 513.88 : An04g05380 and A. oryzae RIB40 : AO090005000195, AO090003001095, AO090120000002	#N/A	#N/A	#N/A
Aspni5_126952	#N/A	#N/A	1	0.292676	0.047814	0.000565	0.00058	0.001962	0.012023	0.000655	0.144359	0.077851	0.001155	0.002581	0.001196	0.043897	0.010866	0.28296	0.078859	#N/A	#N/A	#N/A	#N/A	#N/A	#N/A
An12g07770.Aspni5_201939	ILS(16)_all_genes_cluster 1;membership threshold >0.5;peak of expression for FPKM>10 at 3d; 654 genes	#N/A	1	0.554077	0.003958	0.000177	0.000222	0.000878	0.353144	0.000158	0.004752	0.032159	0.000651	0.000426	0.000361	0.003823	0.006035	0.027951	0.011229	none	ORF|Uncharacterized	Ortholog of A. nidulans FGSC A4 : AN11117, A. fumigatus Af293 : Afu3g01420, A. oryzae RIB40 : AO090120000171, Aspergillus wentii : Aspwe1_0148352, Aspwe1_0165444 and Aspergillus sydowii : Aspsy1_0092105	#N/A	#N/A	#N/A
An04g09440.Aspni5_205168	ILS(16)_all_genes_cluster 1;membership threshold >0.5;peak of expression for FPKM>10 at 3d; 654 genes	#N/A	1	0.843988	0.000644	1.49e-05	1.41e-05	7.28e-05	0.002283	1.19e-05	0.001194	0.027426	3.53e-05	3.4e-05	2.88e-05	0.003061	0.000618	0.118617	0.001956	none	ORF|Uncharacterized	Protein of unknown function	#N/A	#N/A	#N/A
An18g01180.Aspni5_202252	ILS(16)_all_genes_cluster 1;membership threshold >0.5;peak of expression for FPKM>10 at 3d; 654 genes	#N/A	1	0.837994	0.000398	9.46e-06	8.64e-06	3.75e-05	0.001035	7.11e-06	0.000548	0.017658	2.21e-05	1.9e-05	1.81e-05	0.002405	0.000389	0.13823	0.00122	none	ORF|Uncharacterized	Ortholog of A. nidulans FGSC A4 : AN4040, AN7213, A. fumigatus Af293 : Afu5g00960, A. niger CBS 513.88 : An10g00910, An11g01220, An01g11560 and A. oryzae RIB40 : AO090026000375, AO090023000615, AO090166000079	#N/A	#N/A	#N/A
Aspni5_197971	ILS(16)_all_genes_cluster 1;membership threshold >0.5;peak of expression for FPKM>10 at 3d; 654 genes	#N/A	1	0.971664	0.00112	1.83e-05	1.52e-05	5.37e-05	0.011535	1.63e-05	0.000793	0.00272	3.11e-05	4.89e-05	4.11e-05	0.000686	0.000259	0.009949	0.001049	#N/A	#N/A	#N/A	#N/A	#N/A	#N/A
An07g02790.Aspni5_180383	ILS(16)_all_genes_cluster 1;membership threshold >0.5;peak of expression for FPKM>10 at 3d; 654 genes	#N/A	1	0.994379	0.000116	1.17e-06	1.05e-06	4.26e-06	0.00017	1.07e-06	6.84e-05	0.000586	2.29e-06	3.18e-06	2.95e-06	0.000115	2.76e-05	0.004339	0.000183	none	ORF|Uncharacterized	Has domain(s) with predicted ATP binding, thiamine diphosphokinase activity and role in thiamine diphosphate biosynthetic process	#N/A	#N/A	#N/A
Aspni5_44750	#N/A	#N/A	1	0.707446	0.001893	3.53e-05	2.89e-05	9.15e-05	0.001632	2.72e-05	0.004798	0.015264	6.48e-05	7.54e-05	6.61e-05	0.005804	0.000819	0.258742	0.003212	#N/A	#N/A	#N/A	#N/A	#N/A	#N/A
An08g07600.Aspni5_38117	ILS(16)_all_genes_cluster 1;membership threshold >0.5;peak of expression for FPKM>10 at 3d; 654 genes	#N/A	1	0.857658	0.009191	8.11e-05	9.11e-05	0.000463	0.008056	8.85e-05	0.003148	0.029689	0.000202	0.000255	0.00027	0.004253	0.002324	0.060725	0.023505	none	ORF|Uncharacterized	Ortholog(s) have single-stranded DNA binding activity and DNA replication factor A complex, cytosol localization	#N/A	#N/A	#N/A
An04g00970.Aspni5_213313	#N/A	#N/A	1	0.262084	0.026537	0.00032	0.000495	0.005597	0.027092	0.000425	0.014061	0.240504	0.001224	0.001356	0.001172	0.02117	0.019634	0.120406	0.257923	none	ORF|Uncharacterized	Ortholog of Aspergillus acidus : Aspfo1_0039185 and Aspergillus niger ATCC 1015 : 213313-mRNA	#N/A	#N/A	#N/A
An12g02130.Aspni5_43752	ILS(16)_all_genes_cluster 1;membership threshold >0.5;peak of expression for FPKM>10 at 3d; 654 genes	#N/A	1	0.979962	0.000145	2.59e-06	2.27e-06	8.26e-06	0.000393	2.09e-06	0.000231	0.001764	5.37e-06	5.88e-06	5.33e-06	0.000357	7.24e-05	0.016766	0.000278	none	ORF|Uncharacterized	Protein of unknown function	#N/A	#N/A	#N/A
An01g11360.Aspni5_205594	ILS(16)_all_genes_cluster 1;membership threshold >0.5;peak of expression for FPKM>10 at 3d; 654 genes	#N/A	1	0.653994	0.00243	3.49e-05	3.26e-05	0.00012	0.003981	3.17e-05	0.002491	0.030582	7.76e-05	0.000103	7.12e-05	0.009562	0.001122	0.289631	0.005736	none	ORF|Uncharacterized	Has domain(s) with predicted aminopeptidase activity, metalloexopeptidase activity and role in cellular process, proteolysis	#N/A	#N/A	#N/A
An11g02580.Aspni5_121738	#N/A	SignalP (Braaksma et al 2010)	1	0.364174	0.181349	0.001184	0.000969	0.003773	0.030299	0.001215	0.02992	0.065128	0.001447	0.002363	0.007125	0.03457	0.00955	0.186291	0.080643	none	ORF|Uncharacterized	Has domain(s) with predicted solute:proton antiporter activity, role in cation transport, transmembrane transport and integral component of membrane localization	#N/A	#N/A	#N/A
An12g10220.Aspni5_123434	ILS(16)_all_genes_cluster 1;membership threshold >0.5;peak of expression for FPKM>10 at 3d; 654 genes	#N/A	1	0.956013	0.000222	4.13e-06	3.37e-06	1.45e-05	0.000322	3.03e-06	0.000291	0.00316	7.48e-06	7.46e-06	9.03e-06	0.000604	0.000105	0.038824	0.00041	none	ORF|Uncharacterized	Protein of unknown function	#N/A	#N/A	#N/A
An11g05860.Aspni5_138741	#N/A	#N/A	1	0.245205	0.077834	0.003721	0.003617	0.009111	0.023326	0.003173	0.040127	0.114706	0.006782	0.007719	0.006256	0.077895	0.039047	0.205748	0.135734	none	ORF|Uncharacterized	Has domain(s) with predicted catalytic activity, hydrolase activity, hydrolyzing O-glycosyl compounds activity and role in carbohydrate metabolic process	GH18	#N/A	#N/A
An09g03780.Aspni5_203039	#N/A	SignalP (Braaksma et al 2010)	1	0.949568	0.001467	3.13e-05	2.45e-05	8.03e-05	0.002757	2.34e-05	0.000972	0.006233	5.2e-05	6.07e-05	6.14e-05	0.001829	0.000504	0.03446	0.001877	pepD	ORF|Uncharacterized	Putative subtilisin-like serine protease	#N/A	#N/A	#N/A
Aspni5_186516	#N/A	#N/A	1	0.406939	0.07389	0.002646	0.002379	0.00527	0.03353	0.002364	0.101223	0.068045	0.004268	0.006153	0.004933	0.033947	0.021635	0.158085	0.074692	#N/A	#N/A	#N/A	#N/A	#N/A	#N/A
An16g01440.Aspni5_183348	#N/A	#N/A	1	0.570802	0.039991	0.000787	0.000798	0.006617	0.055354	0.000874	0.030667	0.081787	0.001463	0.003334	0.001637	0.018751	0.011808	0.116363	0.058967	none	ORF|Uncharacterized	Has domain(s) with predicted catalytic activity and role in nucleoside metabolic process	#N/A	#N/A	#N/A
An11g10830	ILS(16)_all_genes_cluster 1;membership threshold >0.5;peak of expression for FPKM>10 at 3d; 654 genes	#N/A	1	0.531058	0.001324	2.23e-05	2.35e-05	0.000167	0.001807	1.91e-05	0.001608	0.136158	5.93e-05	4.98e-05	5.69e-05	0.006362	0.00134	0.312929	0.007014	none	ORF|Uncharacterized	Ortholog of Aspergillus tubingensis : Asptu1_0124571 and Aspergillus acidus : Aspfo1_0057600	#N/A	#N/A	#N/A
An08g07260	#N/A	#N/A	1	0.49453	0.008104	0.000457	0.000513	0.001331	0.085893	0.000337	0.011843	0.140359	0.001631	0.000793	0.000798	0.032172	0.020116	0.173794	0.027329	none	ORF|Uncharacterized	Protein of unknown function	#N/A	#N/A	#N/A
Aspni5_192510	#N/A	#N/A	1	0.664441	0.01358	0.000361	0.000369	0.001341	0.010348	0.000299	0.017227	0.069248	0.000864	0.000754	0.000754	0.015306	0.009191	0.161145	0.034772	#N/A	#N/A	#N/A	#N/A	#N/A	#N/A
An16g07660.Aspni5_214531	ILS(16)_all_genes_cluster 1;membership threshold >0.5;peak of expression for FPKM>10 at 3d; 654 genes	#N/A	1	0.731093	0.004643	0.000136	0.000129	0.00047	0.176354	0.000117	0.00313	0.024145	0.000304	0.000333	0.000278	0.005237	0.002708	0.043415	0.007507	none	ORF|Uncharacterized	Has domain(s) with predicted role in transmembrane transport and integral component of membrane localization	#N/A	#N/A	#N/A
An18g02610	#N/A	#N/A	1	0.71068	0.007112	0.000494	0.000416	0.003578	0.073461	0.000302	0.016821	0.074574	0.000876	0.000614	0.000902	0.009942	0.008482	0.079102	0.012645	none	ORF|Uncharacterized	Ortholog of A. nidulans FGSC A4 : AN2195 and Aspergillus flavus NRRL 3357 : AFL2T_10523	#N/A	#N/A	#N/A
An06g00770.Aspni5_177731	ILS(16)_all_genes_cluster 1;membership threshold >0.5;peak of expression for FPKM>10 at 3d; 654 genes	#N/A	1	0.887552	0.009456	0.000151	8.76e-05	0.000234	0.015295	0.000114	0.004815	0.00816	0.000143	0.000317	0.000285	0.005271	0.000927	0.063469	0.003724	none	ORF|Uncharacterized	Ortholog(s) have role in asperfuranone biosynthetic process	#N/A	#N/A	#N/A
An11g09490.Aspni5_178173	#N/A	#N/A	1	0.191754	0.097405	0.013413	0.006923	0.03226	0.1154	0.006353	0.089905	0.091568	0.007652	0.006108	0.067277	0.060429	0.028824	0.130913	0.053817	none	ORF|Uncharacterized	Ortholog of A. nidulans FGSC A4 : AN4795, A. fumigatus Af293 : Afu3g06850, A. oryzae RIB40 : AO090020000312, Aspergillus wentii : Aspwe1_0173582 and Aspergillus sydowii : Aspsy1_0146436	#N/A	#N/A	#N/A
An02g05790.Aspni5_127208	ILS(16)_all_genes_cluster 1;membership threshold >0.5;peak of expression for FPKM>10 at 3d; 654 genes	SignalP (Braaksma et al 2010)	1	0.832458	0.00393	6.49e-05	5.15e-05	0.000164	0.002792	5.14e-05	0.003604	0.014692	0.000107	0.000142	0.000128	0.005638	0.00111	0.12991	0.005157	none	ORF|Uncharacterized	Protein of unknown function	#N/A	#N/A	#N/A
An11g01080.Aspni5_179491	ILS(16)_all_genes_cluster 1;membership threshold >0.5;peak of expression for FPKM>10 at 3d; 654 genes	#N/A	1	0.564578	0.006035	0.000714	0.000602	0.002813	0.088449	0.000347	0.03253	0.12355	0.001541	0.000571	0.001181	0.018746	0.016723	0.128595	0.013026	none	ORF|Uncharacterized	Ortholog of A. nidulans FGSC A4 : AN2467, A. fumigatus Af293 : Afu6g10340, A. oryzae RIB40 : AO090023000250, Aspergillus wentii : Aspwe1_0059095 and Aspergillus sydowii : Aspsy1_0125009	#N/A	#N/A	#N/A
An04g04170.Aspni5_44018	ILS(16)_all_genes_cluster 1;membership threshold >0.5;peak of expression for FPKM>10 at 3d; 654 genes	#N/A	1	0.988137	5.9e-05	1.49e-06	1.41e-06	7.29e-06	0.000206	1.12e-06	9.6e-05	0.002376	3.59e-06	2.96e-06	2.92e-06	0.00019	6.18e-05	0.00867	0.000184	none	ORF|Uncharacterized	Has domain(s) with predicted oxidoreductase activity and role in metabolic process	#N/A	#N/A	#N/A
An16g05450.Aspni5_40972	#N/A	#N/A	1	0.467992	0.002785	0.000112	0.000188	0.001053	0.020483	0.000105	0.007046	0.346489	0.000797	0.000295	0.000229	0.008204	0.02589	0.079061	0.039272	none	ORF|Uncharacterized	Ortholog(s) have phosphoprotein phosphatase activity, thiosulfate sulfurtransferase activity, role in DNA-dependent DNA replication, protein dephosphorylation, regulation of DNA-dependent DNA replication and cytosol, nucleus localization	#N/A	#N/A	#N/A
An04g08760.Aspni5_214784	ILS(16)_all_genes_cluster 1;membership threshold >0.5;peak of expression for FPKM>10 at 3d; 654 genes	#N/A	1	0.87081	0.001673	2.01e-05	1.53e-05	6.61e-05	0.002256	1.59e-05	0.001827	0.008808	3e-05	3.82e-05	5.68e-05	0.002703	0.00035	0.109611	0.00172	none	ORF|Uncharacterized	Ortholog(s) have ribosomal large subunit binding activity, role in ribosomal large subunit export from nucleus and cytosol, cytosolic large ribosomal subunit, nucleus localization	#N/A	#N/A	#N/A
An04g01420.Aspni5_190369	ILS(16)_all_genes_cluster 1;membership threshold >0.5;peak of expression for FPKM>10 at 3d; 654 genes	#N/A	1	0.980659	0.00047	6.11e-06	5.35e-06	2e-05	0.000879	5.19e-06	0.000467	0.002263	1.16e-05	1.32e-05	1.66e-05	0.00046	0.000131	0.013936	0.000656	none	ORF|Uncharacterized	Ortholog(s) have cytosol, nucleus localization	#N/A	#N/A	#N/A
Aspni5_133712	#N/A	#N/A	1	0.750863	0.001779	5.99e-05	6.76e-05	0.0003	0.003648	4.67e-05	0.008831	0.07672	0.0002	0.000124	0.000109	0.006002	0.003941	0.138457	0.008851	#N/A	#N/A	#N/A	#N/A	#N/A	#N/A
Aspni5_37548	ILS(16)_all_genes_cluster 1;membership threshold >0.5;peak of expression for FPKM>10 at 3d; 654 genes	#N/A	1	0.831388	0.004528	7.65e-05	6.15e-05	0.000194	0.003246	6.1e-05	0.003881	0.016281	0.000128	0.000169	0.000151	0.006085	0.001307	0.126378	0.006065	#N/A	#N/A	#N/A	#N/A	#N/A	#N/A
An01g13870	#N/A	#N/A	1	0.850917	0.001339	7.27e-05	8.15e-05	0.000328	0.007492	4.85e-05	0.002937	0.059933	0.000265	0.000107	0.000128	0.004185	0.004693	0.061361	0.006114	none	ORF|Uncharacterized	Protein of unknown function	#N/A	#N/A	#N/A
An04g02220.Aspni5_213166	ILS(16)_all_genes_cluster 1;membership threshold >0.5;peak of expression for FPKM>10 at 3d; 654 genes	#N/A	1	0.995387	6.01e-05	1.36e-06	1.16e-06	4.74e-06	0.000309	1.04e-06	9.84e-05	0.000638	2.66e-06	2.81e-06	2.71e-06	0.000106	3.25e-05	0.003252	0.000102	none	ORF|Uncharacterized	L-serine dehydratase	#N/A	#N/A	#N/A
An15g05020.Aspni5_40672	#N/A	SignalP (Braaksma et al 2010)	1	0.586345	0.011151	0.000703	0.000767	0.00227	0.286739	0.000589	0.011821	0.028219	0.001843	0.001567	0.001172	0.005634	0.009416	0.034245	0.017518	none	ORF|Uncharacterized	Ortholog of A. oryzae RIB40 : AO090010000253, AO090010000280, Neosartorya fischeri NRRL 181 : NFIA_057710 and Aspergillus wentii : Aspwe1_0041484	#N/A	#N/A	#N/A
An07g00040.Aspni5_131416	ILS(16)_all_genes_cluster 1;membership threshold >0.5;peak of expression for FPKM>10 at 3d; 654 genes	#N/A	1	0.580421	0.005425	0.000112	8.98e-05	0.000291	0.002998	8.23e-05	0.011229	0.032763	0.000192	0.000205	0.000221	0.013454	0.002256	0.341392	0.00887	none	ORF|Uncharacterized	Putative feruloyl-CoA synthetase	#N/A	#N/A	#N/A
An14g01530.Aspni5_41587	#N/A	#N/A	1	0.495284	0.000745	1.94e-05	1.93e-05	0.000122	0.001792	1.47e-05	0.002299	0.123745	5.08e-05	3.72e-05	4.08e-05	0.00606	0.001189	0.365292	0.003291	none	ORF|Uncharacterized	Putative subtilisin-like serine protease	#N/A	#N/A	#N/A
An04g09400.Aspni5_120637	#N/A	#N/A	1	0.71578	0.002524	5.49e-05	4.28e-05	0.000144	0.002089	3.9e-05	0.007095	0.019064	9.21e-05	9.6e-05	0.000107	0.006682	0.001113	0.241185	0.003892	none	ORF|Uncharacterized	Ortholog of A. nidulans FGSC A4 : AN12445, A. fumigatus Af293 : Afu8g02020, A. niger CBS 513.88 : An01g12020, A. oryzae RIB40 : AO090010000196 and Aspergillus terreus NIH2624 : ATET_08038	#N/A	#N/A	#N/A
An11g03100.Aspni5_179559	ILS(16)_all_genes_cluster 1;membership threshold >0.5;peak of expression for FPKM>10 at 3d; 654 genes	#N/A	1	0.950807	0.000492	2e-05	2.07e-05	9.68e-05	0.009351	1.48e-05	0.000869	0.015124	5.88e-05	3.8e-05	3.61e-05	0.001228	0.00088	0.019392	0.001572	none	ORF|Uncharacterized	Has domain(s) with predicted ATP binding, protein kinase activity, protein serine/threonine kinase activity, transferase activity, transferring phosphorus-containing groups activity and role in protein phosphorylation	#N/A	#N/A	#N/A
An01g15200	ILS(16)_all_genes_cluster 1;membership threshold >0.5;peak of expression for FPKM>10 at 3d; 654 genes	#N/A	1	0.983683	0.00025	8.49e-06	7.14e-06	3.69e-05	0.003123	5.95e-06	0.00033	0.00337	1.64e-05	1.47e-05	1.6e-05	0.000436	0.000193	0.008061	0.000449	none	ORF|Uncharacterized	Protein of unknown function	#N/A	#N/A	#N/A
An12g03930.Aspni5_211639	ILS(16)_all_genes_cluster 1;membership threshold >0.5;peak of expression for FPKM>10 at 3d; 654 genes	#N/A	1	0.778793	0.0395	0.000104	9.8e-05	0.000353	0.009874	0.000129	0.004535	0.019979	0.000182	0.000431	0.000399	0.007656	0.001626	0.110228	0.026113	none	ORF|Uncharacterized	Ortholog(s) have RNA cap binding activity, role in mRNA splicing, via spliceosome and commitment complex, cytosol, nuclear cap binding complex, spindle localization	#N/A	#N/A	#N/A
An01g10420	#N/A	#N/A	1	0.78369	0.012713	0.00029	0.000384	0.001205	0.079154	0.000328	0.005351	0.030798	0.001013	0.001088	0.000667	0.005142	0.007383	0.038125	0.03267	none	ORF|Uncharacterized	Protein of unknown function	#N/A	#N/A	#N/A
An11g07750.Aspni5_39280	ILS(16)_all_genes_cluster 1;membership threshold >0.5;peak of expression for FPKM>10 at 3d; 654 genes	#N/A	1	0.800405	0.000409	8.98e-06	1.02e-05	5.61e-05	0.000798	7.55e-06	0.000664	0.064291	2.99e-05	2.13e-05	1.86e-05	0.002168	0.000763	0.127424	0.002927	none	ORF|Uncharacterized	Ortholog(s) have Golgi apparatus, endoplasmic reticulum localization	#N/A	#N/A	#N/A
An07g03260.Aspni5_181091	ILS(16)_all_genes_cluster 1;membership threshold >0.5;peak of expression for FPKM>10 at 3d; 654 genes	#N/A	1	0.689369	0.000435	1.1e-05	1.01e-05	4.72e-05	0.00119	8.11e-06	0.001023	0.031408	2.61e-05	2.09e-05	2.16e-05	0.003442	0.000508	0.27106	0.001419	none	ORF|Uncharacterized	Has domain(s) with predicted role in transmembrane transport and integral component of membrane localization	#N/A	#N/A	#N/A
An15g00500.Aspni5_40333	ILS(16)_all_genes_cluster 1;membership threshold >0.5;peak of expression for FPKM>10 at 3d; 654 genes	#N/A	1	0.990521	0.000109	3.26e-06	3.13e-06	1.67e-05	0.001067	2.46e-06	0.00016	0.002566	7.92e-06	6.32e-06	6.56e-06	0.000216	0.000114	0.004915	0.000287	none	ORF|Uncharacterized	Ortholog(s) have role in response to purine-containing compound and cytoplasm, nucleus localization	#N/A	#N/A	#N/A
An09g01770	#N/A	#N/A	1	0.31699	0.065939	0.00432	0.002825	0.004942	0.049263	0.003197	0.245681	0.050559	0.004354	0.008597	0.005317	0.037993	0.017305	0.141856	0.040861	none	ORF|Uncharacterized	Protein of unknown function	#N/A	#N/A	#N/A
An16g01600.Aspni5_183506	ILS(16)_all_genes_cluster 1;membership threshold >0.5;peak of expression for FPKM>10 at 3d; 654 genes	SignalP (Braaksma et al 2010)	1	0.986695	0.000155	3.5e-06	3.16e-06	1.2e-05	0.000367	2.69e-06	0.000193	0.001931	7.72e-06	7.2e-06	6.82e-06	0.000302	0.000102	0.00986	0.000352	none	ORF|Uncharacterized	Has domain(s) with predicted substrate-specific transmembrane transporter activity, transmembrane transporter activity, role in transmembrane transport and integral component of membrane, membrane localization	#N/A	PF00083_Sugar_tr_Family	#N/A
An02g13500.Aspni5_139169	#N/A	#N/A	1	0.569156	0.055434	0.001257	0.001003	0.003915	0.050756	0.001193	0.012322	0.061943	0.001721	0.004121	0.002142	0.029818	0.010732	0.144328	0.05016	none	ORF|Uncharacterized	Has domain(s) with predicted GTP binding, GTPase activity	#N/A	#N/A	#N/A
An07g01940	#N/A	#N/A	1	0.558605	0.001956	4.37e-05	4.09e-05	0.000156	0.00151	3.32e-05	0.005796	0.041057	0.000101	8.56e-05	8.59e-05	0.00812	0.001678	0.374562	0.006169	none	ORF|Uncharacterized	Has domain(s) with predicted transporter activity, role in transmembrane transport and integral component of membrane, plasma membrane localization	#N/A	#N/A	#N/A
An18g05750.Aspni5_202631	ILS(16)_all_genes_cluster 1;membership threshold >0.5;peak of expression for FPKM>10 at 3d; 654 genes	#N/A	1	0.992819	0.000228	3e-06	2.61e-06	1.08e-05	0.001202	2.69e-06	0.00013	0.000953	5.56e-06	7.75e-06	7.44e-06	0.000189	5.79e-05	0.004096	0.000286	none	ORF|Uncharacterized	Ortholog(s) have role in maturation of SSU-rRNA and cytoplasm, nucleus localization	#N/A	#N/A	#N/A
An02g13610	#N/A	#N/A	1	0.580107	0.009079	0.000246	0.00019	0.000618	0.020479	0.000182	0.068018	0.044544	0.000389	0.000447	0.000506	0.019319	0.003839	0.241688	0.010348	none	ORF|Uncharacterized	Ortholog of Aspergillus tubingensis : Asptu1_0120233	#N/A	#N/A	#N/A
An11g00730	ILS(16)_all_genes_cluster 1;membership threshold >0.5;peak of expression for FPKM>10 at 3d; 654 genes	#N/A	1	0.707911	0.000745	1.07e-05	8.96e-06	3.27e-05	0.000652	8.5e-06	0.000728	0.009337	2.03e-05	2.33e-05	2.27e-05	0.00298	0.000293	0.275745	0.001483	none	ORF|Uncharacterized	Ortholog of A. nidulans FGSC A4 : AN11340, Aspergillus wentii : Aspwe1_0039404, Aspergillus versicolor : Aspve1_0080363, Aspergillus clavatus NRRL 1 : ACLA_084260 and Aspergillus zonatus : Aspzo1_0017853	#N/A	#N/A	#N/A
An16g03430.Aspni5_183926	ILS(16)_all_genes_cluster 1;membership threshold >0.5;peak of expression for FPKM>10 at 3d; 654 genes	#N/A	1	0.955732	0.002287	2.13e-05	1.77e-05	8.97e-05	0.002821	2.03e-05	0.001417	0.005428	3.34e-05	6.38e-05	5.39e-05	0.001311	0.000335	0.028187	0.002182	none	ORF|Uncharacterized	Ortholog(s) have cytosol, nucleus localization	#N/A	#N/A	#N/A
An05g02220.Aspni5_43941	ILS(16)_all_genes_cluster 1;membership threshold >0.5;peak of expression for FPKM>10 at 3d; 654 genes	#N/A	1	0.943798	0.000194	5.62e-06	5.22e-06	1.94e-05	0.000654	4.04e-06	0.000473	0.007239	1.4e-05	1.03e-05	1.04e-05	0.000913	0.000237	0.045842	0.00058	none	ORF|Uncharacterized	Has domain(s) with predicted hydrolase activity, acting on acid halide bonds, in C-halide compounds activity	#N/A	#N/A	#N/A
An18g00380.Aspni5_42592	#N/A	SignalP (Braaksma et al 2010)	1	0.40111	0.025994	0.000536	0.000504	0.001719	0.085917	0.000538	0.023146	0.097671	0.001079	0.001855	0.001072	0.056268	0.010165	0.253579	0.038846	none	ORF|Uncharacterized	Has domain(s) with predicted role in transmembrane transport and integral component of membrane localization	#N/A	#N/A	#N/A
An04g03620.Aspni5_54540	ILS(16)_all_genes_cluster 1;membership threshold >0.5;peak of expression for FPKM>10 at 3d; 654 genes	#N/A	1	0.678493	0.037441	0.00097	0.000423	0.001432	0.103997	0.00059	0.020088	0.02156	0.000553	0.001165	0.002301	0.014862	0.002887	0.104098	0.00914	none	ORF|Uncharacterized	Ortholog(s) have 3-deoxy-7-phosphoheptulonate synthase activity	#N/A	#N/A	#N/A
An02g13280.Aspni5_174185	ILS(16)_all_genes_cluster 1;membership threshold >0.5;peak of expression for FPKM>10 at 3d; 654 genes	#N/A	1	0.948682	0.001109	2.85e-05	2.49e-05	9.36e-05	0.027169	2.38e-05	0.000968	0.005205	5.55e-05	7.06e-05	5.45e-05	0.001076	0.000499	0.013454	0.001487	none	ORF|Uncharacterized	Has domain(s) with predicted double-stranded RNA binding activity	#N/A	#N/A	#N/A
An14g03100.Aspni5_211076	ILS(16)_all_genes_cluster 1;membership threshold >0.5;peak of expression for FPKM>10 at 3d; 654 genes	#N/A	1	0.991593	0.000127	2.01e-06	2.11e-06	1.05e-05	0.000526	1.87e-06	0.000139	0.001907	5.33e-06	5.81e-06	4.6e-06	0.000178	7.89e-05	0.005035	0.000383	none	ORF|Uncharacterized	Has domain(s) with predicted transferase activity, transferring hexosyl groups activity, role in carbohydrate metabolic process and membrane localization	#N/A	#N/A	#N/A
An02g00330.Aspni5_36613	ILS(16)_all_genes_cluster 1;membership threshold >0.5;peak of expression for FPKM>10 at 3d; 654 genes	#N/A	1	0.974421	0.000391	1.09e-05	1.12e-05	3.64e-05	0.002268	8.92e-06	0.000512	0.005308	3.09e-05	2.6e-05	1.95e-05	0.000758	0.000401	0.014689	0.001108	none	ORF|Uncharacterized	Ortholog of A. fumigatus Af293 : Afu4g09280, Neosartorya fischeri NRRL 181 : NFIA_106720, Aspergillus niger ATCC 1015 : 36613-mRNA and Aspergillus carbonarius ITEM 5010 : Acar5010_203109	#N/A	#N/A	#N/A
An15g06560.Aspni5_53517	ILS(16)_all_genes_cluster 1;membership threshold >0.5;peak of expression for FPKM>10 at 3d; 654 genes	SignalP (Braaksma et al 2010)	1	0.785527	0.016512	0.00016	0.00012	0.000607	0.043859	0.000156	0.007518	0.023526	0.000206	0.000498	0.000417	0.009232	0.001734	0.100144	0.009784	none	ORF|Uncharacterized	Protein of unknown function	#N/A	#N/A	#N/A
An04g04120	ILS(16)_all_genes_cluster 1;membership threshold >0.5;peak of expression for FPKM>10 at 3d; 654 genes	#N/A	1	0.674351	0.003962	0.000169	0.000189	0.002011	0.018723	0.000128	0.008307	0.162827	0.000492	0.000311	0.000343	0.008535	0.008579	0.094254	0.016819	none	ORF|Uncharacterized	Protein of unknown function	#N/A	#N/A	#N/A
An15g01000.Aspni5_40381	#N/A	#N/A	1	0.475385	0.121866	0.000517	0.000666	0.002373	0.071452	0.000849	0.024915	0.04861	0.001308	0.003312	0.00224	0.013774	0.009078	0.087435	0.136219	none	ORF|Uncharacterized	Ortholog(s) have role in mitochondrial tRNA wobble uridine modification and mitochondrion localization	#N/A	#N/A	#N/A
An15g03640	#N/A	#N/A	1	0.489096	0.007498	0.000341	0.00037	0.001712	0.21374	0.000273	0.011884	0.114531	0.00099	0.00067	0.000709	0.017779	0.011793	0.108333	0.020281	none	ORF|Uncharacterized	Protein of unknown function	#N/A	#N/A	#N/A
An07g00300	#N/A	#N/A	1	0.199098	0.1017	0.007354	0.010279	0.012157	0.17795	0.011624	0.036369	0.058868	0.020153	0.076761	0.008277	0.035724	0.044009	0.075942	0.123734	none	ORF|Uncharacterized	Has domain(s) with predicted role in transmembrane transport and integral component of membrane localization	#N/A	#N/A	#N/A
An09g04870.Aspni5_43232	#N/A	#N/A	1	0.318334	0.04843	0.009516	0.002854	0.009245	0.109705	0.002895	0.140706	0.064251	0.003307	0.003448	0.014588	0.057576	0.014037	0.180462	0.020646	none	ORF|Uncharacterized	Ortholog of A. nidulans FGSC A4 : AN8165, A. fumigatus Af293 : Afu5g02890, A. oryzae RIB40 : AO090102000485 and Aspergillus wentii : Aspwe1_0042540, Aspwe1_0042989	#N/A	#N/A	#N/A
An15g01190	#N/A	#N/A	1	0.222416	0.124222	0.001935	0.001817	0.010894	0.060136	0.002147	0.01445	0.128215	0.002894	0.005311	0.006945	0.080495	0.020271	0.180558	0.137295	none	ORF|Uncharacterized	Protein of unknown function	#N/A	#N/A	#N/A
An08g10330.Aspni5_175678	ILS(16)_all_genes_cluster 1;membership threshold >0.5;peak of expression for FPKM>10 at 3d; 654 genes	#N/A	1	0.95516	0.00097	2.01e-05	2.53e-05	9.76e-05	0.005435	2.02e-05	0.000953	0.012486	7.55e-05	6.77e-05	4.16e-05	0.001168	0.001071	0.017927	0.004482	none	ORF|Uncharacterized	Ortholog of A. nidulans FGSC A4 : AN5496, A. fumigatus Af293 : Afu6g13150, A. oryzae RIB40 : AO090003000440, Aspergillus wentii : Aspwe1_0047133 and Aspergillus sydowii : Aspsy1_0030495	#N/A	#N/A	#N/A
Aspni5_42763	ILS(16)_all_genes_cluster 1;membership threshold >0.5;peak of expression for FPKM>10 at 3d; 654 genes	#N/A	1	0.869743	0.002264	7.73e-05	6.28e-05	0.000241	0.044827	5.6e-05	0.002934	0.018372	0.00014	0.000143	0.000144	0.004368	0.001411	0.051988	0.003227	#N/A	#N/A	#N/A	#N/A	#N/A	#N/A
An02g04090	ILS(16)_all_genes_cluster 1;membership threshold >0.5;peak of expression for FPKM>10 at 3d; 654 genes	#N/A	1	0.774712	0.00237	4.59e-05	5.04e-05	0.000341	0.005814	4.31e-05	0.002127	0.078296	0.000129	0.000144	9.12e-05	0.006369	0.002322	0.116113	0.011031	none	ORF|Uncharacterized	Ortholog of Aspergillus tubingensis : Asptu1_0187705, Aspergillus brasiliensis : Aspbr1_0117689, Aspergillus kawachii : Aspka1_0172505 and Aspergillus acidus : Aspfo1_0201702	#N/A	#N/A	#N/A
An11g09730.Aspni5_39432	ILS(16)_all_genes_cluster 1;membership threshold >0.5;peak of expression for FPKM>10 at 3d; 654 genes	SignalP (Braaksma et al 2010)	1	0.530863	0.000982	3.76e-05	4.48e-05	0.00035	0.00501	2.86e-05	0.002234	0.332536	0.00014	7.09e-05	7.49e-05	0.005584	0.004069	0.110857	0.007117	none	ORF|Uncharacterized	Has domain(s) with predicted catalytic activity, deoxyribose-phosphate aldolase activity, lyase activity, role in deoxyribonucleotide catabolic process and cytoplasm localization	#N/A	#N/A	#N/A
An11g05410	ILS(16)_all_genes_cluster 1;membership threshold >0.5;peak of expression for FPKM>10 at 3d; 654 genes	#N/A	1	0.640414	0.000515	1.11e-05	9.36e-06	4.02e-05	0.000616	7.79e-06	0.00086	0.016845	2.21e-05	1.82e-05	2.39e-05	0.003001	0.000374	0.335938	0.001304	none	ORF|Uncharacterized	Ortholog of A. nidulans FGSC A4 : AN5487, AN2619, A. niger CBS 513.88 : An12g09960, An12g02190 and Aspergillus wentii : Aspwe1_0167938	#N/A	#N/A	#N/A
An08g00850.Aspni5_176703	ILS(16)_all_genes_cluster 1;membership threshold >0.5;peak of expression for FPKM>10 at 3d; 654 genes	#N/A	1	0.715221	0.02714	0.000616	0.000541	0.001883	0.068169	0.000513	0.020024	0.039122	0.001009	0.000999	0.002233	0.010309	0.00668	0.081107	0.024434	none	ORF|Uncharacterized	Ortholog of A. nidulans FGSC A4 : AN1356, A. fumigatus Af293 : Afu1g09300, A. oryzae RIB40 : AO090005001593, Aspergillus wentii : Aspwe1_0127273 and Aspergillus sydowii : Aspsy1_0025389	#N/A	#N/A	#N/A
An15g05340	#N/A	#N/A	1	0.459952	0.060998	0.000666	0.000689	0.004936	0.019723	0.000737	0.016076	0.103747	0.001261	0.002176	0.002014	0.027156	0.011842	0.176754	0.111271	none	ORF|Uncharacterized	Protein of unknown function	#N/A	#N/A	#N/A
An01g08630.Aspni5_133134	#N/A	SignalP (Braaksma et al 2010)	1	0.459678	0.006919	0.000448	0.000528	0.005346	0.211245	0.000346	0.008657	0.16858	0.00144	0.000865	0.000798	0.014166	0.018805	0.077159	0.025018	none	ORF|Uncharacterized	Has domain(s) with predicted UDP-N-acetylmuramate dehydrogenase activity, flavin adenine dinucleotide binding, oxidoreductase activity, acting on CH-OH group of donors activity and role in oxidation-reduction process	#N/A	#N/A	#N/A
Aspni5_41769	#N/A	#N/A	1	0.945891	0.000501	2.21e-05	2.21e-05	8.38e-05	0.005281	1.52e-05	0.001352	0.015174	6.39e-05	3.59e-05	3.97e-05	0.001469	0.00096	0.02756	0.00153	#N/A	#N/A	#N/A	#N/A	#N/A	#N/A
An07g06490.Aspni5_180100	#N/A	#N/A	1	0.747905	0.004345	6.85e-05	5.88e-05	0.000203	0.012353	5.97e-05	0.003116	0.028359	0.00013	0.000178	0.000146	0.011146	0.001509	0.183803	0.00662	none	ORF|Uncharacterized	Has domain(s) with predicted catalytic activity, metal ion binding activity	#N/A	#N/A	#N/A
An07g08020	#N/A	#N/A	1	0.786333	0.046418	0.000481	0.000328	0.00082	0.064829	0.000488	0.007942	0.013706	0.000506	0.001607	0.001118	0.006997	0.002481	0.052396	0.01355	none	ORF|Uncharacterized	Protein of unknown function	#N/A	#N/A	#N/A
An01g03860	#N/A	#N/A	1	0.298008	0.019351	0.003005	0.003801	0.009566	0.184318	0.001819	0.11261	0.116783	0.011258	0.002791	0.005895	0.025623	0.063842	0.095142	0.046188	none	ORF|Uncharacterized	Protein of unknown function	#N/A	#N/A	#N/A
An08g04510.Aspni5_38338	ILS(16)_all_genes_cluster 1;membership threshold >0.5;peak of expression for FPKM>10 at 3d; 654 genes	#N/A	1	0.946693	0.003509	7.7e-05	6.19e-05	0.000194	0.009743	6.28e-05	0.002212	0.00695	0.000124	0.000174	0.000152	0.001935	0.000917	0.023772	0.003421	none	ORF|Uncharacterized	Ortholog of Aspergillus tubingensis : Asptu1_0186705, Aspergillus flavus NRRL 3357 : AFL2T_07547, Aspergillus kawachii : Aspka1_0178656 and Aspergillus acidus : Aspfo1_0043978	#N/A	#N/A	#N/A
An11g10840.Aspni5_39515	ILS(16)_all_genes_cluster 1;membership threshold >0.5;peak of expression for FPKM>10 at 3d; 654 genes	#N/A	1	0.937476	0.000556	1.15e-05	1.17e-05	8.11e-05	0.002107	9.65e-06	0.000553	0.02089	2.92e-05	2.62e-05	2.64e-05	0.001301	0.00051	0.034409	0.002003	none	ORF|Uncharacterized	Has domain(s) with predicted GTP binding, GTPase activity, role in GTP catabolic process, protein transport, signal transduction, small GTPase mediated signal transduction and intracellular, membrane localization	#N/A	#N/A	#N/A
Aspni5_40281	#N/A	#N/A	1	0.725954	0.036925	0.000392	0.00032	0.000931	0.095716	0.00046	0.01463	0.020275	0.000553	0.002098	0.000787	0.009599	0.003252	0.070027	0.01808	#N/A	#N/A	#N/A	#N/A	#N/A	#N/A
An16g06690	#N/A	#N/A	1	0.893027	0.002408	6.22e-05	5.04e-05	0.000204	0.069413	4.92e-05	0.002184	0.007866	0.000102	0.000122	0.000145	0.001716	0.000819	0.019425	0.002406	none	ORF|Uncharacterized	Has domain(s) with predicted catalytic activity and role in nucleoside metabolic process	#N/A	#N/A	#N/A
An11g00640.Aspni5_47796	ILS(16)_all_genes_cluster 1;membership threshold >0.5;peak of expression for FPKM>10 at 3d; 654 genes	#N/A	1	0.757754	0.010674	0.000141	0.000169	0.000658	0.150404	0.000177	0.0036	0.019892	0.000394	0.000691	0.000363	0.003618	0.003091	0.029411	0.018963	none	ORF|Uncharacterized	Ortholog(s) have cytosol, nucleus localization	#N/A	#N/A	#N/A
An07g00480.Aspni5_180548	ILS(16)_all_genes_cluster 1;membership threshold >0.5;peak of expression for FPKM>10 at 3d; 654 genes	#N/A	1	0.902655	0.000474	1.39e-05	1.29e-05	4.56e-05	0.001653	1e-05	0.001627	0.013593	3.44e-05	2.45e-05	2.71e-05	0.001935	0.000549	0.076049	0.001297	none	ORF|Uncharacterized	Ortholog of A. fumigatus Af293 : Afu8g07050, A. niger CBS 513.88 : An11g00330/pynE, A. oryzae RIB40 : AO090001000371 and Aspergillus wentii : Aspwe1_0044827, Aspwe1_0167836	#N/A	#N/A	#N/A
An12g02900.Aspni5_54493	ILS(16)_all_genes_cluster 1;membership threshold >0.5;peak of expression for FPKM>10 at 3d; 654 genes	#N/A	1	0.650154	0.008762	0.000658	0.000823	0.004036	0.050875	0.000467	0.025621	0.10579	0.00246	0.001001	0.001176	0.011102	0.025893	0.080021	0.031161	none	ORF|Uncharacterized	Ortholog of A. oryzae RIB40 : AO090009000120, Aspergillus tubingensis : Asptu1_0134878, Aspergillus flavus NRRL 3357 : AFL2T_10531 and Aspergillus niger ATCC 1015 : 54493-mRNA	#N/A	#N/A	#N/A
Aspni5_42068	#N/A	#N/A	1	0.67264	0.006606	8.83e-05	8.58e-05	0.000361	0.014022	8.24e-05	0.002726	0.060173	0.000198	0.000231	0.000232	0.015119	0.002631	0.20945	0.015355	#N/A	#N/A	#N/A	#N/A	#N/A	#N/A
An03g05530.Aspni5_191511	ILS(16)_all_genes_cluster 1;membership threshold >0.5;peak of expression for FPKM>10 at 3d; 654 genes	SignalP (Braaksma et al 2010)	1	0.591555	0.063537	0.002172	0.001541	0.003607	0.146479	0.001802	0.026639	0.030956	0.002334	0.003934	0.005312	0.012744	0.008963	0.069032	0.029393	none	ORF|Uncharacterized	Endo-beta-1,4-glucanase	GH12	#N/A	#N/A
An11g09440.Aspni5_48103	ILS(16)_all_genes_cluster 1;membership threshold >0.5;peak of expression for FPKM>10 at 3d; 654 genes	#N/A	1	0.835466	0.00057	1.89e-05	2.17e-05	0.000104	0.001472	1.43e-05	0.001796	0.062895	6.8e-05	3.59e-05	3.64e-05	0.002548	0.001659	0.089728	0.003568	none	ORF|Uncharacterized	Ortholog of A. nidulans FGSC A4 : AN4800, A. fumigatus Af293 : Afu3g06910, A. oryzae RIB40 : AO090020000302, Aspergillus wentii : Aspwe1_0562186 and Aspergillus sydowii : Aspsy1_0146673	#N/A	#N/A	#N/A
An02g08590.Aspni5_175034	ILS(16)_all_genes_cluster 1;membership threshold >0.5;peak of expression for FPKM>10 at 3d; 654 genes	#N/A	1	0.861008	0.001552	4.66e-05	6.29e-05	0.000353	0.022571	4.31e-05	0.001941	0.060923	0.000203	0.000122	0.000103	0.0028	0.003774	0.034818	0.00968	none	ORF|Uncharacterized	Has domain(s) with predicted integral component of membrane localization	#N/A	#N/A	#N/A
An17g00890	#N/A	#N/A	1	0.486334	0.040501	0.00018	0.000245	0.001083	0.02103	0.000277	0.007586	0.077667	0.000581	0.001285	0.000579	0.016577	0.006944	0.138079	0.201051	none	ORF|Uncharacterized	Ortholog(s) have role in dephosphorylation	#N/A	#N/A	#N/A
An14g05190.Aspni5_49404	#N/A	#N/A	1	0.146889	0.094787	0.091068	0.01126	0.028945	0.141843	0.016058	0.126389	0.047529	0.007875	0.014507	0.066575	0.061938	0.017998	0.100436	0.025902	none	ORF|Uncharacterized	Ortholog of A. nidulans FGSC A4 : AN9451/oefB, A. oryzae RIB40 : AO090113000001, Aspergillus wentii : Aspwe1_0452813, Aspergillus sydowii : Aspsy1_0143004 and Aspergillus terreus NIH2624 : ATET_06144	#N/A	#N/A	#N/A
An12g02720.Aspni5_43797	#N/A	#N/A	1	0.677753	0.049108	0.000675	0.000546	0.001431	0.106363	0.000755	0.032823	0.022247	0.000909	0.002824	0.001489	0.009653	0.004605	0.066886	0.021933	none	ORF|Uncharacterized	Ortholog of A. nidulans FGSC A4 : AN11199, A. niger CBS 513.88 : An11g04260, Neosartorya fischeri NRRL 181 : NFIA_114350 and Aspergillus versicolor : Aspve1_0053145	#N/A	#N/A	#N/A
An12g03570.Aspni5_56726	ILS(16)_all_genes_cluster 1;membership threshold >0.5;peak of expression for FPKM>10 at 3d; 654 genes	#N/A	1	0.626804	0.025986	0.000109	8.3e-05	0.000246	0.007934	0.000108	0.005718	0.019917	0.000148	0.0003	0.00037	0.015464	0.001337	0.282964	0.01251	pyrG	ORF|Verified	Orotidine-5'-phosphate decarboxylase; mutants show decreased resistance to weak acid preservatives	#N/A	#N/A	#N/A
Aspni5_42232	#N/A	#N/A	1	0.373245	0.030265	0.001086	0.001882	0.008065	0.065396	0.001363	0.012054	0.131296	0.005853	0.005538	0.001939	0.022604	0.049473	0.090002	0.199939	#N/A	#N/A	#N/A	#N/A	#N/A	#N/A
An04g03970	#N/A	#N/A	1	0.306711	0.023318	0.000614	0.000887	0.003418	0.132946	0.000742	0.024487	0.17459	0.002553	0.002801	0.001321	0.041262	0.0295	0.150675	0.104174	none	ORF|Uncharacterized	Ortholog(s) have cytosol, nucleus localization	#N/A	#N/A	#N/A
An02g08950.Aspni5_37225	ILS(16)_all_genes_cluster 1;membership threshold >0.5;peak of expression for FPKM>10 at 3d; 654 genes	#N/A	1	0.534498	0.001019	3.66e-05	4.63e-05	0.000215	0.003118	2.8e-05	0.004461	0.258867	0.000161	6.55e-05	7.79e-05	0.006282	0.005073	0.1774	0.008651	none	ORF|Uncharacterized	Has domain(s) with predicted DNA binding, zinc ion binding activity	#N/A	#N/A	#N/A
An17g01815.Aspni5_214079	ILS(16)_all_genes_cluster 1;membership threshold >0.5;peak of expression for FPKM>10 at 3d; 654 genes	#N/A	1	0.991897	5.73e-05	1.19e-06	1.1e-06	4.83e-06	0.000242	9.33e-07	9.31e-05	0.001254	2.73e-06	2.42e-06	2.64e-06	0.000142	4.14e-05	0.006118	0.00014	none	ORF|Uncharacterized	Putative translation initiation factor	#N/A	#N/A	#N/A
An11g10820.Aspni5_119885	ILS(16)_all_genes_cluster 1;membership threshold >0.5;peak of expression for FPKM>10 at 3d; 654 genes	#N/A	1	0.59161	0.002048	0.000115	0.000141	0.001208	0.020743	8.22e-05	0.006477	0.261994	0.000451	0.000188	0.000219	0.007466	0.010712	0.084737	0.011809	none	ORF|Uncharacterized	Ortholog(s) have blue light photoreceptor activity, flavin adenine dinucleotide binding, protein heterodimerization activity, sequence-specific DNA binding activity	#N/A	#N/A	#N/A
An14g06860.Aspni5_41991	ILS(16)_all_genes_cluster 1;membership threshold >0.5;peak of expression for FPKM>10 at 3d; 654 genes	#N/A	1	0.804692	0.001303	1.4e-05	1.23e-05	4.53e-05	0.001601	1.25e-05	0.001671	0.010241	2.71e-05	3.63e-05	3.45e-05	0.003093	0.000365	0.17471	0.002141	none	ORF|Uncharacterized	Putative oxaloacetate transporter	#N/A	#N/A	#N/A
An18g04340.Aspni5_42881	#N/A	#N/A	1	0.403238	0.152138	0.000958	0.000928	0.006112	0.186687	0.00149	0.018175	0.04592	0.001385	0.006943	0.003111	0.016564	0.007877	0.077725	0.070751	none	ORF|Uncharacterized	Uridine hydrolase	#N/A	#N/A	#N/A
An01g02020.Aspni5_128447	ILS(16)_all_genes_cluster 1;membership threshold >0.5;peak of expression for FPKM>10 at 3d; 654 genes	#N/A	1	0.928935	0.000497	1.5e-05	1.49e-05	7.24e-05	0.004156	1.16e-05	0.000833	0.019905	3.99e-05	3.18e-05	2.8e-05	0.001798	0.000668	0.041392	0.001603	none	ORF|Uncharacterized	Ortholog of A. nidulans FGSC A4 : AN11076, A. fumigatus Af293 : Afu3g02220, Neosartorya fischeri NRRL 181 : NFIA_003350, Aspergillus wentii : Aspwe1_0171305 and Aspergillus versicolor : Aspve1_0056749	#N/A	#N/A	#N/A
An15g02150.Aspni5_40476	ILS(16)_all_genes_cluster 1;membership threshold >0.5;peak of expression for FPKM>10 at 3d; 654 genes	SignalP (Braaksma et al 2010)	1	0.624845	0.001465	7.96e-05	9.74e-05	0.00071	0.007411	5.61e-05	0.003416	0.245848	0.000325	0.000135	0.000135	0.006461	0.00866	0.090027	0.010329	none	ORF|Uncharacterized	Protein of unknown function	#N/A	#N/A	#N/A
An09g05570	#N/A	#N/A	1	0.151295	0.016295	0.020718	0.012465	0.035347	0.093863	0.004111	0.136743	0.148683	0.028364	0.004482	0.009938	0.075843	0.110197	0.121389	0.030266	none	ORF|Uncharacterized	Protein of unknown function	#N/A	#N/A	#N/A
An05g01940.Aspni5_43921	#N/A	#N/A	1	0.555895	0.016642	0.000129	0.000122	0.000585	0.012494	0.00014	0.020188	0.055369	0.000244	0.000481	0.000354	0.018926	0.002902	0.291988	0.023543	none	ORF|Uncharacterized	Ortholog of Aspergillus versicolor : Aspve1_0045450, Aspergillus niger ATCC 1015 : 43921-mRNA, Aspergillus sydowii : Aspsy1_0156510 and Aspergillus carbonarius ITEM 5010 : Acar5010_134970	#N/A	#N/A	#N/A
An12g09180.Aspni5_42065	ILS(16)_all_genes_cluster 1;membership threshold >0.5;peak of expression for FPKM>10 at 3d; 654 genes	#N/A	1	0.620212	0.001747	4.76e-05	4.2e-05	0.000194	0.006936	3.55e-05	0.00373	0.059253	0.000102	9.3e-05	9.18e-05	0.011354	0.001639	0.290231	0.004293	none	ORF|Uncharacterized	Has domain(s) with predicted oxidoreductase activity and role in carotenoid biosynthetic process, chlorophyll biosynthetic process, oxidation-reduction process, photosynthesis	#N/A	#N/A	#N/A
An09g01500.Aspni5_43478	#N/A	#N/A	1	0.941869	0.001049	1.61e-05	1.75e-05	7.48e-05	0.001833	1.58e-05	0.000875	0.01176	4.47e-05	5.64e-05	3.18e-05	0.001592	0.000643	0.03641	0.003713	none	ORF|Uncharacterized	Ortholog of A. nidulans FGSC A4 : AN3529, AN4144, AN8311, AN9211, AN4846 and A. fumigatus Af293 : Afu1g17260, Afu4g07950, Afu4g09380, Afu6g00560, Afu6g12140, Afu8g01900	#N/A	#N/A	#N/A
An16g08800.Aspni5_133203	#N/A	#N/A	1	0.468529	0.007489	0.000297	0.000312	0.002705	0.025076	0.00021	0.009154	0.255393	0.000767	0.000394	0.000855	0.019783	0.012656	0.168993	0.027388	none	ORF|Uncharacterized	Has domain(s) with predicted zinc ion binding activity	#N/A	#N/A	#N/A
An12g05380.Aspni5_186354	ILS(16)_all_genes_cluster 1;membership threshold >0.5;peak of expression for FPKM>10 at 3d; 654 genes	#N/A	1	0.985199	9.21e-05	2.57e-06	2.27e-06	9.87e-06	0.000494	1.86e-06	0.000141	0.002432	5.67e-06	4.83e-06	4.81e-06	0.000306	8.47e-05	0.010996	0.000222	none	ORF|Uncharacterized	Has domain(s) with predicted role in transmembrane transport and integral component of membrane localization	#N/A	#N/A	#N/A
An12g08780	#N/A	#N/A	1	0.235562	0.09211	0.029165	0.01302	0.026382	0.132787	0.011104	0.075958	0.068408	0.014158	0.011109	0.054789	0.044268	0.033848	0.106036	0.051297	none	ORF|Uncharacterized	Protein of unknown function	#N/A	#N/A	#N/A
An06g00900.Aspni5_37796	#N/A	#N/A	1	0.514773	0.002996	7.53e-05	6.28e-05	0.000232	0.007895	5.72e-05	0.004374	0.050155	0.000146	0.000161	0.000133	0.020709	0.002015	0.390224	0.00599	none	ORF|Uncharacterized	Ortholog of A. nidulans FGSC A4 : AN8376, AN7265, AN8625 and A. fumigatus Af293 : Afu6g00680, Afu8g06420	#N/A	#N/A	#N/A
An06g00460.Aspni5_37757	#N/A	SignalP (Braaksma et al 2010)	1	0.679978	0.007026	0.000177	0.000251	0.00125	0.194294	0.000203	0.003754	0.040906	0.000715	0.000728	0.000395	0.004413	0.007021	0.032133	0.026755	none	ORF|Uncharacterized	Ortholog of A. nidulans FGSC A4 : AN10908, A. niger CBS 513.88 : An16g08070, An07g04470 and A. oryzae RIB40 : AO090038000122	#N/A	#N/A	#N/A
An18g00200	ILS(16)_all_genes_cluster 1;membership threshold >0.5;peak of expression for FPKM>10 at 3d; 654 genes	#N/A	1	0.86671	0.000688	2.53e-05	2.12e-05	0.000101	0.001617	1.59e-05	0.001851	0.022469	5.12e-05	3.45e-05	4.77e-05	0.002806	0.000804	0.101057	0.001701	none	ORF|Uncharacterized	Protein of unknown function	#N/A	#N/A	#N/A
An02g08580	#N/A	#N/A	1	0.558289	0.003227	0.00012	0.000111	0.000536	0.014277	8.48e-05	0.003324	0.12946	0.000285	0.000206	0.00022	0.021611	0.004649	0.253594	0.010004	none	ORF|Uncharacterized	Ortholog of Aspergillus tubingensis : Asptu1_0041610, Aspergillus brasiliensis : Aspbr1_0026487, Aspergillus kawachii : Aspka1_0179208 and Aspergillus acidus : Aspfo1_0204411	#N/A	#N/A	#N/A
An03g05110.Aspni5_50726	ILS(16)_all_genes_cluster 1;membership threshold >0.5;peak of expression for FPKM>10 at 3d; 654 genes	#N/A	1	0.98865	0.000227	4.52e-06	3.7e-06	1.45e-05	0.001223	3.46e-06	0.000167	0.001571	8.09e-06	8.63e-06	1.03e-05	0.000316	8.87e-05	0.007387	0.000318	none	ORF|Uncharacterized	Ortholog(s) have cytoplasm, nucleus localization	#N/A	#N/A	#N/A
An01g11970.Aspni5_171965	#N/A	#N/A	1	0.45739	0.085369	0.000589	0.000648	0.003011	0.112536	0.000898	0.023964	0.063905	0.001204	0.004741	0.001581	0.023984	0.009021	0.124205	0.086953	none	ORF|Uncharacterized	Has domain(s) with predicted hydrolase activity, hydrolyzing O-glycosyl compounds activity and role in carbohydrate metabolic process	GH16	#N/A	#N/A
An02g11560.Aspni5_37397	#N/A	SignalP (Braaksma et al 2010)	1	0.586215	0.006651	9.5e-05	8.09e-05	0.000308	0.003505	8e-05	0.024659	0.033482	0.000168	0.000218	0.000217	0.011599	0.002028	0.320513	0.010181	none	ORF|Uncharacterized	Has domain(s) with predicted flavin adenine dinucleotide binding, oxidoreductase activity, acting on CH-OH group of donors activity and role in oxidation-reduction process	AA3	#N/A	#N/A
An15g03870	#N/A	#N/A	1	0.842031	0.001151	6.3e-05	7.05e-05	0.000248	0.008315	4.34e-05	0.004044	0.057015	0.000237	0.000107	9.72e-05	0.004676	0.004331	0.072439	0.005132	none	ORF|Uncharacterized	Protein of unknown function	#N/A	#N/A	#N/A
An12g10610.Aspni5_194936	#N/A	#N/A	1	0.315286	0.073494	0.000274	0.000337	0.001732	0.010045	0.000387	0.03108	0.091302	0.000682	0.001365	0.001095	0.025549	0.007982	0.225672	0.213719	none	ORF|Uncharacterized	Has domain(s) with predicted catalytic activity, coenzyme binding activity and role in cellular metabolic process	#N/A	#N/A	#N/A
An01g04530.Aspni5_206101	ILS(16)_all_genes_cluster 1;membership threshold >0.5;peak of expression for FPKM>10 at 3d; 654 genes	SignalP (Braaksma et al 2010)	1	0.550724	0.036472	0.000414	0.000375	0.001154	0.061352	0.000476	0.015788	0.053534	0.000742	0.002083	0.000828	0.03325	0.006043	0.200599	0.036166	none	ORF|Uncharacterized	Has domain(s) with predicted phosphoric diester hydrolase activity and role in lipid metabolic process	#N/A	#N/A	#N/A
An03g04230.Aspni5_213466	ILS(16)_all_genes_cluster 1;membership threshold >0.5;peak of expression for FPKM>10 at 3d; 654 genes	#N/A	1	0.723614	0.017869	0.000175	0.000147	0.000659	0.00774	0.000154	0.0065	0.037687	0.000274	0.000358	0.000585	0.011499	0.002736	0.170389	0.019615	none	ORF|Uncharacterized	Ortholog(s) have cytosol, nucleus localization	#N/A	#N/A	#N/A
An16g01630.Aspni5_53688	ILS(16)_all_genes_cluster 1;membership threshold >0.5;peak of expression for FPKM>10 at 3d; 654 genes	#N/A	1	0.939716	0.001427	3.11e-05	2.92e-05	0.000115	0.024859	2.76e-05	0.000909	0.008342	6.81e-05	8.41e-05	6.39e-05	0.001571	0.000685	0.019684	0.002389	none	ORF|Uncharacterized	Has domain(s) with predicted oxidoreductase activity, transferase activity, transferring acyl groups other than amino-acyl groups, zinc ion binding activity and role in oxidation-reduction process	#N/A	#N/A	#N/A
An01g05280.Aspni5_36121	ILS(16)_all_genes_cluster 1;membership threshold >0.5;peak of expression for FPKM>10 at 3d; 654 genes	#N/A	1	0.891901	0.000214	5.86e-06	5.52e-06	2.69e-05	0.000723	4.26e-06	0.000468	0.016952	1.46e-05	1.08e-05	1.14e-05	0.00132	0.000288	0.08731	0.000745	none	ORF|Uncharacterized	Ortholog of A. niger CBS 513.88 : An11g07100, Aspergillus wentii : Aspwe1_0051859, Aspwe1_0181017 and Aspergillus niger ATCC 1015 : 36121-mRNA, 39241-mRNA	#N/A	#N/A	#N/A
An02g04760	#N/A	#N/A	1	0.814471	0.006367	0.000201	0.000242	0.000548	0.034735	0.000186	0.005843	0.036802	0.000729	0.000562	0.000367	0.007514	0.006942	0.065206	0.019286	none	ORF|Uncharacterized	Ortholog of A. fumigatus Af293 : Afu2g14120, Aspergillus wentii : Aspwe1_0032200, Aspergillus clavatus NRRL 1 : ACLA_073490 and Aspergillus sydowii : Aspsy1_0031704	#N/A	#N/A	#N/A
An12g02780.Aspni5_43802	#N/A	#N/A	1	0.885781	0.00033	4.71e-06	4.45e-06	2.21e-05	0.000538	4.07e-06	0.000435	0.009477	1.06e-05	1.2e-05	1.05e-05	0.001203	0.000184	0.101023	0.000961	none	ORF|Uncharacterized	Has domain(s) with predicted carbohydrate binding, metallopeptidase activity, zinc ion binding activity and role in cell adhesion, proteolysis	#N/A	#N/A	#N/A
An09g01960	#N/A	#N/A	1	0.490628	0.024043	0.001626	0.001349	0.003866	0.326713	0.001252	0.030747	0.02881	0.0024	0.002878	0.002947	0.008383	0.009554	0.045268	0.019536	none	ORF|Uncharacterized	Protein of unknown function	#N/A	#N/A	#N/A
An05g01000.Aspni5_43880	#N/A	SignalP (Braaksma et al 2010)	1	0.976518	0.000211	4.63e-06	4.55e-06	2.86e-05	0.000824	3.75e-06	0.000332	0.006361	1.12e-05	9.98e-06	1.03e-05	0.000451	0.000183	0.014408	0.000638	none	ORF|Uncharacterized	Has domain(s) with predicted catalytic activity and role in nucleoside metabolic process	#N/A	#N/A	#N/A
An11g05230.Aspni5_56000	ILS(16)_all_genes_cluster 1;membership threshold >0.5;peak of expression for FPKM>10 at 3d; 654 genes	#N/A	1	0.533695	0.002724	0.00023	0.000193	0.001378	0.014511	0.000118	0.011729	0.197343	0.000495	0.000223	0.000356	0.017705	0.008588	0.20272	0.007992	none	ORF|Uncharacterized	Has domain(s) with predicted oxidoreductase activity and role in oxidation-reduction process	#N/A	#N/A	#N/A
An13g02410.Aspni5_134353	ILS(16)_all_genes_cluster 1;membership threshold >0.5;peak of expression for FPKM>10 at 3d; 654 genes	#N/A	1	0.959264	0.000366	1.13e-05	9.02e-06	4.04e-05	0.002728	7.73e-06	0.000595	0.006358	2.07e-05	1.91e-05	2.11e-05	0.001111	0.000266	0.028542	0.00064	none	ORF|Uncharacterized	Has domain(s) with predicted metal ion transmembrane transporter activity, role in metal ion transport, transmembrane transport and membrane localization	#N/A	#N/A	#N/A
An16g04820.Aspni5_210481	#N/A	SignalP (Braaksma et al 2010)	1	0.387548	0.00745	0.000229	0.000344	0.003708	0.027038	0.000239	0.007261	0.340967	0.001062	0.000815	0.000458	0.015898	0.022869	0.106164	0.077951	none	ORF|Uncharacterized	Ortholog(s) have intracellular localization	#N/A	#N/A	#N/A
An03g01180.Aspni5_51373	#N/A	#N/A	1	0.391815	0.003786	0.000355	0.000495	0.001795	0.0289	0.000236	0.031717	0.298389	0.002146	0.000546	0.00049	0.020669	0.051891	0.142072	0.024698	none	ORF|Uncharacterized	Ortholog(s) have role in asperfuranone biosynthetic process	#N/A	#N/A	#N/A
An01g13000.Aspni5_205482	ILS(16)_all_genes_cluster 1;membership threshold >0.5;peak of expression for FPKM>10 at 3d; 654 genes	#N/A	1	0.912072	0.000457	1.49e-05	1.65e-05	6.46e-05	0.001422	1.13e-05	0.000829	0.026509	5.11e-05	2.97e-05	2.7e-05	0.00183	0.001036	0.053238	0.002392	none	ORF|Uncharacterized	Has domain(s) with predicted carbon-nitrogen ligase activity, with glutamine as amido-N-donor activity	#N/A	#N/A	#N/A
An08g05320.Aspni5_175753	#N/A	#N/A	1	0.354952	0.085083	0.005198	0.004531	0.011303	0.044895	0.004039	0.067283	0.085081	0.007566	0.008278	0.009776	0.040724	0.032747	0.147789	0.090754	none	ORF|Uncharacterized	Has domain(s) with predicted oxidoreductase activity and role in metabolic process	#N/A	#N/A	#N/A
An04g03570.Aspni5_50467	#N/A	#N/A	1	0.462432	0.02976	0.001653	0.001632	0.004322	0.0246	0.001176	0.030433	0.108959	0.00379	0.002535	0.002818	0.03793	0.028664	0.192803	0.066494	none	ORF|Uncharacterized	Ortholog of A. nidulans FGSC A4 : AN9179, A. fumigatus Af293 : Afu1g10270, A. niger CBS 513.88 : An11g04700, An08g02180, An16g02360 and A. oryzae RIB40 : AO090102000464, AO090005001449, AO090038000402	#N/A	#N/A	#N/A
An05g01430.Aspni5_43886	#N/A	#N/A	1	0.356646	0.027501	0.001495	0.001087	0.003968	0.015088	0.000916	0.128077	0.092493	0.001981	0.001858	0.002481	0.045709	0.015878	0.268844	0.035979	none	ORF|Uncharacterized	Protein of unknown function	#N/A	#N/A	#N/A
An03g02110.Aspni5_194318	#N/A	#N/A	1	0.482911	0.000332	8.06e-06	7.42e-06	3.53e-05	0.000485	5.85e-06	0.000725	0.029607	1.91e-05	1.49e-05	1.55e-05	0.003057	0.0004	0.481129	0.001249	none	ORF|Uncharacterized	Has domain(s) with predicted catalytic activity, coenzyme binding activity and role in cellular metabolic process	#N/A	#N/A	#N/A
An12g02750.Aspni5_43800	#N/A	#N/A	1	0.961692	0.002525	2.52e-05	2e-05	6.16e-05	0.004422	2.39e-05	0.001631	0.003438	3.85e-05	7.73e-05	5.82e-05	0.001259	0.000317	0.022636	0.001775	none	ORF|Uncharacterized	Has domain(s) with predicted catalytic activity and role in metabolic process	#N/A	#N/A	#N/A
An02g03910	#N/A	#N/A	1	0.989003	0.000196	4.98e-06	3.85e-06	1.6e-05	0.000954	3.54e-06	0.000174	0.001545	8.29e-06	9e-06	9.53e-06	0.000319	8.97e-05	0.00739	0.000273	none	ORF|Uncharacterized	Protein of unknown function	#N/A	#N/A	#N/A
An15g04200.Aspni5_40603	#N/A	#N/A	1	0.678053	0.018961	0.001288	0.001056	0.003288	0.045238	0.00081	0.017475	0.060613	0.002209	0.001689	0.002027	0.017522	0.014109	0.108189	0.027471	none	ORF|Uncharacterized	Ortholog of A. niger CBS 513.88 : An01g00310, An15g02540, An13g03420, An08g08360, An12g09890, An02g10090, An18g01500 and A. oryzae RIB40 : AO090003001172, AO090010000569	#N/A	#N/A	#N/A
An07g03005.Aspni5_56237	ILS(16)_all_genes_cluster 1;membership threshold >0.5;peak of expression for FPKM>10 at 3d; 654 genes	#N/A	1	0.518778	0.004796	5.71e-05	8.07e-05	0.000326	0.004235	6.17e-05	0.005334	0.157584	0.00025	0.000176	0.000176	0.010328	0.005802	0.226312	0.065702	none	ORF|Uncharacterized	Protein of unknown function	#N/A	#N/A	#N/A
An18g02730.Aspni5_54125	#N/A	#N/A	1	0.331219	0.006636	0.00063	0.000876	0.012797	0.112591	0.000453	0.013383	0.330488	0.002849	0.001035	0.001032	0.01754	0.049583	0.082221	0.036667	none	ORF|Uncharacterized	Ortholog of A. nidulans FGSC A4 : AN3257, Aspergillus brasiliensis : Aspbr1_0200237, Aspergillus flavus NRRL 3357 : AFL2T_12227 and Aspergillus niger ATCC 1015 : 54125-mRNA	#N/A	#N/A	#N/A
An01g02260.Aspni5_36329	ILS(16)_all_genes_cluster 1;membership threshold >0.5;peak of expression for FPKM>10 at 3d; 654 genes	#N/A	1	0.78756	0.0025	9.84e-05	7.91e-05	0.000272	0.173115	7.26e-05	0.002236	0.008785	0.000168	0.000183	0.000183	0.002043	0.001203	0.018782	0.002719	none	ORF|Uncharacterized	Ortholog of Aspergillus tubingensis : Asptu1_0167102, Aspergillus brasiliensis : Aspbr1_0193848, Aspergillus kawachii : Aspka1_0181968 and Aspergillus acidus : Aspfo1_0276378	#N/A	#N/A	#N/A
An16g06830.Aspni5_45615	ILS(16)_all_genes_cluster 1;membership threshold >0.5;peak of expression for FPKM>10 at 3d; 654 genes	#N/A	1	0.903595	0.000682	1.57e-05	1.43e-05	7.72e-05	0.003539	1.21e-05	0.001042	0.019798	3.4e-05	3.08e-05	3.51e-05	0.002238	0.000533	0.066702	0.00165	none	ORF|Uncharacterized	Ortholog of Aspergillus tubingensis : Asptu1_0190475, Aspergillus brasiliensis : Aspbr1_0674307, Aspergillus kawachii : Aspka1_0175393 and Aspergillus acidus : Aspfo1_0045944	#N/A	#N/A	#N/A
An02g01160.Aspni5_175292	#N/A	SignalP (Braaksma et al 2010)	1	0.946328	0.002452	4.96e-05	3.99e-05	0.000131	0.004006	3.91e-05	0.001825	0.007135	8.24e-05	0.000105	9.93e-05	0.001995	0.000725	0.03213	0.002858	none	ORF|Uncharacterized	Ortholog of A. nidulans FGSC A4 : AN7754, A. fumigatus Af293 : Afu5g07730, A. niger CBS 513.88 : An15g02710, A. oryzae RIB40 : AO090701000681 and Aspergillus wentii : Aspwe1_0099252	#N/A	#N/A	#N/A
An01g10050.Aspni5_51800	#N/A	#N/A	1	0.425578	0.158616	0.001411	0.000719	0.002536	0.134952	0.001361	0.057732	0.028588	0.000867	0.00409	0.003839	0.0257	0.00425	0.128922	0.02084	IgE-HRF	ORF|Verified	IgE-dependent histamine-releasing factor	#N/A	#N/A	#N/A
An08g02530.Aspni5_176581	ILS(16)_all_genes_cluster 1;membership threshold >0.5;peak of expression for FPKM>10 at 3d; 654 genes	#N/A	1	0.842938	0.033482	0.00016	0.000131	0.000388	0.048277	0.000192	0.004171	0.010258	0.000221	0.0007	0.000487	0.004406	0.001363	0.041576	0.01125	none	ORF|Uncharacterized	Glycerol 3-phosphate phosphatase	#N/A	#N/A	#N/A
An11g04510.Aspni5_55985	ILS(16)_all_genes_cluster 1;membership threshold >0.5;peak of expression for FPKM>10 at 3d; 654 genes	#N/A	1	0.506771	0.003987	0.000134	0.000201	0.001727	0.0361	0.00013	0.006296	0.298793	0.000677	0.000387	0.000291	0.009306	0.016145	0.081487	0.037569	sup2	ORF|Verified	Suppressor protein 2	#N/A	#N/A	#N/A
An02g08200.Aspni5_37152	#N/A	#N/A	1	0.358006	0.045201	0.001653	0.001478	0.004262	0.018648	0.001258	0.02388	0.112967	0.002975	0.002782	0.003224	0.060941	0.023004	0.258067	0.081655	none	ORF|Uncharacterized	Ortholog of Aspergillus brasiliensis : Aspbr1_0664012, Aspergillus kawachii : Aspka1_0179166, Aspergillus acidus : Aspfo1_0182494 and Aspergillus niger ATCC 1015 : 37152-mRNA	#N/A	#N/A	#N/A
An05g01170.Aspni5_50381	#N/A	#N/A	1	0.824793	0.003054	4.08e-05	5.27e-05	0.000198	0.00522	4.47e-05	0.004225	0.043523	0.000153	0.000157	9.67e-05	0.004648	0.002591	0.092551	0.018653	none	ORF|Uncharacterized	Has domain(s) with predicted oxidoreductase activity	#N/A	#N/A	#N/A
An09g02170	#N/A	#N/A	1	0.477442	0.011496	0.000448	0.000397	0.002015	0.156589	0.000345	0.011278	0.111344	0.000873	0.000861	0.000904	0.030807	0.009172	0.165728	0.0203	none	ORF|Uncharacterized	Protein of unknown function	#N/A	#N/A	#N/A
An02g03170	#N/A	#N/A	1	0.885178	0.002279	8.91e-05	6.59e-05	0.000372	0.010804	5.69e-05	0.007336	0.02124	0.000133	0.000128	0.000167	0.00397	0.001421	0.063684	0.003075	none	ORF|Uncharacterized	Protein of unknown function	#N/A	#N/A	#N/A
An07g08140.Aspni5_56159	ILS(16)_all_genes_cluster 1;membership threshold >0.5;peak of expression for FPKM>10 at 3d; 654 genes	#N/A	1	0.925369	0.002165	1.76e-05	1.79e-05	9.15e-05	0.00394	1.84e-05	0.00095	0.013163	3.97e-05	5.63e-05	5.38e-05	0.001992	0.000524	0.047003	0.004598	none	ORF|Uncharacterized	Has domain(s) with predicted ATP binding, aminoacyl-tRNA ligase activity, tRNA binding activity, role in tRNA aminoacylation and cytoplasm localization	#N/A	#N/A	#N/A
An15g02250	ILS(16)_all_genes_cluster 1;membership threshold >0.5;peak of expression for FPKM>10 at 3d; 654 genes	#N/A	1	0.773201	0.004075	0.000169	0.000135	0.000507	0.119847	0.000121	0.008363	0.023463	0.000291	0.000303	0.000304	0.005889	0.002511	0.055766	0.005053	none	ORF|Uncharacterized	Ortholog of Aspergillus tubingensis : Asptu1_0130700, Aspergillus brasiliensis : Aspbr1_0046333, Aspergillus kawachii : Aspka1_0180796 and Aspergillus acidus : Aspfo1_0047124	#N/A	#N/A	#N/A
An11g07850	#N/A	#N/A	1	0.392263	0.159161	0.001112	0.000683	0.001651	0.015856	0.001088	0.055059	0.034823	0.000961	0.003464	0.002516	0.04054	0.005511	0.247492	0.037821	none	ORF|Uncharacterized	Protein of unknown function	#N/A	#N/A	#N/A
An08g04090.Aspni5_38370	#N/A	#N/A	1	0.288447	0.009445	0.000259	0.00048	0.001543	0.009949	0.000284	0.011445	0.236238	0.002031	0.000859	0.000578	0.019948	0.048966	0.13578	0.233748	none	ORF|Uncharacterized	Has domain(s) with predicted acetoacetate-CoA ligase activity, catalytic activity and role in lipid metabolic process, metabolic process	#N/A	#N/A	#N/A
An12g03910.Aspni5_42464	#N/A	#N/A	1	0.482245	0.006628	0.00031	0.000553	0.0045	0.07493	0.000317	0.00801	0.23109	0.002162	0.00102	0.000579	0.010288	0.042162	0.063431	0.071777	pinA	ORF|Verified	Peptidyl-prolyl cis/trans isomerase	#N/A	#N/A	#N/A
An03g06830.Aspni5_44637	ILS(16)_all_genes_cluster 1;membership threshold >0.5;peak of expression for FPKM>10 at 3d; 654 genes	#N/A	1	0.816415	0.003821	5.99e-05	8.03e-05	0.000571	0.014471	6.58e-05	0.003464	0.072627	0.000221	0.000214	0.00016	0.004109	0.003776	0.055761	0.024183	none	ORF|Uncharacterized	Ortholog(s) have mitochondrion, ribosome localization	#N/A	#N/A	#N/A
An15g02980.Aspni5_48724	#N/A	#N/A	1	0.353757	0.010205	0.000917	0.001458	0.021122	0.195659	0.000753	0.013744	0.204647	0.004754	0.001789	0.001651	0.013969	0.057877	0.062539	0.055161	none	ORF|Uncharacterized	Has domain(s) with predicted catalytic activity	#N/A	#N/A	#N/A
An01g14880.Aspni5_46249	#N/A	#N/A	1	0.174766	0.101132	0.018387	0.009282	0.016218	0.054624	0.007559	0.096033	0.088602	0.011255	0.006907	0.061631	0.090144	0.037023	0.162376	0.064059	none	ORF|Uncharacterized	Putative L-arabinose reductase; also described as aldehyde reductase and D-ribose reductase	#N/A	#N/A	#N/A
An09g04700	#N/A	#N/A	1	0.384396	0.015329	0.001136	0.002179	0.013428	0.069507	0.001059	0.024284	0.178288	0.008441	0.002648	0.002148	0.015571	0.092792	0.074887	0.113906	none	ORF|Uncharacterized	Protein of unknown function	#N/A	#N/A	#N/A
An07g01100.Aspni5_40206	ILS(16)_all_genes_cluster 1;membership threshold >0.5;peak of expression for FPKM>10 at 3d; 654 genes	#N/A	1	0.939996	0.00073	1.37e-05	1.41e-05	6.74e-05	0.003344	1.25e-05	0.000787	0.013535	3.57e-05	4.16e-05	2.7e-05	0.001632	0.000539	0.036987	0.002238	none	ORF|Uncharacterized	Ortholog of A. nidulans FGSC A4 : AN3299, A. fumigatus Af293 : Afu2g00590, A. oryzae RIB40 : AO090103000485, Aspergillus wentii : Aspwe1_0026517 and Aspergillus sydowii : Aspsy1_0029988	#N/A	#N/A	#N/A
An18g06680.Aspni5_43045	#N/A	#N/A	1	0.388818	0.039207	0.000543	0.000914	0.003965	0.055897	0.000754	0.007849	0.10428	0.002519	0.002343	0.001941	0.015614	0.024019	0.079991	0.271347	none	ORF|Uncharacterized	Ortholog(s) have role in proteasomal ubiquitin-independent protein catabolic process, proteasome assembly, proteasome-mediated ubiquitin-dependent protein catabolic process	#N/A	#N/A	#N/A
An17g00850.Aspni5_45120	#N/A	#N/A	1	0.36261	0.285297	0.001004	0.001093	0.002601	0.051488	0.001602	0.015645	0.036014	0.001817	0.005378	0.004676	0.016824	0.008928	0.083159	0.121862	none	ORF|Uncharacterized	Ortholog(s) have role in mRNA cis splicing, via spliceosome and Prp19 complex, spliceosomal complex localization	#N/A	#N/A	#N/A
An16g07220.Aspni5_55090	ILS(16)_all_genes_cluster 1;membership threshold >0.5;peak of expression for FPKM>10 at 3d; 654 genes	#N/A	1	0.592694	0.006003	0.000143	0.000112	0.000373	0.004304	9.54e-05	0.009216	0.041836	0.000236	0.000192	0.000349	0.014792	0.002768	0.317437	0.00945	none	ORF|Uncharacterized	Ortholog(s) have core RNA polymerase II binding transcription factor activity and role in transcription elongation from RNA polymerase II promoter, transcriptional start site selection at RNA polymerase II promoter	#N/A	#N/A	#N/A
An04g03430	#N/A	#N/A	1	0.981159	0.000708	1.09e-05	9.83e-06	3.72e-05	0.004737	1.03e-05	0.000561	0.002416	2.13e-05	3.4e-05	2.3e-05	0.000521	0.000202	0.00865	0.000898	none	ORF|Uncharacterized	Protein of unknown function	#N/A	#N/A	#N/A
An11g07010.Aspni5_56022	ILS(16)_all_genes_cluster 1;membership threshold >0.5;peak of expression for FPKM>10 at 3d; 654 genes	SignalP (Braaksma et al 2010)	1	0.561448	0.001055	4.96e-05	6.4e-05	0.000337	0.007771	3.76e-05	0.003296	0.293363	0.000235	9.73e-05	8.62e-05	0.006782	0.007296	0.109545	0.008537	none	ORF|Uncharacterized	Has domain(s) with predicted electron carrier activity, heme binding, iron ion binding, monooxygenase activity, oxidoreductase activity and acting on paired donors, more	#N/A	#N/A	#N/A
An01g09820.Aspni5_172740	#N/A	#N/A	1	0.968611	0.001369	2.75e-05	2.18e-05	7.22e-05	0.014067	2.32e-05	0.000658	0.002896	4.37e-05	6.79e-05	5.56e-05	0.000788	0.000327	0.009759	0.001213	none	ORF|Uncharacterized	Has domain(s) with predicted NAD binding, oxidoreductase activity, acting on the CH-OH group of donors, NAD or NADP as acceptor activity and role in oxidation-reduction process	#N/A	#N/A	#N/A
An02g14970.Aspni5_52501	ILS(16)_all_genes_cluster 1;membership threshold >0.5;peak of expression for FPKM>10 at 3d; 654 genes	#N/A	1	0.993174	0.000158	3.05e-06	2.72e-06	1.07e-05	0.000651	2.45e-06	0.000106	0.001132	6.26e-06	6.4e-06	6.89e-06	0.000186	7.08e-05	0.004209	0.000276	none	ORF|Uncharacterized	Has domain(s) with predicted oxidoreductase activity, zinc ion binding activity and role in oxidation-reduction process	#N/A	#N/A	#N/A
An04g08130.Aspni5_205236	ILS(16)_all_genes_cluster 1;membership threshold >0.5;peak of expression for FPKM>10 at 3d; 654 genes	#N/A	1	0.937549	0.002684	8.87e-05	8.28e-05	0.000268	0.020414	7.09e-05	0.002186	0.009429	0.000192	0.000187	0.000169	0.00181	0.001484	0.019287	0.004099	none	ORF|Uncharacterized	Has domain(s) with predicted N-acetyltransferase activity	#N/A	#N/A	#N/A
An03g06110	ILS(16)_all_genes_cluster 1;membership threshold >0.5;peak of expression for FPKM>10 at 3d; 654 genes	#N/A	1	0.966641	0.000301	1.11e-05	1.1e-05	6.42e-05	0.001683	7.94e-06	0.000591	0.011288	2.92e-05	1.96e-05	2.06e-05	0.000752	0.000478	0.017105	0.000997	none	ORF|Uncharacterized	Protein of unknown function	#N/A	#N/A	#N/A
An16g04480	#N/A	#N/A	1	0.956974	0.001811	3.23e-05	3.26e-05	0.000187	0.005385	3.01e-05	0.001117	0.00989	7.31e-05	9.11e-05	7.35e-05	0.001254	0.000799	0.018382	0.003868	none	ORF|Uncharacterized	Protein of unknown function	#N/A	#N/A	#N/A
An12g08470	#N/A	#N/A	1	0.656503	0.005764	0.000342	0.000333	0.000864	0.191997	0.000254	0.009457	0.039407	0.000898	0.000702	0.00049	0.009722	0.007272	0.064931	0.011065	none	ORF|Uncharacterized	Protein of unknown function	#N/A	#N/A	#N/A
An07g01730.Aspni5_126024	#N/A	#N/A	1	0.301879	0.033953	0.002365	0.002636	0.018803	0.026619	0.001746	0.044533	0.18679	0.005661	0.003647	0.004315	0.044296	0.049606	0.170216	0.102934	none	ORF|Uncharacterized	Ortholog(s) have dioxygenase activity and role in austinol biosynthetic process, dehydroaustinol biosynthetic process, verruculogen biosynthetic process	#N/A	#N/A	#N/A
An19g00230.Aspni5_214877	ILS(16)_all_genes_cluster 1;membership threshold >0.5;peak of expression for FPKM>10 at 3d; 654 genes	#N/A	1	0.571552	0.00182	3.09e-05	2.65e-05	9.2e-05	0.001165	2.43e-05	0.002929	0.020428	6.09e-05	6.69e-05	6.05e-05	0.006869	0.000868	0.389989	0.004019	none	ORF|Uncharacterized	Has domain(s) with predicted oxidoreductase activity and role in metabolic process	#N/A	#N/A	#N/A
An09g00710.Aspni5_50236	#N/A	#N/A	1	0.235718	0.020848	0.000701	0.001488	0.013525	0.122358	0.000987	0.023437	0.194549	0.005106	0.003832	0.001688	0.017621	0.06523	0.068335	0.224577	none	ORF|Uncharacterized	Ortholog of A. nidulans FGSC A4 : AN0788 and A. niger CBS 513.88 : An09g02430, An03g05960, An09g00820, An09g01710	#N/A	#N/A	#N/A
An07g04790.Aspni5_142990	ILS(16)_all_genes_cluster 1;membership threshold >0.5;peak of expression for FPKM>10 at 3d; 654 genes	#N/A	1	0.938262	0.007874	4.33e-05	3.38e-05	0.000123	0.005514	4.43e-05	0.00218	0.005377	5.91e-05	0.000137	0.00013	0.002	0.00047	0.033984	0.003768	none	ORF|Uncharacterized	Ortholog(s) have Prp19 complex, cytosol, nucleus localization	#N/A	#N/A	#N/A
An04g09490.Aspni5_214848	ILS(16)_all_genes_cluster 1;membership threshold >0.5;peak of expression for FPKM>10 at 3d; 654 genes	SignalP (Braaksma et al 2010)	1	0.981275	0.000757	1.72e-05	1.38e-05	4.64e-05	0.00428	1.35e-05	0.000455	0.002433	2.89e-05	3.73e-05	3.34e-05	0.000602	0.000244	0.008921	0.000843	none	ORF|Uncharacterized	Protein of unknown function	#N/A	#N/A	#N/A
An02g12310.Aspni5_37447	#N/A	#N/A	1	0.277084	0.014782	0.000612	0.001141	0.002369	0.055348	0.000649	0.021912	0.213594	0.005205	0.001793	0.001346	0.035888	0.07934	0.139509	0.149428	none	ORF|Uncharacterized	Ortholog of A. nidulans FGSC A4 : AN2990, Aspergillus wentii : Aspwe1_0173387, Aspergillus versicolor : Aspve1_0081677, Aspergillus niger ATCC 1015 : 37447-mRNA and Aspergillus zonatus : Aspzo1_0140892	#N/A	#N/A	#N/A
An04g03750.Aspni5_213051	#N/A	#N/A	1	0.332401	0.017883	0.000289	0.00053	0.002235	0.04036	0.000414	0.006789	0.15355	0.001833	0.001791	0.000713	0.017452	0.027553	0.090131	0.306075	none	ORF|Uncharacterized	Ortholog(s) have glucose-6-phosphate 1-epimerase activity and cytoplasm, nucleus localization	#N/A	#N/A	#N/A
An03g05560.Aspni5_213572	#N/A	SignalP (Braaksma et al 2010)	1	0.472982	0.00497	5.54e-05	4.98e-05	0.000234	0.003942	5.32e-05	0.004237	0.043945	0.000107	0.000189	0.000114	0.01688	0.001499	0.440604	0.010141	none	ORF|Uncharacterized	Spherulin 4-like cell surface protein	#N/A	#N/A	#N/A
An16g07795.Aspni5_214526	#N/A	#N/A	1	0.321828	0.007107	0.000787	0.000853	0.003162	0.100273	0.000462	0.055642	0.231108	0.002726	0.000899	0.001204	0.039305	0.037878	0.173532	0.023234	none	ORF|Uncharacterized	Has domain(s) with predicted nucleic acid binding activity	#N/A	#N/A	#N/A
An04g08330.Aspni5_55173	ILS(16)_all_genes_cluster 1;membership threshold >0.5;peak of expression for FPKM>10 at 3d; 654 genes	#N/A	1	0.958094	0.003466	2.74e-05	2.39e-05	8.59e-05	0.010758	2.95e-05	0.001042	0.004194	4.65e-05	0.000105	6.99e-05	0.001252	0.000383	0.01776	0.002663	none	ORF|Uncharacterized	Orotate phosphoribosyltransferase	#N/A	#N/A	#N/A
An12g02680.Aspni5_43795	ILS(16)_all_genes_cluster 1;membership threshold >0.5;peak of expression for FPKM>10 at 3d; 654 genes	#N/A	1	0.979259	0.000473	7.65e-06	6.05e-06	1.99e-05	0.000909	6.17e-06	0.000333	0.001944	1.28e-05	1.79e-05	1.51e-05	0.000602	0.00013	0.015697	0.000568	none	ORF|Uncharacterized	Ortholog of A. nidulans FGSC A4 : AN11765, A. fumigatus Af293 : Afu3g07625, A. niger CBS 513.88 : An02g12900, An04g10150 and A. oryzae RIB40 : AO090020000130, AO090023000386	#N/A	#N/A	#N/A
An19g00330.Aspni5_55215	ILS(16)_all_genes_cluster 1;membership threshold >0.5;peak of expression for FPKM>10 at 3d; 654 genes	#N/A	1	0.636594	0.015334	0.000233	0.000288	0.001028	0.068756	0.000282	0.010199	0.072736	0.000749	0.001186	0.000502	0.016409	0.00821	0.120455	0.047039	none	ORF|Uncharacterized	Has domain(s) with predicted role in transmembrane transport and integral component of membrane localization	#N/A	#N/A	#N/A
An12g01790.Aspni5_43723	#N/A	#N/A	1	0.326284	0.123522	0.006412	0.005662	0.013157	0.093977	0.006117	0.024207	0.074053	0.008781	0.01521	0.011919	0.040671	0.030308	0.115153	0.104565	none	ORF|Uncharacterized	Ortholog of A. oryzae RIB40 : AO090120000191, Neosartorya fischeri NRRL 181 : NFIA_021290, Aspergillus clavatus NRRL 1 : ACLA_042590 and Aspergillus niger ATCC 1015 : 43723-mRNA, 46101-mRNA	#N/A	#N/A	#N/A
An07g07560.Aspni5_181105	ILS(16)_all_genes_cluster 1;membership threshold >0.5;peak of expression for FPKM>10 at 3d; 654 genes	#N/A	1	0.662464	0.030048	0.000957	0.000629	0.001282	0.06119	0.00077	0.021464	0.031861	0.001118	0.002712	0.001212	0.023464	0.006091	0.136019	0.018719	none	ORF|Uncharacterized	Ortholog(s) have peptide-methionine (S)-S-oxide reductase activity, role in cellular response to hydrogen peroxide and cytosol, nucleus localization	#N/A	#N/A	#N/A
An01g07170.Aspni5_46576	ILS(16)_all_genes_cluster 1;membership threshold >0.5;peak of expression for FPKM>10 at 3d; 654 genes	#N/A	1	0.544196	0.005824	3.05e-05	2.96e-05	9.89e-05	0.001952	3.27e-05	0.003199	0.020441	6.47e-05	0.000108	8.69e-05	0.008534	0.00086	0.403592	0.01095	none	ORF|Uncharacterized	Ortholog(s) have U2 snRNP, cytosol localization	#N/A	#N/A	#N/A
An02g02880.Aspni5_36776	ILS(16)_all_genes_cluster 1;membership threshold >0.5;peak of expression for FPKM>10 at 3d; 654 genes	#N/A	1	0.640996	0.005315	6.9e-05	0.000106	0.000494	0.008883	8.03e-05	0.004878	0.137736	0.000341	0.000251	0.000207	0.007286	0.007376	0.107556	0.078426	none	ORF|Uncharacterized	Ortholog(s) have GTPase activity, role in Golgi to plasma membrane protein transport, cellular response to drug, protein targeting to vacuole and Golgi apparatus, cytosol, trans-Golgi network localization	#N/A	#N/A	#N/A
An09g05130.Aspni5_43212	#N/A	SignalP (Braaksma et al 2010)	1	0.864577	0.015122	0.000222	0.000177	0.000517	0.015471	0.000197	0.004843	0.016272	0.00033	0.000534	0.000525	0.005947	0.00228	0.061313	0.011674	none	ORF|Uncharacterized	Has domain(s) with predicted oxidoreductase activity and role in metabolic process	#N/A	#N/A	#N/A
An16g09030	#N/A	#N/A	1	0.966171	0.000128	2.51e-06	2.06e-06	7.8e-06	0.000275	1.86e-06	0.000207	0.001988	4.76e-06	4.78e-06	5.16e-06	0.000432	6.67e-05	0.03047	0.000234	none	ORF|Uncharacterized	Protein of unknown function	#N/A	#N/A	#N/A
An04g05860.Aspni5_204746	ILS(16)_all_genes_cluster 1;membership threshold >0.5;peak of expression for FPKM>10 at 3d; 654 genes	#N/A	1	0.553586	0.002358	3.35e-05	3.63e-05	0.000122	0.002349	2.95e-05	0.002425	0.056898	9.81e-05	7.26e-05	9.46e-05	0.008881	0.001798	0.360542	0.010677	none	ORF|Uncharacterized	Ribose-phosphate pyrophosphokinase	#N/A	#N/A	#N/A
An16g02360.Aspni5_56475	ILS(16)_all_genes_cluster 1;membership threshold >0.5;peak of expression for FPKM>10 at 3d; 654 genes	#N/A	1	0.974169	0.000708	2.11e-05	1.77e-05	6.25e-05	0.012425	1.64e-05	0.000578	0.002816	3.9e-05	4.43e-05	3.96e-05	0.000571	0.00032	0.007284	0.000886	none	ORF|Uncharacterized	Ortholog(s) have pyridoxine:NADP 4-dehydrogenase activity, role in pyridoxal biosynthetic process and cytosol, nucleus localization	#N/A	#N/A	#N/A
Aspni5_127805	#N/A	#N/A	1	0.233446	0.097561	0.00662	0.005873	0.014312	0.041699	0.005176	0.029855	0.111392	0.009807	0.01021	0.012197	0.080221	0.043553	0.170392	0.127686	#N/A	#N/A	#N/A	#N/A	#N/A	#N/A
Aspni5_42244	#N/A	#N/A	1	0.522226	0.001572	5.88e-05	5.59e-05	0.00024	0.002143	3.82e-05	0.006904	0.090418	0.000151	8.13e-05	0.000115	0.009741	0.002993	0.357225	0.006036	#N/A	#N/A	#N/A	#N/A	#N/A	#N/A
An07g04880.Aspni5_53273	#N/A	#N/A	1	0.779199	0.001121	5.26e-05	5.45e-05	0.000307	0.00774	3.6e-05	0.005952	0.091387	0.000158	8.47e-05	9.47e-05	0.005081	0.003166	0.101157	0.004409	none	ORF|Uncharacterized	Has domain(s) with predicted ATP binding, protein kinase activity, transferase activity, transferring phosphorus-containing groups activity and role in protein phosphorylation	#N/A	#N/A	#N/A
An18g03640.Aspni5_211979	ILS(16)_all_genes_cluster 1;membership threshold >0.5;peak of expression for FPKM>10 at 3d; 654 genes	#N/A	1	0.651519	0.003569	0.000308	0.000342	0.001548	0.020923	0.000178	0.013096	0.151042	0.001117	0.000335	0.000518	0.011553	0.018532	0.110494	0.014925	none	ORF|Uncharacterized	Protein of unknown function	#N/A	#N/A	#N/A
An04g09650.Aspni5_134687	#N/A	SignalP (Braaksma et al 2010)	1	0.975301	0.000261	4.23e-06	3.27e-06	1.11e-05	0.000498	3.28e-06	0.000297	0.001553	6.97e-06	9.12e-06	8.53e-06	0.000502	7.87e-05	0.021141	0.000322	none	ORF|Uncharacterized	Putative alpha-1,6-mannanase	GH76	#N/A	#N/A
An12g07050.Aspni5_42224	ILS(16)_all_genes_cluster 1;membership threshold >0.5;peak of expression for FPKM>10 at 3d; 654 genes	#N/A	1	0.826254	0.000656	1.11e-05	8.7e-06	2.95e-05	0.00079	8.37e-06	0.000788	0.00639	1.92e-05	2.27e-05	2.18e-05	0.002391	0.000249	0.161324	0.001035	none	ORF|Uncharacterized	Protein of unknown function	#N/A	#N/A	#N/A
An08g03750.Aspni5_132428	#N/A	#N/A	1	0.525053	0.040075	0.000691	0.000627	0.00169	0.301282	0.000841	0.00723	0.023974	0.001137	0.003836	0.001303	0.009897	0.005478	0.050279	0.026607	none	ORF|Uncharacterized	Has domain(s) with predicted role in transmembrane transport and integral component of membrane localization	#N/A	#N/A	#N/A
An18g06260.Aspni5_54246	#N/A	#N/A	1	0.329144	0.012045	0.001325	0.001744	0.008061	0.170575	0.000889	0.088208	0.165329	0.005424	0.001616	0.002631	0.022055	0.053323	0.098743	0.038888	none	ORF|Uncharacterized	Has domain(s) with predicted translation initiation factor activity and eukaryotic translation initiation factor 3 complex localization	#N/A	#N/A	#N/A
An15g05360.Aspni5_40693	ILS(16)_all_genes_cluster 1;membership threshold >0.5;peak of expression for FPKM>10 at 3d; 654 genes	SignalP (Braaksma et al 2010)	1	0.905163	0.014158	0.00011	8.38e-05	0.000247	0.010066	0.000108	0.003659	0.008478	0.000146	0.000325	0.000292	0.003587	0.001011	0.045768	0.006798	none	ORF|Uncharacterized	Ortholog of A. nidulans FGSC A4 : AN9531, AN1600, AN9354, AN4608 and A. fumigatus Af293 : Afu4g03520, Afu5g14130, Afu7g06920	#N/A	#N/A	#N/A
An12g02490.Aspni5_50350	#N/A	#N/A	1	0.459889	0.001809	9.26e-05	0.000102	0.000412	0.011169	6.38e-05	0.008682	0.229199	0.000336	0.000152	0.000157	0.017262	0.007933	0.253747	0.008993	none	ORF|Uncharacterized	Has domain(s) with predicted sequence-specific DNA binding RNA polymerase II transcription factor activity, zinc ion binding activity, role in regulation of transcription, DNA-templated and nucleus localization	#N/A	#N/A	PF00172_Zn_clus_Domain
An03g04010	#N/A	#N/A	1	0.849724	0.013606	0.000141	0.000104	0.000349	0.040759	0.000142	0.005701	0.012342	0.000182	0.000532	0.000295	0.006002	0.001295	0.061954	0.006874	none	ORF|Uncharacterized	Protein of unknown function	#N/A	#N/A	#N/A
An15g06030	#N/A	#N/A	1	0.398999	0.014838	0.0016	0.00234	0.004368	0.04577	0.001134	0.04786	0.148226	0.00952	0.002599	0.002062	0.031377	0.084521	0.137408	0.067376	none	ORF|Uncharacterized	Ortholog(s) have glutathione transferase activity	#N/A	#N/A	#N/A
An11g05950	#N/A	#N/A	1	0.215915	0.119853	0.018849	0.017868	0.034867	0.11339	0.015903	0.049944	0.067278	0.023158	0.02743	0.032693	0.033814	0.046695	0.081717	0.100627	none	ORF|Uncharacterized	Ortholog(s) have cell division site, cell tip, cytosol, nucleus localization	#N/A	#N/A	#N/A
An09g01970.Aspni5_50199	#N/A	#N/A	1	0.374783	0.016451	0.000843	0.000679	0.002274	0.257599	0.000615	0.024563	0.083652	0.001425	0.0015	0.001493	0.040381	0.011332	0.16142	0.02099	none	ORF|Uncharacterized	Has domain(s) with predicted oxidoreductase activity and role in oxidation-reduction process	#N/A	#N/A	#N/A
An02g09560.Aspni5_207187	ILS(16)_all_genes_cluster 1;membership threshold >0.5;peak of expression for FPKM>10 at 3d; 654 genes	#N/A	1	0.7245	0.000811	1.82e-05	2.31e-05	0.000102	0.002089	1.59e-05	0.001721	0.116114	7.54e-05	4.18e-05	4.32e-05	0.003742	0.002063	0.141413	0.007226	none	ORF|Uncharacterized	Ortholog(s) have role in protein de-ADP-ribosylation	#N/A	#N/A	#N/A
An02g05120.Aspni5_197269	ILS(16)_all_genes_cluster 1;membership threshold >0.5;peak of expression for FPKM>10 at 3d; 654 genes	#N/A	1	0.883453	0.001835	7.44e-05	5.5e-05	0.000192	0.023197	4.83e-05	0.003013	0.016158	0.000121	0.000117	0.000123	0.004709	0.001212	0.063255	0.002437	none	ORF|Uncharacterized	Ortholog of A. nidulans FGSC A4 : AN6380, A. fumigatus Af293 : Afu2g13930, A. oryzae RIB40 : AO090026000179, Neosartorya fischeri NRRL 181 : NFIA_089090 and Aspergillus versicolor : Aspve1_0052622	#N/A	#N/A	#N/A
An04g06870.Aspni5_214244	ILS(16)_all_genes_cluster 1;membership threshold >0.5;peak of expression for FPKM>10 at 3d; 654 genes	#N/A	1	0.554023	0.001665	8.24e-05	0.000102	0.000561	0.014725	6.25e-05	0.005984	0.264252	0.000349	0.000167	0.000136	0.009982	0.00907	0.128156	0.010681	none	ORF|Uncharacterized	Ortholog(s) have extracellular region localization	#N/A	#N/A	#N/A
An03g05950.Aspni5_191260	#N/A	#N/A	1	0.312122	0.011463	0.000934	0.001116	0.02213	0.086945	0.000682	0.026248	0.308128	0.002802	0.001554	0.001656	0.026404	0.039144	0.114172	0.0445	none	ORF|Uncharacterized	Has domain(s) with predicted role in transmembrane transport and integral component of membrane localization	#N/A	#N/A	#N/A
An15g02190.Aspni5_210119	ILS(16)_all_genes_cluster 1;membership threshold >0.5;peak of expression for FPKM>10 at 3d; 654 genes	#N/A	1	0.502225	0.029238	0.004359	0.00232	0.006437	0.25127	0.002185	0.030785	0.038717	0.003495	0.004361	0.004582	0.016353	0.012439	0.071858	0.019375	none	ORF|Uncharacterized	Has domain(s) with predicted role in transmembrane transport and integral component of membrane localization	#N/A	#N/A	#N/A
An02g02990.Aspni5_36787	#N/A	#N/A	1	0.350656	0.089196	0.000665	0.001074	0.003227	0.056523	0.001253	0.017681	0.060575	0.002563	0.007913	0.001807	0.017119	0.017338	0.080959	0.291451	none	ORF|Uncharacterized	Ortholog(s) have role in DNA-dependent DNA replication, cellular protein localization, meiotic chromosome segregation and cytosol, nucleus localization	#N/A	#N/A	#N/A
An12g01720	#N/A	#N/A	1	0.344118	0.070325	0.003161	0.00271	0.007182	0.026091	0.002408	0.04499	0.099402	0.004864	0.005102	0.006053	0.05551	0.02828	0.207586	0.092219	none	ORF|Uncharacterized	Protein of unknown function	#N/A	#N/A	#N/A
An04g02950.Aspni5_139868	#N/A	#N/A	1	0.565514	0.015217	0.001349	0.001669	0.010558	0.096182	0.000986	0.025544	0.106075	0.004403	0.002185	0.002241	0.013732	0.033833	0.076224	0.044288	none	ORF|Uncharacterized	Has domain(s) with predicted electron carrier activity, heme binding, iron ion binding, oxidoreductase activity, acting on paired donors, with incorporation or reduction of molecular oxygen activity and role in oxidation-reduction process	#N/A	#N/A	#N/A
An04g08440.Aspni5_214803	ILS(16)_all_genes_cluster 1;membership threshold >0.5;peak of expression for FPKM>10 at 3d; 654 genes	SignalP (Braaksma et al 2010)	1	0.829869	0.001971	7.08e-05	7.73e-05	0.000555	0.030661	5.76e-05	0.002319	0.066873	0.000209	0.000159	0.000137	0.004517	0.003294	0.051969	0.007262	none	ORF|Uncharacterized	Has domain(s) with predicted electron carrier activity, heme binding, iron ion binding, oxidoreductase activity, acting on paired donors, with incorporation or reduction of molecular oxygen activity and role in oxidation-reduction process	#N/A	#N/A	#N/A
An01g00820.Aspni5_171073	#N/A	SignalP (Braaksma et al 2010)	1	0.937795	0.001443	5.32e-05	4.4e-05	0.000155	0.034056	3.91e-05	0.002066	0.006032	9.6e-05	9.89e-05	9.92e-05	0.001225	0.000761	0.014288	0.001748	none	ORF|Uncharacterized	Has domain(s) with predicted substrate-specific transmembrane transporter activity, transmembrane transporter activity, transporter activity, role in transmembrane transport and integral component of membrane, membrane localization	#N/A	PF00083_Sugar_tr_Family	#N/A
An06g01800	#N/A	#N/A	1	0.439998	0.069478	0.004875	0.003831	0.006153	0.192755	0.00365	0.043402	0.045497	0.006263	0.006571	0.010972	0.019959	0.019318	0.082193	0.045085	none	ORF|Uncharacterized	Ortholog of Aspergillus tubingensis : Asptu1_0038424	#N/A	#N/A	#N/A
An02g00090.Aspni5_52105	ILS(16)_all_genes_cluster 1;membership threshold >0.5;peak of expression for FPKM>10 at 3d; 654 genes	#N/A	1	0.915876	0.000189	5.14e-06	4.74e-06	1.94e-05	0.000432	3.68e-06	0.000397	0.008984	1.25e-05	9.38e-06	9.52e-06	0.001021	0.000227	0.072192	0.000617	none	ORF|Uncharacterized	Putative prolidase	#N/A	#N/A	#N/A
An07g00520.Aspni5_48560	ILS(16)_all_genes_cluster 1;membership threshold >0.5;peak of expression for FPKM>10 at 3d; 654 genes	#N/A	1	0.79854	0.002112	4.21e-05	3.69e-05	0.000174	0.009454	3.44e-05	0.002785	0.031656	8.33e-05	9.47e-05	9.17e-05	0.006611	0.001139	0.143141	0.004004	none	ORF|Uncharacterized	Ortholog of A. fumigatus Af293 : Afu6g00760, A. oryzae RIB40 : AO090012000378, Neosartorya fischeri NRRL 181 : NFIA_047910 and Aspergillus wentii : Aspwe1_0178656	#N/A	#N/A	#N/A
An17g00090.Aspni5_204359	ILS(16)_all_genes_cluster 1;membership threshold >0.5;peak of expression for FPKM>10 at 3d; 654 genes	#N/A	1	0.849179	0.016695	0.000109	8.94e-05	0.000416	0.018431	0.000119	0.002902	0.017228	0.000158	0.000446	0.000276	0.006535	0.001343	0.074897	0.011175	none	ORF|Uncharacterized	Protein with similarity to to translocation complex subunit Sec72p; expression induced by tunicamycin and DTT	#N/A	#N/A	#N/A
An08g00510.Aspni5_208481	ILS(16)_all_genes_cluster 1;membership threshold >0.5;peak of expression for FPKM>10 at 3d; 654 genes	#N/A	1	0.805475	0.007163	5.01e-05	4.24e-05	0.000233	0.00488	4.8e-05	0.002067	0.022779	8.02e-05	0.000134	0.000157	0.006242	0.000931	0.141541	0.008176	none	ORF|Uncharacterized	Ortholog(s) have cytosol localization	#N/A	#N/A	#N/A
An09g02000.Aspni5_132453	#N/A	SignalP (Braaksma et al 2010)	1	0.624276	0.007399	0.000307	0.000243	0.000829	0.205982	0.000224	0.012308	0.03599	0.000515	0.000566	0.000557	0.01172	0.004195	0.086263	0.008626	none	ORF|Uncharacterized	Has domain(s) with predicted electron carrier activity, heme binding, iron ion binding, oxidoreductase activity, acting on paired donors, with incorporation or reduction of molecular oxygen activity and role in oxidation-reduction process	#N/A	#N/A	#N/A
An12g00330.Aspni5_189793	ILS(16)_all_genes_cluster 1;membership threshold >0.5;peak of expression for FPKM>10 at 3d; 654 genes	#N/A	1	0.804555	0.051812	0.000279	0.000207	0.000797	0.049608	0.000317	0.007756	0.013329	0.000311	0.001065	0.000875	0.005411	0.001816	0.048346	0.013515	none	ORF|Uncharacterized	Ortholog of A. fumigatus Af293 : Afu7g02300, A. oryzae RIB40 : AO090038000609, Aspergillus wentii : Aspwe1_0029503 and Aspergillus sydowii : Aspsy1_0161249	#N/A	#N/A	#N/A
An12g09990.Aspni5_214840	ILS(16)_all_genes_cluster 1;membership threshold >0.5;peak of expression for FPKM>10 at 3d; 654 genes	#N/A	1	0.802692	0.004454	7.41e-05	8.25e-05	0.000621	0.015781	7.57e-05	0.003243	0.065157	0.000198	0.000263	0.000165	0.006331	0.002923	0.082108	0.01583	none	ORF|Uncharacterized	Ortholog of A. fumigatus Af293 : Afu5g14670 and Aspergillus fumigatus A1163 : AFUB_062340	#N/A	#N/A	#N/A
An14g00840.Aspni5_56528	ILS(16)_all_genes_cluster 1;membership threshold >0.5;peak of expression for FPKM>10 at 3d; 654 genes	#N/A	1	0.96495	0.00025	4.74e-06	5.27e-06	2.26e-05	0.001014	4.27e-06	0.000326	0.008671	1.49e-05	1.28e-05	1.03e-05	0.000681	0.00027	0.022653	0.001108	none	ORF|Uncharacterized	Histidinol phosphatase with a role in histidine biosynthesis	#N/A	#N/A	#N/A
An12g00600.Aspni5_189635	#N/A	#N/A	1	0.412911	0.004385	8.73e-05	0.000115	0.000827	0.012897	8.93e-05	0.004091	0.324395	0.000334	0.00029	0.0002	0.016008	0.007784	0.176215	0.039374	none	ORF|Uncharacterized	Ortholog(s) have cytosol, mitochondrion localization	#N/A	#N/A	#N/A
An04g01100.Aspni5_44288	#N/A	#N/A	1	0.349059	0.039567	0.000482	0.000832	0.002485	0.034922	0.000663	0.02239	0.105979	0.002445	0.001866	0.001976	0.017913	0.025728	0.105663	0.288028	none	ORF|Uncharacterized	Ortholog(s) have cytosol, nucleus localization	#N/A	#N/A	#N/A
An08g08520.Aspni5_177394	#N/A	#N/A	1	0.714503	0.008668	0.000188	0.000183	0.00074	0.132017	0.000184	0.008899	0.035416	0.000406	0.000619	0.000389	0.00866	0.003714	0.072504	0.012911	none	ORF|Uncharacterized	Has domain(s) with predicted transmembrane transporter activity, role in transmembrane transport and integral component of membrane localization	#N/A	PF00083_Sugar_tr_Family	#N/A
An03g04510.Aspni5_54712	ILS(16)_all_genes_cluster 1;membership threshold >0.5;peak of expression for FPKM>10 at 3d; 654 genes	#N/A	1	0.921079	0.003594	4.82e-05	5.55e-05	0.000198	0.031416	5.47e-05	0.001761	0.010724	0.000136	0.000195	0.00012	0.001794	0.001271	0.020199	0.007354	none	ORF|Uncharacterized	Ortholog(s) have ADP-ribose diphosphatase activity, role in ribose phosphate metabolic process and cytosol, mitochondrion, nucleus localization	#N/A	#N/A	#N/A
An03g05600.Aspni5_44538	#N/A	#N/A	1	0.466041	0.004637	0.000209	0.000218	0.001152	0.044642	0.000158	0.011458	0.206112	0.000602	0.000413	0.000368	0.026747	0.010165	0.210855	0.016226	none	ORF|Uncharacterized	Ortholog of Aspergillus tubingensis : Asptu1_0182932, Aspergillus brasiliensis : Aspbr1_0134805, Aspergillus kawachii : Aspka1_0181158 and Aspergillus acidus : Aspfo1_0142453	#N/A	#N/A	#N/A
An12g09320.Aspni5_42058	#N/A	#N/A	1	0.44351	0.141512	0.001133	0.000783	0.001945	0.028392	0.001048	0.071113	0.039888	0.001152	0.00215	0.004934	0.028052	0.006626	0.187269	0.040493	none	ORF|Uncharacterized	Protein of unknown function	#N/A	#N/A	#N/A
An01g00210.Aspni5_46876	#N/A	SignalP (Braaksma et al 2010)	1	0.331601	0.017521	0.001391	0.001794	0.036627	0.202017	0.001163	0.020642	0.180393	0.004256	0.002885	0.002553	0.020072	0.039971	0.079528	0.057587	none	ORF|Uncharacterized	Ortholog(s) have extracellular region localization	#N/A	#N/A	#N/A
An09g03800.Aspni5_43306	#N/A	#N/A	1	0.870808	0.008614	0.000147	0.000126	0.000437	0.071388	0.000151	0.003191	0.009406	0.000238	0.000574	0.000283	0.002729	0.001483	0.023808	0.006615	none	ORF|Uncharacterized	Ortholog of A. nidulans FGSC A4 : AN7404, A. fumigatus Af293 : Afu3g01280, A. niger CBS 513.88 : An02g12500, An16g05960 and A. oryzae RIB40 : AO090011000171	#N/A	#N/A	#N/A
An08g04780.Aspni5_177545	#N/A	#N/A	1	0.538349	0.001757	4.54e-05	4.13e-05	0.000214	0.005813	3.43e-05	0.004849	0.079882	0.0001	8.76e-05	9.43e-05	0.01184	0.001756	0.350355	0.004782	none	ORF|Uncharacterized	Protein of unknown function	#N/A	#N/A	#N/A
An07g00150.Aspni5_209912	#N/A	#N/A	1	0.301065	0.006344	0.00057	0.001038	0.007505	0.194634	0.000493	0.01335	0.254982	0.004692	0.001363	0.000877	0.014566	0.084581	0.063042	0.050898	none	ORF|Uncharacterized	Has domain(s) with predicted role in transmembrane transport and integral component of membrane localization	#N/A	#N/A	#N/A
An07g06000.Aspni5_56196	ILS(16)_all_genes_cluster 1;membership threshold >0.5;peak of expression for FPKM>10 at 3d; 654 genes	#N/A	1	0.565022	0.098036	0.000259	0.000271	0.000854	0.022964	0.000394	0.011725	0.037416	0.000517	0.002021	0.000764	0.019087	0.004236	0.158039	0.078395	none	ORF|Uncharacterized	Ortholog(s) have RNA binding, aspartate-tRNA ligase activity, role in aspartyl-tRNA aminoacylation and cytosol, nucleus localization	#N/A	#N/A	#N/A
An04g06750	ILS(16)_all_genes_cluster 1;membership threshold >0.5;peak of expression for FPKM>10 at 3d; 654 genes	#N/A	1	0.806321	0.000453	1.02e-05	8.64e-06	3.88e-05	0.0006	7.2e-06	0.001179	0.012621	2.02e-05	1.71e-05	2.15e-05	0.001972	0.000329	0.175323	0.001078	none	ORF|Uncharacterized	Ortholog of A. niger CBS 513.88 : An18g00370, Aspergillus niger ATCC 1015 : 54072-mRNA, Aspergillus zonatus : Aspzo1_0027193 and Aspergillus carbonarius ITEM 5010 : Acar5010_206414	#N/A	#N/A	#N/A
An18g03990.Aspni5_123334	ILS(16)_all_genes_cluster 1;membership threshold >0.5;peak of expression for FPKM>10 at 3d; 654 genes	SignalP (Braaksma et al 2010)	1	0.829024	0.001563	9.24e-05	6.26e-05	0.000228	0.007558	4.91e-05	0.005578	0.02347	0.00014	0.000105	0.00013	0.006749	0.001569	0.121317	0.002366	none	ORF|Uncharacterized	Has domain(s) with predicted role in transmembrane transport and integral component of membrane localization	#N/A	#N/A	#N/A
Aspni5_36389	#N/A	#N/A	1	0.251852	0.200148	0.001471	0.001161	0.00343	0.02103	0.001662	0.015612	0.066615	0.001764	0.005024	0.004179	0.076103	0.011031	0.233275	0.105643	#N/A	#N/A	#N/A	#N/A	#N/A	#N/A
An03g05540.Aspni5_191568	ILS(16)_all_genes_cluster 1;membership threshold >0.5;peak of expression for FPKM>10 at 3d; 654 genes	#N/A	1	0.882523	0.001351	3.92e-05	3.46e-05	0.000166	0.013849	2.94e-05	0.002081	0.024851	8.18e-05	7.49e-05	7.97e-05	0.003842	0.001091	0.067164	0.002742	none	ORF|Uncharacterized	Ortholog of A. nidulans FGSC A4 : AN10379, A. fumigatus Af293 : Afu7g06460, Neosartorya fischeri NRRL 181 : NFIA_027750, Aspergillus wentii : Aspwe1_0022967 and Aspergillus versicolor : Aspve1_0056237	#N/A	#N/A	#N/A
An02g01255	ILS(16)_all_genes_cluster 1;membership threshold >0.5;peak of expression for FPKM>10 at 3d; 654 genes	#N/A	1	0.994022	7.09e-05	1.83e-06	1.47e-06	6.22e-06	0.000406	1.29e-06	8.99e-05	0.000844	3.32e-06	3.21e-06	3.64e-06	0.000144	4.02e-05	0.004248	0.000115	none	ORF|Uncharacterized	Ortholog of Aspergillus tubingensis : Asptu1_0038797, Aspergillus brasiliensis : Aspbr1_0039100, Aspergillus acidus : Aspfo1_0038713 and Aspergillus zonatus : Aspzo1_0137487	#N/A	#N/A	#N/A
An18g03460.Aspni5_128404	ILS(16)_all_genes_cluster 1;membership threshold >0.5;peak of expression for FPKM>10 at 3d; 654 genes	#N/A	1	0.513131	0.01577	0.000117	0.000131	0.000569	0.00465	0.000123	0.00642	0.082553	0.000301	0.000325	0.000417	0.016234	0.004388	0.291982	0.062888	none	ORF|Uncharacterized	Ortholog(s) have U2 snRNP, cytosol localization	#N/A	#N/A	#N/A
An09g03810.Aspni5_188174	#N/A	#N/A	1	0.918989	0.004345	0.000122	8.6e-05	0.000245	0.020516	9.35e-05	0.004431	0.008232	0.000164	0.000284	0.00019	0.003154	0.001116	0.034689	0.003343	none	ORF|Uncharacterized	Has domain(s) with predicted role in transmembrane transport and integral component of membrane localization	#N/A	#N/A	#N/A
An04g08120.Aspni5_45941	#N/A	#N/A	1	0.444551	0.033292	0.001468	0.001328	0.003882	0.020858	0.001087	0.097745	0.086118	0.002705	0.00242	0.002736	0.032434	0.019879	0.19697	0.052526	none	ORF|Uncharacterized	Has domain(s) with predicted 3-dehydroquinate dehydratase activity, 3-dehydroquinate synthase activity, 3-phosphoshikimate 1-carboxyvinyltransferase activity and ATP binding, more	#N/A	#N/A	#N/A
An05g01320.Aspni5_50378	ILS(16)_all_genes_cluster 1;membership threshold >0.5;peak of expression for FPKM>10 at 3d; 654 genes	SignalP (Braaksma et al 2010)	1	0.711797	0.008722	0.000227	0.000179	0.000599	0.234542	0.000206	0.00332	0.009076	0.000322	0.000636	0.000443	0.00262	0.001707	0.019795	0.005812	man5A	ORF|Verified	Acidophilic endo-1,4-beta-D-mannanase involved in mannan degradation	GH5	#N/A	#N/A
An18g04870.Aspni5_42921	ILS(16)_all_genes_cluster 1;membership threshold >0.5;peak of expression for FPKM>10 at 3d; 654 genes	#N/A	1	0.556931	0.006703	0.000123	0.000216	0.001147	0.019531	0.000147	0.00509	0.178011	0.00078	0.000474	0.000341	0.007885	0.017034	0.074866	0.130722	none	ORF|Uncharacterized	Ortholog(s) have role in meiotic nuclear division and cytosol, nucleus localization	#N/A	#N/A	#N/A
An03g00680.Aspni5_214718	#N/A	#N/A	1	0.658179	0.009281	0.000541	0.000767	0.001827	0.067012	0.000448	0.010459	0.08623	0.002813	0.001117	0.000946	0.012554	0.027338	0.079339	0.041149	none	ORF|Uncharacterized	Has domain(s) with predicted role in transmembrane transport and integral component of membrane localization	#N/A	#N/A	#N/A
An02g08520.Aspni5_172988	ILS(16)_all_genes_cluster 1;membership threshold >0.5;peak of expression for FPKM>10 at 3d; 654 genes	#N/A	1	0.60144	0.008568	0.0004	0.000529	0.006376	0.073492	0.000348	0.01216	0.154778	0.001434	0.000894	0.000857	0.009985	0.019426	0.070981	0.038332	none	ORF|Uncharacterized	Allantoicase	#N/A	#N/A	#N/A
An11g04970.Aspni5_39078	#N/A	#N/A	1	0.797792	0.033345	0.000125	0.000108	0.000325	0.022118	0.000147	0.005914	0.016568	0.000197	0.000482	0.00044	0.007928	0.001561	0.097049	0.0159	none	ORF|Uncharacterized	Ortholog of A. nidulans FGSC A4 : AN2041, A. niger CBS 513.88 : An16g01460, An07g04410, An16g06600, An03g01890 and A. oryzae RIB40 : AO090026000564	#N/A	#N/A	#N/A
An17g00680.Aspni5_132324	#N/A	#N/A	1	0.472916	0.022191	0.000389	0.000487	0.004179	0.025987	0.000387	0.017414	0.181789	0.001114	0.000855	0.001554	0.018349	0.015201	0.1473	0.089889	none	ORF|Uncharacterized	Ortholog of A. nidulans FGSC A4 : AN2232, A. fumigatus Af293 : Afu5g07250, A. oryzae RIB40 : AO090701000231, Aspergillus wentii : Aspwe1_0101724 and Aspergillus sydowii : Aspsy1_0054323	#N/A	#N/A	#N/A
An08g08860.Aspni5_134561	#N/A	#N/A	1	0.361198	0.087005	0.003025	0.001076	0.002259	0.110102	0.001695	0.060651	0.037142	0.001312	0.003318	0.00564	0.068868	0.006014	0.233545	0.017149	none	ORF|Uncharacterized	Ortholog of Aspergillus tubingensis : Asptu1_0298492, Aspergillus brasiliensis : Aspbr1_0173983, Aspergillus kawachii : Aspka1_0173351 and Aspergillus acidus : Aspfo1_0129794	#N/A	#N/A	#N/A
An07g01340.Aspni5_180652	ILS(16)_all_genes_cluster 1;membership threshold >0.5;peak of expression for FPKM>10 at 3d; 654 genes	#N/A	1	0.620138	0.003907	0.00017	0.000178	0.000921	0.311995	0.000143	0.002349	0.022112	0.000428	0.000397	0.000319	0.003133	0.003457	0.02265	0.007701	none	ORF|Uncharacterized	Ortholog of A. fumigatus Af293 : Afu5g00650, Neosartorya fischeri NRRL 181 : NFIA_112140, Aspergillus wentii : Aspwe1_0156031, Aspwe1_0176825 and Aspergillus versicolor : Aspve1_0039791	#N/A	#N/A	#N/A
An16g03720.Aspni5_134028	#N/A	#N/A	1	0.321166	0.011145	0.000283	0.000389	0.001186	0.017625	0.000306	0.018599	0.193506	0.001258	0.001241	0.00047	0.049243	0.021466	0.280286	0.081832	none	ORF|Uncharacterized	Ortholog(s) have intracellular localization	CBM48	#N/A	#N/A
An02g12060.Aspni5_207338	ILS(16)_all_genes_cluster 1;membership threshold >0.5;peak of expression for FPKM>10 at 3d; 654 genes	#N/A	1	0.519379	0.002147	4.3e-05	3.62e-05	0.000115	0.002025	3.29e-05	0.010397	0.02348	8.33e-05	8.86e-05	8.3e-05	0.009049	0.001138	0.427853	0.004051	cysB	ORF|Verified	Putative cystathione beta-synthase	#N/A	#N/A	#N/A
An07g06600	ILS(16)_all_genes_cluster 1;membership threshold >0.5;peak of expression for FPKM>10 at 3d; 654 genes	#N/A	1	0.569605	0.115889	0.000487	0.00054	0.001375	0.057549	0.000789	0.01784	0.033297	0.001033	0.004346	0.00136	0.014666	0.006372	0.094144	0.080707	none	ORF|Uncharacterized	Ortholog(s) have tubulin binding activity, role in response to cold, tubulin complex assembly and nucleus, polysome, prefoldin complex localization	#N/A	#N/A	#N/A
An04g03680.Aspni5_127468	ILS(16)_all_genes_cluster 1;membership threshold >0.5;peak of expression for FPKM>10 at 3d; 654 genes	#N/A	1	0.630765	0.02467	0.000759	0.000629	0.001896	0.016386	0.000567	0.023681	0.057976	0.001251	0.001318	0.001488	0.021626	0.009661	0.174388	0.032937	none	ORF|Uncharacterized	Has domain(s) with predicted hydrolase activity	#N/A	#N/A	#N/A
An14g05370.Aspni5_185409	ILS(16)_all_genes_cluster 1;membership threshold >0.5;peak of expression for FPKM>10 at 3d; 654 genes	SignalP (Braaksma et al 2010)	1	0.753067	0.000664	1.11e-05	8.78e-06	2.97e-05	0.000738	8.41e-06	0.001154	0.006968	1.94e-05	2.26e-05	2.22e-05	0.002657	0.000259	0.233317	0.001054	brnA	ORF|Verified	Putative multicopper oxidase; required for wild-type black spore pigmentation; mutants produce light brown conidia and have reduced ornamention on the conidial cell surface	AA1	#N/A	#N/A
An15g07110.Aspni5_210376	#N/A	#N/A	1	0.401666	0.273313	0.000421	0.000457	0.001845	0.048765	0.000731	0.010865	0.035568	0.000762	0.003259	0.001913	0.014505	0.005104	0.08791	0.112916	none	ORF|Uncharacterized	Homocysteine S-methyltransferase	#N/A	#N/A	#N/A
An18g03790	#N/A	#N/A	1	0.43633	0.006138	0.000238	0.000336	0.001963	0.093564	0.00022	0.007231	0.264344	0.001111	0.000603	0.000516	0.017572	0.020954	0.108631	0.04025	none	ORF|Uncharacterized	Ortholog(s) have role in G1/S transition of mitotic cell cycle, ascospore formation, pseudohyphal growth and SCF ubiquitin ligase complex, mitochondrion localization	#N/A	#N/A	#N/A
An09g04850.Aspni5_54341	#N/A	#N/A	1	0.379008	0.005968	0.000377	0.000533	0.007637	0.037036	0.000303	0.011986	0.367534	0.001691	0.000783	0.000656	0.015065	0.035623	0.093222	0.042578	none	ORF|Uncharacterized	Putative p-sulfobenzyl alcohol dehydrogenase	#N/A	#N/A	#N/A
An19g00030.Aspni5_46109	#N/A	#N/A	1	0.438094	0.005461	0.000801	0.000837	0.007444	0.102382	0.000412	0.016092	0.246264	0.002508	0.000754	0.001096	0.019652	0.035738	0.103265	0.019202	none	ORF|Uncharacterized	Ortholog of A. fumigatus Af293 : Afu8g05720, A. oryzae RIB40 : AO090023000002, Neosartorya fischeri NRRL 181 : NFIA_098510, Aspergillus wentii : Aspwe1_0142195 and Aspergillus niger ATCC 1015 : 46109-mRNA	#N/A	#N/A	#N/A
Aspni5_35365	ILS(16)_all_genes_cluster 1;membership threshold >0.5;peak of expression for FPKM>10 at 3d; 654 genes	#N/A	1	0.630501	0.004982	0.000116	9.27e-05	0.000303	0.004041	8.45e-05	0.025291	0.0312	0.000198	0.00021	0.000226	0.01163	0.002269	0.281379	0.007477	#N/A	#N/A	#N/A	#N/A	#N/A	#N/A
An16g01010.Aspni5_210777	ILS(16)_all_genes_cluster 1;membership threshold >0.5;peak of expression for FPKM>10 at 3d; 654 genes	#N/A	1	0.674558	0.000498	9.87e-06	9.4e-06	4.28e-05	0.000944	7.96e-06	0.000831	0.026603	2.41e-05	2.29e-05	1.93e-05	0.00343	0.00046	0.290784	0.001755	none	ORF|Uncharacterized	Ortholog(s) have cytosol, nucleus localization	#N/A	#N/A	#N/A
Aspni5_178964	#N/A	#N/A	1	0.880809	0.00409	2.74e-05	2.52e-05	0.000134	0.002707	2.87e-05	0.002186	0.013812	5.05e-05	9.79e-05	7.37e-05	0.003134	0.000611	0.08629	0.005923	#N/A	#N/A	#N/A	#N/A	#N/A	PF00172_Zn_clus_Domain
An16g00600.Aspni5_183440	ILS(16)_all_genes_cluster 1;membership threshold >0.5;peak of expression for FPKM>10 at 3d; 654 genes	#N/A	1	0.791693	0.020736	0.000657	0.000536	0.0016	0.042336	0.000527	0.012461	0.027786	0.001007	0.001318	0.001309	0.008516	0.005821	0.064658	0.019039	none	ORF|Uncharacterized	Protein similar to nonribosomal peptide synthases (NRPS-like), encoded in a predicted secondary metabolite gene cluster	#N/A	#N/A	#N/A
An05g01060	#N/A	#N/A	1	0.810418	0.001027	5.52e-05	5.3e-05	0.000216	0.009994	3.53e-05	0.002784	0.060646	0.000156	8.24e-05	8.76e-05	0.006031	0.00272	0.102244	0.003451	none	ORF|Uncharacterized	Putative nonribosomal peptide synthase (NRPS), encoded in a predicted secondary metabolite gene cluster	#N/A	#N/A	#N/A
An11g05560.Aspni5_179151	#N/A	#N/A	1	0.384774	0.083254	0.007274	0.006399	0.01542	0.124134	0.005813	0.056156	0.063748	0.009988	0.011773	0.013238	0.025021	0.030625	0.09163	0.070752	none	ORF|Uncharacterized	8-Amino-7-oxononanoate synthase	#N/A	#N/A	#N/A
Aspni5_42414	#N/A	#N/A	1	0.913462	0.000295	4.95e-06	4.08e-06	1.73e-05	0.000433	3.81e-06	0.000302	0.004624	9.15e-06	1.03e-05	1.02e-05	0.001057	0.000132	0.079064	0.00057	#N/A	#N/A	#N/A	#N/A	#N/A	#N/A
An16g01680.Aspni5_53687	ILS(16)_all_genes_cluster 1;membership threshold >0.5;peak of expression for FPKM>10 at 3d; 654 genes	#N/A	1	0.636349	0.003934	0.000145	0.000184	0.001096	0.051485	0.000127	0.003517	0.168226	0.000574	0.000356	0.000287	0.010972	0.010295	0.090253	0.022199	none	ORF|Uncharacterized	Has domain(s) with predicted gamma-glutamyltransferase activity and role in glutathione metabolic process	#N/A	#N/A	#N/A
An07g08360.Aspni5_48305	ILS(16)_all_genes_cluster 1;membership threshold >0.5;peak of expression for FPKM>10 at 3d; 654 genes	#N/A	1	0.652888	0.061515	0.00026	0.000232	0.000733	0.027561	0.000344	0.012136	0.029898	0.000419	0.001686	0.000637	0.017934	0.003229	0.155642	0.034887	none	ORF|Uncharacterized	Protein with similarity to pyrazinamidase or nicotinamidase	#N/A	#N/A	#N/A
An09g01680.Aspni5_189162	ILS(16)_all_genes_cluster 1;membership threshold >0.5;peak of expression for FPKM>10 at 3d; 654 genes	#N/A	1	0.771231	0.001307	3.09e-05	2.46e-05	8.41e-05	0.001877	2.19e-05	0.005788	0.014571	5.53e-05	5.5e-05	5.92e-05	0.004422	0.000715	0.1976	0.002159	none	ORF|Uncharacterized	Has domain(s) with predicted role in response to stress and integral component of membrane localization	#N/A	#N/A	#N/A
An17g01660.Aspni5_51057	#N/A	#N/A	1	0.365736	0.003641	8.05e-05	9.34e-05	0.000531	0.008396	6.82e-05	0.008293	0.275549	0.000256	0.000154	0.000242	0.016898	0.005753	0.294415	0.019894	none	ORF|Uncharacterized	Ortholog(s) have histone acetyltransferase activity and role in cellular response to cadmium ion, detoxification of cadmium ion, regulation of transcription from RNA polymerase II promoter, tRNA wobble uridine modification	#N/A	#N/A	#N/A
An04g00470	#N/A	#N/A	1	0.94234	0.002495	6.12e-05	5.43e-05	0.000211	0.011903	4.79e-05	0.002864	0.009657	0.000117	0.000109	0.000158	0.001731	0.001044	0.023858	0.003349	none	ORF|Uncharacterized	Protein of unknown function	#N/A	#N/A	#N/A
An04g06590.Aspni5_193430	#N/A	#N/A	1	0.384527	0.150938	0.001721	0.0014	0.00296	0.046001	0.001761	0.108256	0.046179	0.002164	0.003675	0.007537	0.027494	0.010838	0.145049	0.059499	none	ORF|Uncharacterized	Ortholog of A. nidulans FGSC A4 : AN10250, A. fumigatus Af293 : Afu4g10310, A. oryzae RIB40 : AO090003001191, Aspergillus wentii : Aspwe1_0022860 and Aspergillus sydowii : Aspsy1_0317295	#N/A	#N/A	#N/A
An01g13680.Aspni5_55240	ILS(16)_all_genes_cluster 1;membership threshold >0.5;peak of expression for FPKM>10 at 3d; 654 genes	#N/A	1	0.753729	0.018127	0.000404	0.000203	0.000838	0.018891	0.000248	0.01348	0.022063	0.000297	0.00052	0.000889	0.01346	0.002071	0.147597	0.007182	none	ORF|Uncharacterized	Ortholog(s) have cytosol, nucleus localization	#N/A	#N/A	#N/A
An11g04070	#N/A	#N/A	1	0.215915	0.119853	0.018849	0.017868	0.034867	0.11339	0.015903	0.049944	0.067278	0.023158	0.02743	0.032693	0.033814	0.046695	0.081717	0.100627	none	ORF|Uncharacterized	Has domain(s) with predicted ATP binding, protein kinase activity and role in protein phosphorylation	#N/A	#N/A	#N/A
An18g00510.Aspni5_42603	ILS(16)_all_genes_cluster 1;membership threshold >0.5;peak of expression for FPKM>10 at 3d; 654 genes	#N/A	1	0.951281	0.000681	1.08e-05	8.56e-06	2.81e-05	0.000864	8.58e-06	0.000992	0.003343	1.82e-05	2.41e-05	2.18e-05	0.001089	0.0002	0.040576	0.000854	none	ORF|Uncharacterized	Has domain(s) with predicted UDP-N-acetylmuramate dehydrogenase activity, flavin adenine dinucleotide binding, oxidoreductase activity, oxidoreductase activity, acting on CH-OH group of donors activity	#N/A	#N/A	#N/A
An15g06960	#N/A	#N/A	1	0.740746	0.006436	0.000138	0.000111	0.000371	0.195294	0.000123	0.004647	0.011042	0.000212	0.000367	0.0003	0.003422	0.001445	0.030461	0.004886	none	ORF|Uncharacterized	Has domain(s) with predicted DNA binding, zinc ion binding activity, role in transcription, DNA-templated and nucleus localization	#N/A	#N/A	#N/A
An11g03960.Aspni5_178352	#N/A	#N/A	1	0.328739	0.006224	0.000573	0.00079	0.007477	0.277965	0.000426	0.011313	0.212317	0.002612	0.000996	0.000952	0.014935	0.037616	0.067781	0.029285	none	ORF|Uncharacterized	Ortholog of A. nidulans FGSC A4 : AN6413, AN6419, AN6946, AN5312, AN5664, AN8328, AN3241, AN10369, AN1930, AN2386, AN1738, AN11159, AN8984, AN8951, AN1540, AN8971, AN9387, AN9266, AN9306, AN1317, AN10886, AN7232, AN7774, AN12202	#N/A	#N/A	#N/A
An16g05200	#N/A	#N/A	1	0.253109	0.056536	0.006125	0.004182	0.013667	0.027356	0.003399	0.151424	0.103877	0.006501	0.005935	0.008708	0.065044	0.033721	0.197498	0.062918	none	ORF|Uncharacterized	Protein of unknown function	#N/A	#N/A	#N/A
An08g02170.Aspni5_38517	ILS(16)_all_genes_cluster 1;membership threshold >0.5;peak of expression for FPKM>10 at 3d; 654 genes	#N/A	1	0.803729	0.002301	3.17e-05	2.53e-05	8.1e-05	0.001592	2.59e-05	0.002026	0.010783	5.35e-05	7.58e-05	6.27e-05	0.004684	0.000611	0.170749	0.003169	none	ORF|Uncharacterized	Ortholog of A. nidulans FGSC A4 : AN1253, Aspergillus wentii : Aspwe1_0036553, Aspergillus versicolor : Aspve1_0024471 and Aspergillus clavatus NRRL 1 : ACLA_025280	#N/A	#N/A	#N/A
An17g02095.Aspni5_54933	ILS(16)_all_genes_cluster 1;membership threshold >0.5;peak of expression for FPKM>10 at 3d; 654 genes	#N/A	1	0.795133	0.014936	0.00019	0.000119	0.000603	0.021928	0.000159	0.008375	0.019783	0.000188	0.000493	0.000396	0.010157	0.001495	0.118968	0.007075	none	ORF|Uncharacterized	Has domain(s) with predicted peptidase activity, role in signal peptide processing and integral component of membrane, signal peptidase complex localization	#N/A	#N/A	#N/A
An03g06860.Aspni5_50781	ILS(16)_all_genes_cluster 1;membership threshold >0.5;peak of expression for FPKM>10 at 3d; 654 genes	#N/A	1	0.669009	0.018427	0.000723	0.000536	0.002563	0.074603	0.000464	0.021659	0.056854	0.000963	0.000775	0.002312	0.014586	0.00727	0.111484	0.017772	none	ORF|Uncharacterized	Ortholog(s) have L-ornithine transmembrane transporter activity, role in arginine biosynthetic process, mitochondrial ornithine transport and mitochondrial envelope localization	#N/A	#N/A	#N/A
Aspni5_45464	#N/A	#N/A	1	0.305276	0.186907	0.014347	0.005333	0.009801	0.178968	0.009859	0.051881	0.033507	0.005066	0.020396	0.021615	0.026617	0.012298	0.082605	0.035522	#N/A	#N/A	#N/A	#N/A	#N/A	#N/A
An16g08210.Aspni5_51281	ILS(16)_all_genes_cluster 1;membership threshold >0.5;peak of expression for FPKM>10 at 3d; 654 genes	#N/A	1	0.74568	0.006693	0.000126	0.000108	0.000323	0.200691	0.000122	0.002916	0.009218	0.000214	0.000393	0.000275	0.002804	0.001376	0.023754	0.005305	none	ORF|Uncharacterized	Ortholog(s) have 3-hydroxyanthranilate 3,4-dioxygenase activity, role in 'de novo' NAD biosynthetic process from tryptophan and cytoplasm localization	#N/A	#N/A	#N/A
An02g01300.Aspni5_175427	#N/A	#N/A	1	0.930469	0.003599	7.05e-05	5.91e-05	0.000192	0.02572	6.05e-05	0.001206	0.008062	0.000122	0.000166	0.000157	0.002184	0.000937	0.02325	0.003745	none	ORF|Uncharacterized	Has domain(s) with predicted catalytic activity and role in metabolic process	#N/A	#N/A	#N/A
Aspni5_38842	#N/A	#N/A	1	0.827383	0.002356	5.23e-05	3.3e-05	9.97e-05	0.004334	3.38e-05	0.003082	0.009529	6.28e-05	7.67e-05	0.000106	0.005554	0.000598	0.144821	0.00188	#N/A	#N/A	#N/A	#N/A	#N/A	#N/A
An09g04880.Aspni5_50097	ILS(16)_all_genes_cluster 1;membership threshold >0.5;peak of expression for FPKM>10 at 3d; 654 genes	#N/A	1	0.792225	0.00708	0.000155	0.000114	0.000504	0.129755	0.000124	0.005574	0.014222	0.000204	0.000302	0.000403	0.003991	0.001496	0.038914	0.004936	none	ORF|Uncharacterized	Ortholog of A. nidulans FGSC A4 : AN8166, A. oryzae RIB40 : AO090102000486, Aspergillus wentii : Aspwe1_0042987, Aspergillus sydowii : Aspsy1_0161741 and Aspergillus terreus NIH2624 : ATET_09264	#N/A	#N/A	#N/A
An01g05010	#N/A	#N/A	1	0.604467	0.055657	0.000358	0.000365	0.002507	0.084481	0.000469	0.0088	0.058291	0.000654	0.001758	0.001195	0.015098	0.00558	0.103084	0.057234	none	ORF|Uncharacterized	Protein of unknown function	#N/A	#N/A	#N/A
An02g08100.Aspni5_136694	ILS(16)_all_genes_cluster 1;membership threshold >0.5;peak of expression for FPKM>10 at 3d; 654 genes	#N/A	1	0.94462	0.003143	4.21e-05	3.7e-05	0.000143	0.008355	3.74e-05	0.000972	0.008493	7.65e-05	9.57e-05	0.000119	0.001931	0.000708	0.027423	0.003803	none	ORF|Uncharacterized	Ortholog(s) have RNA binding, single-stranded telomeric DNA binding activity, role in tRNA processing and cytosol, nucleus localization	#N/A	#N/A	#N/A
An18g02030.Aspni5_42698	ILS(16)_all_genes_cluster 1;membership threshold >0.5;peak of expression for FPKM>10 at 3d; 654 genes	#N/A	1	0.664221	0.029828	0.000169	0.000203	0.000605	0.010986	0.000228	0.008377	0.04227	0.000473	0.001001	0.000442	0.013028	0.004844	0.142601	0.080723	none	ORF|Uncharacterized	Ortholog of Aspergillus tubingensis : Asptu1_0185979, Aspergillus brasiliensis : Aspbr1_0047150, Aspergillus kawachii : Aspka1_0173462 and Aspergillus acidus : Aspfo1_0049174	#N/A	#N/A	#N/A
An04g03860.Aspni5_190560	ILS(16)_all_genes_cluster 1;membership threshold >0.5;peak of expression for FPKM>10 at 3d; 654 genes	#N/A	1	0.512687	0.049679	0.002256	0.001875	0.005444	0.035124	0.001668	0.035877	0.076547	0.003436	0.003626	0.004242	0.031034	0.019801	0.158265	0.058436	none	ORF|Uncharacterized	Has domain(s) with predicted oxidoreductase activity and role in metabolic process	#N/A	#N/A	#N/A
An14g02220	#N/A	#N/A	1	0.716952	0.023692	0.000884	0.000771	0.002153	0.034362	0.000677	0.023993	0.043587	0.00155	0.001534	0.001809	0.013105	0.009733	0.096956	0.028241	none	ORF|Uncharacterized	Protein of unknown function	#N/A	#N/A	#N/A
An02g02180.Aspni5_206541	#N/A	#N/A	1	0.308072	0.012815	0.002636	0.003074	0.006753	0.20898	0.001556	0.034736	0.137857	0.011018	0.003915	0.002127	0.041452	0.072342	0.115025	0.037642	none	ORF|Uncharacterized	Has domain(s) with predicted zinc ion binding activity	#N/A	#N/A	#N/A
Aspni5_46889	ILS(16)_all_genes_cluster 1;membership threshold >0.5;peak of expression for FPKM>10 at 3d; 654 genes	#N/A	1	0.919997	0.002711	3.51e-05	3.73e-05	0.000235	0.009924	3.69e-05	0.001303	0.01965	8.51e-05	0.00013	8.3e-05	0.002424	0.00107	0.035338	0.006941	#N/A	#N/A	#N/A	#N/A	#N/A	#N/A
An07g00020.Aspni5_180465	ILS(16)_all_genes_cluster 1;membership threshold >0.5;peak of expression for FPKM>10 at 3d; 654 genes	#N/A	1	0.966273	0.001513	3.7e-05	2.95e-05	9.64e-05	0.004662	2.83e-05	0.001413	0.004639	6.16e-05	7.42e-05	7.18e-05	0.00117	0.000514	0.017712	0.001704	none	ORF|Uncharacterized	Ortholog of A. fumigatus Af293 : Afu8g00530, A. niger CBS 513.88 : An13g03240, A. oryzae RIB40 : AO090009000132, AO090026000248, AO090102000460 and Aspergillus wentii : Aspwe1_0182625	#N/A	#N/A	#N/A
An07g04560.Aspni5_48443	#N/A	#N/A	1	0.413661	0.010088	0.000756	0.001129	0.00322	0.22855	0.00065	0.009827	0.129696	0.004386	0.001849	0.001114	0.020212	0.043784	0.082885	0.048194	none	ORF|Uncharacterized	Ortholog of A. niger CBS 513.88 : An15g04940, A. oryzae RIB40 : AO090120000379, Aspergillus wentii : Aspwe1_0025791 and Aspergillus versicolor : Aspve1_0085348, Aspve1_0125261	#N/A	#N/A	#N/A
An05g00620	#N/A	#N/A	1	0.853163	0.006305	0.000163	0.00017	0.001112	0.01764	0.00014	0.006376	0.039114	0.000379	0.000344	0.00041	0.004592	0.004044	0.051655	0.014394	none	ORF|Uncharacterized	Protein of unknown function	#N/A	#N/A	#N/A
An05g01220.Aspni5_43866	#N/A	#N/A	1	0.632016	0.003901	9.37e-05	0.000121	0.000929	0.00744	8.28e-05	0.004276	0.194131	0.000344	0.000199	0.000257	0.007578	0.00741	0.110905	0.030316	none	ORF|Uncharacterized	Ortholog of Aspergillus niger ATCC 1015 : 43866-mRNA	#N/A	#N/A	#N/A
An01g08410.Aspni5_51860	ILS(16)_all_genes_cluster 1;membership threshold >0.5;peak of expression for FPKM>10 at 3d; 654 genes	#N/A	1	0.691491	0.008172	4.73e-05	3.89e-05	0.00018	0.003999	4.5e-05	0.002587	0.022142	7.32e-05	0.000121	0.000159	0.008459	0.000853	0.253699	0.007934	none	ORF|Uncharacterized	Ortholog(s) have methylthioribulose 1-phosphate dehydratase activity, role in L-methionine biosynthetic process from methylthioadenosine and cytoplasm localization	#N/A	#N/A	#N/A
An11g00900	#N/A	#N/A	1	0.370033	0.030088	0.011455	0.00482	0.010456	0.113625	0.003554	0.083191	0.080979	0.007666	0.005881	0.006728	0.055686	0.029082	0.159873	0.026882	none	ORF|Uncharacterized	Protein of unknown function	#N/A	#N/A	#N/A
An08g08770.Aspni5_124073	#N/A	#N/A	1	0.922256	0.010551	7.12e-05	5.64e-05	0.000166	0.009471	7.14e-05	0.003365	0.006753	0.000101	0.000209	0.000214	0.002653	0.000738	0.038158	0.005167	none	ORF|Uncharacterized	Has domain(s) with predicted ATP binding, protein kinase activity, protein serine/threonine kinase activity, transferase activity, transferring phosphorus-containing groups activity and role in protein phosphorylation	#N/A	#N/A	#N/A
Aspni5_52903	ILS(16)_all_genes_cluster 1;membership threshold >0.5;peak of expression for FPKM>10 at 3d; 654 genes	#N/A	1	0.751753	0.000596	1.6e-05	1.56e-05	8.93e-05	0.001775	1.18e-05	0.002025	0.057414	4.09e-05	2.86e-05	3.48e-05	0.003339	0.00086	0.179758	0.002244	#N/A	#N/A	#N/A	#N/A	#N/A	#N/A
An14g01940.Aspni5_41619	#N/A	#N/A	1	0.4324	0.03808	0.000818	0.000653	0.001974	0.179533	0.000696	0.029954	0.065057	0.001196	0.001466	0.002751	0.034616	0.00855	0.173227	0.029029	none	ORF|Uncharacterized	Putative enoyl reductase	#N/A	#N/A	#N/A
An08g00340.Aspni5_177851	#N/A	#N/A	1	0.42678	0.163245	0.000322	0.000351	0.000864	0.018985	0.000502	0.014154	0.039526	0.000681	0.002222	0.001147	0.024314	0.005313	0.177654	0.123939	none	ORF|Uncharacterized	Ortholog(s) have role in reciprocal meiotic recombination and cytosol, nucleus localization	#N/A	#N/A	#N/A
An01g13450.Aspni5_171583	ILS(16)_all_genes_cluster 1;membership threshold >0.5;peak of expression for FPKM>10 at 3d; 654 genes	#N/A	1	0.941543	0.000287	5.91e-06	6.32e-06	2.93e-05	0.000636	4.77e-06	0.000406	0.014229	1.75e-05	1.17e-05	1.45e-05	0.000867	0.000345	0.040277	0.00132	none	ORF|Uncharacterized	Protein of unknown function	#N/A	#N/A	#N/A
An01g06770.Aspni5_36014	ILS(16)_all_genes_cluster 1;membership threshold >0.5;peak of expression for FPKM>10 at 3d; 654 genes	#N/A	1	0.959611	0.000332	6.81e-06	5.49e-06	2.01e-05	0.000533	4.97e-06	0.000656	0.003185	1.22e-05	1.25e-05	1.4e-05	0.000736	0.000153	0.03418	0.000537	none	ORF|Uncharacterized	Ortholog of A. oryzae RIB40 : AO090012000668, Aspergillus tubingensis : Asptu1_0495159, Aspergillus brasiliensis : Aspbr1_0049222 and Aspergillus flavus NRRL 3357 : AFL2T_03545	#N/A	#N/A	#N/A
An08g00010.Aspni5_175821	ILS(16)_all_genes_cluster 1;membership threshold >0.5;peak of expression for FPKM>10 at 3d; 654 genes	#N/A	1	0.534767	0.044925	0.000919	0.000399	0.001589	0.043783	0.000594	0.034038	0.032862	0.000523	0.001446	0.001726	0.037492	0.003274	0.250107	0.011558	hemB	ORF|Uncharacterized	5-aminolevulinic acid dehydratase (porphobilinogen synthase)	#N/A	#N/A	#N/A
An09g05150.Aspni5_43210	#N/A	SignalP (Braaksma et al 2010)	1	0.489647	0.08532	0.000535	0.00043	0.001146	0.013057	0.000608	0.037094	0.037986	0.00073	0.002452	0.001164	0.030638	0.005209	0.248584	0.045401	none	ORF|Uncharacterized	Has domain(s) with predicted catalytic activity, ferric iron binding, iron ion binding, oxidoreductase activity, acting on single donors with incorporation of molecular oxygen, incorporation of two atoms of oxygen activity	#N/A	#N/A	#N/A
Aspni5_37507	#N/A	#N/A	1	0.609769	0.058622	0.000959	0.000568	0.000989	0.079672	0.00081	0.041149	0.023779	0.000885	0.002228	0.002024	0.021402	0.00436	0.135856	0.016926	#N/A	#N/A	#N/A	#N/A	#N/A	#N/A
An08g01460.Aspni5_38568	#N/A	#N/A	1	0.971088	0.000589	1.01e-05	9.33e-06	4.87e-05	0.003363	9.08e-06	0.00055	0.005314	2.09e-05	2.88e-05	2.12e-05	0.000812	0.000257	0.016794	0.001085	none	ORF|Uncharacterized	Has domain(s) with predicted sequence-specific DNA binding RNA polymerase II transcription factor activity, zinc ion binding activity, role in regulation of transcription, DNA-templated and nucleus localization	#N/A	#N/A	PF00172_Zn_clus_Domain
An02g02030	#N/A	#N/A	1	0.466938	0.0268	0.001731	0.000653	0.002261	0.047423	0.000751	0.031667	0.048965	0.000902	0.001341	0.002499	0.058634	0.005584	0.2921	0.011751	none	ORF|Uncharacterized	Ortholog(s) have cytosol, nucleus localization	#N/A	#N/A	#N/A
An08g10050.Aspni5_207758	ILS(16)_all_genes_cluster 1;membership threshold >0.5;peak of expression for FPKM>10 at 3d; 654 genes	#N/A	1	0.55292	0.002765	9.86e-05	0.000133	0.00109	0.015343	8.12e-05	0.004502	0.294865	0.000424	0.000184	0.000254	0.007333	0.010567	0.087434	0.022007	none	ORF|Uncharacterized	Ortholog(s) have role in proteasome regulatory particle assembly and cytosol, nucleus localization	#N/A	#N/A	#N/A
An01g14650.Aspni5_172236	#N/A	SignalP (Braaksma et al 2010)	1	0.471852	0.002994	5.62e-05	4.82e-05	0.000235	0.001692	4.25e-05	0.005885	0.045786	0.000105	0.000107	0.00012	0.01072	0.00161	0.451583	0.007164	rgxA	ORF|Uncharacterized	Putative exo-rhamnogalacturonan hydrolase with a predicted role in pectin degradation	GH28	#N/A	#N/A
An05g02320	ILS(16)_all_genes_cluster 1;membership threshold >0.5;peak of expression for FPKM>10 at 3d; 654 genes	SignalP (Braaksma et al 2010)	1	0.662231	0.014222	0.000222	0.000193	0.000751	0.194849	0.000224	0.005565	0.027035	0.000375	0.000735	0.000524	0.009201	0.002903	0.068091	0.012879	none	ORF|Uncharacterized	Ortholog of A. nidulans FGSC A4 : AN2626, AN1620, A. fumigatus Af293 : Afu8g02040/och3, A. niger CBS 513.88 : An03g01090/hocA and A. oryzae RIB40 : AO090010000615	#N/A	#N/A	#N/A
An12g02880	#N/A	#N/A	1	0.879431	0.01094	0.000122	9.29e-05	0.000302	0.066052	0.000125	0.003362	0.006799	0.000159	0.000435	0.000285	0.002457	0.000953	0.023582	0.004902	none	ORF|Uncharacterized	Has domain(s) with predicted DNA binding, sequence-specific DNA binding RNA polymerase II transcription factor activity, zinc ion binding activity and role in regulation of transcription, DNA-templated, transcription, DNA-templated	#N/A	#N/A	PF00172_Zn_clus_Domain
An11g04760	ILS(16)_all_genes_cluster 1;membership threshold >0.5;peak of expression for FPKM>10 at 3d; 654 genes	SignalP (Braaksma et al 2010)	1	0.941553	0.000363	6.2e-06	6.14e-06	2.7e-05	0.00074	5.07e-06	0.000321	0.009725	1.56e-05	1.26e-05	1.58e-05	0.000991	0.000263	0.044755	0.001201	none	ORF|Uncharacterized	Protein of unknown function	#N/A	#N/A	#N/A
An02g01580.Aspni5_52127	ILS(16)_all_genes_cluster 1;membership threshold >0.5;peak of expression for FPKM>10 at 3d; 654 genes	#N/A	1	0.805452	0.000778	1.78e-05	2.29e-05	0.000117	0.003018	1.64e-05	0.001125	0.096547	7.4e-05	4.91e-05	3.78e-05	0.003098	0.001906	0.080864	0.006877	none	ORF|Uncharacterized	Ortholog(s) have role in cellular response to nitrogen starvation, negative regulation of G0 to G1 transition	#N/A	#N/A	#N/A
An02g03450	ILS(16)_all_genes_cluster 1;membership threshold >0.5;peak of expression for FPKM>10 at 3d; 654 genes	#N/A	1	0.970954	0.000969	2.85e-05	1.96e-05	6.72e-05	0.009023	1.94e-05	0.000908	0.003077	3.82e-05	4.63e-05	5.51e-05	0.000884	0.000301	0.012785	0.000825	none	ORF|Uncharacterized	Ortholog of A. nidulans FGSC A4 : AN10752, A. fumigatus Af293 : Afu2g11470, Neosartorya fischeri NRRL 181 : NFIA_086710, Aspergillus wentii : Aspwe1_0044288 and Aspergillus versicolor : Aspve1_0040617	#N/A	#N/A	#N/A
An01g04970.Aspni5_206058	ILS(16)_all_genes_cluster 1;membership threshold >0.5;peak of expression for FPKM>10 at 3d; 654 genes	SignalP (Braaksma et al 2010)	1	0.753111	0.000584	1.65e-05	1.51e-05	8.15e-05	0.001982	1.16e-05	0.001322	0.046432	3.81e-05	2.67e-05	3.58e-05	0.003705	0.000738	0.190061	0.00184	none	ORF|Uncharacterized	Ortholog(s) have L-cystine transmembrane transporter activity, role in L-cystine transport and endosome, fungal-type vacuole localization	#N/A	#N/A	#N/A
An15g06150.Aspni5_48827	ILS(16)_all_genes_cluster 1;membership threshold >0.5;peak of expression for FPKM>10 at 3d; 654 genes	#N/A	1	0.9706	0.000573	1.71e-05	1.53e-05	5.55e-05	0.010009	1.33e-05	0.000517	0.004454	3.67e-05	3.68e-05	3.15e-05	0.000804	0.000374	0.011476	0.000986	none	ORF|Uncharacterized	Ortholog of A. nidulans FGSC A4 : AN2166, A. fumigatus Af293 : Afu2g15850, A. oryzae RIB40 : AO090012000227, Aspergillus wentii : Aspwe1_0108220 and Aspergillus sydowii : Aspsy1_0140323	#N/A	#N/A	#N/A
An01g06780.Aspni5_170627	ILS(16)_all_genes_cluster 1;membership threshold >0.5;peak of expression for FPKM>10 at 3d; 654 genes	#N/A	1	0.775319	0.000889	3.01e-05	3.35e-05	0.00025	0.005022	2.34e-05	0.001858	0.121687	9.61e-05	6.15e-05	5.88e-05	0.003856	0.002216	0.083867	0.004733	none	ORF|Uncharacterized	Ortholog of A. nidulans FGSC A4 : AN9531, AN1600, AN9354, AN4608 and A. fumigatus Af293 : Afu4g03520, Afu5g14130, Afu7g06920	#N/A	#N/A	#N/A
An07g01410.Aspni5_200372	ILS(16)_all_genes_cluster 1;membership threshold >0.5;peak of expression for FPKM>10 at 3d; 654 genes	#N/A	1	0.832832	0.000744	2.15e-05	2.11e-05	0.000148	0.002933	1.63e-05	0.001241	0.05787	5.38e-05	4.27e-05	4.21e-05	0.003329	0.001053	0.09686	0.002791	none	ORF|Uncharacterized	Ortholog of A. nidulans FGSC A4 : AN6744, Neosartorya fischeri NRRL 181 : NFIA_113290, Aspergillus wentii : Aspwe1_0023957 and Aspergillus versicolor : Aspve1_0056607	#N/A	#N/A	#N/A
An18g02780.Aspni5_42762	ILS(16)_all_genes_cluster 1;membership threshold >0.5;peak of expression for FPKM>10 at 3d; 654 genes	#N/A	1	0.581486	0.002031	6.26e-05	5.28e-05	0.000206	0.008218	4.42e-05	0.004515	0.054375	0.000128	0.000111	0.000116	0.014764	0.001909	0.327536	0.004447	none	ORF|Uncharacterized	Ortholog of Aspergillus tubingensis : Asptu1_0104299 and Aspergillus brasiliensis : Aspbr1_0129450	#N/A	#N/A	#N/A
[truncated: 14,333 more rows]
