# Supplementary material for: Expression of Aspergillus niger CAZymes is determined by compositional changes in wheat straw generated by hydrothermal or ionic liquid pretreatments
Source: Biotechnol Biofuels. 2017 Feb 7;10:35. doi: 10.1186/s13068-017-0700-9 (PMC5294722; doi:10.1186/s13068-017-0700-9)
Supplement: Supplementary file 14 — Additional file 14: Table S11. CAZy, transcription factor and sugar transporter content of MFuzz clusters from the HTS time-course. File with lists of genes from each cluster from the HTS time-course of all genes from the categories of CAZy, Pfam for sugar transporters and Pfam for transcription factors that met selection criteria. Only genes strongly associated with a cluster’s predominant expression profile (membership value > 0.5 as well as an FPKM > 10 at the cluster’s expression peak) were selected which led to the capture of between a half and a third of each category. [file 13068_2017_700_MOESM14_ESM.xlsx]

## Sheet: Summary
HTS(16)	membership threshold >	time selected as peak to select for > 10 FPKM	number of genes
cluster 1	0.5	24h	114 genes
cluster 2	0.5	9h	149 genes
cluster 3	0.5	6h	32 genes
cluster 4	0.5	3h	135 genes
cluster 5	0.5	3h	142 genes
cluster 6	0.5	3h	172 genes
cluster 7	0.5	3h	59 genes
cluster 8	0.5	24h	130 genes
cluster 9	0.5	9h	76 genes
cluster 10	0.5	12h	33 genes
cluster 11	0.5	24h	111 genes
cluster 12	0.5	6h	102 genes
cluster 13	0.5	3h	190 genes
cluster 14	0.5	24h	128 genes
cluster 15	0.5	24h	172 genes
cluster 16	0.5	24h	123 genes
sum of genes in each category

## Sheet: HTS16)-all_clusters
combined_identifiers	order for transfer(copied)	cluster number where cluster membership threshold for gene >0.5 and FPKM > 10 at indicated peak in expressin (total number of genes)	SignalP (Braaksma et al., 2010)	cluster number from HTS MFuzz clustering of all genes	MEM_SCORE_CLUSTER_1	MEM_SCORE_CLUSTER_2	MEM_SCORE_CLUSTER_3	MEM_SCORE_CLUSTER_4	MEM_SCORE_CLUSTER_5	MEM_SCORE_CLUSTER_6	MEM_SCORE_CLUSTER_7	MEM_SCORE_CLUSTER_8	MEM_SCORE_CLUSTER_9	MEM_SCORE_CLUSTER_10	MEM_SCORE_CLUSTER_11	MEM_SCORE_CLUSTER_12	MEM_SCORE_CLUSTER_13	MEM_SCORE_CLUSTER_14	MEM_SCORE_CLUSTER_15	MEM_SCORE_CLUSTER_16	Gene_name (A_niger_CBS_513_88_version_s01-m06-r19_chromosomal_feature)	Feature type (characterisation?) (A_niger_CBS_513_88_version_s01-m06-r19_chromosomal_feature)	Description (A_niger_CBS_513_88_version_s01-m06-r19_chromosomal_feature)	CAZy family (Feb 2015)	PF00083_Sugar_tr_Family	PF00172_Zn_clus_Domain
An08g05480	1	#N/A	#N/A	1	0.166602	0.017799	0.057945	0.032832	0.045291	0.023912	0.019009	0.113948	0.023185	0.064832	0.134314	0.027778	0.025255	0.095286	0.066158	0.085853	none	ORF|Uncharacterized	Protein of unknown function	#N/A	#N/A	#N/A
An01g14530.Aspni5_46259	2	#N/A	#N/A	1	0.405261	0.00644	0.0286	0.008603	0.012332	0.006584	0.005889	0.187244	0.009341	0.01687	0.151474	0.010198	0.006353	0.041594	0.019662	0.083554	none	ORF|Uncharacterized	Glycolate oxidase	#N/A	#N/A	#N/A
An06g02510.Aspni5_177290	3	#N/A	#N/A	1	0.408574	0.005432	0.025155	0.009814	0.016362	0.006604	0.005695	0.138109	0.007414	0.010762	0.04935	0.008277	0.006705	0.104312	0.03053	0.166903	none	ORF|Uncharacterized	Has domain(s) with predicted role in transmembrane transport and integral component of membrane localization	#N/A	#N/A	#N/A
An01g08930.Aspni5_171431	667	HTS(16)_all_genes_cluster 1;membership threshold >0.5;peak of expression for FPKM>10 at 24h; 114 genes	#N/A	1	0.512338	0.006116	0.04753	0.010401	0.016213	0.007543	0.006243	0.094096	0.008283	0.011117	0.046181	0.011832	0.006889	0.080846	0.029971	0.104401	none	ORF|Uncharacterized	Ortholog of A. nidulans FGSC A4 : AN1934, A. fumigatus Af293 : Afu4g13260, A. oryzae RIB40 : AO090009000258, Aspergillus wentii : Aspwe1_0033794 and Aspergillus sydowii : Aspsy1_0139129	#N/A	#N/A	#N/A
An08g07790.Aspni5_38107	5	#N/A	#N/A	1	0.393302	0.009348	0.064227	0.0184	0.027369	0.013349	0.009994	0.094171	0.012242	0.02448	0.081761	0.01957	0.012451	0.094233	0.049206	0.075898	none	ORF|Uncharacterized	Ortholog(s) have cytosol, nucleus localization	#N/A	#N/A	#N/A
An11g03920.Aspni5_179079	6	#N/A	#N/A	1	0.636499	0.00436	0.033172	0.008305	0.013278	0.005836	0.004627	0.064407	0.005802	0.008717	0.034593	0.008545	0.005432	0.073312	0.025889	0.067225	none	ORF|Uncharacterized	Putative polyketide synthase (PKS), encoded in a predicted secondary metabolite gene cluster	#N/A	#N/A	#N/A
An15g00760.Aspni5_210029	7	#N/A	#N/A	1	0.393879	0.00995	0.071195	0.015944	0.022178	0.012484	0.009799	0.103986	0.01347	0.027783	0.111936	0.021671	0.011237	0.066064	0.036659	0.071763	none	ORF|Uncharacterized	Protein of unknown function	#N/A	#N/A	#N/A
An11g10000.Aspni5_179354	8	#N/A	#N/A	1	0.292213	0.008603	0.034922	0.011449	0.015994	0.008873	0.007851	0.169996	0.012418	0.026814	0.236707	0.013562	0.008642	0.047516	0.024747	0.079693	none	ORF|Uncharacterized	Ortholog of A. nidulans FGSC A4 : AN4751, A. fumigatus Af293 : Afu3g06320, A. oryzae RIB40 : AO090020000118, Aspergillus wentii : Aspwe1_0042146 and Aspergillus sydowii : Aspsy1_0043261	#N/A	#N/A	#N/A
An10g00600.Aspni5_193105	9	#N/A	#N/A	1	0.324384	0.006314	0.040953	0.013178	0.023039	0.008669	0.007016	0.088515	0.008286	0.010809	0.038419	0.011189	0.008352	0.218503	0.048896	0.143478	none	ORF|Uncharacterized	Has domain(s) with predicted ADP binding, catalytic activity and role in defense response, nucleoside metabolic process	#N/A	#N/A	#N/A
An09g06160	10	#N/A	#N/A	1	0.229144	0.014846	0.072564	0.026925	0.036812	0.0205	0.01549	0.107785	0.019429	0.051491	0.131852	0.029225	0.019595	0.088083	0.057781	0.078477	none	ORF|Uncharacterized	Ortholog(s) have cytoplasm localization	#N/A	#N/A	#N/A
An02g14910	11	#N/A	#N/A	1	0.218678	0.011598	0.210977	0.026597	0.038072	0.020165	0.013199	0.066798	0.014355	0.024459	0.057389	0.037058	0.016405	0.108097	0.071691	0.064461	none	ORF|Uncharacterized	Protein of unknown function	#N/A	#N/A	#N/A
An09g05180.Aspni5_212494	12	#N/A	#N/A	1	0.319028	0.007094	0.026646	0.009962	0.014585	0.007381	0.006653	0.223055	0.010221	0.019557	0.166999	0.010263	0.007447	0.049878	0.023182	0.098049	none	ORF|Uncharacterized	Ortholog(s) have cytosol localization	#N/A	#N/A	#N/A
An08g08380.Aspni5_38065	13	#N/A	#N/A	1	0.136387	0.021358	0.102381	0.041777	0.050211	0.03489	0.023425	0.079308	0.026187	0.082446	0.102648	0.052717	0.031114	0.081264	0.070327	0.063559	none	ORF|Uncharacterized	Ortholog of Aspergillus brasiliensis : Aspbr1_0053536	#N/A	#N/A	#N/A
An02g02780.Aspni5_36770	14	#N/A	#N/A	1	0.300856	0.008208	0.037464	0.017298	0.02944	0.011225	0.009116	0.119251	0.010828	0.017733	0.063725	0.012991	0.011656	0.166555	0.056744	0.126909	none	ORF|Uncharacterized	Has domain(s) with predicted role in transmembrane transport and integral component of membrane localization	#N/A	#N/A	#N/A
An10g00740.Aspni5_45012	15	#N/A	#N/A	1	0.428516	0.005553	0.02813	0.007934	0.012109	0.005833	0.005281	0.18207	0.007923	0.010465	0.060292	0.008763	0.005578	0.053986	0.020545	0.157021	none	ORF|Uncharacterized	Has domain(s) with predicted nucleic acid binding, zinc ion binding activity and role in DNA integration	#N/A	#N/A	#N/A
An02g09610.Aspni5_37268	16	#N/A	#N/A	1	0.360985	0.007943	0.05774	0.01335	0.021136	0.009592	0.008133	0.11563	0.010757	0.013071	0.0515	0.014687	0.008793	0.110437	0.03894	0.157305	none	ORF|Uncharacterized	Ortholog(s) have role in fungal-type cell wall organization, mating, positive regulation of sexual sporulation resulting in formation of a cellular spore	#N/A	#N/A	#N/A
An01g14230.Aspni5_172732	17	#N/A	#N/A	1	0.17018	0.019423	0.10683	0.028471	0.034764	0.024812	0.018684	0.09361	0.025519	0.078628	0.145432	0.048394	0.021509	0.067386	0.049878	0.06648	none	ORF|Uncharacterized	Ortholog of A. nidulans FGSC A4 : AN0920, A. fumigatus Af293 : Afu1g15840, A. oryzae RIB40 : AO090005001115, Aspergillus wentii : Aspwe1_0039943 and Aspergillus sydowii : Aspsy1_0038467	#N/A	#N/A	#N/A
An12g00060.Aspni5_50260	415	HTS(16)_all_genes_cluster 1;membership threshold >0.5;peak of expression for FPKM>10 at 24h; 114 genes	#N/A	1	0.512964	0.005571	0.025842	0.008522	0.012694	0.006258	0.005403	0.142285	0.007837	0.01434	0.094164	0.008971	0.006148	0.048075	0.021212	0.079715	none	ORF|Uncharacterized	Ortholog of A. nidulans FGSC A4 : AN9070, A. fumigatus Af293 : Afu7g02510, A. oryzae RIB40 : AO090038000629, Aspergillus wentii : Aspwe1_0173747 and Aspergillus sydowii : Aspsy1_0136164	#N/A	#N/A	#N/A
An05g01680.Aspni5_43903	19	#N/A	#N/A	1	0.38062	0.009304	0.05941	0.01223	0.017318	0.009654	0.008491	0.150519	0.013288	0.019062	0.102559	0.017402	0.008698	0.058042	0.027991	0.105411	none	ORF|Uncharacterized	Has domain(s) with predicted DNA binding, zinc ion binding activity, role in transcription, DNA-templated and nucleus localization	#N/A	#N/A	#N/A
An14g07240	20	#N/A	#N/A	1	0.304581	0.004673	0.018181	0.006874	0.010772	0.004871	0.004507	0.291844	0.006703	0.009584	0.062552	0.006461	0.004951	0.050358	0.01811	0.194979	none	ORF|Uncharacterized	Protein of unknown function	#N/A	#N/A	#N/A
An01g06520.Aspni5_46605	21	#N/A	#N/A	1	0.240575	0.008878	0.112318	0.022667	0.038183	0.015213	0.010528	0.065518	0.011038	0.015583	0.041786	0.021936	0.013269	0.21312	0.089005	0.080381	none	ORF|Uncharacterized	Ortholog of A. nidulans FGSC A4 : AN5649, AN1674, AN0384, AN1268, AN7262, A. fumigatus Af293 : Afu1g01700, Afu2g17000, Afu4g08730, Afu4g13630, Afu1g10012 and A. niger CBS 513.88 : An01g09380, An04g09080, An04g03600	#N/A	#N/A	#N/A
Aspni5_143465	22	#N/A	#N/A	1	0.506708	0.004185	0.019488	0.006641	0.010538	0.004678	0.004155	0.156356	0.005872	0.008424	0.047422	0.006361	0.004644	0.054742	0.018566	0.141218	#N/A	#N/A	#N/A	#N/A	#N/A	#N/A
An14g06720.Aspni5_185165	23	#N/A	#N/A	1	0.230479	0.01189	0.124121	0.030368	0.045546	0.021536	0.013998	0.072935	0.014655	0.027325	0.06246	0.031759	0.018767	0.134714	0.089418	0.070028	none	ORF|Uncharacterized	Protein of unknown function	#N/A	#N/A	#N/A
An04g01350.Aspni5_50589	24	#N/A	#N/A	1	0.244702	0.008264	0.084706	0.021708	0.037661	0.014166	0.009875	0.065313	0.010297	0.014992	0.040795	0.018991	0.012772	0.244306	0.09086	0.080592	none	ORF|Uncharacterized	Ortholog(s) have SUMO transferase activity and role in cellular response to DNA damage stimulus, hyphal growth, mitotic spindle elongation, protein sumoylation, regulation of mitotic cell cycle	#N/A	#N/A	#N/A
An01g14020.Aspni5_170706	25	#N/A	#N/A	1	0.26591	0.008411	0.085158	0.021751	0.037131	0.014327	0.00998	0.067569	0.010508	0.015794	0.043315	0.019399	0.012933	0.220633	0.087132	0.08005	none	ORF|Uncharacterized	Has domain(s) with predicted sequence-specific DNA binding RNA polymerase II transcription factor activity, zinc ion binding activity, role in regulation of transcription, DNA-templated and nucleus localization	#N/A	#N/A	PF00172_Zn_clus_Domain
An15g07870.Aspni5_182862	26	#N/A	#N/A	1	0.274424	0.008838	0.076722	0.022932	0.03872	0.015055	0.010473	0.072015	0.011061	0.017891	0.04863	0.019654	0.013902	0.202225	0.087697	0.079763	none	ORF|Uncharacterized	Has domain(s) with predicted oxidoreductase activity, zinc ion binding activity and role in oxidation-reduction process	#N/A	#N/A	#N/A
An17g02210.Aspni5_54938	27	#N/A	#N/A	1	0.374591	0.006359	0.025218	0.009124	0.013504	0.006719	0.006016	0.213688	0.00912	0.016706	0.134143	0.009384	0.00674	0.048868	0.021847	0.097973	none	ORF|Uncharacterized	Ortholog(s) have translation release factor activity, codon specific activity and role in asexual sporulation resulting in formation of a cellular spore, cellular response to nitrogen starvation, cytokinesis, translational termination	#N/A	#N/A	#N/A
An07g06400.Aspni5_120706	28	#N/A	#N/A	1	0.324746	0.004858	0.019549	0.006486	0.009717	0.004796	0.004474	0.323317	0.007115	0.010442	0.084811	0.006922	0.004743	0.038692	0.015773	0.133559	none	ORF|Uncharacterized	Amine oxidase	#N/A	#N/A	#N/A
Aspni5_215118	29	#N/A	#N/A	1	0.231956	0.015797	0.136202	0.020837	0.026778	0.017963	0.014435	0.105954	0.021625	0.040537	0.130393	0.041387	0.015028	0.064359	0.040738	0.076011	#N/A	#N/A	#N/A	#N/A	#N/A	#N/A
An01g05730.Aspni5_122511	30	#N/A	SignalP (Braaksma et al 2010)	1	0.298993	0.007251	0.028887	0.009214	0.013005	0.007127	0.006487	0.209207	0.010657	0.02033	0.225988	0.010975	0.006941	0.040881	0.020178	0.083879	none	ORF|Uncharacterized	Has domain(s) with predicted substrate-specific transmembrane transporter activity, transmembrane transporter activity, transporter activity, role in transmembrane transport and integral component of membrane, membrane localization	#N/A	PF00083_Sugar_tr_Family	#N/A
An18g03240.Aspni5_143698	31	#N/A	#N/A	1	0.379811	0.004968	0.023207	0.008377	0.013795	0.005738	0.005081	0.152183	0.006874	0.009213	0.044641	0.007471	0.005744	0.086228	0.025194	0.221474	none	ORF|Uncharacterized	Has domain(s) with predicted role in attachment of spindle microtubules to kinetochore, mitotic spindle organization in nucleus and DASH complex, mitotic spindle localization	#N/A	#N/A	#N/A
An11g03800.Aspni5_38978	32	#N/A	SignalP (Braaksma et al 2010)	1	0.247698	0.014492	0.086782	0.016548	0.022021	0.013885	0.012425	0.14953	0.02107	0.031378	0.151728	0.028493	0.01216	0.059414	0.033279	0.099096	none	ORF|Uncharacterized	Has domain(s) with predicted oxidoreductase activity and role in metabolic process	#N/A	#N/A	#N/A
An04g05040	33	#N/A	#N/A	1	0.174425	0.012651	0.091316	0.022539	0.036584	0.015923	0.013618	0.101676	0.016523	0.016493	0.049857	0.023453	0.014269	0.170309	0.066625	0.173741	none	ORF|Uncharacterized	Protein of unknown function	#N/A	#N/A	#N/A
An12g08820.Aspni5_42088	34	#N/A	#N/A	1	0.203795	0.009924	0.147835	0.023795	0.039304	0.016402	0.011632	0.067237	0.012338	0.015637	0.041535	0.025308	0.013896	0.196977	0.086583	0.0878	none	ORF|Uncharacterized	Protein of unknown function	#N/A	#N/A	#N/A
An12g07780.Aspni5_186415	35	#N/A	#N/A	1	0.290498	0.006842	0.024879	0.01118	0.017884	0.007668	0.006901	0.225084	0.009574	0.015324	0.083283	0.009346	0.008071	0.082213	0.030376	0.170877	none	ORF|Uncharacterized	Has domain(s) with predicted oxidoreductase activity and role in metabolic process	#N/A	#N/A	#N/A
An04g07340.Aspni5_54957	36	#N/A	#N/A	1	0.250191	0.009204	0.056797	0.023674	0.04093	0.015069	0.010909	0.082139	0.011614	0.019547	0.054198	0.017667	0.014852	0.214608	0.088903	0.089696	none	ORF|Uncharacterized	Ortholog(s) have unfolded protein binding activity	#N/A	#N/A	#N/A
Aspni5_56154	37	#N/A	#N/A	1	0.342948	0.008656	0.066573	0.020423	0.033257	0.013769	0.00991	0.080518	0.011026	0.018976	0.056133	0.018346	0.012912	0.156045	0.069136	0.081373	#N/A	#N/A	#N/A	#N/A	#N/A	#N/A
Aspni5_52498	38	#N/A	#N/A	1	0.492389	0.006815	0.051119	0.010585	0.015918	0.007924	0.006697	0.109266	0.00939	0.012756	0.057409	0.013143	0.00718	0.067667	0.027955	0.103787	#N/A	#N/A	#N/A	#N/A	#N/A	#N/A
An11g04690.Aspni5_47961	579	HTS(16)_all_genes_cluster 1;membership threshold >0.5;peak of expression for FPKM>10 at 24h; 114 genes	#N/A	1	0.658657	0.00462	0.035563	0.007617	0.011372	0.005684	0.004619	0.071009	0.006298	0.009978	0.045509	0.009315	0.005177	0.046588	0.020228	0.057768	none	ORF|Uncharacterized	Protein of unknown function	#N/A	#N/A	#N/A
An03g00750.Aspni5_194584	40	#N/A	#N/A	1	0.374723	0.005196	0.021885	0.006876	0.010165	0.005148	0.004756	0.272673	0.007607	0.011572	0.09765	0.007664	0.005032	0.038757	0.016434	0.113863	none	ORF|Uncharacterized	Has domain(s) with predicted DNA binding, sequence-specific DNA binding RNA polymerase II transcription factor activity, zinc ion binding activity and role in regulation of transcription, DNA-templated, transcription, DNA-templated	#N/A	#N/A	PF00172_Zn_clus_Domain
An14g01010.Aspni5_201401	41	#N/A	#N/A	1	0.3454	0.009524	0.043178	0.014931	0.021388	0.011189	0.009325	0.139516	0.013174	0.029317	0.151876	0.016133	0.010951	0.066068	0.034508	0.083523	none	ORF|Uncharacterized	Ortholog(s) have structural constituent of ribosome activity, role in cytoplasmic translation and cell surface, cytosolic large ribosomal subunit, nucleolus localization	#N/A	#N/A	#N/A
An16g04400.Aspni5_201007	42	#N/A	#N/A	1	0.321516	0.010961	0.057445	0.016369	0.022469	0.01285	0.010495	0.124361	0.015136	0.035479	0.166259	0.020876	0.012016	0.062466	0.035485	0.075818	none	ORF|Uncharacterized	Ortholog(s) have Ran GTPase binding activity, role in protein import into nucleus and cytosol, nuclear envelope localization	#N/A	#N/A	#N/A
An18g00040.Aspni5_49775	43	#N/A	SignalP (Braaksma et al 2010)	1	0.168332	0.01373	0.07348	0.039329	0.062307	0.025354	0.016961	0.079088	0.016754	0.033408	0.067305	0.027668	0.025207	0.157901	0.116019	0.077159	none	ORF|Uncharacterized	Has domain(s) with predicted substrate-specific transmembrane transporter activity, transmembrane transporter activity, role in transmembrane transport and integral component of membrane, membrane localization	#N/A	PF00083_Sugar_tr_Family	#N/A
An03g00640.Aspni5_194162	601	HTS(16)_all_genes_cluster 1;membership threshold >0.5;peak of expression for FPKM>10 at 24h; 114 genes	#N/A	1	0.553693	0.005511	0.028538	0.009593	0.014788	0.006819	0.005634	0.10572	0.007523	0.013512	0.066265	0.009383	0.006697	0.062956	0.026177	0.077193	none	ORF|Uncharacterized	Ortholog of A. fumigatus Af293 : Afu2g17790, Neosartorya fischeri NRRL 181 : NFIA_093190, Aspergillus niger ATCC 1015 : 194162-mRNA and Aspergillus zonatus : Aspzo1_0112721, Aspzo1_0127952, Aspzo1_0154500	#N/A	#N/A	#N/A
An12g08670.Aspni5_211401	227	HTS(16)_all_genes_cluster 1;membership threshold >0.5;peak of expression for FPKM>10 at 24h; 114 genes	#N/A	1	0.747753	0.00268	0.015048	0.004326	0.006705	0.003115	0.002665	0.069848	0.003722	0.005649	0.030543	0.004542	0.002991	0.032123	0.011926	0.056363	none	ORF|Uncharacterized	Ortholog(s) have cytosol, exosome (RNase complex), nucleolus localization	#N/A	#N/A	#N/A
Aspni5_39016	46	#N/A	#N/A	1	0.351072	0.010439	0.061069	0.015149	0.020728	0.012042	0.009865	0.121179	0.014485	0.031533	0.154628	0.020802	0.011026	0.058835	0.032918	0.074229	#N/A	#N/A	#N/A	#N/A	#N/A	#N/A
An04g00570.Aspni5_44327	966	HTS(16)_all_genes_cluster 1;membership threshold >0.5;peak of expression for FPKM>10 at 24h; 114 genes	#N/A	1	0.629432	0.003535	0.018483	0.005801	0.009207	0.004095	0.003552	0.10315	0.004907	0.00709	0.0372	0.005709	0.003997	0.049031	0.016579	0.098232	none	ORF|Uncharacterized	Ortholog(s) have role in cellular response to drug and nucleolus localization	#N/A	#N/A	#N/A
An03g04320.Aspni5_213477	237	HTS(16)_all_genes_cluster 1;membership threshold >0.5;peak of expression for FPKM>10 at 24h; 114 genes	#N/A	1	0.501213	0.00683	0.069037	0.013432	0.020677	0.009723	0.00732	0.07301	0.008932	0.014119	0.049005	0.015561	0.008662	0.091614	0.039979	0.070885	none	ORF|Uncharacterized	Ortholog(s) have DNA replication origin binding, chromatin binding activity	#N/A	#N/A	#N/A
An04g00940	49	#N/A	#N/A	1	0.200191	0.016519	0.123529	0.021375	0.029997	0.017205	0.015356	0.127553	0.022832	0.024099	0.081006	0.033344	0.014732	0.0896	0.047199	0.135464	none	ORF|Uncharacterized	Protein of unknown function	#N/A	#N/A	#N/A
An01g10720.Aspni5_196146	50	#N/A	#N/A	1	0.347576	0.00648	0.02501	0.009126	0.013449	0.006744	0.006084	0.228181	0.00934	0.017169	0.146184	0.009429	0.006778	0.047779	0.021575	0.099096	none	ORF|Uncharacterized	Ortholog(s) have structural constituent of ribosome activity and cytosolic small ribosomal subunit localization	#N/A	#N/A	#N/A
An03g05130.Aspni5_126782	51	#N/A	#N/A	1	0.157187	0.022613	0.139097	0.023552	0.028571	0.021745	0.018726	0.105501	0.031879	0.055594	0.14533	0.057899	0.017848	0.058661	0.040062	0.075734	none	ORF|Uncharacterized	Ortholog of A. fumigatus Af293 : Afu2g01300, Neosartorya fischeri NRRL 181 : NFIA_033600, Aspergillus wentii : Aspwe1_0307772 and Aspergillus versicolor : Aspve1_0036298	#N/A	#N/A	#N/A
An17g01370.Aspni5_192778	914	HTS(16)_all_genes_cluster 1;membership threshold >0.5;peak of expression for FPKM>10 at 24h; 114 genes	#N/A	1	0.63278	0.004713	0.037269	0.008996	0.014083	0.006405	0.004993	0.063952	0.006255	0.010011	0.039087	0.0096	0.005916	0.068501	0.027026	0.060413	none	ORF|Uncharacterized	Has domain(s) with predicted DNA binding, methyltransferase activity, sequence-specific DNA binding, sequence-specific DNA binding transcription factor activity, zinc ion binding activity	#N/A	#N/A	#N/A
An04g03000.Aspni5_190840	53	#N/A	#N/A	1	0.332912	0.009609	0.08636	0.015986	0.024501	0.011832	0.009798	0.108989	0.012902	0.015775	0.057746	0.019744	0.01047	0.10821	0.044328	0.130837	none	ORF|Uncharacterized	Protein of unknown function	#N/A	#N/A	#N/A
An15g03060	54	#N/A	#N/A	1	0.283346	0.0107	0.047689	0.014863	0.020324	0.011702	0.009942	0.139875	0.015102	0.036258	0.216675	0.018542	0.011168	0.055749	0.031321	0.076746	none	ORF|Uncharacterized	Protein of unknown function	#N/A	#N/A	#N/A
An12g00980.Aspni5_43663	55	#N/A	#N/A	1	0.315134	0.00805	0.081662	0.017359	0.028963	0.011892	0.009034	0.078432	0.010346	0.013527	0.042668	0.017447	0.010648	0.187768	0.061854	0.105216	none	ORF|Uncharacterized	Ortholog of A. nidulans FGSC A4 : AN10390, AN3286, A. fumigatus Af293 : Afu4g01280, Afu5g00830, A. niger CBS 513.88 : An11g04090, An06g00150 and A. oryzae RIB40 : AO090138000050, AO090010000179	#N/A	#N/A	#N/A
An12g10300	56	#N/A	#N/A	1	0.383899	0.005327	0.027546	0.009438	0.01578	0.006412	0.005561	0.125656	0.007267	0.009489	0.04171	0.008401	0.006329	0.110423	0.029876	0.206886	none	ORF|Uncharacterized	Protein of unknown function	#N/A	#N/A	#N/A
An11g02870.Aspni5_208716	57	#N/A	#N/A	1	0.409448	0.006606	0.055999	0.013851	0.023182	0.009428	0.007309	0.078469	0.008601	0.011798	0.040504	0.013344	0.00869	0.161822	0.048844	0.102104	none	ORF|Uncharacterized	Has domain(s) with predicted DNA binding, sequence-specific DNA binding RNA polymerase II transcription factor activity, zinc ion binding activity and role in regulation of transcription, DNA-templated, transcription, DNA-templated	#N/A	#N/A	PF00172_Zn_clus_Domain
An18g03000.Aspni5_187573	58	#N/A	#N/A	1	0.252337	0.006348	0.026864	0.012075	0.021054	0.00784	0.006844	0.138873	0.008578	0.011634	0.047458	0.009162	0.008168	0.162805	0.04015	0.23981	none	ORF|Uncharacterized	Ortholog(s) have nucleocytoplasmic transporter activity, protein kinase activity, role in maturation of SSU-rRNA from tricistronic rRNA transcript (SSU-rRNA, 5.8S rRNA, LSU-rRNA) and cytosol, nucleus localization	#N/A	#N/A	#N/A
An07g06630.Aspni5_180337	59	#N/A	#N/A	1	0.234367	0.014535	0.15992	0.024624	0.032138	0.020496	0.014737	0.086386	0.018829	0.039325	0.098528	0.043405	0.016975	0.076386	0.051507	0.067841	none	ORF|Uncharacterized	Ortholog of A. nidulans FGSC A4 : AN4600, A. fumigatus Af293 : Afu2g02210, Aspergillus wentii : Aspwe1_0104597, Aspergillus sydowii : Aspsy1_0180963 and Aspergillus terreus NIH2624 : ATET_05692	#N/A	#N/A	#N/A
An08g01020.Aspni5_52816	60	#N/A	#N/A	1	0.45798	0.007005	0.046859	0.014755	0.023724	0.010111	0.0077	0.084933	0.009153	0.015778	0.055342	0.013624	0.009672	0.115934	0.046701	0.080731	none	ORF|Uncharacterized	Ortholog of A. nidulans FGSC A4 : AN6548, AN7925, A. fumigatus Af293 : Afu6g04800, A. niger CBS 513.88 : An16g02880, An15g00500 and A. oryzae RIB40 : AO090701000059, AO090026000183	#N/A	#N/A	#N/A
An16g01080.Aspni5_136826	767	HTS(16)_all_genes_cluster 1;membership threshold >0.5;peak of expression for FPKM>10 at 24h; 114 genes	#N/A	1	0.539695	0.00658	0.04195	0.010466	0.015111	0.007945	0.006461	0.097477	0.00904	0.017126	0.085377	0.012832	0.007365	0.052225	0.025582	0.064769	none	ORF|Uncharacterized	Has domain(s) with predicted oxidoreductase activity and role in metabolic process	#N/A	#N/A	#N/A
An01g09500.Aspni5_51819	62	#N/A	#N/A	1	0.436346	0.004747	0.023437	0.007717	0.012459	0.005389	0.004776	0.14746	0.006606	0.008788	0.044171	0.007333	0.005302	0.071834	0.022456	0.191178	none	ORF|Uncharacterized	Ortholog(s) have cytosol localization	#N/A	#N/A	#N/A
An05g01150	63	#N/A	#N/A	1	0.314328	0.007475	0.032544	0.00903	0.012779	0.00706	0.006552	0.23844	0.011112	0.017386	0.159974	0.01154	0.006704	0.0419	0.019934	0.10324	none	ORF|Uncharacterized	Ortholog of A. nidulans FGSC A4 : AN4100, AN10579, A. fumigatus Af293 : Afu8g06630, Neosartorya fischeri NRRL 181 : NFIA_099310 and Aspergillus wentii : Aspwe1_0169274	#N/A	#N/A	#N/A
Aspni5_204572	64	#N/A	#N/A	1	0.376564	0.005541	0.026814	0.010303	0.017482	0.006864	0.005886	0.126891	0.007509	0.010425	0.044931	0.008567	0.006929	0.126872	0.033519	0.184903	#N/A	#N/A	#N/A	#N/A	#N/A	#N/A
An11g10600.Aspni5_179677	392	HTS(16)_all_genes_cluster 1;membership threshold >0.5;peak of expression for FPKM>10 at 24h; 114 genes	#N/A	1	0.611489	0.004145	0.020334	0.006896	0.010763	0.004884	0.004172	0.109491	0.005739	0.009465	0.051866	0.006682	0.004831	0.050134	0.019007	0.080101	none	ORF|Uncharacterized	Ortholog of Aspergillus wentii : Aspwe1_0029614, Aspergillus niger ATCC 1015 : 179677-mRNA, Aspergillus carbonarius ITEM 5010 : Acar5010_041490 and Aspergillus brasiliensis : Aspbr1_0025927	#N/A	#N/A	#N/A
An11g09460.Aspni5_56042	66	#N/A	#N/A	1	0.273167	0.010745	0.053856	0.024011	0.038473	0.016018	0.012132	0.105103	0.013866	0.026741	0.079236	0.019082	0.016196	0.144496	0.071405	0.095475	none	ORF|Uncharacterized	Ortholog(s) have phosphatidylinositol-3-phosphate binding activity, role in late endosome to Golgi transport, protein localization and cytosol, endosome, nucleus localization	#N/A	#N/A	#N/A
An03g01510	67	#N/A	#N/A	1	0.196359	0.012705	0.187739	0.031342	0.044325	0.023562	0.014829	0.066737	0.015514	0.028554	0.060467	0.040582	0.019296	0.112203	0.082463	0.063323	none	ORF|Uncharacterized	Protein of unknown function	#N/A	#N/A	#N/A
An02g07590.Aspni5_120104	890	HTS(16)_all_genes_cluster 1;membership threshold >0.5;peak of expression for FPKM>10 at 24h; 114 genes	#N/A	1	0.655359	0.004487	0.033014	0.008352	0.01293	0.005984	0.004702	0.064112	0.005991	0.00997	0.040753	0.008941	0.00557	0.059282	0.024256	0.056296	none	ORF|Uncharacterized	Has domain(s) with predicted N-acetyltransferase activity, hydrolase activity, hydrolyzing O-glycosyl compounds activity and role in carbohydrate metabolic process	GH3	#N/A	#N/A
An06g01060.Aspni5_37812	672	HTS(16)_all_genes_cluster 1;membership threshold >0.5;peak of expression for FPKM>10 at 24h; 114 genes	#N/A	1	0.667876	0.003618	0.023136	0.006344	0.010137	0.004472	0.003729	0.072395	0.00492	0.007027	0.031726	0.006439	0.004246	0.057101	0.019033	0.077802	none	ORF|Uncharacterized	Ortholog(s) have RNA polymerase II core promoter proximal region sequence-specific DNA binding, more	#N/A	#N/A	#N/A
An16g08990	70	#N/A	#N/A	1	0.222678	0.016497	0.139766	0.020182	0.026384	0.017302	0.01467	0.117288	0.02302	0.033664	0.117165	0.039982	0.014463	0.066877	0.04009	0.089972	none	ORF|Uncharacterized	Protein of unknown function	#N/A	#N/A	#N/A
An01g08465	71	#N/A	#N/A	1	0.196433	0.012451	0.039259	0.023615	0.037798	0.015589	0.013446	0.154138	0.016679	0.03125	0.104659	0.01667	0.017362	0.127292	0.061453	0.131905	none	ORF|Uncharacterized	Ortholog(s) have role in ER to Golgi vesicle-mediated transport and ER to Golgi transport vesicle, endoplasmic reticulum membrane, integral component of Golgi membrane localization	#N/A	#N/A	#N/A
An08g07440.Aspni5_38131	72	#N/A	#N/A	1	0.177442	0.018809	0.112391	0.028661	0.035284	0.024771	0.018371	0.092629	0.024565	0.072026	0.13752	0.048386	0.02135	0.069629	0.051372	0.066796	none	ORF|Uncharacterized	Ortholog of A. fumigatus Af293 : Afu1g03370, A. niger CBS 513.88 : An07g01270, An06g00780, A. oryzae RIB40 : AO090120000190 and Neosartorya fischeri NRRL 181 : NFIA_021280, NFIA_024060, NFIA_049510	#N/A	#N/A	#N/A
An03g03300.Aspni5_57126	73	#N/A	SignalP (Braaksma et al 2010)	1	0.497069	0.004423	0.022363	0.007201	0.01156	0.00505	0.004445	0.135306	0.006152	0.008374	0.0427	0.006943	0.00495	0.065074	0.020838	0.157552	none	ORF|Uncharacterized	Ortholog(s) have plasma membrane localization	#N/A	#N/A	#N/A
An07g08580	74	#N/A	#N/A	1	0.162415	0.017174	0.116187	0.024826	0.036736	0.019002	0.017087	0.114154	0.022967	0.021296	0.063312	0.032145	0.016494	0.118129	0.059209	0.158867	none	ORF|Uncharacterized	Protein of unknown function	#N/A	#N/A	#N/A
An01g14420.Aspni5_55229	75	#N/A	#N/A	1	0.404947	0.005844	0.037309	0.012145	0.02092	0.008038	0.006454	0.087007	0.007693	0.010704	0.039355	0.010405	0.007784	0.175721	0.043791	0.121883	none	ORF|Uncharacterized	Has domain(s) with predicted catalytic activity	#N/A	#N/A	#N/A
An02g13240.Aspni5_52452	76	#N/A	#N/A	1	0.482012	0.005559	0.026594	0.007533	0.010938	0.005731	0.00512	0.173516	0.008034	0.013279	0.105469	0.008974	0.00548	0.03943	0.017762	0.084566	agdC	ORF|Uncharacterized	Putative alpha-glucosidase	GH13	#N/A	#N/A
An02g01060	77	#N/A	#N/A	1	0.35118	0.009753	0.067152	0.013491	0.019636	0.010432	0.00916	0.145097	0.013717	0.017489	0.08031	0.018292	0.009361	0.072043	0.032606	0.130281	none	ORF|Uncharacterized	Protein of unknown function	#N/A	#N/A	#N/A
An02g03700.Aspni5_175486	78	#N/A	#N/A	1	0.387088	0.007052	0.032297	0.013476	0.022111	0.009051	0.007528	0.130799	0.009492	0.015791	0.066567	0.011095	0.00927	0.115263	0.040864	0.122256	none	ORF|Uncharacterized	Ortholog of A. nidulans FGSC A4 : AN12049, A. fumigatus Af293 : Afu2g11640, Aspergillus wentii : Aspwe1_0044384, Aspergillus sydowii : Aspsy1_0058083 and Aspergillus terreus NIH2624 : ATET_01091	#N/A	#N/A	#N/A
An16g05450.Aspni5_40972	79	#N/A	#N/A	1	0.274575	0.008982	0.062487	0.022858	0.038875	0.014807	0.010584	0.079227	0.011328	0.019021	0.053123	0.018213	0.014226	0.201217	0.084951	0.085526	none	ORF|Uncharacterized	Ortholog(s) have phosphoprotein phosphatase activity, thiosulfate sulfurtransferase activity, role in DNA-dependent DNA replication, protein dephosphorylation, regulation of DNA-dependent DNA replication and cytosol, nucleus localization	#N/A	#N/A	#N/A
An01g04740.Aspni5_196583	80	#N/A	#N/A	1	0.355864	0.008228	0.033897	0.012659	0.018589	0.009298	0.00801	0.165596	0.01153	0.023664	0.145245	0.012805	0.009322	0.062659	0.030158	0.092476	none	ORF|Uncharacterized	Ortholog(s) have role in ribosomal large subunit assembly and cytosol, nucleolus localization	#N/A	#N/A	#N/A
An12g02130.Aspni5_43752	81	#N/A	#N/A	1	0.203844	0.012286	0.037637	0.018382	0.026447	0.013422	0.011944	0.17575	0.017241	0.0405	0.195992	0.01667	0.014236	0.073312	0.039899	0.102438	none	ORF|Uncharacterized	Protein of unknown function	#N/A	#N/A	#N/A
An12g04520.Aspni5_49680	82	#N/A	#N/A	1	0.220768	0.016007	0.119666	0.025585	0.03277	0.02145	0.015851	0.09493	0.020996	0.052226	0.12662	0.04215	0.018395	0.073014	0.050319	0.069253	none	ORF|Uncharacterized	Has domain(s) with predicted role in transmembrane transport and integral component of membrane localization	#N/A	#N/A	#N/A
An15g05130.Aspni5_183005	83	#N/A	SignalP (Braaksma et al 2010)	1	0.303933	0.011874	0.084745	0.015498	0.021821	0.012368	0.01087	0.14448	0.016789	0.021746	0.096385	0.023361	0.010889	0.070633	0.035083	0.119526	none	ORF|Uncharacterized	Has domain(s) with predicted arylsulfatase activity, catalytic activity, sulfuric ester hydrolase activity and role in metabolic process, phenol-containing compound metabolic process	#N/A	#N/A	#N/A
An01g09800.Aspni5_205686	84	#N/A	#N/A	1	0.198793	0.016429	0.100396	0.032574	0.043013	0.025496	0.017776	0.090312	0.020788	0.054461	0.107627	0.039192	0.023012	0.091541	0.06748	0.071109	none	ORF|Uncharacterized	Has domain(s) with predicted role in lipid metabolic process	#N/A	#N/A	#N/A
Aspni5_133712	85	#N/A	#N/A	1	0.374057	0.010154	0.103197	0.015544	0.022143	0.012226	0.009904	0.10489	0.013787	0.019963	0.076854	0.023452	0.010538	0.074912	0.037622	0.090759	#N/A	#N/A	#N/A	#N/A	#N/A	#N/A
An02g11270.Aspni5_173463	86	#N/A	#N/A	1	0.269462	0.009174	0.128879	0.021669	0.035138	0.015057	0.010592	0.069368	0.01151	0.0162	0.044927	0.023344	0.012938	0.173145	0.076505	0.082092	none	ORF|Uncharacterized	Ortholog of A. nidulans FGSC A4 : AN2957, A. fumigatus Af293 : Afu4g14680, A. oryzae RIB40 : AO090038000089, Aspergillus wentii : Aspwe1_0296046 and Aspergillus sydowii : Aspsy1_0198433	#N/A	#N/A	#N/A
An16g03190.Aspni5_183331	87	#N/A	#N/A	1	0.479335	0.007689	0.080505	0.014065	0.020788	0.010557	0.008007	0.079089	0.010144	0.016683	0.059342	0.018176	0.009266	0.078509	0.03805	0.069794	none	ORF|Uncharacterized	Ortholog(s) have cytosol, mitotic spindle pole body, nucleus localization	#N/A	#N/A	#N/A
An11g11040.Aspni5_209168	88	#N/A	#N/A	1	0.255313	0.011241	0.044736	0.016036	0.022113	0.012403	0.010594	0.145716	0.015804	0.039673	0.22148	0.018302	0.012169	0.059915	0.033843	0.08066	none	ORF|Uncharacterized	Ortholog(s) have cytosol, nucleus localization	#N/A	#N/A	#N/A
An16g03620.Aspni5_118888	89	#N/A	#N/A	1	0.160008	0.017223	0.097067	0.042463	0.057242	0.031302	0.020305	0.079639	0.02096	0.051477	0.08477	0.040391	0.028967	0.108312	0.090755	0.069119	none	ORF|Uncharacterized	Ortholog of A. nidulans FGSC A4 : AN4994, A. fumigatus Af293 : Afu3g09935, A. oryzae RIB40 : AO090003000512, Aspergillus glaucus : Aspgl1_0065702 and Neosartorya fischeri NRRL 181 : NFIA_067360	#N/A	#N/A	#N/A
An03g00870.Aspni5_139950	90	#N/A	#N/A	1	0.346816	0.005237	0.023303	0.009031	0.015028	0.006111	0.005408	0.157835	0.007222	0.009864	0.046947	0.007713	0.006205	0.096408	0.027545	0.229327	none	ORF|Uncharacterized	Has domain(s) with predicted zinc ion binding activity	#N/A	#N/A	#N/A
An05g02210.Aspni5_190033	91	#N/A	#N/A	1	0.250328	0.013223	0.180106	0.022948	0.030641	0.018826	0.013539	0.082979	0.017104	0.031947	0.084995	0.040312	0.015453	0.078583	0.050726	0.068288	none	ORF|Uncharacterized	Has domain(s) with predicted proline racemase activity	#N/A	#N/A	#N/A
An15g00210.Aspni5_209963	92	#N/A	#N/A	1	0.340801	0.006714	0.041072	0.015171	0.02655	0.009808	0.007627	0.085628	0.008711	0.013039	0.044108	0.012045	0.009656	0.213882	0.057307	0.107881	none	ORF|Uncharacterized	Ortholog(s) have role in protein urmylation, regulation of transcription from RNA polymerase II promoter, tRNA wobble uridine modification and Elongator holoenzyme complex, cytosol, nucleus localization	#N/A	#N/A	#N/A
An03g04380.Aspni5_54707	93	#N/A	#N/A	1	0.485723	0.004224	0.019238	0.006374	0.009939	0.004561	0.004105	0.18343	0.005996	0.00859	0.05269	0.006354	0.004507	0.047681	0.017106	0.139482	atg3	ORF|Uncharacterized	E2-like conjugating enzyme involved in autophagy	#N/A	#N/A	#N/A
An08g04440.Aspni5_38344	94	#N/A	#N/A	1	0.283631	0.008514	0.0356	0.010745	0.014844	0.008473	0.007583	0.172084	0.012438	0.025655	0.254609	0.013623	0.008119	0.04352	0.022788	0.077773	none	ORF|Uncharacterized	Ortholog of A. nidulans FGSC A4 : AN1081, A. fumigatus Af293 : Afu1g12140, A. oryzae RIB40 : AO090001000330, Aspergillus wentii : Aspwe1_0503520 and Aspergillus sydowii : Aspsy1_0053292	#N/A	#N/A	#N/A
An04g08630.Aspni5_45907	95	#N/A	#N/A	1	0.133598	0.021669	0.078297	0.042503	0.052772	0.033532	0.023918	0.086417	0.026859	0.088202	0.110597	0.041972	0.03283	0.0857	0.072462	0.068672	none	ORF|Uncharacterized	Has domain(s) with predicted catalytic activity and role in metabolic process	#N/A	#N/A	#N/A
An06g01890.Aspni5_55693	96	#N/A	#N/A	1	0.163002	0.02122	0.125604	0.023557	0.028487	0.021599	0.018032	0.102842	0.029568	0.064302	0.160743	0.054298	0.017966	0.057801	0.040092	0.070886	none	ORF|Uncharacterized	Putative HIT family protein; repressed by growth on starch and lactate	#N/A	#N/A	#N/A
An07g09740.Aspni5_53141	97	#N/A	SignalP (Braaksma et al 2010)	1	0.345532	0.009106	0.118885	0.019888	0.030528	0.014359	0.010156	0.073567	0.011583	0.018422	0.053527	0.023482	0.012388	0.122962	0.061099	0.074514	none	ORF|Uncharacterized	Has domain(s) with predicted solute:proton antiporter activity, role in cation transport, transmembrane transport and integral component of membrane localization	#N/A	#N/A	#N/A
An14g03270.Aspni5_49331	98	#N/A	#N/A	1	0.250198	0.012324	0.048797	0.019017	0.026493	0.014424	0.012033	0.139141	0.016977	0.043429	0.18617	0.020193	0.014337	0.070888	0.040875	0.084702	none	ORF|Uncharacterized	Ortholog of A. nidulans FGSC A4 : AN2190, A. fumigatus Af293 : Afu6g07150, A. oryzae RIB40 : AO090012000934, Aspergillus wentii : Aspwe1_0111852 and Aspergillus sydowii : Aspsy1_0193838	#N/A	#N/A	#N/A
An16g09280	99	#N/A	#N/A	1	0.27773	0.007311	0.029281	0.00879	0.012339	0.006879	0.006385	0.235317	0.010906	0.018991	0.221203	0.01098	0.006624	0.038719	0.019	0.089547	none	ORF|Uncharacterized	Ortholog of A. oryzae RIB40 : AO090103000005, Aspergillus wentii : Aspwe1_0117885, Aspergillus versicolor : Aspve1_0880006 and Aspergillus sydowii : Aspsy1_0055893	#N/A	#N/A	#N/A
An13g00650.Aspni5_44704	100	#N/A	#N/A	1	0.275878	0.01282	0.075878	0.015077	0.020427	0.012421	0.011132	0.157762	0.018641	0.027429	0.144439	0.024335	0.011012	0.058472	0.031367	0.102911	none	ORF|Uncharacterized	Ortholog(s) have polynucleotide adenylyltransferase activity, ribosomal large subunit binding activity	#N/A	#N/A	#N/A
An07g07840.Aspni5_48329	101	#N/A	#N/A	1	0.33027	0.010501	0.055166	0.015113	0.020705	0.011943	0.009893	0.127775	0.014643	0.033277	0.173719	0.019842	0.011123	0.058208	0.032579	0.07524	none	ORF|Uncharacterized	Ortholog(s) have cytosol, mitochondrion, nucleus localization	#N/A	#N/A	#N/A
An15g07330.Aspni5_182540	463	HTS(16)_all_genes_cluster 1;membership threshold >0.5;peak of expression for FPKM>10 at 24h; 114 genes	#N/A	1	0.536997	0.005801	0.046494	0.010119	0.015832	0.007307	0.005975	0.086355	0.007816	0.010698	0.043628	0.011411	0.006667	0.080331	0.029636	0.094934	none	ORF|Uncharacterized	Has domain(s) with predicted sequence-specific DNA binding RNA polymerase II transcription factor activity, zinc ion binding activity, role in regulation of transcription, DNA-templated and nucleus localization	#N/A	#N/A	PF00172_Zn_clus_Domain
An10g00560.Aspni5_204315	103	#N/A	#N/A	1	0.305315	0.006302	0.025566	0.007781	0.011183	0.005976	0.005584	0.28375	0.009371	0.014777	0.14881	0.009269	0.005791	0.038291	0.017548	0.104685	none	ORF|Uncharacterized	Ortholog of A. nidulans FGSC A4 : AN7635/binA, AN11904, A. fumigatus Af293 : Afu3g02216, Afu7g00610, Afu2g00967 and A. oryzae RIB40 : AO090009000537, AO090010000166, AO090103000490, AO090701000353	#N/A	#N/A	#N/A
An08g02910.Aspni5_38465	104	#N/A	#N/A	1	0.469386	0.007463	0.074859	0.013057	0.019782	0.009696	0.007685	0.086902	0.009955	0.014084	0.052908	0.016449	0.008555	0.085217	0.036483	0.08752	none	ORF|Uncharacterized	Has domain(s) with predicted sequence-specific DNA binding RNA polymerase II transcription factor activity, zinc ion binding activity, role in regulation of transcription, DNA-templated and nucleus localization	#N/A	#N/A	#N/A
Aspni5_215084	105	#N/A	#N/A	1	0.288857	0.009134	0.034944	0.016694	0.026705	0.011287	0.009617	0.161078	0.012396	0.022315	0.094443	0.013318	0.011927	0.110867	0.04605	0.130366	#N/A	#N/A	#N/A	#N/A	#N/A	#N/A
An08g09780.Aspni5_207773	106	#N/A	#N/A	1	0.27165	0.013909	0.115489	0.020221	0.02652	0.016901	0.013202	0.103942	0.018817	0.03904	0.129281	0.035099	0.014454	0.066665	0.041484	0.073327	none	ORF|Uncharacterized	Ortholog of A. nidulans FGSC A4 : AN7973, A. fumigatus Af293 : Afu3g02175, A. niger CBS 513.88 : An08g11410, An03g06600 and A. oryzae RIB40 : AO090023000748	#N/A	#N/A	#N/A
An08g06250.Aspni5_175996	107	#N/A	SignalP (Braaksma et al 2010)	1	0.255244	0.011052	0.047939	0.014554	0.019614	0.01165	0.010032	0.140162	0.015768	0.038444	0.249178	0.019057	0.011045	0.051966	0.029725	0.074569	none	ORF|Uncharacterized	3-hydroxybenzoate 4-hydroxylase; benzoate 4-monooxygenase	#N/A	#N/A	#N/A
An04g03710.Aspni5_133377	108	#N/A	#N/A	1	0.400828	0.005062	0.023855	0.008825	0.014647	0.005993	0.005241	0.142035	0.006955	0.009574	0.045063	0.007688	0.006024	0.094811	0.027136	0.196264	none	ORF|Uncharacterized	Ortholog(s) have G-protein alpha-subunit binding, guanyl-nucleotide exchange factor activity	#N/A	#N/A	#N/A
An08g00710.Aspni5_208461	109	#N/A	#N/A	1	0.369928	0.009414	0.125743	0.018187	0.026695	0.013735	0.010032	0.078842	0.012188	0.019647	0.061048	0.024685	0.011713	0.095054	0.049533	0.073556	none	ORF|Uncharacterized	Has domain(s) with predicted sequence-specific DNA binding RNA polymerase II transcription factor activity, zinc ion binding activity, role in regulation of transcription, DNA-templated and nucleus localization	#N/A	#N/A	PF00172_Zn_clus_Domain
An02g08520.Aspni5_172988	110	#N/A	#N/A	1	0.292848	0.004954	0.019463	0.00774	0.012459	0.00536	0.004913	0.238545	0.007006	0.009779	0.055483	0.006853	0.005498	0.065183	0.021504	0.242411	none	ORF|Uncharacterized	Allantoicase	#N/A	#N/A	#N/A
An04g01400	111	#N/A	#N/A	1	0.665964	0.003996	0.02305	0.005954	0.008806	0.004466	0.003831	0.093371	0.005621	0.00912	0.055238	0.007042	0.004202	0.034574	0.014944	0.059821	none	ORF|Uncharacterized	Ortholog of A. nidulans FGSC A4 : AN4427, Aspergillus wentii : Aspwe1_0178923, Aspergillus versicolor : Aspve1_0054055, Aspergillus clavatus NRRL 1 : ACLA_046290 and Aspergillus zonatus : Aspzo1_0726250	#N/A	#N/A	#N/A
An12g03860.Aspni5_49710	112	#N/A	SignalP (Braaksma et al 2010)	1	0.369647	0.00535	0.020852	0.007736	0.011738	0.005599	0.005094	0.258004	0.007691	0.012679	0.096906	0.007622	0.005663	0.047216	0.019294	0.118909	none	ORF|Uncharacterized	Ortholog of A. nidulans FGSC A4 : AN6148, AN7407, A. fumigatus Af293 : Afu2g08500, Afu5g13710, A. niger CBS 513.88 : An02g14290 and A. oryzae RIB40 : AO090701000324, AO090011000852	#N/A	#N/A	#N/A
An08g03290.Aspni5_52754	840	HTS(16)_all_genes_cluster 1;membership threshold >0.5;peak of expression for FPKM>10 at 24h; 114 genes	#N/A	1	0.51311	0.005632	0.02616	0.008816	0.013227	0.006425	0.005516	0.138844	0.007884	0.014422	0.089811	0.009071	0.006336	0.051111	0.022282	0.081352	none	ORF|Uncharacterized	Ortholog(s) have nucleolus localization	#N/A	#N/A	#N/A
An12g00510.Aspni5_203246	114	#N/A	#N/A	1	0.280153	0.010858	0.045297	0.015997	0.022286	0.012265	0.010368	0.144056	0.015168	0.036826	0.197784	0.018012	0.012009	0.062431	0.03464	0.081849	none	ORF|Uncharacterized	Ortholog(s) have role in maturation of SSU-rRNA from tricistronic rRNA transcript (SSU-rRNA, 5.8S rRNA, LSU-rRNA) and cytosol, mitochondrion, nucleolus localization	#N/A	#N/A	#N/A
An07g10395	115	#N/A	#N/A	1	0.164709	0.021823	0.155671	0.023419	0.029745	0.020803	0.018519	0.113777	0.030716	0.037338	0.109777	0.05182	0.017064	0.067726	0.042971	0.094122	#N/A	#N/A	#N/A	#N/A	#N/A	#N/A
An12g10170.Aspni5_46007	951	HTS(16)_all_genes_cluster 1;membership threshold >0.5;peak of expression for FPKM>10 at 24h; 114 genes	#N/A	1	0.598277	0.004492	0.026732	0.006831	0.010416	0.005025	0.004369	0.109854	0.006292	0.008826	0.047071	0.007752	0.004725	0.047082	0.018158	0.094099	none	ORF|Uncharacterized	Protein of unknown function	#N/A	#N/A	#N/A
An02g02960.Aspni5_206611	117	#N/A	#N/A	1	0.204153	0.017038	0.13236	0.025236	0.031672	0.021804	0.016376	0.09428	0.02252	0.05462	0.130247	0.047173	0.018324	0.06832	0.047585	0.068292	acbp	ORF|Verified	Acyl-CoA-binding type 2 protein	#N/A	#N/A	#N/A
An02g14530.Aspni5_37617	118	#N/A	#N/A	1	0.270613	0.012874	0.064303	0.023428	0.033114	0.017438	0.013415	0.113386	0.017011	0.041369	0.126665	0.024452	0.016839	0.089471	0.053787	0.081835	none	ORF|Uncharacterized	Ortholog(s) have riboflavin kinase activity, role in FMN biosynthetic process and cytosol, mitochondrial inner membrane, nucleus localization	#N/A	#N/A	#N/A
An14g00260.Aspni5_184622	160	HTS(16)_all_genes_cluster 1;membership threshold >0.5;peak of expression for FPKM>10 at 24h; 114 genes	#N/A	1	0.716498	0.003362	0.022047	0.005435	0.008324	0.003974	0.003345	0.068903	0.004637	0.006864	0.034119	0.006135	0.003712	0.038404	0.014877	0.059363	none	ORF|Uncharacterized	Ortholog of A. nidulans FGSC A4 : AN10882, A. fumigatus Af293 : Afu4g04560, A. oryzae RIB40 : AO090206000132, Neosartorya fischeri NRRL 181 : NFIA_028790 and Aspergillus wentii : Aspwe1_0115725	#N/A	#N/A	#N/A
An15g01000.Aspni5_40381	120	#N/A	#N/A	1	0.132016	0.021741	0.072239	0.042729	0.053813	0.032994	0.024079	0.089026	0.027049	0.087854	0.112131	0.039008	0.03338	0.087679	0.073397	0.070864	none	ORF|Uncharacterized	Ortholog(s) have role in mitochondrial tRNA wobble uridine modification and mitochondrion localization	#N/A	#N/A	#N/A
An02g00170.Aspni5_172955	121	#N/A	#N/A	1	0.349787	0.007754	0.035625	0.009793	0.013701	0.007696	0.006911	0.182223	0.011343	0.020494	0.186354	0.012701	0.007277	0.04296	0.021421	0.083961	none	ORF|Uncharacterized	Has domain(s) with predicted hydrolase activity	#N/A	#N/A	#N/A
An03g02950.Aspni5_45641	122	#N/A	#N/A	1	0.161407	0.012328	0.142862	0.038168	0.058522	0.026029	0.015516	0.060776	0.014684	0.025759	0.050792	0.035848	0.022037	0.149618	0.122834	0.062822	none	ORF|Uncharacterized	Ortholog of A. nidulans FGSC A4 : AN6003, A. fumigatus Af293 : Afu2g10060, A. oryzae RIB40 : AO090011000631, Aspergillus wentii : Aspwe1_0045117 and Aspergillus sydowii : Aspsy1_0089378	#N/A	#N/A	#N/A
An01g14520.Aspni5_35412	123	#N/A	SignalP (Braaksma et al 2010)	1	0.425356	0.008735	0.052835	0.013217	0.018527	0.010282	0.008399	0.115008	0.012074	0.024736	0.124745	0.017166	0.009482	0.05719	0.030249	0.072	none	ORF|Uncharacterized	Has domain(s) with predicted UDP-N-acetylmuramate dehydrogenase activity, flavin adenine dinucleotide binding, oxidoreductase activity, oxidoreductase activity, acting on CH-OH group of donors activity	AA7	#N/A	#N/A
An12g05380.Aspni5_186354	124	#N/A	#N/A	1	0.291392	0.008681	0.038123	0.01061	0.014596	0.008454	0.00762	0.176763	0.012769	0.024483	0.238324	0.014172	0.007982	0.042978	0.022393	0.080659	none	ORF|Uncharacterized	Has domain(s) with predicted role in transmembrane transport and integral component of membrane localization	#N/A	#N/A	#N/A
An15g06510.Aspni5_40786	125	#N/A	#N/A	1	0.224332	0.012337	0.041865	0.018943	0.026964	0.013993	0.012079	0.158055	0.017133	0.041998	0.190006	0.018072	0.014489	0.073888	0.04118	0.094665	none	ORF|Uncharacterized	Protein of unknown function	#N/A	#N/A	#N/A
An09g06340.Aspni5_212379	503	HTS(16)_all_genes_cluster 1;membership threshold >0.5;peak of expression for FPKM>10 at 24h; 114 genes	#N/A	1	0.627406	0.004299	0.022582	0.006388	0.00944	0.004771	0.004115	0.109167	0.006069	0.010372	0.067968	0.007297	0.00456	0.03625	0.015861	0.063455	none	ORF|Uncharacterized	Ortholog(s) have role in conidiophore development, conidium formation, hyphal growth, regulation of protein secretion, response to salt stress, sporocarp development involved in sexual reproduction	GH18	#N/A	#N/A
An11g09320.Aspni5_53035	127	#N/A	#N/A	1	0.486924	0.006709	0.043692	0.01367	0.021726	0.009459	0.007282	0.085767	0.008824	0.01543	0.056524	0.012895	0.009061	0.102043	0.04185	0.078145	none	ORF|Uncharacterized	Uridine kinase	#N/A	#N/A	#N/A
An02g12600.Aspni5_175467	128	#N/A	#N/A	1	0.355456	0.006919	0.027788	0.011948	0.019162	0.008174	0.007112	0.176096	0.00954	0.015862	0.079304	0.010082	0.008487	0.090118	0.033456	0.140496	none	ORF|Uncharacterized	Has domain(s) with predicted hydrolase activity	#N/A	#N/A	#N/A
An14g00150.Aspni5_201307	129	#N/A	SignalP (Braaksma et al 2010)	1	0.395286	0.007385	0.052031	0.016683	0.027694	0.011157	0.008339	0.081757	0.009529	0.015686	0.051028	0.014612	0.010652	0.154547	0.057715	0.085898	none	ORF|Uncharacterized	Ortholog of A. nidulans FGSC A4 : AN6984, A. fumigatus Af293 : Afu4g04690, A. oryzae RIB40 : AO090206000018, Aspergillus wentii : Aspwe1_0043196 and Aspergillus sydowii : Aspsy1_0049019	#N/A	#N/A	#N/A
An14g05000.Aspni5_129554	130	#N/A	#N/A	1	0.428311	0.006084	0.025729	0.010106	0.015853	0.007066	0.006137	0.167348	0.00845	0.014367	0.079186	0.009139	0.007202	0.070748	0.027405	0.116868	none	ORF|Uncharacterized	Ortholog(s) have GTPase activity, role in mature ribosome assembly and cytosol localization	#N/A	#N/A	#N/A
An18g03550.Aspni5_187553	131	#N/A	#N/A	1	0.099183	0.024413	0.067385	0.060756	0.07403	0.044446	0.030408	0.072894	0.028589	0.079877	0.081108	0.040933	0.048543	0.091407	0.091541	0.064487	none	ORF|Uncharacterized	Has domain(s) with predicted antiporter activity, bile acid:sodium symporter activity, inorganic anion transmembrane transporter activity, role in sodium ion transport and integral component of membrane, membrane localization	#N/A	#N/A	#N/A
An09g00450	132	#N/A	#N/A	1	0.272638	0.010771	0.103298	0.018608	0.028815	0.013672	0.011213	0.103918	0.014262	0.016614	0.055726	0.022669	0.011972	0.12759	0.05278	0.135453	none	ORF|Uncharacterized	Protein similar to nonribosomal peptide synthases (NRPS-like), encoded in a predicted secondary metabolite gene cluster	#N/A	#N/A	#N/A
An13g00770.Aspni5_137217	133	#N/A	#N/A	1	0.423451	0.005688	0.031623	0.008987	0.014242	0.006413	0.005662	0.140141	0.007911	0.010046	0.048116	0.009283	0.006127	0.075911	0.025461	0.180939	none	ORF|Uncharacterized	Ortholog of A. nidulans FGSC A4 : AN5685, A. fumigatus Af293 : Afu7g04220, A. oryzae RIB40 : AO090005000107, Aspergillus wentii : Aspwe1_0170355 and Aspergillus sydowii : Aspsy1_0148814	#N/A	#N/A	#N/A
An11g03640.Aspni5_38966	134	#N/A	#N/A	1	0.271137	0.011715	0.059918	0.013405	0.018373	0.010905	0.010047	0.185039	0.017334	0.024789	0.153466	0.020202	0.009881	0.054422	0.028126	0.111242	none	ORF|Uncharacterized	Ortholog(s) have oligopeptide transporter activity and role in oligopeptide transport, vacuole fusion, non-autophagic	#N/A	#N/A	#N/A
An16g03590.Aspni5_201083	135	#N/A	#N/A	1	0.470413	0.008115	0.063509	0.014547	0.021151	0.010926	0.00836	0.088428	0.010795	0.020628	0.077533	0.017743	0.009908	0.072539	0.037246	0.068159	none	ORF|Uncharacterized	Putative phosphatidylinositol/-choline transfer protein; expression enhanced by maltose	#N/A	#N/A	#N/A
An01g08630.Aspni5_133134	136	#N/A	SignalP (Braaksma et al 2010)	1	0.168729	0.020361	0.167865	0.023693	0.030892	0.020518	0.01803	0.110701	0.028121	0.03177	0.093087	0.04872	0.016797	0.074483	0.045807	0.100426	none	ORF|Uncharacterized	Has domain(s) with predicted UDP-N-acetylmuramate dehydrogenase activity, flavin adenine dinucleotide binding, oxidoreductase activity, acting on CH-OH group of donors activity and role in oxidation-reduction process	#N/A	#N/A	#N/A
An07g03770.Aspni5_209716	137	#N/A	#N/A	1	0.206391	0.016705	0.153603	0.024251	0.030536	0.021096	0.015931	0.092662	0.022129	0.047858	0.119951	0.049047	0.017394	0.067515	0.046255	0.068676	sodC	ORF|Verified	Cu,Zn superoxide dismutase; repressed by growth on starch and lactate	#N/A	#N/A	#N/A
An08g01790.Aspni5_208354	138	#N/A	#N/A	1	0.257448	0.013517	0.066299	0.023207	0.031986	0.017721	0.013765	0.114666	0.017994	0.046281	0.142495	0.025908	0.016944	0.081777	0.050562	0.079431	none	ORF|Uncharacterized	Ortholog(s) have role in ascospore formation, cellular response to cadmium ion, detoxification of cadmium ion	#N/A	#N/A	#N/A
An12g08970	139	#N/A	#N/A	1	0.320956	0.011947	0.126085	0.017848	0.024337	0.014548	0.011499	0.10192	0.016155	0.026744	0.0957	0.030232	0.012324	0.070324	0.039828	0.079551	none	ORF|Uncharacterized	Protein of unknown function	#N/A	#N/A	#N/A
An13g00010.Aspni5_54766	140	#N/A	#N/A	1	0.226406	0.010424	0.214704	0.023527	0.035524	0.017335	0.011859	0.066183	0.012992	0.018777	0.04844	0.031043	0.01418	0.126006	0.070893	0.071707	none	ORF|Uncharacterized	Ortholog of A. nidulans FGSC A4 : AN8289, A. fumigatus Af293 : Afu7g03670, Aspergillus wentii : Aspwe1_0170297, Aspergillus sydowii : Aspsy1_1173898 and Aspergillus terreus NIH2624 : ATET_02780	#N/A	#N/A	#N/A
Aspni5_38962	141	#N/A	#N/A	1	0.28428	0.011415	0.060069	0.013371	0.018084	0.010966	0.009854	0.164436	0.016747	0.027674	0.180785	0.020629	0.009913	0.051451	0.027621	0.092705	#N/A	#N/A	#N/A	#N/A	#N/A	#N/A
An07g08020	142	#N/A	#N/A	1	0.451679	0.007652	0.04422	0.010551	0.014831	0.008274	0.007081	0.131341	0.010861	0.019645	0.124691	0.014187	0.007626	0.047758	0.023934	0.07567	none	ORF|Uncharacterized	Protein of unknown function	#N/A	#N/A	#N/A
Aspni5_54433	143	#N/A	#N/A	1	0.304278	0.008479	0.03372	0.011715	0.016597	0.00893	0.007873	0.175151	0.012156	0.026086	0.212417	0.01312	0.008812	0.050842	0.025927	0.083898	#N/A	#N/A	#N/A	#N/A	#N/A	#N/A
An08g03860	144	#N/A	#N/A	1	0.223319	0.010879	0.062625	0.028523	0.047727	0.018287	0.012987	0.085158	0.013626	0.02477	0.06279	0.020991	0.018169	0.186107	0.097389	0.086652	none	ORF|Uncharacterized	Protein of unknown function	#N/A	#N/A	#N/A
Aspni5_40148	145	#N/A	#N/A	1	0.174586	0.017684	0.16445	0.030482	0.037689	0.026384	0.018184	0.080018	0.022373	0.054059	0.100336	0.057448	0.021478	0.074658	0.057021	0.063149	#N/A	#N/A	#N/A	#N/A	#N/A	#N/A
An11g09960.Aspni5_178591	44	HTS(16)_all_genes_cluster 1;membership threshold >0.5;peak of expression for FPKM>10 at 24h; 114 genes	#N/A	1	0.673821	0.004038	0.023249	0.006847	0.010433	0.004952	0.00408	0.077608	0.005529	0.009649	0.048676	0.007203	0.004751	0.044249	0.018491	0.056425	none	ORF|Uncharacterized	Ortholog of A. nidulans FGSC A4 : AN10590, A. fumigatus Af293 : Afu3g06380, A. oryzae RIB40 : AO090020000113, Aspergillus sydowii : Aspsy1_0087862 and Aspergillus terreus NIH2624 : ATET_08788	#N/A	#N/A	#N/A
An11g00640.Aspni5_47796	147	#N/A	#N/A	1	0.361666	0.008735	0.091266	0.019847	0.031147	0.013942	0.009862	0.074744	0.011107	0.018504	0.054109	0.020949	0.01241	0.133099	0.063678	0.074935	none	ORF|Uncharacterized	Ortholog(s) have cytosol, nucleus localization	#N/A	#N/A	#N/A
An15g05080.Aspni5_182044	611	HTS(16)_all_genes_cluster 1;membership threshold >0.5;peak of expression for FPKM>10 at 24h; 114 genes	#N/A	1	0.643406	0.00475	0.034158	0.008696	0.013311	0.006279	0.004942	0.067718	0.006359	0.010901	0.045379	0.009456	0.005848	0.057666	0.024564	0.056566	none	ORF|Uncharacterized	Has domain(s) with predicted DNA binding, sequence-specific DNA binding RNA polymerase II transcription factor activity, zinc ion binding activity and role in regulation of transcription, DNA-templated, transcription, DNA-templated	#N/A	#N/A	#N/A
An08g07930.Aspni5_38096	149	#N/A	#N/A	1	0.505499	0.006762	0.048468	0.010062	0.014853	0.007645	0.006512	0.113973	0.009413	0.013296	0.064413	0.012955	0.006931	0.058627	0.025465	0.095127	none	ORF|Uncharacterized	Has domain(s) with predicted DNA binding, zinc ion binding activity, role in transcription, DNA-templated and nucleus localization	#N/A	#N/A	#N/A
An06g00950.Aspni5_127347	150	#N/A	#N/A	1	0.597659	0.005317	0.033712	0.00783	0.011381	0.005979	0.00507	0.100906	0.007456	0.012208	0.069399	0.00993	0.005515	0.04194	0.019156	0.066542	none	ORF|Uncharacterized	Ortholog of Aspergillus brasiliensis : Aspbr1_0048084	#N/A	#N/A	#N/A
An11g10030.Aspni5_209086	151	#N/A	#N/A	1	0.195827	0.010483	0.15979	0.029252	0.04662	0.020082	0.012765	0.061161	0.012734	0.019861	0.045814	0.030098	0.016852	0.166925	0.104451	0.067285	racA	ORF|Verified	Rho GTPase involved in regulation of cell polarity	#N/A	#N/A	#N/A
An15g07740.Aspni5_40874	152	#N/A	#N/A	1	0.177597	0.011739	0.035936	0.0231	0.038903	0.014724	0.012936	0.153008	0.015668	0.025938	0.08567	0.015077	0.016719	0.152156	0.064945	0.155884	none	ORF|Uncharacterized	Has domain(s) with predicted DNA binding, zinc ion binding activity, role in transcription, DNA-templated and nucleus localization	#N/A	#N/A	#N/A
An02g05000	153	#N/A	#N/A	1	0.437113	0.007501	0.035713	0.012296	0.018248	0.008975	0.007481	0.132406	0.010338	0.020642	0.108587	0.012599	0.008829	0.065048	0.030663	0.083563	none	ORF|Uncharacterized	Ortholog(s) have 1-acylglycerophosphocholine O-acyltransferase activity	#N/A	#N/A	#N/A
An01g09420	154	#N/A	#N/A	1	0.195082	0.010336	0.166472	0.024439	0.039777	0.017059	0.012078	0.067044	0.012829	0.016069	0.042088	0.027108	0.014281	0.1831	0.085597	0.086639	none	ORF|Uncharacterized	Protein of unknown function	#N/A	#N/A	#N/A
An11g04220.Aspni5_140405	155	#N/A	SignalP (Braaksma et al 2010)	1	0.188311	0.017379	0.096657	0.032519	0.042072	0.025953	0.018432	0.09232	0.02213	0.062257	0.117638	0.040372	0.023537	0.085839	0.063937	0.070647	none	ORF|Uncharacterized	Has domain(s) with predicted electron carrier activity, heme binding, iron ion binding, oxidoreductase activity, acting on paired donors, with incorporation or reduction of molecular oxygen activity and role in oxidation-reduction process	#N/A	#N/A	#N/A
An02g02320.Aspni5_173029	156	#N/A	#N/A	1	0.170935	0.016037	0.129007	0.039201	0.052414	0.02987	0.018751	0.074331	0.019479	0.044343	0.077665	0.045122	0.025737	0.104964	0.086746	0.0654	none	ORF|Uncharacterized	Has domain(s) with predicted sequence-specific DNA binding RNA polymerase II transcription factor activity, zinc ion binding activity, role in regulation of transcription, DNA-templated and nucleus localization	#N/A	#N/A	PF00172_Zn_clus_Domain
An07g07290.Aspni5_180211	157	#N/A	#N/A	1	0.263198	0.014078	0.124202	0.022118	0.029035	0.018338	0.013808	0.096884	0.018679	0.040378	0.117819	0.037244	0.015617	0.071599	0.045967	0.071036	none	ORF|Uncharacterized	Ortholog of A. nidulans FGSC A4 : AN4531, Aspergillus tubingensis : Asptu1_0057895, Aspergillus versicolor : Aspve1_0053937 and Aspergillus sydowii : Aspsy1_0155689	#N/A	#N/A	#N/A
An02g14360.Aspni5_37604	158	#N/A	#N/A	1	0.282908	0.012945	0.083414	0.02372	0.032784	0.018212	0.01349	0.100812	0.01693	0.03999	0.11412	0.028635	0.016664	0.086357	0.05392	0.075099	none	ORF|Uncharacterized	Ortholog of A. nidulans FGSC A4 : AN7458, A. fumigatus Af293 : Afu2g05930, A. oryzae RIB40 : AO090001000711, Aspergillus wentii : Aspwe1_0046345 and Aspergillus sydowii : Aspsy1_1009031	#N/A	#N/A	#N/A
An16g02360.Aspni5_56475	159	#N/A	#N/A	1	0.328756	0.007312	0.03743	0.015828	0.027341	0.010241	0.008188	0.104141	0.009591	0.015039	0.053382	0.012137	0.010412	0.184044	0.055366	0.120792	none	ORF|Uncharacterized	Ortholog(s) have pyridoxine:NADP 4-dehydrogenase activity, role in pyridoxal biosynthetic process and cytosol, nucleus localization	#N/A	#N/A	#N/A
An07g06510.Aspni5_39846	419	HTS(16)_all_genes_cluster 1;membership threshold >0.5;peak of expression for FPKM>10 at 24h; 114 genes	#N/A	1	0.639549	0.004816	0.036362	0.00774	0.011566	0.005789	0.004772	0.078043	0.006603	0.010062	0.047019	0.009531	0.005273	0.047878	0.020442	0.064555	none	ORF|Uncharacterized	Has domain(s) with predicted RNA binding activity and exosome (RNase complex) localization	#N/A	#N/A	#N/A
An01g05580.Aspni5_206020	161	#N/A	#N/A	1	0.405482	0.008435	0.046206	0.011627	0.016188	0.009155	0.007799	0.134473	0.01196	0.023388	0.150415	0.015545	0.008485	0.049759	0.02582	0.075264	none	ORF|Uncharacterized	Ortholog(s) have cytosol, nucleolus localization	#N/A	#N/A	#N/A
An04g01860.Aspni5_44216	162	#N/A	#N/A	1	0.189642	0.015163	0.087482	0.036929	0.05279	0.026248	0.017693	0.085449	0.018763	0.043023	0.084889	0.033314	0.024844	0.119859	0.089267	0.074646	none	ORF|Uncharacterized	Putative U3 snoRNP associated protein	#N/A	#N/A	#N/A
Aspni5_44600	163	#N/A	#N/A	1	0.49747	0.007331	0.065948	0.013982	0.020905	0.010293	0.007744	0.077999	0.00964	0.016947	0.060118	0.016552	0.009247	0.080208	0.038673	0.066941	#N/A	#N/A	#N/A	#N/A	#N/A	#N/A
An02g07010.Aspni5_206944	164	#N/A	#N/A	1	0.226352	0.013563	0.056532	0.019348	0.025803	0.015398	0.012792	0.12746	0.018804	0.052802	0.214739	0.02389	0.014758	0.062924	0.038677	0.076161	none	ORF|Uncharacterized	Protein similar to ubiquitin UBI1 of A. nidulans	#N/A	#N/A	#N/A
Aspni5_143091	165	#N/A	#N/A	1	0.373556	0.005743	0.032121	0.010291	0.017215	0.007013	0.006028	0.117228	0.007789	0.0099	0.041492	0.009377	0.006819	0.122604	0.032997	0.199828	#N/A	#N/A	#N/A	#N/A	#N/A	#N/A
An02g07650.Aspni5_55590	166	#N/A	#N/A	1	0.346757	0.007944	0.036704	0.01007	0.014047	0.007929	0.00709	0.176162	0.011596	0.021406	0.191871	0.013129	0.007488	0.043526	0.021934	0.082349	pgmB	ORF|Uncharacterized	Putative phosphoglucomutase; Leloir pathway enzyme; induced by caspofungin	#N/A	#N/A	#N/A
An18g04460.Aspni5_187386	167	#N/A	SignalP (Braaksma et al 2010)	1	0.459899	0.005793	0.025109	0.008585	0.012765	0.006313	0.005549	0.172522	0.008228	0.014922	0.108069	0.008963	0.006255	0.047782	0.021044	0.088201	none	ORF|Uncharacterized	Has domain(s) with predicted acid phosphatase activity	#N/A	#N/A	#N/A
An12g09010	168	#N/A	#N/A	1	0.271165	0.013247	0.108705	0.017743	0.024897	0.01424	0.012316	0.130502	0.01843	0.022911	0.088733	0.027873	0.012291	0.078512	0.040157	0.118279	none	ORF|Uncharacterized	Protein of unknown function	#N/A	#N/A	#N/A
An04g01820.Aspni5_213213	169	#N/A	#N/A	1	0.314793	0.008707	0.033026	0.013924	0.02096	0.00995	0.008647	0.180695	0.012138	0.024043	0.133542	0.012814	0.010254	0.07388	0.034224	0.108402	none	ORF|Uncharacterized	Ortholog(s) have RNA binding, structural constituent of ribosome activity, role in cytoplasmic translation and cytosolic large ribosomal subunit localization	#N/A	#N/A	#N/A
An07g00540.Aspni5_53360	170	#N/A	#N/A	1	0.445374	0.008779	0.08386	0.014483	0.020581	0.011269	0.008768	0.091047	0.011786	0.020425	0.078271	0.020615	0.009856	0.068022	0.035445	0.07142	none	ORF|Uncharacterized	Ortholog of A. oryzae RIB40 : AO090001000203, Aspergillus niger ATCC 1015 : 53360-mRNA, Aspergillus carbonarius ITEM 5010 : Acar5010_507844 and Aspergillus tubingensis : Asptu1_0125518	#N/A	#N/A	#N/A
An14g01510.Aspni5_41585	171	#N/A	#N/A	1	0.332746	0.005141	0.022538	0.007196	0.01107	0.005235	0.004856	0.250334	0.007416	0.009741	0.060813	0.007504	0.00513	0.049909	0.018533	0.201839	none	ORF|Uncharacterized	Ortholog of Aspergillus tubingensis : Asptu1_0092517, Aspergillus brasiliensis : Aspbr1_0219392, Aspergillus kawachii : Aspka1_0177348 and Aspergillus acidus : Aspfo1_0048316	#N/A	#N/A	#N/A
An07g08850.Aspni5_209386	172	#N/A	#N/A	1	0.249821	0.010921	0.038652	0.016562	0.023814	0.012219	0.010613	0.167755	0.015279	0.035317	0.187947	0.016095	0.012552	0.069715	0.03697	0.095767	none	ORF|Uncharacterized	Ortholog(s) have structural constituent of ribosome activity and role in maturation of SSU-rRNA from tricistronic rRNA transcript (SSU-rRNA, 5.8S rRNA, LSU-rRNA), ribosomal small subunit assembly	#N/A	#N/A	#N/A
An04g08330.Aspni5_55173	173	#N/A	#N/A	1	0.277733	0.012253	0.063587	0.017118	0.022877	0.013835	0.011407	0.124344	0.017064	0.041588	0.192743	0.023873	0.01274	0.059305	0.035148	0.074385	none	ORF|Uncharacterized	Orotate phosphoribosyltransferase	#N/A	#N/A	#N/A
An02g09220.Aspni5_37245	174	#N/A	#N/A	1	0.361974	0.01033	0.060637	0.018024	0.025723	0.013551	0.010542	0.109415	0.013826	0.03052	0.11415	0.020527	0.01274	0.078014	0.043053	0.076971	none	ORF|Uncharacterized	Ortholog(s) have cytosol, nucleus localization	#N/A	#N/A	#N/A
An11g00490.Aspni5_179405	175	#N/A	#N/A	1	0.318888	0.006945	0.034485	0.014738	0.025709	0.009504	0.007739	0.10784	0.009157	0.013776	0.050371	0.011206	0.009711	0.191855	0.052036	0.13604	none	ORF|Uncharacterized	Ortholog(s) have role in RNA polymerase II complex localization to nucleus, RNA polymerase III complex localization to nucleus, establishment of mitotic sister chromatid cohesion and cytosol, nucleus localization	#N/A	#N/A	#N/A
An07g08360.Aspni5_48305	176	#N/A	#N/A	1	0.368264	0.007604	0.037874	0.009596	0.013769	0.007449	0.006813	0.204547	0.011124	0.015995	0.112037	0.012383	0.006965	0.048019	0.021998	0.115562	none	ORF|Uncharacterized	Protein with similarity to pyrazinamidase or nicotinamidase	#N/A	#N/A	#N/A
An08g09220	177	#N/A	#N/A	1	0.334926	0.011653	0.088845	0.018381	0.02497	0.014724	0.011413	0.103736	0.015694	0.033311	0.12041	0.027057	0.012998	0.068761	0.04049	0.072632	none	ORF|Uncharacterized	Protein similar to nonribosomal peptide synthases (NRPS-like), encoded in a predicted secondary metabolite gene cluster	#N/A	#N/A	#N/A
An08g02710.Aspni5_38479	219	HTS(16)_all_genes_cluster 1;membership threshold >0.5;peak of expression for FPKM>10 at 24h; 114 genes	#N/A	1	0.68891	0.003251	0.018336	0.005679	0.00909	0.003973	0.003342	0.075107	0.004443	0.00668	0.032105	0.005502	0.003859	0.050164	0.016845	0.072715	none	ORF|Uncharacterized	Ortholog(s) have role in RNA polymerase II complex localization to nucleus, RNA polymerase III complex localization to nucleus and cytosol, nucleus localization	#N/A	#N/A	#N/A
An18g00880.Aspni5_126316	515	HTS(16)_all_genes_cluster 1;membership threshold >0.5;peak of expression for FPKM>10 at 24h; 114 genes	#N/A	1	0.555406	0.006183	0.041351	0.00907	0.013063	0.00699	0.005885	0.104713	0.008646	0.014245	0.077398	0.011939	0.00638	0.04651	0.02189	0.07033	none	ORF|Uncharacterized	Ortholog of A. nidulans FGSC A4 : AN4776, A. fumigatus Af293 : Afu3g06620, A. niger CBS 513.88 : An11g09680, A. oryzae RIB40 : AO090020000337 and Aspergillus wentii : Aspwe1_0563966	#N/A	#N/A	#N/A
An05g00710	180	#N/A	#N/A	1	0.526653	0.006937	0.050965	0.010384	0.01487	0.008048	0.006658	0.101253	0.009613	0.015972	0.079152	0.014113	0.007251	0.051759	0.025027	0.071346	none	ORF|Uncharacterized	Protein of unknown function	#N/A	#N/A	#N/A
An01g13900.Aspni5_171849	181	#N/A	#N/A	1	0.351765	0.007043	0.035078	0.009369	0.013939	0.007059	0.006498	0.209777	0.010189	0.013119	0.077902	0.011098	0.006669	0.055503	0.022912	0.162079	none	ORF|Uncharacterized	Ortholog of A. nidulans FGSC A4 : AN0892, A. fumigatus Af293 : Afu1g15460, A. oryzae RIB40 : AO090005001665, Aspergillus wentii : Aspwe1_0027562 and Aspergillus sydowii : Aspsy1_0138433	#N/A	#N/A	#N/A
An01g06780.Aspni5_170627	182	#N/A	#N/A	1	0.279949	0.013453	0.095011	0.017035	0.022558	0.014271	0.012036	0.12575	0.018973	0.033567	0.147373	0.029669	0.01238	0.059974	0.034733	0.083267	none	ORF|Uncharacterized	Ortholog of A. nidulans FGSC A4 : AN9531, AN1600, AN9354, AN4608 and A. fumigatus Af293 : Afu4g03520, Afu5g14130, Afu7g06920	#N/A	#N/A	#N/A
An16g03200	183	#N/A	#N/A	1	0.31887	0.006012	0.022145	0.00863	0.013023	0.006247	0.005709	0.273031	0.00866	0.014833	0.116917	0.00837	0.006383	0.050001	0.021116	0.120053	none	ORF|Uncharacterized	Protein of unknown function	#N/A	#N/A	#N/A
An07g04060	184	#N/A	#N/A	1	0.385407	0.00813	0.060713	0.013016	0.020061	0.009568	0.008142	0.119297	0.011104	0.01379	0.056531	0.015351	0.008684	0.093089	0.035912	0.141206	none	ORF|Uncharacterized	Protein of unknown function	#N/A	#N/A	#N/A
Aspni5_185776	185	#N/A	#N/A	1	0.273806	0.009272	0.036972	0.012441	0.017284	0.009657	0.008495	0.163006	0.013326	0.030198	0.245856	0.014653	0.00943	0.049804	0.026576	0.079226	#N/A	#N/A	#N/A	#N/A	#N/A	#N/A
An01g05170.Aspni5_172463	186	#N/A	#N/A	1	0.267206	0.009154	0.042947	0.020632	0.035289	0.013232	0.010413	0.108332	0.011892	0.020129	0.064764	0.014995	0.013735	0.184089	0.069173	0.114017	#N/A	#N/A	#N/A	#N/A	#N/A	#N/A
An15g06520	187	#N/A	#N/A	1	0.480678	0.004444	0.021487	0.007343	0.011872	0.005104	0.004493	0.141711	0.006172	0.008573	0.043888	0.006842	0.005061	0.068212	0.021452	0.16267	none	ORF|Uncharacterized	Protein of unknown function	#N/A	#N/A	#N/A
An09g01500.Aspni5_43478	188	#N/A	#N/A	1	0.266573	0.007135	0.048598	0.014666	0.025605	0.009713	0.007925	0.090008	0.009339	0.011373	0.038968	0.0128	0.009212	0.233735	0.05389	0.16046	none	ORF|Uncharacterized	Ortholog of A. nidulans FGSC A4 : AN3529, AN4144, AN8311, AN9211, AN4846 and A. fumigatus Af293 : Afu1g17260, Afu4g07950, Afu4g09380, Afu6g00560, Afu6g12140, Afu8g01900	#N/A	#N/A	#N/A
An16g08800.Aspni5_133203	189	#N/A	#N/A	1	0.289442	0.006039	0.026915	0.008233	0.012587	0.006042	0.005653	0.242848	0.008735	0.010859	0.063899	0.008854	0.005858	0.055103	0.020894	0.228038	none	ORF|Uncharacterized	Has domain(s) with predicted zinc ion binding activity	#N/A	#N/A	#N/A
An07g06650.Aspni5_39833	190	#N/A	#N/A	1	0.216235	0.015852	0.086362	0.021636	0.027608	0.01828	0.014662	0.110424	0.021724	0.058726	0.183028	0.034684	0.016268	0.062303	0.040933	0.071276	none	ORF|Uncharacterized	Has domain(s) with predicted oxidoreductase activity	#N/A	#N/A	#N/A
An08g02870.Aspni5_38467	191	#N/A	#N/A	1	0.390176	0.007662	0.056598	0.01742	0.028644	0.011726	0.008663	0.080582	0.009854	0.016436	0.052276	0.015603	0.011091	0.150601	0.059538	0.083129	none	ORF|Uncharacterized	Ortholog(s) have role in cellular response to drug, ribosomal large subunit assembly and Noc1p-Noc2p complex, nucleolus localization	#N/A	#N/A	#N/A
An08g10570	192	#N/A	#N/A	1	0.224866	0.013579	0.051128	0.021198	0.029278	0.016085	0.013357	0.134993	0.018583	0.050072	0.185356	0.022002	0.016124	0.074113	0.044475	0.084792	none	ORF|Uncharacterized	Ortholog(s) have protein binding, bridging activity and role in phosphatidylinositol biosynthetic process, positive regulation of kinase activity	#N/A	#N/A	#N/A
An02g00350.Aspni5_172914	193	#N/A	SignalP (Braaksma et al 2010)	1	0.309855	0.007226	0.027873	0.012689	0.020703	0.008553	0.007501	0.182538	0.009939	0.015954	0.075977	0.010238	0.008994	0.102641	0.036346	0.162974	none	ORF|Uncharacterized	Tannin acyl hydrolase with a predicted role in tannic acid degradation	#N/A	#N/A	#N/A
An15g06780.Aspni5_210350	194	#N/A	#N/A	1	0.37532	0.009824	0.067942	0.013102	0.018457	0.0104	0.009022	0.140084	0.01392	0.020146	0.101116	0.019226	0.009268	0.060719	0.029904	0.101552	none	ORF|Uncharacterized	Has domain(s) with predicted role in transmembrane transport and integral component of membrane localization	#N/A	#N/A	#N/A
An01g11950.Aspni5_205564	195	#N/A	#N/A	1	0.276423	0.00653	0.025005	0.00805	0.011466	0.006197	0.005774	0.268785	0.00972	0.016846	0.201999	0.009464	0.006064	0.037429	0.01778	0.092468	none	ORF|Uncharacterized	DNA-directed RNA polymerase	#N/A	#N/A	#N/A
An08g05260.Aspni5_38286	196	#N/A	#N/A	1	0.281401	0.006279	0.022922	0.010154	0.016347	0.006955	0.006314	0.236473	0.008816	0.013481	0.074145	0.008509	0.007302	0.079064	0.027904	0.193934	none	ORF|Uncharacterized	Ortholog(s) have role in regulation of ascospore formation, tRNA 3'-trailer cleavage, endonucleolytic and nucleus localization	#N/A	#N/A	#N/A
Aspni5_215025	197	#N/A	#N/A	1	0.184544	0.017046	0.066731	0.025968	0.033654	0.020836	0.016649	0.112359	0.022895	0.074348	0.17893	0.030969	0.020058	0.071465	0.048885	0.074663	#N/A	#N/A	#N/A	#N/A	#N/A	#N/A
An07g01100.Aspni5_40206	198	#N/A	#N/A	1	0.222058	0.016094	0.158572	0.021158	0.027296	0.018282	0.014737	0.103361	0.021946	0.036701	0.114391	0.04384	0.01507	0.066355	0.041722	0.078418	none	ORF|Uncharacterized	Ortholog of A. nidulans FGSC A4 : AN3299, A. fumigatus Af293 : Afu2g00590, A. oryzae RIB40 : AO090103000485, Aspergillus wentii : Aspwe1_0026517 and Aspergillus sydowii : Aspsy1_0029988	#N/A	#N/A	#N/A
An11g10860	199	#N/A	#N/A	1	0.465379	0.006667	0.053544	0.011692	0.01845	0.008401	0.006902	0.095374	0.008961	0.01177	0.046493	0.013022	0.007656	0.096872	0.034738	0.11408	none	ORF|Uncharacterized	Protein of unknown function	#N/A	#N/A	#N/A
An02g04190.Aspni5_175395	200	#N/A	#N/A	1	0.313868	0.010544	0.055354	0.013916	0.018832	0.011228	0.009567	0.136065	0.015	0.031996	0.196084	0.019788	0.010323	0.052342	0.02915	0.075944	none	ORF|Uncharacterized	Ortholog of A. nidulans FGSC A4 : AN10798, A. fumigatus Af293 : Afu2g12120, A. oryzae RIB40 : AO090026000434, Aspergillus wentii : Aspwe1_0031256 and Aspergillus terreus NIH2624 : ATET_01148	#N/A	#N/A	#N/A
An11g04150.Aspni5_179042	201	#N/A	#N/A	1	0.424148	0.008178	0.046837	0.011132	0.015541	0.008784	0.007525	0.134691	0.011628	0.021366	0.136316	0.015216	0.008079	0.048804	0.024891	0.076865	none	ORF|Uncharacterized	Putative alcohol dehydrogenase	#N/A	#N/A	#N/A
An15g04370.Aspni5_40617	202	#N/A	#N/A	1	0.208546	0.016528	0.176618	0.021803	0.028028	0.018947	0.015196	0.099335	0.022396	0.036013	0.10652	0.04692	0.015442	0.067172	0.042766	0.077769	none	ORF|Uncharacterized	Has domain(s) with predicted hydrolase activity	#N/A	#N/A	#N/A
An12g10780.Aspni5_140955	203	#N/A	SignalP (Braaksma et al 2010)	1	0.27957	0.01066	0.041223	0.016758	0.024177	0.012352	0.010494	0.155434	0.014771	0.033821	0.168088	0.016565	0.012512	0.072433	0.038246	0.092896	none	ORF|Uncharacterized	Protein of unknown function	#N/A	#N/A	#N/A
An02g07960.Aspni5_37141	204	#N/A	#N/A	1	0.214824	0.011772	0.17946	0.022747	0.034691	0.016901	0.012827	0.080949	0.015026	0.017973	0.050875	0.030142	0.014059	0.133014	0.065238	0.099501	none	ORF|Uncharacterized	Has domain(s) with predicted transferase activity, transferring hexosyl groups activity and role in lipid glycosylation, metabolic process	#N/A	#N/A	#N/A
An02g11690.Aspni5_37407	205	#N/A	#N/A	1	0.255572	0.014312	0.09271	0.020245	0.026359	0.016888	0.013416	0.11025	0.019551	0.046318	0.15966	0.032797	0.014847	0.063965	0.040328	0.072782	none	ORF|Uncharacterized	Ortholog of A. nidulans FGSC A4 : AN2933, A. fumigatus Af293 : Afu3g08170, A. oryzae RIB40 : AO090005001460, Aspergillus wentii : Aspwe1_0113955 and Aspergillus sydowii : Aspsy1_0029366	#N/A	#N/A	#N/A
An07g04810.Aspni5_139673	206	#N/A	#N/A	1	0.417545	0.006436	0.027822	0.01121	0.017848	0.00773	0.00662	0.153534	0.008842	0.014961	0.074602	0.009795	0.007903	0.083596	0.031486	0.120071	none	ORF|Uncharacterized	Has domain(s) with predicted inorganic anion exchanger activity, role in anion transport and integral component of membrane, membrane localization	#N/A	#N/A	#N/A
An06g01830.Aspni5_52554	207	#N/A	#N/A	1	0.245481	0.006591	0.02438	0.011467	0.019218	0.007615	0.006857	0.19285	0.0091	0.013073	0.060886	0.008922	0.008075	0.110235	0.034042	0.241207	none	ORF|Uncharacterized	Ortholog(s) have aminoacyl-tRNA editing activity, leucine-tRNA ligase activity, role in leucyl-tRNA aminoacylation and cytosol localization	#N/A	#N/A	#N/A
An04g05650.Aspni5_120572	208	#N/A	#N/A	1	0.265407	0.008979	0.048676	0.021691	0.037464	0.013833	0.010437	0.092391	0.011491	0.019307	0.057746	0.015957	0.013983	0.204537	0.0779	0.100203	none	ORF|Uncharacterized	Ortholog of Aspergillus niger ATCC 1015 : 120572-mRNA	#N/A	#N/A	#N/A
An13g02150.Aspni5_191795	209	#N/A	#N/A	1	0.288219	0.013264	0.124125	0.018824	0.025034	0.015677	0.012482	0.106038	0.018071	0.032367	0.114984	0.03354	0.013285	0.066749	0.03967	0.07767	none	ORF|Uncharacterized	Has domain(s) with predicted role in transmembrane transport and integral component of membrane localization	#N/A	#N/A	#N/A
An04g08550.Aspni5_194765	210	#N/A	SignalP (Braaksma et al 2010)	1	0.145108	0.019555	0.09621	0.043614	0.055271	0.033986	0.022419	0.080277	0.023833	0.066792	0.09443	0.045506	0.031333	0.093846	0.081021	0.066797	none	ORF|Uncharacterized	Putative endo-glucanase	AA9	#N/A	#N/A
An07g04490.Aspni5_131149	211	#N/A	#N/A	1	0.289076	0.006475	0.031934	0.009641	0.015212	0.006909	0.006321	0.175205	0.009128	0.010835	0.052594	0.00989	0.00666	0.07682	0.026347	0.266953	none	ORF|Uncharacterized	Ortholog of A. nidulans FGSC A4 : AN1590, Neosartorya fischeri NRRL 181 : NFIA_047490, Aspergillus versicolor : Aspve1_0078671 and Aspergillus niger ATCC 1015 : 131149-mRNA	#N/A	#N/A	#N/A
An18g06500.Aspni5_132771	212	#N/A	#N/A	1	0.168797	0.012338	0.154856	0.036595	0.055195	0.02548	0.015316	0.061659	0.014759	0.025974	0.052043	0.036875	0.02134	0.142371	0.113447	0.062955	none	ORF|Uncharacterized	Putative phosphomannomutase; induced by caspofungin	#N/A	#N/A	#N/A
An02g00910.Aspni5_128213	213	#N/A	#N/A	1	0.361373	0.010396	0.06147	0.016658	0.023219	0.012894	0.010243	0.113536	0.014129	0.031547	0.131634	0.020859	0.01195	0.067607	0.037813	0.074674	none	ORF|Uncharacterized	Ortholog of A. nidulans FGSC A4 : AN10301, A. fumigatus Af293 : Afu2g14340, A. niger CBS 513.88 : An08g01260, A. oryzae RIB40 : AO090103000486 and Aspergillus wentii : Aspwe1_0072512, Aspwe1_0148005	#N/A	#N/A	#N/A
An02g02770	214	#N/A	#N/A	1	0.282982	0.011905	0.067091	0.014121	0.019543	0.011414	0.010406	0.17414	0.01738	0.023518	0.127422	0.021275	0.010248	0.059783	0.030355	0.118416	none	ORF|Uncharacterized	Protein of unknown function	#N/A	#N/A	#N/A
Aspni5_174816	322	HTS(16)_all_genes_cluster 1;membership threshold >0.5;peak of expression for FPKM>10 at 24h; 114 genes	#N/A	1	0.686442	0.003657	0.02002	0.006185	0.009541	0.004429	0.003696	0.079325	0.005025	0.008501	0.044104	0.006291	0.004295	0.042773	0.016982	0.058736	#N/A	#N/A	#N/A	#N/A	#N/A	#N/A
An18g01970.Aspni5_49810	216	#N/A	#N/A	1	0.152557	0.017922	0.049745	0.034082	0.049482	0.023459	0.019568	0.122483	0.023398	0.056585	0.122886	0.024292	0.026517	0.107475	0.07157	0.097979	none	ORF|Uncharacterized	Pantoate-beta-alanine ligase with a predicted role in pantothenate biosynthesis	#N/A	#N/A	#N/A
An08g06260.Aspni5_176911	217	#N/A	#N/A	1	0.233666	0.012083	0.041423	0.019781	0.028992	0.0142	0.012168	0.159624	0.0166	0.037817	0.158219	0.017537	0.014913	0.08463	0.045318	0.10303	none	ORF|Uncharacterized	Ortholog(s) have nucleotidyltransferase activity	#N/A	#N/A	#N/A
Aspni5_44117	218	#N/A	#N/A	1	0.356739	0.009119	0.074788	0.014602	0.022252	0.010854	0.009141	0.116236	0.012386	0.015283	0.059622	0.018036	0.009697	0.097214	0.039622	0.134408	#N/A	#N/A	#N/A	#N/A	#N/A	#N/A
An14g00750.Aspni5_121906	471	HTS(16)_all_genes_cluster 1;membership threshold >0.5;peak of expression for FPKM>10 at 24h; 114 genes	#N/A	1	0.535233	0.004812	0.029089	0.009345	0.015585	0.006325	0.005165	0.085397	0.006429	0.00936	0.03809	0.008394	0.006148	0.106681	0.030896	0.103051	none	ORF|Uncharacterized	Ortholog(s) have ubiquitin binding activity	#N/A	#N/A	#N/A
An18g02140.Aspni5_211840	220	#N/A	#N/A	1	0.367033	0.009927	0.109188	0.019463	0.028156	0.014706	0.010604	0.081776	0.012837	0.023354	0.070798	0.025422	0.012753	0.092178	0.051174	0.07063	sbp1	ORF|Verified	Spi1-GTPase binding protein	#N/A	#N/A	#N/A
An08g09180.Aspni5_38006	221	#N/A	#N/A	1	0.426649	0.007572	0.03718	0.011054	0.015763	0.008438	0.007181	0.138491	0.010668	0.021622	0.141777	0.013059	0.008073	0.051065	0.025497	0.075911	none	ORF|Uncharacterized	Ortholog of A. nidulans FGSC A4 : AN2942, AN10320, AN7130 and A. fumigatus Af293 : Afu3g15110, Afu4g08715	#N/A	#N/A	#N/A
An02g12060.Aspni5_207338	222	#N/A	#N/A	1	0.366145	0.008115	0.033978	0.013856	0.021275	0.009759	0.008266	0.155292	0.011145	0.021289	0.105078	0.012543	0.009964	0.081657	0.036086	0.105552	cysB	ORF|Verified	Putative cystathione beta-synthase	#N/A	#N/A	#N/A
An02g06050.Aspni5_197350	223	#N/A	#N/A	1	0.287136	0.011065	0.045374	0.018267	0.026429	0.013397	0.011108	0.142566	0.015125	0.034858	0.150686	0.017929	0.013481	0.07892	0.042361	0.091298	none	ORF|Uncharacterized	Cytoplasmic ribosomal protein of the small subunit S16.e	#N/A	#N/A	#N/A
An03g06500.Aspni5_44604	224	#N/A	#N/A	1	0.27737	0.012778	0.069547	0.018778	0.025102	0.01511	0.012162	0.118084	0.017533	0.043591	0.172796	0.025856	0.013861	0.064229	0.038855	0.074347	none	ORF|Uncharacterized	Has domain(s) with predicted oxidoreductase activity and role in metabolic process	#N/A	#N/A	#N/A
An12g02780.Aspni5_43802	225	#N/A	#N/A	1	0.476398	0.00651	0.060882	0.012839	0.02059	0.009053	0.007023	0.077039	0.008541	0.012034	0.04274	0.013791	0.008179	0.114361	0.041186	0.088834	none	ORF|Uncharacterized	Has domain(s) with predicted carbohydrate binding, metallopeptidase activity, zinc ion binding activity and role in cell adhesion, proteolysis	#N/A	#N/A	#N/A
An12g01340.Aspni5_127917	226	#N/A	#N/A	1	0.164136	0.018228	0.067166	0.036322	0.049277	0.026708	0.020023	0.101385	0.02321	0.065403	0.118718	0.031802	0.027287	0.098062	0.072696	0.079577	none	ORF|Uncharacterized	Has domain(s) with predicted integral component of membrane localization	#N/A	#N/A	#N/A
An04g03440.Aspni5_203508	481	HTS(16)_all_genes_cluster 1;membership threshold >0.5;peak of expression for FPKM>10 at 24h; 114 genes	#N/A	1	0.532527	0.004832	0.030296	0.008613	0.014043	0.005988	0.005032	0.094246	0.006548	0.008831	0.038008	0.008418	0.005711	0.088118	0.026797	0.121991	none	ORF|Uncharacterized	Has domain(s) with predicted sequence-specific DNA binding, sequence-specific DNA binding transcription factor activity and role in regulation of transcription, DNA-templated	#N/A	#N/A	#N/A
An06g02430.Aspni5_140060	228	#N/A	#N/A	1	0.227965	0.009391	0.131294	0.024536	0.040574	0.016628	0.01121	0.064102	0.011593	0.016812	0.043162	0.024532	0.014278	0.194779	0.093569	0.075577	none	ORF|Uncharacterized	Protein of unknown function	#N/A	#N/A	#N/A
An15g05830.Aspni5_40729	229	#N/A	#N/A	1	0.237965	0.014967	0.141849	0.023605	0.030555	0.019853	0.014731	0.09272	0.019695	0.042582	0.11318	0.042206	0.016632	0.072052	0.047919	0.069488	none	ORF|Uncharacterized	Protein of unknown function	#N/A	#N/A	#N/A
An07g09130.Aspni5_209355	230	#N/A	#N/A	1	0.198041	0.011471	0.076388	0.032657	0.053979	0.02098	0.014054	0.075433	0.014096	0.025707	0.058619	0.024508	0.020126	0.183287	0.11323	0.077423	none	ORF|Uncharacterized	Ortholog(s) have L-asparagine transmembrane transporter activity, L-isoleucine transmembrane transporter activity, L-lysine transmembrane transporter activity and role in amino acid transmembrane import into vacuole	#N/A	#N/A	#N/A
An14g01500.Aspni5_185606	231	#N/A	#N/A	1	0.321521	0.00948	0.04816	0.011405	0.015893	0.009101	0.0083	0.189755	0.013945	0.021012	0.146989	0.016074	0.008371	0.049971	0.024786	0.105236	none	ORF|Uncharacterized	Ortholog of A. nidulans FGSC A4 : AN7140, A. fumigatus Af293 : Afu4g13890, Afu4g03722, A. niger CBS 513.88 : An03g02300, An14g01470 and A. oryzae RIB40 : AO090003000220, AO090020000699	#N/A	#N/A	#N/A
An07g03710	232	#N/A	#N/A	1	0.377061	0.008829	0.048157	0.011433	0.015827	0.009112	0.007953	0.149518	0.012708	0.022813	0.156844	0.016041	0.008373	0.048453	0.024951	0.081927	none	ORF|Uncharacterized	Ortholog of A. oryzae RIB40 : AO090003000062, Aspergillus flavus NRRL 3357 : AFL2T_02882, Aspergillus kawachii : Aspka1_0176426 and Aspergillus sydowii : Aspsy1_0107530	#N/A	#N/A	#N/A
An04g03130.Aspni5_190566	233	#N/A	#N/A	1	0.19523	0.014682	0.081146	0.035821	0.052311	0.025021	0.017139	0.087787	0.018248	0.040985	0.084587	0.030855	0.024103	0.125166	0.089719	0.0772	none	ORF|Uncharacterized	Putative mannose-phosphate-dolichol utilization protein; expression enhanced by maltose	#N/A	#N/A	#N/A
An15g00080.Aspni5_200417	234	#N/A	#N/A	1	0.257664	0.010222	0.037933	0.014561	0.020503	0.011041	0.00964	0.164924	0.01449	0.034113	0.221503	0.015561	0.011068	0.058839	0.031572	0.086367	none	ORF|Uncharacterized	Ortholog(s) have cytosol localization	#N/A	#N/A	#N/A
An16g01020.Aspni5_183742	235	#N/A	#N/A	1	0.423892	0.009229	0.090322	0.014589	0.020641	0.01146	0.009075	0.09655	0.012479	0.020411	0.079961	0.021625	0.009954	0.067972	0.035156	0.076684	none	ORF|Uncharacterized	Has domain(s) with predicted DNA binding, protein kinase regulator activity, sequence-specific DNA binding RNA polymerase II transcription factor activity, zinc ion binding activity	#N/A	#N/A	PF00172_Zn_clus_Domain
An16g04820.Aspni5_210481	236	#N/A	SignalP (Braaksma et al 2010)	1	0.271273	0.013564	0.141963	0.021047	0.027837	0.017486	0.013249	0.094965	0.018026	0.034869	0.105679	0.037333	0.014658	0.071364	0.044617	0.072069	none	ORF|Uncharacterized	Ortholog(s) have intracellular localization	#N/A	#N/A	#N/A
An13g02790.Aspni5_44868	613	HTS(16)_all_genes_cluster 1;membership threshold >0.5;peak of expression for FPKM>10 at 24h; 114 genes	#N/A	1	0.708567	0.003575	0.022485	0.005529	0.008265	0.004118	0.003484	0.075207	0.004978	0.007824	0.04263	0.006515	0.003843	0.034117	0.014329	0.054533	none	ORF|Uncharacterized	Ortholog of A. nidulans FGSC A4 : AN8498, AN5429, AN8310, AN11121, A. fumigatus Af293 : Afu3g01350 and A. niger CBS 513.88 : An12g08560, An09g02370, An13g02620	#N/A	#N/A	#N/A
An03g05610.Aspni5_191184	238	#N/A	#N/A	1	0.404328	0.00578	0.028126	0.00793	0.011926	0.0059	0.005396	0.207264	0.008333	0.011179	0.069835	0.008995	0.005642	0.049785	0.019839	0.149742	none	ORF|Uncharacterized	Ortholog(s) have intracellular localization	#N/A	#N/A	#N/A
An03g02290.Aspni5_45689	239	#N/A	#N/A	1	0.491477	0.005867	0.028584	0.008172	0.011799	0.006223	0.00546	0.151623	0.008405	0.014975	0.114916	0.009727	0.005949	0.041226	0.019177	0.07642	none	ORF|Uncharacterized	Ortholog of Aspergillus niger ATCC 1015 : 45689-mRNA	#N/A	#N/A	#N/A
An16g04050	240	#N/A	#N/A	1	0.239632	0.014211	0.181044	0.021617	0.02839	0.018232	0.013825	0.09054	0.018805	0.032886	0.094615	0.042172	0.014908	0.071534	0.045281	0.072308	none	ORF|Uncharacterized	Ortholog of A. oryzae RIB40 : AO090001000253, AO090011000252, Aspergillus brasiliensis : Aspbr1_0036278, Aspergillus flavus NRRL 3357 : AFL2T_07482 and Aspergillus versicolor : Aspve1_0047496	#N/A	#N/A	#N/A
An16g04860	241	#N/A	#N/A	1	0.313941	0.005386	0.025338	0.008283	0.013257	0.005844	0.005318	0.177116	0.007578	0.009426	0.047666	0.00805	0.005734	0.072012	0.023275	0.271776	none	ORF|Uncharacterized	Protein of unknown function	#N/A	#N/A	#N/A
An02g02790.Aspni5_173931	242	#N/A	#N/A	1	0.187154	0.018375	0.162941	0.023332	0.029014	0.020848	0.016596	0.097169	0.024899	0.047034	0.124231	0.053436	0.016982	0.063287	0.042788	0.071915	none	ORF|Uncharacterized	Ortholog of Aspergillus kawachii : Aspka1_0172609	#N/A	#N/A	#N/A
An15g06270.Aspni5_40762	243	#N/A	SignalP (Braaksma et al 2010)	1	0.375312	0.006055	0.03982	0.012755	0.022113	0.008414	0.006727	0.085596	0.00794	0.010854	0.038929	0.010901	0.00811	0.195173	0.046931	0.124371	none	ORF|Uncharacterized	Has domain(s) with predicted role in transmembrane transport and integral component of membrane localization	#N/A	#N/A	#N/A
An04g01960.Aspni5_190605	244	#N/A	#N/A	1	0.346069	0.00908	0.049382	0.019304	0.030873	0.013075	0.010039	0.103883	0.011854	0.022066	0.07366	0.016422	0.012976	0.129956	0.058162	0.093198	none	ORF|Uncharacterized	Ortholog of A. nidulans FGSC A4 : AN9433, A. fumigatus Af293 : Afu4g07600, Aspergillus wentii : Aspwe1_0034573, Aspergillus sydowii : Aspsy1_0062370 and Aspergillus terreus NIH2624 : ATET_05443	#N/A	#N/A	#N/A
An18g05980.Aspni5_56836	245	#N/A	#N/A	1	0.399813	0.007257	0.035562	0.014321	0.023405	0.009635	0.007826	0.11723	0.009682	0.016536	0.065833	0.011948	0.009756	0.118675	0.043869	0.108653	rhoA	ORF|Uncharacterized	Ras GTPase	#N/A	#N/A	#N/A
An08g12000	246	#N/A	#N/A	1	0.159948	0.020705	0.124202	0.027047	0.032369	0.024557	0.018975	0.092059	0.027577	0.077008	0.145472	0.056589	0.02053	0.061986	0.045714	0.065265	none	ORF|Uncharacterized	Protein of unknown function	#N/A	#N/A	#N/A
An07g05280.Aspni5_181362	247	#N/A	#N/A	1	0.36521	0.006529	0.030789	0.012863	0.021843	0.00847	0.007071	0.123394	0.008745	0.013327	0.05402	0.01022	0.008671	0.143056	0.042107	0.143686	none	ORF|Uncharacterized	Ortholog(s) have cytoplasm, nucleus localization	#N/A	#N/A	#N/A
An11g05100.Aspni5_52971	248	#N/A	#N/A	1	0.252507	0.012657	0.130592	0.019779	0.029004	0.015265	0.012653	0.108444	0.016936	0.019799	0.065921	0.028248	0.013037	0.103141	0.049782	0.122238	none	ORF|Uncharacterized	Has domain(s) with predicted ATP binding, protein kinase activity, transferase activity, transferring phosphorus-containing groups activity and role in protein phosphorylation	#N/A	#N/A	#N/A
An03g06140.Aspni5_204025	249	#N/A	#N/A	1	0.397626	0.006854	0.051986	0.012843	0.02109	0.008927	0.007305	0.095516	0.009114	0.011608	0.043394	0.012946	0.008263	0.13536	0.041559	0.135611	none	ORF|Uncharacterized	Protein of unknown function	#N/A	#N/A	#N/A
An01g12950.Aspni5_205486	630	HTS(16)_all_genes_cluster 1;membership threshold >0.5;peak of expression for FPKM>10 at 24h; 114 genes	#N/A	1	0.608194	0.003614	0.017631	0.005705	0.008932	0.004063	0.003571	0.124472	0.005068	0.007538	0.043559	0.00567	0.003994	0.043921	0.015679	0.098389	none	ORF|Uncharacterized	Ortholog of A. nidulans FGSC A4 : AN10093, A. fumigatus Af293 : Afu1g14840, Neosartorya fischeri NRRL 181 : NFIA_010580 and Aspergillus clavatus NRRL 1 : ACLA_020520	#N/A	#N/A	#N/A
An01g00030.Aspni5_206419	251	#N/A	#N/A	1	0.436759	0.004774	0.020969	0.00783	0.012611	0.005424	0.00481	0.171706	0.006661	0.009742	0.052733	0.007066	0.005482	0.068021	0.022369	0.163043	none	ORF|Uncharacterized	Ortholog of A. nidulans FGSC A4 : AN9409, A. fumigatus Af293 : Afu3g04260, A. oryzae RIB40 : AO090124000087, Aspergillus wentii : Aspwe1_0110466 and Aspergillus sydowii : Aspsy1_0062621	#N/A	#N/A	#N/A
Aspni5_44205	252	#N/A	#N/A	1	0.121656	0.018985	0.094018	0.055269	0.071937	0.039894	0.023984	0.068693	0.02224	0.053331	0.071394	0.044783	0.037298	0.106779	0.106931	0.062807	#N/A	#N/A	#N/A	#N/A	#N/A	#N/A
An14g04600	253	#N/A	#N/A	1	0.456049	0.00798	0.053543	0.011053	0.015673	0.008675	0.007423	0.126992	0.011266	0.017765	0.096434	0.015481	0.00783	0.052909	0.025696	0.085231	none	ORF|Uncharacterized	Protein of unknown function	#N/A	#N/A	#N/A
An15g06330.Aspni5_40767	254	#N/A	#N/A	1	0.181829	0.01202	0.038849	0.024982	0.042183	0.015827	0.013488	0.137981	0.01584	0.0271	0.083625	0.016146	0.017849	0.161136	0.071726	0.139419	none	ORF|Uncharacterized	Protein of unknown function	#N/A	#N/A	#N/A
An02g02010.Aspni5_206525	255	#N/A	#N/A	1	0.372833	0.00671	0.027065	0.009542	0.013967	0.007095	0.006317	0.199402	0.009621	0.018236	0.148978	0.010093	0.007067	0.048613	0.022452	0.092007	none	ORF|Uncharacterized	Ortholog(s) have cytosol localization	#N/A	#N/A	#N/A
Aspni5_54678	256	#N/A	#N/A	1	0.249013	0.009603	0.044943	0.011866	0.017385	0.009092	0.008628	0.221617	0.014064	0.016315	0.0881	0.01466	0.008514	0.063486	0.027689	0.195024	#N/A	#N/A	#N/A	#N/A	#N/A	#N/A
An04g06030.Aspni5_193266	102	HTS(16)_all_genes_cluster 1;membership threshold >0.5;peak of expression for FPKM>10 at 24h; 114 genes	#N/A	1	0.547645	0.006345	0.040476	0.011251	0.016821	0.008226	0.006513	0.088798	0.008544	0.016072	0.069303	0.012296	0.00775	0.063962	0.029802	0.066195	none	ORF|Uncharacterized	Ortholog(s) have cytosol, nucleus localization	#N/A	#N/A	#N/A
An18g06610.Aspni5_54258	449	HTS(16)_all_genes_cluster 1;membership threshold >0.5;peak of expression for FPKM>10 at 24h; 114 genes	#N/A	1	0.532013	0.004847	0.031068	0.00911	0.015072	0.006244	0.005147	0.08629	0.0065	0.008988	0.036849	0.008582	0.005976	0.102054	0.029618	0.111644	atg10	ORF|Uncharacterized	E2-like conjugating enzyme; predicted role in autophagy	#N/A	#N/A	#N/A
An18g06790	259	#N/A	#N/A	1	0.301834	0.006972	0.027217	0.008973	0.012767	0.006881	0.006278	0.221459	0.010235	0.019336	0.213584	0.01037	0.006754	0.041011	0.01989	0.086439	none	ORF|Uncharacterized	Protein of unknown function	#N/A	#N/A	#N/A
An11g09370.Aspni5_39394	892	HTS(16)_all_genes_cluster 1;membership threshold >0.5;peak of expression for FPKM>10 at 24h; 114 genes	#N/A	1	0.590719	0.005436	0.032215	0.008332	0.012116	0.006303	0.005261	0.098491	0.007565	0.013731	0.077977	0.010039	0.005903	0.043561	0.020413	0.061937	none	ORF|Uncharacterized	DNA-directed RNA polymerase	#N/A	#N/A	#N/A
An08g07080.Aspni5_176315	261	#N/A	#N/A	1	0.324138	0.008233	0.046694	0.0188	0.031828	0.01226	0.009362	0.094441	0.010644	0.017884	0.057737	0.014805	0.012221	0.176506	0.065038	0.099409	none	ORF|Uncharacterized	Ortholog(s) have mitochondrion localization	#N/A	#N/A	#N/A
An18g02820.Aspni5_137779	262	#N/A	#N/A	1	0.395609	0.004855	0.020305	0.006622	0.009899	0.004901	0.004505	0.265285	0.007063	0.010831	0.087791	0.007116	0.004829	0.039194	0.016168	0.115026	none	ORF|Uncharacterized	Protein of unknown function	#N/A	#N/A	#N/A
An16g03310.Aspni5_41128	263	#N/A	#N/A	1	0.750276	0.003096	0.02044	0.005027	0.0076	0.003702	0.003078	0.059684	0.004263	0.00675	0.034075	0.005771	0.003453	0.032817	0.013472	0.046495	none	ORF|Uncharacterized	Ortholog of A. oryzae RIB40 : AO090701000370, Aspergillus tubingensis : Asptu1_0055794, Aspergillus brasiliensis : Aspbr1_0075294 and Aspergillus flavus NRRL 3357 : AFL2T_06001	#N/A	#N/A	#N/A
An12g05000.Aspni5_185794	264	#N/A	#N/A	1	0.567132	0.00466	0.024157	0.00657	0.00972	0.004935	0.004374	0.142074	0.006666	0.01025	0.069325	0.007692	0.004691	0.038182	0.016197	0.083375	none	ORF|Uncharacterized	Ortholog of A. nidulans FGSC A4 : AN0027, AN12088, A. fumigatus Af293 : Afu2g09400, A. oryzae RIB40 : AO090011000294, AO090026000051, AO090011000747, AO090011000330 and Aspergillus wentii : Aspwe1_0109054	#N/A	#N/A	#N/A
An15g03050	265	#N/A	#N/A	1	0.172465	0.011812	0.035042	0.022782	0.038302	0.014541	0.01294	0.158586	0.015834	0.02589	0.086728	0.01484	0.016601	0.148292	0.063193	0.16215	none	ORF|Uncharacterized	Ortholog of Aspergillus tubingensis : Asptu1_0132099 and Aspergillus brasiliensis : Aspbr1_0057534	#N/A	#N/A	#N/A
An01g00900.Aspni5_36481	266	#N/A	#N/A	1	0.24094	0.011446	0.160394	0.021358	0.032461	0.015922	0.01227	0.085983	0.014767	0.017946	0.053344	0.028373	0.013384	0.127357	0.060478	0.103579	none	ORF|Uncharacterized	Has domain(s) with predicted phosphatase activity, protein tyrosine phosphatase activity and role in dephosphorylation, protein dephosphorylation	#N/A	#N/A	#N/A
An08g02530.Aspni5_176581	267	#N/A	#N/A	1	0.255111	0.008729	0.029675	0.014508	0.022923	0.009934	0.008877	0.208836	0.012135	0.02117	0.105703	0.011746	0.010636	0.091911	0.037954	0.150154	none	ORF|Uncharacterized	Glycerol 3-phosphate phosphatase	#N/A	#N/A	#N/A
An12g03910.Aspni5_42464	268	#N/A	#N/A	1	0.262114	0.013032	0.176363	0.021377	0.028633	0.017612	0.013053	0.086908	0.017073	0.03017	0.086699	0.03849	0.014487	0.075757	0.047123	0.07111	pinA	ORF|Verified	Peptidyl-prolyl cis/trans isomerase	#N/A	#N/A	#N/A
An08g06060.Aspni5_38235	269	#N/A	#N/A	1	0.183288	0.017875	0.096568	0.032177	0.041103	0.026063	0.01869	0.092835	0.022855	0.066681	0.123118	0.04149	0.023562	0.082238	0.061506	0.06995	none	ORF|Uncharacterized	Ortholog(s) have rRNA primary transcript binding, single-stranded telomeric DNA binding, snoRNA binding activity and Mpp10 complex, small-subunit processome localization	#N/A	#N/A	#N/A
An02g10050.Aspni5_37291	270	#N/A	#N/A	1	0.534923	0.00507	0.033762	0.00892	0.014376	0.006272	0.005251	0.092893	0.00687	0.009205	0.039278	0.009084	0.005906	0.085023	0.027236	0.115932	none	ORF|Uncharacterized	Has domain(s) with predicted DNA binding, sequence-specific DNA binding RNA polymerase II transcription factor activity, zinc ion binding activity and role in regulation of transcription, DNA-templated, transcription, DNA-templated	#N/A	#N/A	PF00172_Zn_clus_Domain
An16g08700.Aspni5_45489	642	HTS(16)_all_genes_cluster 1;membership threshold >0.5;peak of expression for FPKM>10 at 24h; 114 genes	#N/A	1	0.557872	0.004165	0.019285	0.006066	0.009147	0.004452	0.003967	0.161129	0.005948	0.009433	0.066655	0.006474	0.004354	0.037879	0.015346	0.087826	none	ORF|Uncharacterized	Has domain(s) with predicted nucleic acid binding, zinc ion binding activity	#N/A	#N/A	#N/A
An13g03250.Aspni5_50919	272	#N/A	#N/A	1	0.303427	0.008606	0.052644	0.013118	0.020411	0.009567	0.008495	0.144223	0.011918	0.013773	0.058219	0.014671	0.008869	0.096414	0.035708	0.199938	none	ORF|Uncharacterized	Has domain(s) with predicted substrate-specific transmembrane transporter activity, transmembrane transporter activity, transporter activity, role in transmembrane transport and integral component of membrane, membrane localization	#N/A	PF00083_Sugar_tr_Family	#N/A
An09g00880.Aspni5_131891	273	#N/A	SignalP (Braaksma et al 2010)	1	0.213607	0.010516	0.11621	0.021915	0.036013	0.015297	0.011815	0.081905	0.013402	0.015472	0.045027	0.02342	0.013298	0.190139	0.073223	0.118741	abfD	ORF|Uncharacterized	Has domain(s) with predicted alpha-L-arabinofuranosidase activity, catalytic activity and role in L-arabinose metabolic process, carbohydrate metabolic process	GH51	#N/A	#N/A
Aspni5_211733	274	#N/A	#N/A	1	0.304696	0.006563	0.046405	0.014288	0.025132	0.009359	0.007401	0.081196	0.008526	0.011171	0.03772	0.012153	0.008909	0.244911	0.055052	0.126519	#N/A	#N/A	#N/A	#N/A	#N/A	#N/A
An12g07830.Aspni5_201930	275	#N/A	#N/A	1	0.305315	0.009521	0.036787	0.015362	0.022816	0.011069	0.009481	0.166018	0.013194	0.027636	0.142967	0.014402	0.011338	0.075702	0.036977	0.101415	none	ORF|Uncharacterized	Ortholog(s) have RNA binding activity	#N/A	#N/A	#N/A
An07g06370.Aspni5_39857	276	#N/A	#N/A	1	0.270041	0.005878	0.023713	0.01033	0.017435	0.006871	0.006134	0.171004	0.008088	0.011149	0.05125	0.008259	0.007151	0.112292	0.03173	0.258675	none	ORF|Uncharacterized	Has domain(s) with predicted nucleic acid binding activity	#N/A	#N/A	#N/A
An10g00610	277	#N/A	#N/A	1	0.222066	0.007374	0.029788	0.014963	0.026626	0.009487	0.008159	0.130426	0.009834	0.013835	0.051587	0.01054	0.010094	0.2033	0.051391	0.20053	none	ORF|Uncharacterized	Protein of unknown function	#N/A	#N/A	#N/A
An11g08710.Aspni5_39339	278	#N/A	#N/A	1	0.380858	0.004663	0.019079	0.006517	0.009877	0.00476	0.004379	0.277623	0.006756	0.010206	0.078177	0.006715	0.004737	0.040999	0.016279	0.128375	none	ORF|Uncharacterized	Ortholog of Aspergillus tubingensis : Asptu1_0057187, Aspergillus brasiliensis : Aspbr1_0050936, Aspergillus kawachii : Aspka1_0176088 and Aspergillus acidus : Aspfo1_0124061	#N/A	#N/A	#N/A
An01g02080.Aspni5_137631	279	#N/A	#N/A	1	0.227238	0.012907	0.046885	0.019755	0.027525	0.014901	0.012593	0.143514	0.017822	0.046566	0.194208	0.02015	0.015075	0.071892	0.041862	0.087107	none	ORF|Uncharacterized	Ortholog of A. nidulans FGSC A4 : AN0070/uaW, A. fumigatus Af293 : Afu5g12325, Aspergillus wentii : Aspwe1_0038965, Aspergillus sydowii : Aspsy1_0054888 and Aspergillus terreus NIH2624 : ATET_02043	#N/A	#N/A	#N/A
An14g03700.Aspni5_211114	280	#N/A	#N/A	1	0.310329	0.007937	0.066696	0.015893	0.026603	0.010899	0.008705	0.089626	0.010368	0.012804	0.043236	0.015668	0.009956	0.182201	0.054563	0.134514	none	ORF|Uncharacterized	Ortholog of A. nidulans FGSC A4 : AN0227, A. fumigatus Af293 : Afu3g12020, Afu5g10910, Afu4g06275, A. niger CBS 513.88 : An04g00590, An02g07840 and A. oryzae RIB40 : AO090010000440, AO090023000963	#N/A	#N/A	#N/A
Aspni5_186119	281	#N/A	#N/A	1	0.276824	0.013546	0.121574	0.021438	0.028372	0.017651	0.013318	0.09713	0.017993	0.038054	0.114927	0.035472	0.01507	0.071865	0.045332	0.071435	#N/A	#N/A	#N/A	#N/A	#N/A	#N/A
An03g05760	282	#N/A	#N/A	1	0.301547	0.01012	0.164397	0.019795	0.029413	0.014907	0.010904	0.077733	0.012998	0.018702	0.055455	0.02743	0.01247	0.108353	0.055463	0.080312	none	ORF|Uncharacterized	Has domain(s) with predicted protein C-terminal S-isoprenylcysteine carboxyl O-methyltransferase activity, role in C-terminal protein methylation and integral component of membrane localization	#N/A	#N/A	#N/A
An16g03100.Aspni5_201109	283	#N/A	#N/A	1	0.494298	0.006153	0.031096	0.011307	0.017891	0.007843	0.006439	0.112117	0.008319	0.014572	0.065318	0.010297	0.007809	0.082799	0.032489	0.09125	none	ORF|Uncharacterized	Ortholog(s) have role in cellular response to drug and chaperonin-containing T-complex, nucleus localization	#N/A	#N/A	#N/A
An15g05680.Aspni5_183031	284	#N/A	#N/A	1	0.189767	0.01609	0.10323	0.035869	0.048442	0.027153	0.018191	0.084558	0.019985	0.04896	0.092384	0.039126	0.024559	0.102627	0.078452	0.070606	none	ORF|Uncharacterized	Ortholog(s) have role in mRNA splicing, via spliceosome and U1 snRNP, U2 snRNP, U4/U6 x U5 tri-snRNP complex, U5 snRNP, cytosol localization	#N/A	#N/A	#N/A
An12g05850	285	#N/A	#N/A	1	0.324399	0.009516	0.058452	0.01304	0.019262	0.009947	0.008928	0.161062	0.013471	0.016348	0.076706	0.016664	0.009069	0.074182	0.031987	0.156968	none	ORF|Uncharacterized	Ortholog of Aspergillus tubingensis : Asptu1_0193879, Aspergillus brasiliensis : Aspbr1_0076756, Aspergillus kawachii : Aspka1_0176792 and Aspergillus acidus : Aspfo1_0047680	#N/A	#N/A	#N/A
An04g00690.Aspni5_190695	679	HTS(16)_all_genes_cluster 1;membership threshold >0.5;peak of expression for FPKM>10 at 24h; 114 genes	#N/A	1	0.509566	0.00636	0.032514	0.00999	0.014662	0.007423	0.006223	0.120587	0.008838	0.017095	0.098807	0.011006	0.00716	0.052365	0.024565	0.072838	none	ORF|Uncharacterized	Protein of unknown function	#N/A	#N/A	#N/A
Aspni5_188319	287	#N/A	#N/A	1	0.189467	0.012377	0.161374	0.033628	0.049564	0.024123	0.014916	0.065305	0.014983	0.027001	0.056414	0.037215	0.020163	0.131141	0.097815	0.064513	#N/A	#N/A	#N/A	#N/A	#N/A	#N/A
An02g02500.Aspni5_173949	288	#N/A	#N/A	1	0.393475	0.005318	0.027695	0.009581	0.016086	0.006481	0.005585	0.12144	0.007231	0.009553	0.04146	0.008436	0.006406	0.115395	0.030725	0.195135	none	ORF|Uncharacterized	Ortholog of A. nidulans FGSC A4 : AN5933, A. fumigatus Af293 : Afu2g10720, Aspergillus wentii : Aspwe1_0061884, Aspergillus sydowii : Aspsy1_0044922 and Aspergillus terreus NIH2624 : ATET_01504	#N/A	#N/A	#N/A
An02g14150	289	#N/A	#N/A	1	0.526402	0.005112	0.035648	0.009819	0.016217	0.006747	0.00547	0.081236	0.006809	0.009443	0.037139	0.009431	0.006377	0.10867	0.032306	0.103173	none	ORF|Uncharacterized	Protein of unknown function	#N/A	#N/A	#N/A
An04g03750.Aspni5_213051	290	#N/A	#N/A	1	0.185807	0.012753	0.091209	0.03663	0.057337	0.024302	0.01567	0.073563	0.015519	0.02986	0.062216	0.029555	0.022625	0.156942	0.113522	0.072489	none	ORF|Uncharacterized	Ortholog(s) have glucose-6-phosphate 1-epimerase activity and cytoplasm, nucleus localization	#N/A	#N/A	#N/A
An14g04320.Aspni5_211166	291	#N/A	#N/A	1	0.395694	0.007406	0.050107	0.011798	0.018374	0.008585	0.007403	0.125238	0.010175	0.012607	0.054006	0.013309	0.007916	0.089837	0.032928	0.154618	none	ORF|Uncharacterized	Ortholog of A. nidulans FGSC A4 : AN10292, A. fumigatus Af293 : Afu5g10455, A. oryzae RIB40 : AO090010000491, Aspergillus wentii : Aspwe1_0038732 and Aspergillus sydowii : Aspsy1_0054224	#N/A	#N/A	#N/A
An08g02950.Aspni5_208272	292	#N/A	#N/A	1	0.252328	0.013927	0.137688	0.024883	0.03307	0.020178	0.014393	0.087819	0.017983	0.038855	0.098634	0.039049	0.017075	0.081143	0.054007	0.068968	#N/A	#N/A	#N/A	#N/A	#N/A	#N/A
An01g05940	293	#N/A	#N/A	1	0.247259	0.01109	0.049971	0.012305	0.016633	0.01008	0.00934	0.187582	0.016624	0.027171	0.217699	0.01835	0.009269	0.046904	0.025007	0.094717	none	ORF|Uncharacterized	Protein of unknown function	#N/A	#N/A	#N/A
An07g02370.Aspni5_180563	294	#N/A	#N/A	1	0.224006	0.015109	0.070397	0.025326	0.033991	0.019729	0.015278	0.111776	0.020056	0.056028	0.151398	0.029204	0.018793	0.07955	0.052079	0.07728	none	ORF|Uncharacterized	Ortholog of Aspergillus brasiliensis : Aspbr1_0175385	#N/A	#N/A	#N/A
An11g06170.Aspni5_179558	295	#N/A	#N/A	1	0.424429	0.006941	0.030737	0.010366	0.015158	0.007706	0.006661	0.157789	0.009797	0.019205	0.131231	0.011114	0.007584	0.052593	0.024746	0.083943	none	ORF|Uncharacterized	Ortholog of S. cerevisiae : YGL159W, A. nidulans FGSC A4 : AN1730/prnX, A. fumigatus Af293 : Afu6g08780, Aspergillus wentii : Aspwe1_0120960 and Aspergillus sydowii : Aspsy1_0038783	#N/A	#N/A	#N/A
An12g06460	296	#N/A	#N/A	1	0.234772	0.014592	0.173561	0.022477	0.029247	0.019033	0.014254	0.089864	0.019234	0.036183	0.099748	0.043652	0.0156	0.071228	0.046296	0.070258	none	ORF|Uncharacterized	Ortholog of Aspergillus tubingensis : Asptu1_0123533 and Aspergillus acidus : Aspfo1_0057098	#N/A	#N/A	#N/A
An17g01580.Aspni5_57283	297	#N/A	#N/A	1	0.320517	0.011547	0.141532	0.018767	0.025825	0.015111	0.011505	0.0918	0.015315	0.02582	0.084286	0.031005	0.012697	0.075672	0.043409	0.075192	none	ORF|Uncharacterized	Ortholog(s) have role in negative regulation of transcription from RNA polymerase II promoter, regulation of growth rate, regulation of secondary metabolite biosynthetic process, sporocarp development involved in sexual reproduction	#N/A	#N/A	#N/A
An04g05450.Aspni5_45403	298	#N/A	#N/A	1	0.292967	0.006248	0.026756	0.007969	0.011815	0.005996	0.005655	0.289619	0.009201	0.012141	0.085712	0.009124	0.005788	0.045738	0.019025	0.166243	none	ORF|Uncharacterized	Ortholog of Aspergillus wentii : Aspwe1_0024267, Aspergillus niger ATCC 1015 : 45403-mRNA, Aspergillus zonatus : Aspzo1_0151470 and Aspergillus carbonarius ITEM 5010 : Acar5010_003477, Acar5010_205406	#N/A	#N/A	#N/A
An04g07150.Aspni5_45282	299	#N/A	#N/A	1	0.24564	0.014717	0.156154	0.020514	0.026881	0.017413	0.013797	0.101165	0.019914	0.033722	0.10749	0.04014	0.014421	0.068304	0.042058	0.07767	none	ORF|Uncharacterized	Ortholog(s) have cytoplasm, nucleus localization	#N/A	#N/A	#N/A
An14g03530.Aspni5_41753	300	#N/A	#N/A	1	0.564373	0.004268	0.023302	0.0067	0.010495	0.004809	0.004217	0.120975	0.005962	0.008164	0.042838	0.006987	0.004617	0.053223	0.01862	0.120451	none	ORF|Uncharacterized	Ortholog of A. nidulans FGSC A4 : AN3395, AN7406, A. fumigatus Af293 : Afu5g13715, A. niger CBS 513.88 : An02g14300, Aspergillus versicolor : Aspve1_0038904 and Aspergillus clavatus NRRL 1 : ACLA_076630	#N/A	#N/A	#N/A
An02g02240.Aspni5_36739	65	HTS(16)_all_genes_cluster 1;membership threshold >0.5;peak of expression for FPKM>10 at 24h; 114 genes	#N/A	1	0.529972	0.004524	0.025116	0.00816	0.013463	0.005588	0.004731	0.100814	0.006146	0.008586	0.038255	0.007481	0.005465	0.088116	0.025664	0.127921	none	ORF|Uncharacterized	Ortholog(s) have sequence-specific DNA binding activity and role in sporocarp development involved in sexual reproduction	#N/A	#N/A	#N/A
An07g02200.Aspni5_40127	302	#N/A	#N/A	1	0.420349	0.007772	0.046268	0.016057	0.025558	0.011019	0.008487	0.096082	0.010202	0.018446	0.065627	0.01449	0.01073	0.114245	0.04865	0.086018	none	ORF|Uncharacterized	Protein involved in siroheme biosythesis	#N/A	#N/A	#N/A
An02g09370.Aspni5_55611	303	#N/A	#N/A	1	0.273885	0.00957	0.034676	0.014214	0.020609	0.010482	0.009205	0.181524	0.013513	0.029395	0.18479	0.014033	0.01071	0.064044	0.032351	0.096998	none	ORF|Uncharacterized	Ortholog(s) have role in mitotic cell cycle checkpoint, regulation of translational initiation in response to osmotic stress, stress granule disassembly and cytosol, nucleus localization	#N/A	#N/A	#N/A
An03g02710	304	#N/A	#N/A	1	0.190228	0.016206	0.161978	0.030676	0.039149	0.025547	0.017231	0.079179	0.020357	0.046945	0.09229	0.051073	0.021031	0.082051	0.061758	0.064301	none	ORF|Uncharacterized	Ortholog of Aspergillus tubingensis : Asptu1_0136797	#N/A	#N/A	#N/A
An18g06260.Aspni5_54246	305	#N/A	#N/A	1	0.295082	0.008364	0.045205	0.019396	0.033377	0.012475	0.009582	0.095666	0.010798	0.017845	0.05683	0.014645	0.012592	0.19493	0.068791	0.104422	none	ORF|Uncharacterized	Has domain(s) with predicted translation initiation factor activity and eukaryotic translation initiation factor 3 complex localization	#N/A	#N/A	#N/A
An04g02620.Aspni5_44149	306	#N/A	#N/A	1	0.126597	0.020593	0.112543	0.048851	0.058991	0.039578	0.024296	0.070771	0.024434	0.0665	0.082319	0.055883	0.034493	0.089163	0.084227	0.060761	none	ORF|Uncharacterized	Ortholog of A. nidulans FGSC A4 : AN3828, A. fumigatus Af293 : Afu4g08180, A. oryzae RIB40 : AO090023000753, Aspergillus wentii : Aspwe1_0034490 and Aspergillus sydowii : Aspsy1_0057397	#N/A	#N/A	#N/A
An16g09270.Aspni5_193941	307	#N/A	#N/A	1	0.365606	0.006507	0.049652	0.01395	0.023972	0.009295	0.007273	0.080217	0.008465	0.011429	0.039111	0.012522	0.008731	0.198368	0.051648	0.113254	none	ORF|Uncharacterized	Ortholog(s) have histone binding, protein complex binding, protein homodimerization activity, protein kinase activator activity, ubiquitin binding activity	#N/A	#N/A	#N/A
An12g03740	308	#N/A	#N/A	1	0.367549	0.008311	0.042148	0.010457	0.014593	0.008284	0.0074	0.171776	0.012112	0.020499	0.157611	0.014271	0.007689	0.045983	0.02294	0.088378	none	ORF|Uncharacterized	Protein of unknown function	#N/A	#N/A	#N/A
An07g07250.Aspni5_180504	309	#N/A	#N/A	1	0.343326	0.009152	0.129093	0.019186	0.029274	0.014019	0.010078	0.074671	0.011699	0.017746	0.052785	0.023802	0.01198	0.118346	0.057733	0.07711	none	ORF|Uncharacterized	Ortholog of A. nidulans FGSC A4 : AN4534, A. fumigatus Af293 : Afu2g02870, A. oryzae RIB40 : AO090026000636, Aspergillus wentii : Aspwe1_0103173 and Aspergillus sydowii : Aspsy1_0059259	#N/A	#N/A	#N/A
An18g03810.Aspni5_202461	310	#N/A	#N/A	1	0.429317	0.007821	0.040567	0.014587	0.022485	0.010264	0.008217	0.113308	0.010487	0.02007	0.082555	0.013692	0.010127	0.089062	0.040031	0.08741	none	ORF|Uncharacterized	Ortholog(s) have RNA binding activity	#N/A	#N/A	#N/A
An08g06210.Aspni5_207997	871	HTS(16)_all_genes_cluster 1;membership threshold >0.5;peak of expression for FPKM>10 at 24h; 114 genes	#N/A	1	0.640871	0.003532	0.019341	0.005779	0.009145	0.0041	0.003544	0.09646	0.004896	0.006964	0.035811	0.005822	0.003964	0.048505	0.016506	0.094759	none	ORF|Uncharacterized	Has domain(s) with predicted DNA binding, copper ion binding, sequence-specific DNA binding transcription factor activity, role in regulation of transcription, DNA-templated and nucleus localization	#N/A	#N/A	#N/A
Aspni5_53116	312	#N/A	#N/A	1	0.322876	0.006625	0.035834	0.014415	0.025379	0.009275	0.007446	0.096341	0.008681	0.012736	0.04524	0.011101	0.009332	0.213199	0.053199	0.128324	#N/A	#N/A	#N/A	#N/A	#N/A	#N/A
An15g06360.Aspni5_210319	313	#N/A	#N/A	1	0.286	0.00749	0.068519	0.017215	0.029815	0.011419	0.008597	0.073343	0.009562	0.012662	0.039085	0.015655	0.010435	0.240003	0.067382	0.10282	none	ORF|Uncharacterized	Ortholog(s) have cytosol localization	#N/A	#N/A	#N/A
An12g01350.Aspni5_212876	314	#N/A	#N/A	1	0.274758	0.008956	0.035164	0.011988	0.016732	0.009268	0.0082	0.169369	0.012906	0.028715	0.245955	0.013933	0.009089	0.048934	0.025765	0.080266	none	ORF|Uncharacterized	Ortholog(s) have small ribosomal subunit rRNA binding, structural constituent of ribosome activity and role in positive regulation of translational fidelity, rRNA export from nucleus	#N/A	#N/A	#N/A
An04g03240.Aspni5_190779	315	#N/A	#N/A	1	0.23372	0.011308	0.040629	0.016101	0.022416	0.012277	0.010676	0.156833	0.015967	0.039975	0.230501	0.017195	0.012343	0.060964	0.034036	0.085059	none	ORF|Uncharacterized	Protein of unknown function	#N/A	#N/A	#N/A
An11g04510.Aspni5_55985	316	#N/A	#N/A	1	0.364527	0.010149	0.090263	0.020165	0.029279	0.015036	0.010885	0.086435	0.013144	0.025667	0.077961	0.024261	0.013399	0.094124	0.052734	0.071972	sup2	ORF|Verified	Suppressor protein 2	#N/A	#N/A	#N/A
An11g00730	317	#N/A	#N/A	1	0.436709	0.004588	0.019823	0.007237	0.011496	0.005074	0.004547	0.190892	0.00646	0.009458	0.055038	0.006732	0.005112	0.058317	0.020024	0.158495	none	ORF|Uncharacterized	Ortholog of A. nidulans FGSC A4 : AN11340, Aspergillus wentii : Aspwe1_0039404, Aspergillus versicolor : Aspve1_0080363, Aspergillus clavatus NRRL 1 : ACLA_084260 and Aspergillus zonatus : Aspzo1_0017853	#N/A	#N/A	#N/A
An08g02390.Aspni5_176572	318	#N/A	#N/A	1	0.209404	0.015588	0.071495	0.022298	0.028844	0.018302	0.014735	0.114132	0.021279	0.063235	0.192808	0.030606	0.016966	0.06496	0.042651	0.072698	none	ORF|Uncharacterized	Ortholog(s) have nucleolus localization	#N/A	#N/A	#N/A
An14g02910.Aspni5_41702	319	#N/A	#N/A	1	0.264798	0.012359	0.188775	0.020061	0.027695	0.016233	0.012391	0.088187	0.016263	0.024094	0.073519	0.034958	0.013333	0.081236	0.046703	0.079395	none	ORF|Uncharacterized	Has domain(s) with predicted role in transmembrane transport and integral component of membrane localization	#N/A	#N/A	#N/A
An18g06740.Aspni5_212285	320	#N/A	SignalP (Braaksma et al 2010)	1	0.143761	0.019124	0.051348	0.036379	0.051715	0.025275	0.020962	0.116555	0.024794	0.062825	0.122302	0.025896	0.028686	0.104047	0.072925	0.093403	none	ORF|Uncharacterized	Ortholog(s) have COPII adaptor activity and role in ER to Golgi vesicle-mediated transport, fungal-type cell wall organization, protein glycosylation, protein retention in Golgi apparatus	#N/A	#N/A	#N/A
An04g09410.Aspni5_51398	321	#N/A	#N/A	1	0.312621	0.011372	0.074029	0.014432	0.020242	0.011537	0.010258	0.155059	0.016268	0.021716	0.105677	0.021527	0.010262	0.064978	0.032245	0.117775	none	ORF|Uncharacterized	D-arabitol dehydrogenase	#N/A	#N/A	#N/A
An04g02600.Aspni5_190797	331	HTS(16)_all_genes_cluster 1;membership threshold >0.5;peak of expression for FPKM>10 at 24h; 114 genes	#N/A	1	0.615861	0.00407	0.024457	0.006636	0.010431	0.004754	0.004081	0.095192	0.005623	0.007772	0.038021	0.006994	0.004514	0.054235	0.01888	0.098479	none	ORF|Uncharacterized	Ortholog(s) have acid phosphatase activity	#N/A	#N/A	#N/A
An03g01770.Aspni5_214657	323	#N/A	SignalP (Braaksma et al 2010)	1	0.458603	0.006682	0.03283	0.009417	0.013471	0.007208	0.006244	0.145139	0.009517	0.018045	0.132495	0.011325	0.006876	0.045041	0.021783	0.075325	none	ORF|Uncharacterized	Ortholog of A. nidulans FGSC A4 : AN7941, A. fumigatus Af293 : Afu2g12680, Afu7g00370, Neosartorya fischeri NRRL 181 : NFIA_087830, NFIA_112920 and Aspergillus versicolor : Aspve1_0045447	#N/A	#N/A	#N/A
An15g02590.Aspni5_182870	324	#N/A	SignalP (Braaksma et al 2010)	1	0.485857	0.00704	0.041623	0.00978	0.013868	0.007625	0.00654	0.127811	0.009987	0.017283	0.108073	0.013015	0.007024	0.046333	0.02259	0.07555	none	ORF|Uncharacterized	Has domain(s) with predicted aminomethyltransferase activity, oxidoreductase activity, role in glycine catabolic process, oxidation-reduction process and cytoplasm localization	#N/A	#N/A	#N/A
An08g05860.Aspni5_38247	798	HTS(16)_all_genes_cluster 1;membership threshold >0.5;peak of expression for FPKM>10 at 24h; 114 genes	#N/A	1	0.501425	0.005718	0.045551	0.011796	0.019471	0.008076	0.006266	0.073636	0.007489	0.010928	0.039245	0.011395	0.007519	0.124951	0.040141	0.086392	none	ORF|Uncharacterized	Ortholog(s) have role in post-Golgi vesicle-mediated transport and cellular bud tip, cytoplasm localization	#N/A	#N/A	#N/A
An07g02060.Aspni5_128981	326	#N/A	#N/A	1	0.368523	0.008884	0.058982	0.012568	0.01858	0.009576	0.008429	0.146081	0.012478	0.015767	0.073454	0.016195	0.008685	0.072544	0.031268	0.137987	none	ORF|Uncharacterized	Has domain(s) with predicted substrate-specific transmembrane transporter activity, transmembrane transporter activity, role in transmembrane transport and integral component of membrane, membrane localization	#N/A	PF00083_Sugar_tr_Family	#N/A
An12g04910.Aspni5_186451	327	#N/A	#N/A	1	0.531595	0.004178	0.019022	0.006633	0.01044	0.004686	0.004141	0.154397	0.005864	0.008886	0.052113	0.006346	0.004674	0.051293	0.018236	0.117497	none	ORF|Uncharacterized	Has domain(s) with predicted ATP binding, ATP-dependent helicase activity, helicase activity, nucleic acid binding activity	#N/A	#N/A	#N/A
An08g00930.Aspni5_38616	328	#N/A	#N/A	1	0.198477	0.013385	0.128071	0.03489	0.050475	0.025125	0.015903	0.072539	0.016332	0.032507	0.06668	0.036678	0.021805	0.125453	0.093865	0.067814	none	ORF|Uncharacterized	Has domain(s) with predicted nucleic acid binding, zinc ion binding activity	#N/A	#N/A	#N/A
An13g00430.Aspni5_54781	329	#N/A	#N/A	1	0.275032	0.008517	0.055384	0.021396	0.037049	0.013712	0.010007	0.080783	0.010796	0.017683	0.051172	0.016499	0.013379	0.216833	0.081531	0.09023	none	ORF|Uncharacterized	Ortholog(s) have role in translational initiation and cytosol, eukaryotic 43S preinitiation complex, eukaryotic translation initiation factor 3 complex, eIF3m, nucleus localization	#N/A	#N/A	#N/A
An11g06660.Aspni5_52998	330	#N/A	#N/A	1	0.263408	0.008441	0.030001	0.014772	0.023931	0.009933	0.00877	0.190625	0.011609	0.019377	0.089091	0.011563	0.010633	0.106639	0.040891	0.160317	none	ORF|Uncharacterized	Has domain(s) with predicted methyltransferase activity and role in RNA methylation, methylation	#N/A	#N/A	#N/A
An01g14310.Aspni5_205375	771	HTS(16)_all_genes_cluster 1;membership threshold >0.5;peak of expression for FPKM>10 at 24h; 114 genes	SignalP (Braaksma et al 2010)	1	0.669317	0.003601	0.022973	0.006519	0.010507	0.004552	0.003756	0.06907	0.004869	0.007098	0.031191	0.006432	0.004343	0.061312	0.020021	0.074439	none	ORF|Uncharacterized	Has domain(s) with predicted phosphoric ester hydrolase activity	#N/A	#N/A	#N/A
An17g02380.Aspni5_204597	332	#N/A	#N/A	1	0.297414	0.007565	0.047036	0.01816	0.031876	0.011619	0.008767	0.082831	0.009695	0.015136	0.047266	0.01398	0.011442	0.228562	0.070131	0.098519	none	ORF|Uncharacterized	Ortholog(s) have RNA polymerase II core binding activity and role in chromatin organization involved in regulation of transcription, transcription elongation from RNA polymerase II promoter	#N/A	#N/A	#N/A
An02g04820.Aspni5_52215	357	HTS(16)_all_genes_cluster 1;membership threshold >0.5;peak of expression for FPKM>10 at 24h; 114 genes	#N/A	1	0.510045	0.005029	0.022347	0.007533	0.011323	0.005503	0.004842	0.16335	0.007132	0.012351	0.086575	0.007792	0.005444	0.044813	0.018912	0.08701	atg17	ORF|Uncharacterized	Scaffold protein of Atg1 signaling complex; not required for autophagy; mutant phenotype similar to wild-type growth on carbon and nitrogen limiting media, H2O2, menadione	#N/A	#N/A	#N/A
An09g06790.Aspni5_202783	334	#N/A	#N/A	1	0.283588	0.009958	0.037319	0.017252	0.026477	0.012022	0.010244	0.163582	0.013615	0.02704	0.119823	0.014677	0.012592	0.093658	0.043827	0.114328	srgB	ORF|Uncharacterized	Rab GTPase	#N/A	#N/A	#N/A
An14g03460.Aspni5_185070	335	#N/A	#N/A	1	0.394814	0.009737	0.107434	0.015957	0.022594	0.012527	0.009725	0.092448	0.013019	0.021093	0.07627	0.023996	0.010752	0.073924	0.038918	0.07679	none	ORF|Uncharacterized	Ortholog of A. nidulans FGSC A4 : AN9113, A. fumigatus Af293 : Afu7g02000, A. oryzae RIB40 : AO090038000577, Aspergillus wentii : Aspwe1_0158118 and Aspergillus sydowii : Aspsy1_0484087	#N/A	#N/A	#N/A
An08g06860	336	#N/A	#N/A	1	0.33209	0.011067	0.123609	0.017097	0.024288	0.013506	0.010864	0.103122	0.014919	0.020903	0.075323	0.026534	0.011499	0.080555	0.041273	0.093351	none	ORF|Uncharacterized	Protein of unknown function	#N/A	#N/A	#N/A
An12g03570.Aspni5_56726	337	#N/A	#N/A	1	0.249659	0.00939	0.033803	0.017529	0.028773	0.011594	0.010016	0.165384	0.01271	0.021632	0.087058	0.013103	0.012501	0.127102	0.049874	0.149872	pyrG	ORF|Verified	Orotidine-5'-phosphate decarboxylase; mutants show decreased resistance to weak acid preservatives	#N/A	#N/A	#N/A
Aspni5_42227	338	#N/A	#N/A	1	0.31174	0.007631	0.027891	0.011887	0.018158	0.008431	0.00751	0.214478	0.010753	0.019649	0.120943	0.010753	0.008753	0.068962	0.029762	0.122699	#N/A	#N/A	#N/A	#N/A	#N/A	#N/A
An16g02080.Aspni5_183536	339	#N/A	#N/A	1	0.320945	0.006237	0.023693	0.010174	0.016293	0.006999	0.00628	0.218969	0.008731	0.0137	0.075704	0.008681	0.007293	0.077957	0.027969	0.170375	none	ORF|Uncharacterized	Ortholog(s) have RecQ helicase-Topo III complex localization	#N/A	#N/A	#N/A
An02g00140.Aspni5_174379	340	#N/A	#N/A	1	0.239324	0.014616	0.172586	0.020749	0.027334	0.017561	0.013838	0.09783	0.019653	0.031578	0.097845	0.040963	0.014424	0.070325	0.043129	0.078243	none	ORF|Uncharacterized	Xylan-1,4-beta-xylosidase	GH43	#N/A	#N/A
An08g00480.Aspni5_47753	341	#N/A	#N/A	1	0.405386	0.007264	0.033527	0.010115	0.0144	0.007751	0.006755	0.157434	0.010381	0.020443	0.158887	0.012007	0.007456	0.046737	0.023018	0.078437	none	ORF|Uncharacterized	Ortholog(s) have cytosol, nucleus localization	#N/A	#N/A	#N/A
An11g02680	342	#N/A	#N/A	1	0.253609	0.008805	0.040068	0.010917	0.016049	0.008327	0.007912	0.236411	0.012931	0.015312	0.087381	0.013228	0.007857	0.059567	0.025611	0.196015	none	ORF|Uncharacterized	Ortholog of Aspergillus tubingensis : Asptu1_0044018, Aspergillus brasiliensis : Aspbr1_0061195, Aspergillus glaucus : Aspgl1_0146014 and Aspergillus acidus : Aspfo1_0173458	#N/A	#N/A	#N/A
An02g05417	343	#N/A	#N/A	1	0.49415	0.005215	0.034122	0.010018	0.016716	0.006824	0.005589	0.087393	0.00696	0.009535	0.037823	0.009315	0.006521	0.118863	0.03335	0.117607	none	ORF|Uncharacterized	Protein of unknown function	#N/A	#N/A	#N/A
An08g11120.Aspni5_37733	344	#N/A	#N/A	1	0.342823	0.004731	0.01909	0.007193	0.011382	0.005058	0.004627	0.247355	0.006729	0.009619	0.058856	0.006666	0.005134	0.055937	0.019453	0.195346	none	ORF|Uncharacterized	Ortholog of A. niger CBS 513.88 : An02g10030, An06g00920, A. oryzae RIB40 : AO090701000867, Aspergillus niger ATCC 1015 : 37733-mRNA, 52530-mRNA and Aspergillus zonatus : Aspzo1_0076808	#N/A	#N/A	#N/A
An02g01580.Aspni5_52127	345	#N/A	#N/A	1	0.301495	0.008445	0.05031	0.0201	0.034337	0.013005	0.009743	0.088799	0.010825	0.018074	0.055433	0.015634	0.012872	0.193098	0.072139	0.095692	none	ORF|Uncharacterized	Ortholog(s) have role in cellular response to nitrogen starvation, negative regulation of G0 to G1 transition	#N/A	#N/A	#N/A
An04g01100.Aspni5_44288	346	#N/A	#N/A	1	0.189256	0.012549	0.079937	0.035496	0.056709	0.02316	0.015359	0.077045	0.01537	0.029529	0.063635	0.027039	0.022221	0.164371	0.112166	0.076157	none	ORF|Uncharacterized	Ortholog(s) have cytosol, nucleus localization	#N/A	#N/A	#N/A
An02g13620.Aspni5_47169	347	#N/A	#N/A	1	0.164542	0.014122	0.038525	0.026064	0.041524	0.017082	0.015239	0.157204	0.018967	0.035061	0.108641	0.017386	0.019719	0.124935	0.0641	0.136888	none	ORF|Uncharacterized	Ortholog of A. nidulans FGSC A4 : AN4816, A. oryzae RIB40 : AO090020000221, Aspergillus versicolor : Aspve1_0128410, Aspergillus niger ATCC 1015 : 47169-mRNA and Aspergillus sydowii : Aspsy1_0029739	#N/A	#N/A	#N/A
An08g10690.Aspni5_207707	348	#N/A	#N/A	1	0.312387	0.009759	0.049237	0.020809	0.033316	0.014005	0.010821	0.109298	0.012736	0.024087	0.078651	0.017092	0.014112	0.134455	0.061792	0.097442	none	ORF|Uncharacterized	Putative mitochondrial NADH ubiquinone reductase, 40 kDa subunit; repressed by growth on starch and lactate	#N/A	#N/A	#N/A
An01g07350.Aspni5_205870	349	#N/A	#N/A	1	0.242228	0.011101	0.050193	0.02521	0.041291	0.016445	0.012658	0.108855	0.014315	0.026951	0.078391	0.018565	0.0171	0.157891	0.076294	0.102512	none	ORF|Uncharacterized	Ortholog(s) have protein homodimerization activity, ubiquitin-protein transferase activity and role in free ubiquitin chain polymerization, postreplication repair, protein K63-linked ubiquitination	#N/A	#N/A	#N/A
An01g06420.Aspni5_170638	350	#N/A	#N/A	1	0.367743	0.010201	0.067904	0.01349	0.018537	0.01089	0.009289	0.13281	0.014456	0.024479	0.129863	0.020566	0.009706	0.055796	0.029466	0.084802	none	ORF|Uncharacterized	Ortholog of A. nidulans FGSC A4 : AN10070, A. fumigatus Af293 : Afu1g01790, A. oryzae RIB40 : AO090005000908, Aspergillus wentii : Aspwe1_0049751 and Aspergillus sydowii : Aspsy1_0144393	#N/A	#N/A	#N/A
An08g01610.Aspni5_208382	351	#N/A	#N/A	1	0.399543	0.007003	0.029672	0.010329	0.015127	0.007662	0.006691	0.172023	0.00993	0.019369	0.139144	0.010915	0.007596	0.052486	0.024552	0.087957	none	ORF|Uncharacterized	Ortholog(s) have ATPase activity, role in negative regulation of G2/M transition of mitotic cell cycle and cytosol, nucleus localization	#N/A	#N/A	#N/A
An08g04780.Aspni5_177545	352	#N/A	#N/A	1	0.256353	0.014336	0.094928	0.016999	0.022912	0.014126	0.012541	0.14533	0.020594	0.028582	0.127439	0.028927	0.012287	0.064172	0.035174	0.105299	none	ORF|Uncharacterized	Protein of unknown function	#N/A	#N/A	#N/A
An17g02090.Aspni5_214104	353	#N/A	#N/A	1	0.364411	0.006452	0.037683	0.014056	0.024437	0.00914	0.007237	0.090673	0.008439	0.012565	0.044532	0.011256	0.009054	0.193834	0.051453	0.114779	none	ORF|Uncharacterized	Homoserine kinase	#N/A	#N/A	#N/A
An15g04970	354	#N/A	#N/A	1	0.683797	0.003777	0.024661	0.005982	0.009108	0.004401	0.003728	0.078368	0.00523	0.007664	0.038717	0.006875	0.0041	0.040996	0.016124	0.066473	none	ORF|Uncharacterized	Protein of unknown function	#N/A	#N/A	#N/A
Aspni5_209924	355	#N/A	#N/A	1	0.314266	0.008295	0.035874	0.016511	0.027425	0.010901	0.009015	0.133492	0.011069	0.018686	0.072074	0.01279	0.011365	0.138571	0.050678	0.128987	#N/A	#N/A	#N/A	#N/A	#N/A	#N/A
An15g02710.Aspni5_210156	356	#N/A	SignalP (Braaksma et al 2010)	1	0.358676	0.005125	0.022349	0.006972	0.010542	0.005141	0.004768	0.265136	0.007446	0.010218	0.070666	0.007535	0.005018	0.04431	0.017397	0.158699	none	ORF|Uncharacterized	Ortholog of A. nidulans FGSC A4 : AN7754, A. fumigatus Af293 : Afu5g07730, A. niger CBS 513.88 : An02g01160, A. oryzae RIB40 : AO090701000681 and Aspergillus wentii : Aspwe1_0099252	#N/A	#N/A	#N/A
An09g04690.Aspni5_188714	45	HTS(16)_all_genes_cluster 1;membership threshold >0.5;peak of expression for FPKM>10 at 24h; 114 genes	#N/A	1	0.511773	0.006882	0.062271	0.013473	0.020504	0.009778	0.007346	0.074694	0.009021	0.015374	0.054135	0.015362	0.00882	0.084613	0.038848	0.067108	none	ORF|Uncharacterized	Ortholog of A. fumigatus Af293 : Afu1g17280, A. niger CBS 513.88 : An04g08290, An09g01490, A. oryzae RIB40 : AO090701000484, AO090009000441 and Neosartorya fischeri NRRL 181 : NFIA_008090	#N/A	#N/A	#N/A
An03g06650.Aspni5_141096	358	#N/A	SignalP (Braaksma et al 2010)	1	0.287752	0.010404	0.141439	0.019497	0.029685	0.014481	0.011105	0.086215	0.013495	0.017334	0.053871	0.025541	0.012296	0.12158	0.055932	0.099372	none	ORF|Uncharacterized	Has domain(s) with predicted phosphoric diester hydrolase activity and role in lipid metabolic process	#N/A	#N/A	#N/A
An12g06070.Aspni5_49620	359	#N/A	#N/A	1	0.434069	0.007932	0.090004	0.016022	0.024464	0.011666	0.008588	0.07519	0.010276	0.016356	0.053041	0.019127	0.010231	0.10217	0.047484	0.07338	none	ORF|Uncharacterized	Has domain(s) with predicted sequence-specific DNA binding RNA polymerase II transcription factor activity, zinc ion binding activity, role in regulation of transcription, DNA-templated and nucleus localization	#N/A	#N/A	PF00172_Zn_clus_Domain
An01g04240.Aspni5_196638	360	#N/A	#N/A	1	0.291131	0.010371	0.057258	0.023439	0.037412	0.01575	0.011731	0.099162	0.013338	0.025541	0.075288	0.019363	0.015604	0.143118	0.070798	0.090694	none	ORF|Uncharacterized	Putative cytoplasmic acidic ribosomal protein P0	#N/A	#N/A	#N/A
An11g09010.Aspni5_208969	361	#N/A	#N/A	1	0.178086	0.014571	0.154155	0.036712	0.050268	0.027761	0.017166	0.069888	0.01766	0.036431	0.068578	0.044472	0.02321	0.10923	0.088033	0.063778	none	ORF|Uncharacterized	Has domain(s) with predicted transferase activity, transferring phosphorus-containing groups activity	#N/A	#N/A	#N/A
An13g00820	362	#N/A	#N/A	1	0.39812	0.008919	0.046715	0.015753	0.02329	0.01147	0.009158	0.116759	0.012021	0.025051	0.104517	0.016143	0.011137	0.079175	0.039738	0.082034	none	ORF|Uncharacterized	Ortholog(s) have RNA binding activity, role in mRNA splicing, via spliceosome and U4/U6 x U5 tri-snRNP complex, U6 snRNP, nucleolus, small nucleolar ribonucleoprotein complex localization	#N/A	#N/A	#N/A
An02g03120.Aspni5_197123	363	#N/A	#N/A	1	0.165324	0.012336	0.143791	0.037584	0.057395	0.025768	0.015444	0.061532	0.014727	0.025957	0.051591	0.035875	0.021817	0.148008	0.119595	0.063255	gdiA	ORF|Uncharacterized	Putative GDP dissociation inhibitor	#N/A	#N/A	#N/A
An12g01300.Aspni5_43685	675	HTS(16)_all_genes_cluster 1;membership threshold >0.5;peak of expression for FPKM>10 at 24h; 114 genes	#N/A	1	0.706298	0.003048	0.01744	0.005158	0.008181	0.003647	0.003096	0.073933	0.004191	0.006163	0.030543	0.00517	0.003516	0.043768	0.014976	0.070872	none	ORF|Uncharacterized	Ortholog of A. niger CBS 513.88 : An18g03620, Aspergillus wentii : Aspwe1_0032252, Aspwe1_0044843, Aspwe1_0181951, Aspwe1_0688816 and Aspergillus niger ATCC 1015 : 42823-mRNA, 43685-mRNA	#N/A	#N/A	#N/A
An13g00620.Aspni5_54785	365	#N/A	SignalP (Braaksma et al 2010)	1	0.180548	0.01527	0.071625	0.03741	0.055315	0.025557	0.017937	0.091162	0.019001	0.043006	0.086824	0.02924	0.025669	0.12846	0.092456	0.080521	none	ORF|Uncharacterized	Putative glucosidase II, beta subunit; expression enhanced by maltose; expression induced by tunicamycin and DTT	#N/A	#N/A	#N/A
An01g12700.Aspni5_35543	445	HTS(16)_all_genes_cluster 1;membership threshold >0.5;peak of expression for FPKM>10 at 24h; 114 genes	#N/A	1	0.5009	0.004652	0.023441	0.008275	0.013634	0.005647	0.004839	0.117522	0.006357	0.009128	0.042591	0.007371	0.005621	0.085623	0.02552	0.13888	none	ORF|Uncharacterized	Ortholog(s) have role in histone H3-K4 methylation and Set1C/COMPASS complex, cytosol localization	#N/A	#N/A	#N/A
An07g10120.Aspni5_39582	367	#N/A	#N/A	1	0.2963	0.006765	0.024307	0.009511	0.014104	0.006967	0.006361	0.258282	0.009776	0.01787	0.151646	0.00943	0.007113	0.05009	0.022467	0.109011	none	ORF|Uncharacterized	Ortholog of A. nidulans FGSC A4 : AN5120, A. fumigatus Af293 : Afu1g07550, A. oryzae RIB40 : AO090012001006, Aspergillus wentii : Aspwe1_0120550 and Aspergillus sydowii : Aspsy1_0091573	#N/A	#N/A	#N/A
An03g04680.Aspni5_126262	368	#N/A	#N/A	1	0.323878	0.010837	0.080231	0.014993	0.021644	0.011697	0.010194	0.138866	0.015154	0.019056	0.081832	0.021151	0.010359	0.076491	0.035792	0.127826	none	ORF|Uncharacterized	Ortholog(s) have role in cellular response to biotic stimulus, cellular response to starvation and filamentous growth of a population of unicellular organisms in response to biotic stimulus, more	#N/A	#N/A	#N/A
An18g05020.Aspni5_212102	369	#N/A	#N/A	1	0.294564	0.008825	0.036606	0.011758	0.01636	0.00915	0.008054	0.164073	0.012712	0.027727	0.235071	0.014154	0.008864	0.048095	0.025302	0.078686	none	ORF|Uncharacterized	Ortholog(s) have cytosol, nucleus, small-subunit processome localization	#N/A	#N/A	#N/A
An04g00680.Aspni5_133729	370	#N/A	#N/A	1	0.435506	0.007637	0.03864	0.011326	0.016158	0.008639	0.007289	0.132279	0.010708	0.021784	0.134863	0.013415	0.008237	0.052389	0.026266	0.074864	none	ORF|Uncharacterized	Has domain(s) with predicted nucleic acid binding, nucleotide binding activity	#N/A	#N/A	#N/A
An17g01660.Aspni5_51057	403	HTS(16)_all_genes_cluster 1;membership threshold >0.5;peak of expression for FPKM>10 at 24h; 114 genes	#N/A	1	0.699795	0.003721	0.021908	0.006221	0.009432	0.004526	0.003737	0.072152	0.005107	0.008831	0.045289	0.006698	0.004317	0.039638	0.016656	0.051973	none	ORF|Uncharacterized	Ortholog(s) have histone acetyltransferase activity and role in cellular response to cadmium ion, detoxification of cadmium ion, regulation of transcription from RNA polymerase II promoter, tRNA wobble uridine modification	#N/A	#N/A	#N/A
An11g04160.Aspni5_178503	372	#N/A	#N/A	1	0.330171	0.009984	0.129393	0.017885	0.026741	0.01348	0.010429	0.088993	0.013092	0.017587	0.057649	0.024359	0.011493	0.104757	0.049175	0.094811	none	ORF|Uncharacterized	Ortholog(s) have role in maltose metabolic process, regulation of transcription, DNA-templated	#N/A	#N/A	PF00172_Zn_clus_Domain
An12g01700.Aspni5_43717	373	#N/A	#N/A	1	0.514332	0.006678	0.045265	0.009616	0.013982	0.007389	0.006328	0.118038	0.009376	0.01394	0.073297	0.012665	0.00672	0.052	0.023513	0.086861	none	ORF|Uncharacterized	Has domain(s) with predicted DNA binding, sequence-specific DNA binding RNA polymerase II transcription factor activity, zinc ion binding activity and role in regulation of transcription, DNA-templated, transcription, DNA-templated	#N/A	#N/A	PF00172_Zn_clus_Domain
An01g10180	374	#N/A	#N/A	1	0.105638	0.022924	0.083722	0.059073	0.070312	0.045496	0.028429	0.069033	0.026672	0.074765	0.07829	0.048741	0.044164	0.090115	0.091848	0.060777	none	ORF|Uncharacterized	Protein of unknown function	#N/A	#N/A	#N/A
An16g01070.Aspni5_41382	375	#N/A	#N/A	1	0.224717	0.014091	0.210178	0.021368	0.028392	0.017947	0.013756	0.088144	0.018605	0.028621	0.082382	0.042368	0.014512	0.073905	0.045722	0.075293	none	ORF|Uncharacterized	Has domain(s) with predicted DNA binding, sequence-specific DNA binding RNA polymerase II transcription factor activity, zinc ion binding activity and role in regulation of transcription, DNA-templated, transcription, DNA-templated	#N/A	#N/A	PF00172_Zn_clus_Domain
An01g03160.Aspni5_206235	376	#N/A	#N/A	1	0.322664	0.010838	0.053197	0.017411	0.024488	0.013236	0.010712	0.125852	0.014794	0.03472	0.149617	0.019732	0.012708	0.070655	0.039347	0.08003	none	ORF|Uncharacterized	Ortholog(s) have structural constituent of ribosome activity and role in maturation of SSU-rRNA from tricistronic rRNA transcript (SSU-rRNA, 5.8S rRNA, LSU-rRNA)	#N/A	#N/A	#N/A
An08g07920.Aspni5_52617	377	#N/A	#N/A	1	0.31519	0.007577	0.03224	0.009452	0.013235	0.007401	0.006718	0.197866	0.011152	0.020575	0.213989	0.011908	0.007085	0.041199	0.020535	0.083877	none	ORF|Uncharacterized	Has domain(s) with predicted oxidoreductase activity and role in metabolic process	#N/A	#N/A	#N/A
An07g07480	378	#N/A	#N/A	1	0.247769	0.011084	0.04272	0.015593	0.02152	0.01205	0.010387	0.149816	0.015657	0.039207	0.232484	0.017651	0.011884	0.058388	0.0328	0.080989	none	ORF|Uncharacterized	Ortholog(s) have Seh1-associated complex, extrinsic component of fungal-type vacuolar membrane, ribosome localization	#N/A	#N/A	#N/A
An02g10820	379	#N/A	#N/A	1	0.702291	0.003755	0.027742	0.006846	0.010651	0.004907	0.003908	0.057588	0.005038	0.008014	0.033787	0.007381	0.004562	0.051174	0.020001	0.052355	none	ORF|Uncharacterized	Protein of unknown function	#N/A	#N/A	#N/A
An04g02400.Aspni5_190541	380	#N/A	#N/A	1	0.328818	0.00936	0.051281	0.011829	0.016977	0.009233	0.008429	0.186785	0.013576	0.017772	0.100506	0.015872	0.00847	0.059085	0.027214	0.134793	none	ORF|Uncharacterized	Has domain(s) with predicted ATP binding, protein kinase activity, transferase activity, transferring phosphorus-containing groups activity and role in protein phosphorylation	#N/A	#N/A	#N/A
An09g02930.Aspni5_56936	381	#N/A	SignalP (Braaksma et al 2010)	1	0.275612	0.009553	0.057346	0.014027	0.021544	0.010352	0.009302	0.150677	0.0133	0.014958	0.062678	0.016189	0.009545	0.094732	0.036908	0.203279	none	ORF|Uncharacterized	Has domain(s) with predicted substrate-specific transmembrane transporter activity, transmembrane transporter activity, transporter activity, role in transmembrane transport and integral component of membrane, membrane localization	#N/A	PF00083_Sugar_tr_Family	#N/A
An18g05550.Aspni5_187802	382	#N/A	#N/A	1	0.246284	0.014628	0.089243	0.016896	0.022228	0.014298	0.01258	0.140202	0.021138	0.034574	0.163807	0.029901	0.012474	0.05797	0.033443	0.090334	none	ORF|Uncharacterized	Has domain(s) with predicted hydrolase activity, hydrolase activity, acting on acid halide bonds, in C-halide compounds activity and role in metabolic process	#N/A	#N/A	#N/A
An01g05600.Aspni5_206019	383	#N/A	#N/A	1	0.272132	0.013612	0.117863	0.017991	0.02473	0.014704	0.012539	0.125035	0.01893	0.025237	0.097067	0.030257	0.012564	0.073341	0.039406	0.104593	none	ORF|Uncharacterized	Ortholog of A. nidulans FGSC A4 : AN0311, A. fumigatus Af293 : Afu1g02600, A. oryzae RIB40 : AO090005000834, Aspergillus wentii : Aspwe1_0169640 and Aspergillus sydowii : Aspsy1_0027873	#N/A	#N/A	#N/A
An15g00900.Aspni5_53400	662	HTS(16)_all_genes_cluster 1;membership threshold >0.5;peak of expression for FPKM>10 at 24h; 114 genes	#N/A	1	0.568947	0.005397	0.030562	0.007706	0.01116	0.005887	0.005077	0.118215	0.007649	0.012871	0.083044	0.009578	0.005506	0.040257	0.018487	0.069657	none	ORF|Uncharacterized	Ortholog(s) have chromatin DNA binding activity and role in positive regulation of transcription from RNA polymerase II promoter, telomere maintenance, threonylcarbamoyladenosine metabolic process	#N/A	#N/A	#N/A
An01g10240.Aspni5_170609	385	#N/A	#N/A	1	0.366804	0.007502	0.03399	0.009864	0.013882	0.007671	0.006804	0.172065	0.010872	0.020796	0.184234	0.012265	0.007325	0.043862	0.021852	0.080212	none	ORF|Uncharacterized	Ortholog of Neosartorya fischeri NRRL 181 : NFIA_008630, Aspergillus wentii : Aspwe1_0039846, Aspergillus versicolor : Aspve1_0119655 and Aspergillus clavatus NRRL 1 : ACLA_018750	#N/A	#N/A	#N/A
An08g09310.Aspni5_139061	386	#N/A	#N/A	1	0.338599	0.008713	0.045805	0.010985	0.015794	0.008546	0.007829	0.196228	0.012689	0.01696	0.10254	0.014467	0.0079	0.055405	0.025301	0.13224	none	ORF|Uncharacterized	Has domain(s) with predicted DNA binding, nucleic acid binding, zinc ion binding activity, role in transcription, DNA-templated and nucleus localization	#N/A	#N/A	#N/A
An08g07780.Aspni5_38108	387	#N/A	#N/A	1	0.339206	0.006766	0.02546	0.010414	0.015956	0.007404	0.006621	0.222277	0.009572	0.016849	0.109347	0.009597	0.007629	0.063168	0.026354	0.123379	none	ORF|Uncharacterized	Ortholog(s) have L-cystine transmembrane transporter activity, role in amino acid transmembrane transport and endoplasmic reticulum localization	#N/A	#N/A	#N/A
An13g00760.Aspni5_50833	388	#N/A	#N/A	1	0.133396	0.016235	0.128645	0.049503	0.066796	0.035936	0.020542	0.063366	0.019015	0.040024	0.061941	0.047459	0.030628	0.114053	0.112385	0.060077	tpm1	ORF|Verified	Tropomyosin	#N/A	#N/A	#N/A
An04g02220.Aspni5_213166	389	#N/A	#N/A	1	0.269748	0.006265	0.034144	0.012349	0.02169	0.008094	0.00685	0.104123	0.008337	0.010397	0.038891	0.01012	0.007996	0.207237	0.044044	0.209714	none	ORF|Uncharacterized	L-serine dehydratase	#N/A	#N/A	#N/A
An02g06130.Aspni5_206859	390	#N/A	#N/A	1	0.230944	0.01479	0.070617	0.024223	0.032434	0.019004	0.014797	0.112675	0.019735	0.05473	0.155985	0.028878	0.017972	0.076828	0.049741	0.076647	none	ORF|Uncharacterized	Ortholog(s) have mRNA binding, small ribosomal subunit rRNA binding activity and role in maturation of SSU-rRNA from tricistronic rRNA transcript (SSU-rRNA, 5.8S rRNA, LSU-rRNA), ribosomal small subunit assembly	#N/A	#N/A	#N/A
An08g00780	502	HTS(16)_all_genes_cluster 1;membership threshold >0.5;peak of expression for FPKM>10 at 24h; 114 genes	#N/A	1	0.512259	0.005345	0.037876	0.010925	0.018221	0.007405	0.00584	0.076344	0.007038	0.010296	0.038348	0.010094	0.00703	0.124339	0.037377	0.091262	none	ORF|Uncharacterized	Ortholog of A. nidulans FGSC A4 : AN1361, Neosartorya fischeri NRRL 181 : NFIA_016380, Aspergillus wentii : Aspwe1_0104320 and Aspergillus versicolor : Aspve1_0037079	#N/A	#N/A	#N/A
An14g03100.Aspni5_211076	61	HTS(16)_all_genes_cluster 1;membership threshold >0.5;peak of expression for FPKM>10 at 24h; 114 genes	#N/A	1	0.643549	0.004915	0.038161	0.008112	0.012039	0.006078	0.004913	0.07283	0.006693	0.010856	0.049171	0.010033	0.005524	0.047896	0.021321	0.05791	none	ORF|Uncharacterized	Has domain(s) with predicted transferase activity, transferring hexosyl groups activity, role in carbohydrate metabolic process and membrane localization	#N/A	#N/A	#N/A
An15g07110.Aspni5_210376	393	#N/A	#N/A	1	0.407576	0.006461	0.050235	0.01299	0.021766	0.008856	0.007055	0.084827	0.008491	0.011257	0.040369	0.012442	0.008239	0.156684	0.044866	0.117886	none	ORF|Uncharacterized	Homocysteine S-methyltransferase	#N/A	#N/A	#N/A
An02g13910.Aspni5_125526	469	HTS(16)_all_genes_cluster 1;membership threshold >0.5;peak of expression for FPKM>10 at 24h; 114 genes	#N/A	1	0.77445	0.002506	0.014835	0.004202	0.006547	0.003009	0.002529	0.056933	0.003447	0.005317	0.026935	0.004376	0.002878	0.032079	0.011847	0.048112	none	ORF|Uncharacterized	Ortholog(s) have exoribonuclease activator activity, m7G(5')pppN diphosphatase activity	#N/A	#N/A	#N/A
An15g04930.Aspni5_40668	395	#N/A	#N/A	1	0.247143	0.008945	0.099669	0.020085	0.033821	0.013684	0.010233	0.075073	0.01135	0.014233	0.041842	0.020116	0.012058	0.213414	0.073733	0.104599	none	ORF|Uncharacterized	Ortholog of Aspergillus tubingensis : Asptu1_0180055, Aspergillus kawachii : Aspka1_0180640, Aspergillus acidus : Aspfo1_0207656 and Aspergillus wentii : Aspwe1_0179513	#N/A	#N/A	#N/A
An16g05650.Aspni5_184121	396	#N/A	#N/A	1	0.364202	0.006438	0.02842	0.012046	0.020149	0.008019	0.00684	0.142204	0.008725	0.013381	0.058464	0.009719	0.008268	0.12076	0.037497	0.15487	none	ORF|Uncharacterized	Ortholog of A. nidulans FGSC A4 : AN6051, A. fumigatus Af293 : Afu2g09620, A. oryzae RIB40 : AO090011000693, Aspergillus wentii : Aspwe1_0682872 and Aspergillus sydowii : Aspsy1_0151001	#N/A	#N/A	#N/A
An04g00030	397	#N/A	#N/A	1	0.334686	0.010775	0.109413	0.016576	0.023985	0.0129	0.010587	0.109117	0.014593	0.019263	0.071463	0.024253	0.011117	0.085001	0.041108	0.105164	none	ORF|Uncharacterized	Protein of unknown function	#N/A	#N/A	#N/A
An14g03110.Aspni5_41723	398	#N/A	SignalP (Braaksma et al 2010)	1	0.251395	0.013394	0.073435	0.015606	0.020532	0.013119	0.011526	0.141919	0.019442	0.035974	0.198185	0.026154	0.01166	0.053386	0.030814	0.08346	none	ORF|Uncharacterized	Has domain(s) with predicted electron carrier activity, heme binding, iron ion binding, oxidoreductase activity, acting on paired donors, with incorporation or reduction of molecular oxygen activity and role in oxidation-reduction process	#N/A	#N/A	#N/A
An03g02770.Aspni5_214636	399	#N/A	SignalP (Braaksma et al 2010)	1	0.248505	0.008544	0.065794	0.02277	0.03976	0.014549	0.010236	0.071373	0.010686	0.016981	0.046163	0.017932	0.013768	0.237523	0.092969	0.082447	none	ORF|Uncharacterized	Ortholog(s) have phosphoprotein phosphatase activity, role in endoplasmic reticulum unfolded protein response, protein dephosphorylation, traversing start control point of mitotic cell cycle and endoplasmic reticulum localization	#N/A	#N/A	#N/A
An17g01815.Aspni5_214079	400	#N/A	#N/A	1	0.279656	0.011809	0.056962	0.023528	0.035196	0.016593	0.012762	0.113972	0.015471	0.03382	0.104322	0.021198	0.016529	0.108551	0.060118	0.089514	none	ORF|Uncharacterized	Putative translation initiation factor	#N/A	#N/A	#N/A
Aspni5_178964	401	#N/A	#N/A	1	0.293178	0.010416	0.052923	0.012287	0.017148	0.009822	0.009066	0.19653	0.015366	0.021353	0.135547	0.017495	0.00899	0.054006	0.026651	0.119223	#N/A	#N/A	#N/A	#N/A	#N/A	PF00172_Zn_clus_Domain
An15g01230.Aspni5_48642	402	#N/A	#N/A	1	0.235714	0.006946	0.027471	0.013269	0.023119	0.008565	0.007507	0.148199	0.009385	0.013123	0.053016	0.009751	0.009077	0.162993	0.043305	0.228561	none	ORF|Uncharacterized	Ortholog(s) have role in cellular protein localization, cellular response to nitrogen starvation, negative regulation of protein binding and positive regulation of GTPase activity, more	#N/A	#N/A	#N/A
An09g00480.Aspni5_142301	418	HTS(16)_all_genes_cluster 1;membership threshold >0.5;peak of expression for FPKM>10 at 24h; 114 genes	#N/A	1	0.50542	0.00708	0.057838	0.010977	0.016166	0.008356	0.00693	0.101015	0.009722	0.014049	0.062413	0.014485	0.007471	0.063041	0.028097	0.08694	none	ORF|Uncharacterized	Ortholog of A. nidulans FGSC A4 : AN9531, AN1600, AN9354, AN4608 and A. fumigatus Af293 : Afu4g03520, Afu5g14130, Afu7g06920	#N/A	#N/A	#N/A
An08g00720.Aspni5_176830	404	#N/A	#N/A	1	0.189281	0.016365	0.103081	0.035459	0.047422	0.027138	0.018319	0.085619	0.020392	0.051154	0.095939	0.039735	0.024514	0.099304	0.075801	0.070477	none	ORF|Uncharacterized	Ortholog(s) have role in cellular response to drug, rRNA processing, ribosomal large subunit biogenesis and PeBoW complex, preribosome, large subunit precursor localization	#N/A	#N/A	#N/A
An08g04350.Aspni5_176542	405	#N/A	#N/A	1	0.298325	0.008049	0.079335	0.019937	0.033831	0.01324	0.009411	0.069691	0.010139	0.015135	0.043455	0.018151	0.012005	0.208998	0.07755	0.082749	chsC	ORF|Uncharacterized	Putative chitin synthase	#N/A	#N/A	#N/A
An14g04930.Aspni5_211207	406	#N/A	#N/A	1	0.119391	0.022251	0.049025	0.042139	0.059063	0.028832	0.024871	0.109802	0.028511	0.069909	0.11273	0.026796	0.034882	0.102342	0.077215	0.092242	none	ORF|Uncharacterized	Ortholog(s) have role in establishment of mitochondrion localization, mitochondrial outer membrane translocase complex assembly, mitochondrion distribution and mitochondrion morphogenesis, more	#N/A	#N/A	#N/A
An05g00250.Aspni5_42541	407	#N/A	#N/A	1	0.139974	0.026458	0.131604	0.025911	0.033442	0.022651	0.021941	0.121824	0.037782	0.034342	0.096499	0.049841	0.018975	0.075264	0.046959	0.116532	none	ORF|Uncharacterized	Protein of unknown function	#N/A	#N/A	#N/A
Aspni5_36119	258	HTS(16)_all_genes_cluster 1;membership threshold >0.5;peak of expression for FPKM>10 at 24h; 114 genes	#N/A	1	0.741797	0.002881	0.016181	0.00449	0.006809	0.003291	0.002819	0.073589	0.004026	0.006373	0.036836	0.004946	0.00314	0.029521	0.011836	0.051463	#N/A	#N/A	#N/A	#N/A	#N/A	#N/A
An02g12250.Aspni5_173711	409	#N/A	#N/A	1	0.454818	0.006718	0.032492	0.012293	0.019409	0.008517	0.007023	0.122065	0.009094	0.01619	0.072686	0.011041	0.008547	0.087053	0.034872	0.097182	none	ORF|Uncharacterized	Has domain(s) with predicted oxidoreductase activity and role in metabolic process	#N/A	#N/A	#N/A
An01g06330.Aspni5_196458	436	HTS(16)_all_genes_cluster 1;membership threshold >0.5;peak of expression for FPKM>10 at 24h; 114 genes	#N/A	1	0.546881	0.006163	0.05937	0.011462	0.017573	0.008365	0.006473	0.072932	0.008156	0.012455	0.046346	0.013568	0.007476	0.078844	0.033291	0.070645	none	ORF|Uncharacterized	Protein of unknown function	#N/A	#N/A	#N/A
An02g10080.Aspni5_207209	411	#N/A	#N/A	1	0.234853	0.007892	0.052945	0.015688	0.027176	0.010479	0.0087	0.095065	0.010356	0.011978	0.040568	0.01398	0.009879	0.223737	0.055586	0.181117	none	ORF|Uncharacterized	Has domain(s) with predicted electron carrier activity, heme binding, iron ion binding, oxidoreductase activity, acting on paired donors, with incorporation or reduction of molecular oxygen activity and role in oxidation-reduction process	#N/A	#N/A	#N/A
An01g11880.Aspni5_170303	412	#N/A	SignalP (Braaksma et al 2010)	1	0.281723	0.011804	0.178748	0.019632	0.027395	0.01571	0.011938	0.087531	0.015507	0.023091	0.071372	0.032877	0.012976	0.08327	0.046889	0.079538	none	ORF|Uncharacterized	Has domain(s) with predicted electron carrier activity, heme binding, iron ion binding, oxidoreductase activity, acting on paired donors, with incorporation or reduction of molecular oxygen activity and role in oxidation-reduction process	#N/A	#N/A	#N/A
An08g10060.Aspni5_198253	413	#N/A	#N/A	1	0.399294	0.007482	0.032288	0.012668	0.019444	0.008955	0.007589	0.151421	0.010299	0.019369	0.099108	0.011694	0.009078	0.076352	0.033155	0.101804	none	ORF|Uncharacterized	Ortholog(s) have GTP binding, GTPase activity, role in chromosome organization, negative regulation of G2/M transition of mitotic cell cycle, nucleus organization and cytosol, extracellular region, nucleus localization	#N/A	#N/A	#N/A
An16g05050.Aspni5_200934	146	HTS(16)_all_genes_cluster 1;membership threshold >0.5;peak of expression for FPKM>10 at 24h; 114 genes	#N/A	1	0.577813	0.004686	0.022663	0.007079	0.010555	0.005219	0.00452	0.128153	0.006611	0.011599	0.077454	0.007638	0.005081	0.041048	0.017729	0.07215	none	ORF|Uncharacterized	Ortholog(s) have cytosol, nuclear envelope localization	#N/A	#N/A	#N/A
An11g11130.Aspni5_178797	925	HTS(16)_all_genes_cluster 1;membership threshold >0.5;peak of expression for FPKM>10 at 24h; 114 genes	#N/A	1	0.715942	0.003587	0.022446	0.005707	0.008512	0.004239	0.003531	0.069719	0.004961	0.008313	0.044416	0.006623	0.003971	0.034282	0.014799	0.048952	none	ORF|Uncharacterized	Has domain(s) with predicted ubiquitin-specific protease activity, role in ubiquitin-dependent protein catabolic process and intracellular localization	#N/A	#N/A	#N/A
Aspni5_45464	416	#N/A	#N/A	1	0.406724	0.005462	0.02569	0.00746	0.011211	0.005545	0.005085	0.220166	0.007898	0.010818	0.071256	0.008374	0.005335	0.046497	0.01858	0.143898	#N/A	#N/A	#N/A	#N/A	#N/A	#N/A
An18g01480.Aspni5_187425	417	#N/A	SignalP (Braaksma et al 2010)	1	0.244048	0.012408	0.168329	0.020795	0.03031	0.016113	0.012738	0.093316	0.016276	0.019968	0.061519	0.031077	0.013446	0.104155	0.053093	0.102407	none	ORF|Uncharacterized	Has domain(s) with predicted electron carrier activity, heme binding, iron ion binding, oxidoreductase activity, acting on paired donors, with incorporation or reduction of molecular oxygen activity and role in oxidation-reduction process	#N/A	#N/A	#N/A
An06g01700	333	HTS(16)_all_genes_cluster 1;membership threshold >0.5;peak of expression for FPKM>10 at 24h; 114 genes	#N/A	1	0.714161	0.003497	0.021005	0.005435	0.008099	0.004042	0.003411	0.074664	0.00487	0.008039	0.045322	0.006301	0.003802	0.032646	0.013969	0.050735	none	ORF|Uncharacterized	Protein of unknown function	#N/A	#N/A	#N/A
An01g13340.Aspni5_121337	472	HTS(16)_all_genes_cluster 1;membership threshold >0.5;peak of expression for FPKM>10 at 24h; 114 genes	#N/A	1	0.68726	0.003478	0.020197	0.006269	0.010011	0.004377	0.003613	0.070621	0.004718	0.007418	0.034217	0.006046	0.004244	0.053574	0.018702	0.065256	none	ORF|Uncharacterized	Has domain(s) with predicted catalytic activity, hydrolase activity, acting on carbon-nitrogen (but not peptide) bonds, oxidoreductase activity and role in carbohydrate metabolic process, metabolic process	#N/A	#N/A	#N/A
An14g01610.Aspni5_41595	420	#N/A	#N/A	1	0.249577	0.010569	0.14817	0.021194	0.033118	0.015394	0.011618	0.081117	0.013521	0.016801	0.049354	0.026052	0.013048	0.144811	0.064841	0.100815	none	ORF|Uncharacterized	Ortholog of Aspergillus wentii : Aspwe1_0116380, Aspergillus niger ATCC 1015 : 41595-mRNA, Aspergillus carbonarius ITEM 5010 : Acar5010_177361 and Aspergillus brasiliensis : Aspbr1_0114124	#N/A	#N/A	#N/A
An01g06490	421	#N/A	#N/A	1	0.195775	0.018503	0.113669	0.020097	0.025475	0.0177	0.015528	0.124727	0.026603	0.043894	0.160456	0.041208	0.015021	0.05927	0.037042	0.085032	none	ORF|Uncharacterized	Protein of unknown function	#N/A	#N/A	#N/A
An14g02300.Aspni5_185425	422	#N/A	SignalP (Braaksma et al 2010)	1	0.19247	0.018028	0.091337	0.018381	0.023534	0.016019	0.014669	0.142385	0.026718	0.041767	0.184155	0.03495	0.013923	0.056241	0.033976	0.091447	none	ORF|Uncharacterized	Has domain(s) with predicted oxidoreductase activity and role in metabolic process	#N/A	#N/A	#N/A
Aspni5_42118	423	#N/A	#N/A	1	0.26498	0.009522	0.117157	0.020185	0.032759	0.014182	0.010662	0.078994	0.012153	0.015305	0.045629	0.022249	0.012293	0.17267	0.067717	0.103541	#N/A	#N/A	#N/A	#N/A	#N/A	#N/A
An15g04400	424	#N/A	#N/A	1	0.249381	0.008691	0.075921	0.023305	0.040193	0.015071	0.010427	0.068907	0.010825	0.017041	0.045474	0.019287	0.01393	0.227563	0.09465	0.079334	none	ORF|Uncharacterized	Has domain(s) with predicted sequence-specific DNA binding RNA polymerase II transcription factor activity, zinc ion binding activity, role in regulation of transcription, DNA-templated and nucleus localization	#N/A	#N/A	PF00172_Zn_clus_Domain
Aspni5_52026	425	#N/A	#N/A	1	0.45286	0.005233	0.022175	0.008395	0.013159	0.005905	0.005207	0.178979	0.007335	0.011889	0.070494	0.00777	0.005986	0.060506	0.022676	0.121431	#N/A	#N/A	#N/A	#N/A	#N/A	#N/A
An18g02740.Aspni5_54126	426	#N/A	#N/A	1	0.251561	0.010894	0.190733	0.021168	0.031566	0.015967	0.011783	0.077659	0.013932	0.018526	0.053172	0.029781	0.013207	0.115271	0.059262	0.085519	none	ORF|Uncharacterized	Has domain(s) with predicted electron carrier activity, heme binding, iron ion binding, oxidoreductase activity, acting on paired donors, with incorporation or reduction of molecular oxygen activity and role in oxidation-reduction process	#N/A	#N/A	#N/A
An14g07190	427	#N/A	#N/A	1	0.449971	0.008741	0.075291	0.0137	0.019313	0.010745	0.008546	0.097575	0.011884	0.020835	0.086831	0.019705	0.00947	0.062564	0.032587	0.072243	none	ORF|Uncharacterized	Ortholog of A. nidulans FGSC A4 : AN9141, AN7190, AN2379, AN11809, A. fumigatus Af293 : Afu6g10310, Afu7g01650, Afu4g01322 and A. niger CBS 513.88 : An11g01200, An16g08050, An07g01700, An04g08420	#N/A	#N/A	#N/A
An02g04590.Aspni5_174945	428	#N/A	#N/A	1	0.217851	0.01214	0.059846	0.014988	0.021896	0.011555	0.010984	0.18714	0.017568	0.018679	0.083938	0.019054	0.010635	0.076986	0.034665	0.202075	none	ORF|Uncharacterized	Has domain(s) with predicted role in transmembrane transport and integral component of membrane localization	#N/A	#N/A	#N/A
An14g00400.Aspni5_185508	429	#N/A	SignalP (Braaksma et al 2010)	1	0.248684	0.008942	0.056546	0.023171	0.040389	0.014699	0.010626	0.079947	0.011272	0.018642	0.051815	0.017271	0.014435	0.22498	0.089399	0.089182	none	ORF|Uncharacterized	Ortholog of A. nidulans FGSC A4 : AN7006, A. fumigatus Af293 : Afu4g04430, A. oryzae RIB40 : AO090206000050, Aspergillus wentii : Aspwe1_0115358 and Aspergillus sydowii : Aspsy1_0092883	#N/A	#N/A	#N/A
An18g05440.Aspni5_128267	39	HTS(16)_all_genes_cluster 1;membership threshold >0.5;peak of expression for FPKM>10 at 24h; 114 genes	#N/A	1	0.557667	0.004854	0.024944	0.006794	0.00998	0.005128	0.004537	0.143474	0.006952	0.011022	0.07727	0.00804	0.004874	0.038007	0.016521	0.079936	none	ORF|Uncharacterized	Has domain(s) with predicted single-stranded telomeric DNA binding activity, role in telomere maintenance via telomere lengthening and Stn1-Ten1 complex localization	#N/A	#N/A	#N/A
An16g02910.Aspni5_49061	431	#N/A	SignalP (Braaksma et al 2010)	1	0.268071	0.013749	0.146806	0.019253	0.025808	0.016041	0.012928	0.105649	0.018705	0.028974	0.09947	0.03548	0.013399	0.070576	0.041123	0.083968	none	ORF|Uncharacterized	Has domain(s) with predicted carbohydrate binding, catalytic activity and role in carbohydrate metabolic process	GH92	#N/A	#N/A
An02g12810	432	#N/A	#N/A	1	0.406441	0.005465	0.022684	0.007486	0.011021	0.005586	0.005066	0.228849	0.007928	0.013471	0.11857	0.008156	0.005509	0.040575	0.017812	0.095382	none	ORF|Uncharacterized	Has domain(s) with predicted carbon-sulfur lyase activity and role in metabolic process	#N/A	#N/A	#N/A
An12g02930.Aspni5_43815	433	#N/A	#N/A	1	0.205886	0.016321	0.07887	0.016807	0.022236	0.014203	0.013381	0.16876	0.024467	0.032667	0.163686	0.028586	0.012585	0.058206	0.032679	0.110659	none	ORF|Uncharacterized	Ortholog of Aspergillus tubingensis : Asptu1_0206344, Aspergillus brasiliensis : Aspbr1_0134961, Aspergillus kawachii : Aspka1_0179384 and Aspergillus acidus : Aspfo1_0085184	#N/A	#N/A	#N/A
An16g04950.Aspni5_183370	434	#N/A	#N/A	1	0.534462	0.004794	0.024119	0.00869	0.014167	0.005944	0.005009	0.11002	0.006524	0.010101	0.04699	0.007728	0.005934	0.080942	0.026377	0.108198	none	ORF|Uncharacterized	Ortholog(s) have cytosol, nucleus localization	#N/A	#N/A	#N/A
An18g05650.Aspni5_122199	394	HTS(16)_all_genes_cluster 1;membership threshold >0.5;peak of expression for FPKM>10 at 24h; 114 genes	#N/A	1	0.580334	0.005548	0.033974	0.008108	0.011721	0.006208	0.005269	0.105785	0.007797	0.013196	0.07781	0.010278	0.005747	0.042096	0.019575	0.066555	none	ORF|Uncharacterized	Ortholog(s) have role in ribosomal large subunit biogenesis, ribosomal small subunit biogenesis and cytosolic large ribosomal subunit, nucleolus localization	#N/A	#N/A	#N/A
An11g07290.Aspni5_178166	119	HTS(16)_all_genes_cluster 1;membership threshold >0.5;peak of expression for FPKM>10 at 24h; 114 genes	#N/A	1	0.616301	0.004651	0.035885	0.009052	0.014496	0.006339	0.004973	0.065422	0.006161	0.00942	0.036416	0.009229	0.005899	0.07961	0.0285	0.067647	none	ORF|Uncharacterized	Has domain(s) with predicted nucleotidyltransferase activity	#N/A	#N/A	#N/A
An17g02300.Aspni5_192770	437	#N/A	#N/A	1	0.310002	0.005946	0.031474	0.010848	0.018464	0.007287	0.006302	0.119501	0.008042	0.010034	0.040929	0.009432	0.007172	0.14348	0.035692	0.235394	none	ORF|Uncharacterized	Ortholog(s) have role in DNA replication-independent nucleosome assembly, traversing start control point of mitotic cell cycle and cytosol localization	#N/A	#N/A	#N/A
An03g06120.Aspni5_191617	438	#N/A	#N/A	1	0.397619	0.004699	0.020179	0.006514	0.009865	0.004781	0.0044	0.25828	0.006808	0.009842	0.071485	0.006899	0.004702	0.0415	0.016326	0.136101	none	ORF|Uncharacterized	Has domain(s) with predicted ADP binding, catalytic activity and role in defense response, nucleoside metabolic process	#N/A	#N/A	#N/A
An08g03980.Aspni5_55818	439	#N/A	#N/A	1	0.179253	0.012767	0.103076	0.037588	0.058243	0.025172	0.015805	0.069696	0.015427	0.029209	0.059281	0.031656	0.022796	0.15393	0.116784	0.069316	none	ORF|Uncharacterized	Purine nucleoside hydrolase	#N/A	#N/A	#N/A
An04g03160.Aspni5_44103	440	#N/A	#N/A	1	0.515118	0.005564	0.031352	0.010934	0.017905	0.007423	0.005981	0.092955	0.007421	0.01203	0.048892	0.009665	0.007314	0.101176	0.034567	0.091703	none	ORF|Uncharacterized	Ortholog of Aspergillus tubingensis : Asptu1_0128462, Aspergillus acidus : Aspfo1_0032031, Aspergillus versicolor : Aspve1_0081102 and Aspergillus sydowii : Aspsy1_0066854	#N/A	#N/A	#N/A
An01g01410	441	#N/A	#N/A	1	0.170824	0.020884	0.152909	0.02291	0.028466	0.020702	0.017741	0.107901	0.029247	0.044934	0.128385	0.054085	0.016937	0.062174	0.040943	0.080956	none	ORF|Uncharacterized	Ortholog of A. nidulans FGSC A4 : AN11871, A. fumigatus Af293 : Afu1g11260, Afu4g01030, Afu6g00270, A. niger CBS 513.88 : An03g03440, An01g01460, An04g04460 and Aspergillus wentii : Aspwe1_0176870	#N/A	#N/A	#N/A
An15g06260.Aspni5_210303	442	#N/A	#N/A	1	0.28908	0.01131	0.08197	0.02563	0.038601	0.018114	0.012758	0.087957	0.014362	0.028857	0.076657	0.025141	0.016804	0.123272	0.071806	0.077683	none	ORF|Uncharacterized	Has domain(s) with predicted tRNA binding activity	#N/A	#N/A	#N/A
Aspni5_183713	443	#N/A	#N/A	1	0.335891	0.01161	0.114717	0.017568	0.023932	0.014271	0.011212	0.101457	0.015695	0.027626	0.100422	0.028966	0.012192	0.068722	0.039164	0.076556	#N/A	#N/A	#N/A	#N/A	#N/A	#N/A
An03g00500.Aspni5_45801	444	#N/A	SignalP (Braaksma et al 2010)	1	0.219504	0.016818	0.11449	0.019184	0.02527	0.016338	0.014499	0.134905	0.024086	0.032818	0.128012	0.035815	0.013942	0.065466	0.037952	0.100901	none	ORF|Uncharacterized	Ortholog(s) have glucan endo-1,6-beta-glucosidase activity	GH30	#N/A	#N/A
An08g00940.Aspni5_208443	366	HTS(16)_all_genes_cluster 1;membership threshold >0.5;peak of expression for FPKM>10 at 24h; 114 genes	#N/A	1	0.551903	0.004021	0.019179	0.006542	0.010414	0.004591	0.004029	0.135044	0.005607	0.008234	0.045067	0.006215	0.004556	0.054798	0.018534	0.121266	none	ORF|Uncharacterized	Has domain(s) with predicted nucleic acid binding activity	#N/A	#N/A	#N/A
An04g05850.Aspni5_57352	446	#N/A	#N/A	1	0.488967	0.005996	0.028733	0.010681	0.016867	0.007426	0.006204	0.123266	0.008174	0.014181	0.067763	0.009711	0.007447	0.077745	0.03019	0.096648	none	ORF|Uncharacterized	Ortholog(s) have structural constituent of ribosome activity and role in maturation of SSU-rRNA from tricistronic rRNA transcript (SSU-rRNA, 5.8S rRNA, LSU-rRNA)	#N/A	#N/A	#N/A
An01g11890	447	#N/A	#N/A	1	0.178188	0.019038	0.126367	0.025966	0.031727	0.023083	0.017719	0.094525	0.02537	0.066468	0.143283	0.051847	0.019374	0.064099	0.045941	0.067007	none	ORF|Uncharacterized	Protein of unknown function	#N/A	#N/A	#N/A
An12g10740.Aspni5_45961	448	#N/A	SignalP (Braaksma et al 2010)	1	0.357752	0.005797	0.022856	0.007884	0.011586	0.005876	0.00536	0.250682	0.008434	0.01466	0.135948	0.008445	0.005845	0.041765	0.018563	0.098546	none	ORF|Uncharacterized	Has domain(s) with predicted catalytic activity, ferric iron binding, iron ion binding, oxidoreductase activity, acting on single donors with incorporation of molecular oxygen, incorporation of two atoms of oxygen activity	#N/A	#N/A	#N/A
An02g03740.Aspni5_52189	918	HTS(16)_all_genes_cluster 1;membership threshold >0.5;peak of expression for FPKM>10 at 24h; 114 genes	#N/A	1	0.62972	0.003482	0.017618	0.005514	0.008636	0.003934	0.003445	0.113313	0.004874	0.00714	0.040222	0.00555	0.003841	0.042982	0.015239	0.09449	none	ORF|Uncharacterized	Has domain(s) with predicted ATP binding, protein kinase activity, transferase activity, transferring phosphorus-containing groups activity and role in protein phosphorylation	#N/A	#N/A	#N/A
An01g14620.Aspni5_170319	450	#N/A	SignalP (Braaksma et al 2010)	1	0.475053	0.00503	0.022197	0.007024	0.010387	0.005234	0.0047	0.194461	0.007252	0.012084	0.097671	0.007727	0.005119	0.039385	0.017	0.089674	none	ORF|Uncharacterized	Has domain(s) with predicted substrate-specific transmembrane transporter activity, transmembrane transporter activity, role in transmembrane transport and integral component of membrane, membrane localization	#N/A	PF00083_Sugar_tr_Family	#N/A
An16g07820	451	#N/A	#N/A	1	0.374787	0.008784	0.07028	0.013899	0.021112	0.010355	0.008752	0.117669	0.011982	0.014978	0.060153	0.01722	0.009279	0.091577	0.037406	0.131766	none	ORF|Uncharacterized	Protein of unknown function	#N/A	#N/A	#N/A
An01g08690.Aspni5_172555	452	#N/A	SignalP (Braaksma et al 2010)	1	0.224194	0.012136	0.189238	0.02197	0.032527	0.016766	0.012869	0.084291	0.015646	0.019098	0.055325	0.031719	0.013863	0.114663	0.058814	0.09688	none	ORF|Uncharacterized	3-hydroxybenzoate 4-hydroxylase; benzoate 4-monooxygenase	#N/A	#N/A	#N/A
An18g05830.Aspni5_212190	453	#N/A	#N/A	1	0.330214	0.007022	0.031093	0.008649	0.012406	0.006691	0.006221	0.24909	0.0104	0.015415	0.129158	0.010772	0.006367	0.042767	0.019582	0.114153	none	ORF|Uncharacterized	Ortholog(s) have role in protein import into nucleus, regulation of mitotic cell cycle and cytosol, nuclear membrane, nucleolus localization	#N/A	#N/A	#N/A
An02g14790.Aspni5_37636	454	#N/A	#N/A	1	0.181197	0.017809	0.179442	0.025596	0.031623	0.022778	0.016982	0.086425	0.023352	0.049139	0.110247	0.057596	0.018336	0.066334	0.047184	0.065959	none	ORF|Uncharacterized	Ortholog(s) have uracil DNA N-glycosylase activity, role in DNA repair and mitochondrion, nucleus localization	#N/A	#N/A	#N/A
Aspni5_195099	455	#N/A	#N/A	1	0.197844	0.017853	0.140387	0.021473	0.028792	0.018056	0.015953	0.123539	0.024931	0.028873	0.096357	0.039341	0.015157	0.076436	0.043847	0.11116	#N/A	#N/A	#N/A	#N/A	#N/A	#N/A
An02g13790.Aspni5_128731	456	#N/A	#N/A	1	0.26205	0.008034	0.069351	0.017259	0.029683	0.01158	0.009058	0.081432	0.010352	0.012712	0.040329	0.016102	0.010579	0.231043	0.06397	0.126465	none	ORF|Uncharacterized	Ortholog(s) have cell septum localization	#N/A	#N/A	#N/A
An03g04630	457	#N/A	#N/A	1	0.21388	0.014684	0.073828	0.016578	0.023133	0.013347	0.012702	0.181403	0.02157	0.023838	0.108012	0.024247	0.012	0.070098	0.035316	0.155363	none	ORF|Uncharacterized	Protein of unknown function	#N/A	#N/A	#N/A
An04g08290.Aspni5_45928	458	#N/A	#N/A	1	0.295934	0.011482	0.136004	0.023409	0.033163	0.017902	0.01246	0.080196	0.014631	0.027697	0.074017	0.031691	0.01525	0.097025	0.059484	0.069657	none	ORF|Uncharacterized	Ortholog of A. fumigatus Af293 : Afu1g17280, A. niger CBS 513.88 : An09g04690, An09g01490, A. oryzae RIB40 : AO090701000484, AO090009000441 and Neosartorya fischeri NRRL 181 : NFIA_008090	#N/A	#N/A	#N/A
An02g06920	459	#N/A	#N/A	1	0.117155	0.0226	0.058792	0.048383	0.064243	0.034155	0.026318	0.091162	0.027881	0.076746	0.100398	0.032719	0.038914	0.098965	0.084165	0.077403	none	ORF|Uncharacterized	Protein of unknown function	#N/A	#N/A	#N/A
An04g00300.Aspni5_54665	460	#N/A	#N/A	1	0.48593	0.005311	0.035011	0.010584	0.017812	0.007142	0.005765	0.083804	0.007042	0.00989	0.038034	0.009588	0.006848	0.131277	0.036235	0.109729	none	ORF|Uncharacterized	Ortholog of A. nidulans FGSC A4 : AN4314, A. fumigatus Af293 : Afu4g06060, A. oryzae RIB40 : AO090023000990, Aspergillus wentii : Aspwe1_0034783 and Aspergillus sydowii : Aspsy1_0073108	#N/A	#N/A	#N/A
An01g14650.Aspni5_172236	461	#N/A	SignalP (Braaksma et al 2010)	1	0.173524	0.020766	0.149996	0.022604	0.028331	0.020272	0.017593	0.111711	0.029237	0.042335	0.12611	0.051806	0.016657	0.063252	0.040905	0.084901	rgxA	ORF|Uncharacterized	Putative exo-rhamnogalacturonan hydrolase with a predicted role in pectin degradation	GH28	#N/A	#N/A
An02g08100.Aspni5_136694	462	#N/A	#N/A	1	0.491018	0.005054	0.022446	0.008378	0.013246	0.005855	0.005094	0.152727	0.007025	0.011333	0.062713	0.00769	0.005911	0.0637	0.023251	0.114559	none	ORF|Uncharacterized	Ortholog(s) have RNA binding, single-stranded telomeric DNA binding activity, role in tRNA processing and cytosol, nucleus localization	#N/A	#N/A	#N/A
Aspni5_56296	598	HTS(16)_all_genes_cluster 1;membership threshold >0.5;peak of expression for FPKM>10 at 24h; 114 genes	#N/A	1	0.531423	0.00653	0.059824	0.012649	0.019296	0.009186	0.006946	0.07282	0.00858	0.014306	0.051268	0.014517	0.008274	0.081543	0.03661	0.066227	#N/A	#N/A	#N/A	#N/A	#N/A	#N/A
An18g05560.Aspni5_187701	464	#N/A	#N/A	1	0.383599	0.009576	0.119939	0.017019	0.024489	0.013135	0.009883	0.084547	0.012586	0.020245	0.067263	0.024598	0.011205	0.083294	0.043684	0.07494	none	ORF|Uncharacterized	Ortholog of Aspergillus kawachii : Aspka1_0180236	#N/A	#N/A	#N/A
An08g01300.Aspni5_38582	465	#N/A	#N/A	1	0.180086	0.014109	0.163857	0.035713	0.049276	0.026953	0.016639	0.068497	0.017099	0.034191	0.065858	0.04402	0.022345	0.110289	0.087803	0.063266	none	ORF|Uncharacterized	Has domain(s) with predicted oxidoreductase activity and role in oxidation-reduction process	#N/A	#N/A	#N/A
An08g08370.Aspni5_207829	466	#N/A	SignalP (Braaksma et al 2010)	1	0.36096	0.008283	0.051457	0.011933	0.017981	0.008936	0.007936	0.151858	0.011631	0.014307	0.066903	0.014447	0.008218	0.075573	0.030617	0.15896	none	ORF|Uncharacterized	Has domain(s) with predicted carbohydrate binding, catalytic activity and role in carbohydrate metabolic process	GH92	#N/A	#N/A
An01g14350.Aspni5_35422	467	#N/A	#N/A	1	0.316222	0.005472	0.025387	0.009767	0.016542	0.006538	0.005741	0.139849	0.007478	0.009849	0.043484	0.008191	0.006608	0.119282	0.031113	0.248476	none	ORF|Uncharacterized	Has domain(s) with predicted sequence-specific DNA binding RNA polymerase II transcription factor activity, zinc ion binding activity, role in regulation of transcription, DNA-templated and nucleus localization	#N/A	#N/A	PF00172_Zn_clus_Domain
An01g11140.Aspni5_35670	468	#N/A	#N/A	1	0.271562	0.007668	0.034647	0.009754	0.014476	0.007365	0.00696	0.246401	0.011231	0.013701	0.081853	0.011441	0.00701	0.056062	0.023349	0.196521	none	ORF|Uncharacterized	Has domain(s) with predicted N-acetyltransferase activity	#N/A	#N/A	#N/A
An17g00840.Aspni5_51019	558	HTS(16)_all_genes_cluster 1;membership threshold >0.5;peak of expression for FPKM>10 at 24h; 114 genes	#N/A	1	0.518693	0.005384	0.037528	0.011099	0.018448	0.007519	0.005895	0.075937	0.007082	0.01068	0.039638	0.010182	0.007164	0.120528	0.037726	0.086495	none	ORF|Uncharacterized	Ortholog(s) have role in cytoplasmic translation and cell tip, cytoplasm localization	#N/A	#N/A	#N/A
An12g07810.Aspni5_56675	470	#N/A	#N/A	1	0.304544	0.010041	0.045987	0.020305	0.032088	0.013783	0.010932	0.121444	0.013248	0.02568	0.08883	0.016715	0.014093	0.122802	0.057282	0.102224	none	ORF|Uncharacterized	Ortholog(s) have protein homodimerization activity, ubiquitin-protein transferase activity and role in UV-damage excision repair, free ubiquitin chain polymerization, postreplication repair, protein K63-linked ubiquitination	#N/A	#N/A	#N/A
An07g04050	410	HTS(16)_all_genes_cluster 1;membership threshold >0.5;peak of expression for FPKM>10 at 24h; 114 genes	#N/A	1	0.517574	0.006006	0.037821	0.00877	0.01308	0.006596	0.005743	0.126229	0.008446	0.011735	0.061741	0.010731	0.006092	0.053784	0.022335	0.103317	none	ORF|Uncharacterized	Protein of unknown function	#N/A	#N/A	#N/A
An04g00160.Aspni5_127683	179	HTS(16)_all_genes_cluster 1;membership threshold >0.5;peak of expression for FPKM>10 at 24h; 114 genes	#N/A	1	0.67176	0.003914	0.021506	0.006059	0.009025	0.004489	0.00381	0.08961	0.005469	0.00942	0.056382	0.006803	0.004284	0.035649	0.015416	0.056404	none	ORF|Uncharacterized	Has domain(s) with predicted catalytic activity	#N/A	#N/A	#N/A
An07g00460	473	#N/A	#N/A	1	0.435108	0.008034	0.04272	0.012332	0.017595	0.009389	0.007778	0.123186	0.011147	0.023077	0.126605	0.014606	0.008904	0.056618	0.028839	0.074061	none	ORF|Uncharacterized	Protein of unknown function	#N/A	#N/A	#N/A
An16g08790	474	#N/A	#N/A	1	0.201888	0.013632	0.113696	0.021868	0.033296	0.016334	0.01396	0.11013	0.018102	0.018776	0.059204	0.027337	0.014218	0.127379	0.057574	0.152606	none	ORF|Uncharacterized	Protein of unknown function	#N/A	#N/A	#N/A
An02g05240.Aspni5_206779	475	#N/A	#N/A	1	0.159159	0.013365	0.097413	0.04162	0.06462	0.027361	0.016887	0.067815	0.015997	0.030622	0.0583	0.032371	0.025146	0.153951	0.127487	0.067886	none	ORF|Uncharacterized	Ortholog(s) have role in histone H3-K79 methylation, sexual sporulation resulting in formation of a cellular spore and replication fork protection complex localization	#N/A	#N/A	#N/A
An15g02310	476	#N/A	#N/A	1	0.251935	0.007724	0.045732	0.013716	0.022982	0.009398	0.008153	0.116819	0.010393	0.011837	0.044414	0.012833	0.008946	0.155551	0.043708	0.235857	none	ORF|Uncharacterized	Ortholog of Aspergillus tubingensis : Asptu1_0194590, Aspergillus brasiliensis : Aspbr1_0032777, Aspergillus kawachii : Aspka1_0180791 and Aspergillus acidus : Aspfo1_0081837	#N/A	#N/A	#N/A
An14g02920.Aspni5_41703	477	#N/A	#N/A	1	0.312051	0.010867	0.163148	0.01954	0.027626	0.015333	0.01129	0.082259	0.014129	0.022607	0.068414	0.030421	0.012773	0.086687	0.048752	0.074102	none	ORF|Uncharacterized	Has domain(s) with predicted catalytic activity	GH105	#N/A	#N/A
An15g00870.Aspni5_40370	478	#N/A	#N/A	1	0.378141	0.007951	0.074924	0.018296	0.029653	0.012546	0.009027	0.074154	0.010141	0.016328	0.049485	0.017912	0.011397	0.149094	0.06265	0.078302	none	ORF|Uncharacterized	Ortholog(s) have calcium-dependent protein serine/threonine phosphatase activity	#N/A	#N/A	#N/A
An15g00740.Aspni5_182644	479	#N/A	#N/A	1	0.197658	0.016225	0.15535	0.029243	0.037277	0.0245	0.016912	0.082373	0.020594	0.048046	0.09871	0.049714	0.020287	0.079385	0.058359	0.065368	none	ORF|Uncharacterized	Ortholog of A. nidulans FGSC A4 : AN6562, A. fumigatus Af293 : Afu6g04580, A. oryzae RIB40 : AO090701000088, Aspergillus wentii : Aspwe1_0036108 and Aspergillus sydowii : Aspsy1_0051771	#N/A	#N/A	#N/A
An08g07690	480	#N/A	#N/A	1	0.4505	0.008479	0.088659	0.014375	0.020734	0.011072	0.008576	0.087208	0.011319	0.018443	0.068455	0.020174	0.00963	0.072532	0.036506	0.073338	none	ORF|Uncharacterized	Protein of unknown function	#N/A	#N/A	#N/A
An09g06810.Aspni5_212323	260	HTS(16)_all_genes_cluster 1;membership threshold >0.5;peak of expression for FPKM>10 at 24h; 114 genes	#N/A	1	0.500478	0.006829	0.042347	0.013112	0.020245	0.009279	0.00724	0.091148	0.009075	0.016709	0.065326	0.012984	0.008886	0.084248	0.037257	0.074838	none	ORF|Uncharacterized	Ortholog(s) have cytosol, nucleus localization	#N/A	#N/A	#N/A
An11g06120.Aspni5_178461	482	#N/A	#N/A	1	0.144001	0.020215	0.060693	0.037155	0.049242	0.027632	0.021743	0.104255	0.025965	0.079862	0.129472	0.03142	0.029349	0.090578	0.068488	0.079932	gndB	ORF|Uncharacterized	Phosphogluconate dehydrogenase (decarboxylating)	#N/A	#N/A	#N/A
An16g01620.Aspni5_49134	483	#N/A	#N/A	1	0.294867	0.007854	0.030629	0.010428	0.014755	0.00799	0.007167	0.191402	0.0114	0.023448	0.228171	0.011898	0.00787	0.04566	0.02293	0.083529	none	ORF|Uncharacterized	Has domain(s) with predicted ATP binding, phosphotransferase activity, alcohol group as acceptor activity and role in carbohydrate metabolic process	#N/A	#N/A	#N/A
An16g06130	484	#N/A	#N/A	1	0.313604	0.011045	0.159828	0.019182	0.02695	0.015169	0.011323	0.08507	0.014453	0.022972	0.071284	0.030551	0.012647	0.083568	0.046898	0.075454	none	ORF|Uncharacterized	Protein of unknown function	#N/A	#N/A	#N/A
An16g08010.Aspni5_214511	485	#N/A	#N/A	1	0.180688	0.012962	0.04357	0.028307	0.047009	0.017977	0.014782	0.124412	0.016843	0.030814	0.085869	0.018277	0.020134	0.158496	0.079616	0.120244	none	ORF|Uncharacterized	Ortholog(s) have role in circadian regulation of gene expression, conidium formation, establishment or maintenance of bipolar cell polarity regulating cell shape and protein phosphorylation, more	#N/A	#N/A	#N/A
An18g03060.Aspni5_187258	486	#N/A	#N/A	1	0.531118	0.004478	0.022486	0.007917	0.012948	0.005426	0.004641	0.114589	0.006129	0.009009	0.042924	0.007117	0.005401	0.077622	0.024059	0.124135	none	ORF|Uncharacterized	Ortholog(s) have tRNA methyltransferase activity, role in tRNA methylation, wybutosine biosynthetic process and cytosol, mitochondrion, nucleus localization	#N/A	#N/A	#N/A
An18g04450.Aspni5_42890	487	#N/A	#N/A	1	0.413356	0.008989	0.071758	0.017719	0.02625	0.012987	0.00961	0.087201	0.011735	0.022574	0.074362	0.020022	0.011829	0.091616	0.047802	0.07219	none	ORF|Uncharacterized	Ortholog of A. niger CBS 513.88 : An11g07910, Aspergillus wentii : Aspwe1_0165996, Aspergillus niger ATCC 1015 : 39286-mRNA, 42890-mRNA and Aspergillus carbonarius ITEM 5010 : Acar5010_135315, Acar5010_135316	#N/A	#N/A	#N/A
An16g02130.Aspni5_210715	488	#N/A	#N/A	1	0.152578	0.019555	0.067594	0.037075	0.04876	0.027982	0.021159	0.0997	0.024926	0.076494	0.124751	0.033764	0.028541	0.090863	0.069453	0.076806	none	ORF|Uncharacterized	Ortholog(s) have role in NADH oxidation, programmed cell death and mitochondrial respiratory chain complex I, membrane segment localization	#N/A	#N/A	#N/A
An01g13200.Aspni5_35512	489	#N/A	#N/A	1	0.268407	0.008307	0.030704	0.011133	0.015773	0.00848	0.007621	0.193346	0.012034	0.025589	0.239895	0.012267	0.008457	0.048006	0.024363	0.085617	none	ORF|Uncharacterized	Ortholog(s) have nucleolus localization	#N/A	#N/A	#N/A
An16g03540.Aspni5_49025	490	#N/A	#N/A	1	0.144694	0.016696	0.113416	0.04692	0.063416	0.034169	0.02057	0.069692	0.019844	0.044503	0.070214	0.044312	0.030266	0.113206	0.104144	0.063937	none	ORF|Uncharacterized	Ortholog(s) have 3'-5'-exoribonuclease activity	#N/A	#N/A	#N/A
An01g02430.Aspni5_52038	491	#N/A	SignalP (Braaksma et al 2010)	1	0.27392	0.010847	0.057313	0.024617	0.039215	0.016495	0.012301	0.1009	0.013933	0.027068	0.077938	0.019938	0.01648	0.143972	0.073289	0.091774	none	ORF|Uncharacterized	Ortholog(s) have D-amino-acid oxidase activity and role in D-alanine metabolic process, D-valine metabolic process	#N/A	#N/A	#N/A
An12g00450.Aspni5_43614	492	#N/A	#N/A	1	0.252226	0.014058	0.101373	0.026592	0.036054	0.020747	0.014851	0.093635	0.018115	0.043025	0.106863	0.034086	0.018486	0.088572	0.058974	0.072342	none	ORF|Uncharacterized	Ortholog(s) have role in rRNA processing, ribosomal small subunit assembly and CURI complex, UTP-C complex localization	#N/A	#N/A	#N/A
An01g14670.Aspni5_46255	493	#N/A	SignalP (Braaksma et al 2010)	1	0.417991	0.00935	0.082976	0.013932	0.019652	0.011009	0.008981	0.106798	0.012832	0.020206	0.085784	0.02083	0.009621	0.064651	0.032889	0.0825	pgaE	ORF|Uncharacterized	Putative endopolygalacturonase	GH28	#N/A	#N/A
An16g08740.Aspni5_214477	494	#N/A	#N/A	1	0.22117	0.011702	0.051047	0.027243	0.044781	0.017605	0.013489	0.106928	0.015005	0.028408	0.078343	0.019357	0.018498	0.162475	0.082095	0.101855	none	ORF|Uncharacterized	Ortholog(s) have mitochondrion localization	#N/A	#N/A	#N/A
An12g04150	495	#N/A	#N/A	1	0.163963	0.021853	0.126109	0.023274	0.030794	0.019837	0.018653	0.13097	0.031193	0.031301	0.09951	0.042266	0.016807	0.076278	0.0449	0.122292	none	ORF|Uncharacterized	Protein of unknown function	#N/A	#N/A	#N/A
An12g02770.Aspni5_189363	496	#N/A	#N/A	1	0.447972	0.004848	0.024163	0.0074	0.011631	0.005295	0.004747	0.163122	0.006832	0.009047	0.048939	0.007539	0.005143	0.059084	0.020347	0.17389	none	ORF|Uncharacterized	Ortholog of A. niger CBS 513.88 : An04g04570, A. oryzae RIB40 : AO090011000181, AO090701000404, Aspergillus tubingensis : Asptu1_0058499 and Aspergillus flavus NRRL 3357 : AFL2T_02185, AFL2T_04964	#N/A	#N/A	#N/A
An03g06820.Aspni5_213612	52	HTS(16)_all_genes_cluster 1;membership threshold >0.5;peak of expression for FPKM>10 at 24h; 114 genes	#N/A	1	0.521429	0.004382	0.023115	0.0073	0.011775	0.005103	0.004444	0.120652	0.006058	0.008258	0.040522	0.007028	0.004979	0.068399	0.021515	0.145042	none	ORF|Uncharacterized	Ortholog of A. fumigatus Af293 : Afu8g02720, A. oryzae RIB40 : AO090010000763, Aspergillus wentii : Aspwe1_0177783, Aspergillus sydowii : Aspsy1_0050811 and Aspergillus terreus NIH2624 : ATET_10385	#N/A	#N/A	#N/A
An16g07340.Aspni5_214562	498	#N/A	#N/A	1	0.295503	0.008381	0.039199	0.010283	0.014873	0.007946	0.007453	0.236403	0.012356	0.016001	0.10358	0.012991	0.007462	0.052768	0.023607	0.151196	none	ORF|Uncharacterized	Ortholog of A. nidulans FGSC A4 : AN12471, A. fumigatus Af293 : Afu8g05400, Aspergillus wentii : Aspwe1_0176282, Aspergillus sydowii : Aspsy1_0055766 and Aspergillus terreus NIH2624 : ATET_04774	#N/A	#N/A	#N/A
An11g00750.Aspni5_123560	499	#N/A	#N/A	1	0.271855	0.007646	0.035914	0.016732	0.029524	0.010634	0.008631	0.108903	0.010024	0.015288	0.053173	0.0121	0.011038	0.212628	0.059752	0.136157	none	ORF|Uncharacterized	Ortholog(s) have mitochondrial membrane localization	#N/A	#N/A	#N/A
An02g06080.Aspni5_174932	500	#N/A	#N/A	1	0.466537	0.005503	0.03656	0.010545	0.017615	0.007189	0.005898	0.090093	0.00734	0.009863	0.038694	0.009862	0.006845	0.126449	0.035177	0.12583	none	ORF|Uncharacterized	Ortholog(s) have role in ascospore formation, mitotic G1 cell cycle arrest in response to nitrogen starvation, regulation of conjugation with cellular fusion and TORC2 complex, cell division site, cytosol, nucleus localization	#N/A	#N/A	#N/A
An09g06180.Aspni5_50038	501	#N/A	#N/A	1	0.198747	0.017165	0.151994	0.02507	0.031344	0.021902	0.016423	0.09145	0.022648	0.050931	0.121047	0.050761	0.018055	0.067591	0.047145	0.067729	none	ORF|Uncharacterized	Ortholog(s) have cytosol, nucleus localization	#N/A	#N/A	#N/A
An06g00710.Aspni5_52525	435	HTS(16)_all_genes_cluster 1;membership threshold >0.5;peak of expression for FPKM>10 at 24h; 114 genes	#N/A	1	0.599392	0.004539	0.026039	0.00856	0.01384	0.005893	0.0048	0.083188	0.006103	0.00978	0.042276	0.007902	0.005759	0.076231	0.026304	0.079394	none	ORF|Uncharacterized	Has domain(s) with predicted catalytic activity and role in nucleoside metabolic process	#N/A	#N/A	#N/A
An12g05570.Aspni5_186833	68	HTS(16)_all_genes_cluster 1;membership threshold >0.5;peak of expression for FPKM>10 at 24h; 114 genes	SignalP (Braaksma et al 2010)	1	0.508785	0.006966	0.064216	0.013559	0.020561	0.009878	0.00742	0.074926	0.009134	0.01554	0.05467	0.015678	0.008879	0.083842	0.038821	0.067125	none	ORF|Uncharacterized	Ortholog(s) have L-pipecolate oxidase activity, flavin adenine dinucleotide binding, proline oxidase activity and cytosol, extracellular region, nucleus localization	#N/A	#N/A	#N/A
An14g01760.Aspni5_41604	504	#N/A	#N/A	1	0.665436	0.003293	0.017435	0.00518	0.008056	0.003724	0.003247	0.099849	0.004608	0.006738	0.037717	0.005375	0.0036	0.039168	0.014198	0.082377	none	ORF|Uncharacterized	3-oxoacyl-[acyl-carrier protein] synthase	#N/A	#N/A	#N/A
An14g06710	505	#N/A	#N/A	1	0.248968	0.007408	0.029542	0.014479	0.02515	0.009328	0.008062	0.144855	0.00996	0.01452	0.057319	0.010556	0.009905	0.167492	0.047229	0.195226	none	ORF|Uncharacterized	Protein of unknown function	#N/A	#N/A	#N/A
An14g03480	506	#N/A	#N/A	1	0.318905	0.011721	0.078795	0.014825	0.020175	0.012131	0.010491	0.139335	0.01671	0.026525	0.133143	0.023814	0.010695	0.058843	0.031617	0.092274	none	ORF|Uncharacterized	Protein of unknown function	#N/A	#N/A	#N/A
An02g06710.Aspni5_47011	507	#N/A	#N/A	1	0.235055	0.009498	0.106915	0.025799	0.042896	0.01717	0.01144	0.065921	0.011712	0.018405	0.046322	0.023714	0.015162	0.196759	0.099316	0.073918	mpt4	ORF|Verified	Suppressor of tom1 protein	#N/A	#N/A	#N/A
An14g07160.Aspni5_42016	508	#N/A	#N/A	1	0.244703	0.014568	0.089662	0.018185	0.023544	0.015449	0.012933	0.121483	0.020533	0.043195	0.180733	0.031848	0.013506	0.057798	0.035364	0.076496	none	ORF|Uncharacterized	Ortholog of A. oryzae RIB40 : AO090012000703, Neosartorya fischeri NRRL 181 : NFIA_077200, Aspergillus wentii : Aspwe1_0037843, Aspwe1_0166883 and Aspergillus versicolor : Aspve1_0089778, Aspve1_0591069	#N/A	#N/A	#N/A
An07g04040.Aspni5_181202	552	HTS(16)_all_genes_cluster 1;membership threshold >0.5;peak of expression for FPKM>10 at 24h; 114 genes	SignalP (Braaksma et al 2010)	1	0.609604	0.004211	0.022893	0.006134	0.009202	0.004561	0.004013	0.121943	0.005974	0.008862	0.054469	0.007044	0.004326	0.038461	0.015626	0.082676	none	ORF|Uncharacterized	Ortholog of A. nidulans FGSC A4 : AN4673, A. fumigatus Af293 : Afu5g09050, A. oryzae RIB40 : AO090020000483, Aspergillus wentii : Aspwe1_0281329 and Aspergillus sydowii : Aspsy1_0059436	#N/A	#N/A	#N/A
An01g01450.Aspni5_36402	510	#N/A	SignalP (Braaksma et al 2010)	1	0.756216	0.002695	0.016411	0.004609	0.007251	0.003279	0.002744	0.058463	0.003689	0.005563	0.026955	0.004744	0.003131	0.03735	0.013313	0.053588	none	ORF|Uncharacterized	Ortholog of A. nidulans FGSC A4 : AN7859, AN5315, A. oryzae RIB40 : AO090001000269, Neosartorya fischeri NRRL 181 : NFIA_044920 and Aspergillus wentii : Aspwe1_0166871	#N/A	#N/A	#N/A
An19g00420.Aspni5_46137	511	#N/A	#N/A	1	0.441273	0.004865	0.023054	0.008429	0.01388	0.005753	0.005017	0.139375	0.006695	0.009433	0.045491	0.00744	0.005774	0.085985	0.025571	0.171965	none	ORF|Uncharacterized	Ortholog(s) have cation transmembrane transporter activity, drug transmembrane transporter activity, role in copper ion export, drug transmembrane transport, potassium ion import and integral component of plasma membrane localization	#N/A	#N/A	#N/A
An07g09680	512	#N/A	#N/A	1	0.458475	0.006934	0.047381	0.014714	0.023746	0.010064	0.007644	0.083297	0.009047	0.015426	0.053694	0.013583	0.009601	0.118712	0.047151	0.08053	none	ORF|Uncharacterized	Ortholog(s) have mitochondrion localization	#N/A	#N/A	#N/A
An02g11190.Aspni5_37375	513	#N/A	#N/A	1	0.350614	0.008441	0.034628	0.013244	0.019551	0.009664	0.008289	0.163678	0.011777	0.024177	0.140211	0.013113	0.009731	0.06638	0.031858	0.094644	none	ORF|Uncharacterized	Ortholog(s) have role in meiotic chromosome segregation and cytosol, nucleus localization	#N/A	#N/A	#N/A
An12g03280.Aspni5_43846	514	#N/A	#N/A	1	0.233338	0.008801	0.081457	0.019024	0.03256	0.012833	0.009978	0.080347	0.011271	0.013451	0.041027	0.018164	0.011554	0.231671	0.069841	0.124681	none	ORF|Uncharacterized	Ortholog of Aspergillus acidus : Aspfo1_0062702	#N/A	#N/A	#N/A
An08g00750.Aspni5_177822	384	HTS(16)_all_genes_cluster 1;membership threshold >0.5;peak of expression for FPKM>10 at 24h; 114 genes	#N/A	1	0.601725	0.004848	0.036851	0.009584	0.015379	0.006684	0.005212	0.066817	0.006406	0.009983	0.038078	0.009617	0.006243	0.084035	0.030366	0.068172	none	ORF|Uncharacterized	Ortholog(s) have cytosol, nucleus localization	#N/A	#N/A	#N/A
An11g05440.Aspni5_39108	516	#N/A	#N/A	1	0.495599	0.007191	0.045102	0.010342	0.014647	0.008057	0.006776	0.115615	0.010092	0.018062	0.103241	0.013824	0.007381	0.048501	0.024049	0.071521	none	ORF|Uncharacterized	Ortholog(s) have hydrolase activity, role in penicillin biosynthetic process, sterigmatocystin biosynthetic process and cytosol localization	#N/A	#N/A	#N/A
An04g03890.Aspni5_213042	517	#N/A	#N/A	1	0.270809	0.007666	0.027082	0.010505	0.015239	0.007824	0.007119	0.230308	0.011108	0.022008	0.200618	0.010796	0.007949	0.049636	0.023802	0.097531	none	ORF|Uncharacterized	Ortholog(s) have role in purine nucleobase catabolic process	#N/A	#N/A	#N/A
An12g05360.Aspni5_211532	518	#N/A	SignalP (Braaksma et al 2010)	1	0.339256	0.011141	0.072525	0.015772	0.021331	0.01276	0.010423	0.118216	0.015459	0.032113	0.148156	0.02356	0.011422	0.059298	0.033729	0.074839	none	ORF|Uncharacterized	Has domain(s) with predicted electron carrier activity, heme binding, iron ion binding, oxidoreductase activity, acting on paired donors, with incorporation or reduction of molecular oxygen activity and role in oxidation-reduction process	#N/A	#N/A	#N/A
An03g03010.Aspni5_214619	519	#N/A	#N/A	1	0.158626	0.023275	0.132311	0.022859	0.02828	0.020787	0.018803	0.117349	0.033605	0.047019	0.1396	0.052771	0.017246	0.060811	0.039745	0.086914	none	ORF|Uncharacterized	Ortholog(s) have fungal-type vacuole localization	#N/A	#N/A	#N/A
An11g09240.Aspni5_179916	520	#N/A	SignalP (Braaksma et al 2010)	1	0.320465	0.007094	0.052852	0.014421	0.024642	0.009706	0.007817	0.089176	0.009294	0.011673	0.040539	0.013297	0.009075	0.197361	0.051394	0.141193	none	ORF|Uncharacterized	Putative GPI-anchored aspartic protease	#N/A	#N/A	#N/A
An06g02060.Aspni5_175759	521	#N/A	SignalP (Braaksma et al 2010)	1	0.21941	0.011161	0.034857	0.017543	0.026235	0.012421	0.011091	0.192144	0.015589	0.032369	0.157667	0.014891	0.013336	0.081845	0.040832	0.118609	none	ORF|Uncharacterized	Has domain(s) with predicted catalytic activity, hydrolase activity, hydrolyzing O-glycosyl compounds activity and role in carbohydrate metabolic process	GH5	#N/A	#N/A
An02g13890.Aspni5_197959	522	#N/A	#N/A	1	0.296171	0.009468	0.038992	0.013296	0.018619	0.010218	0.008849	0.157146	0.013447	0.030602	0.213251	0.015245	0.009997	0.054513	0.028974	0.081211	none	ORF|Uncharacterized	Ortholog of A. nidulans FGSC A4 : AN10943, A. fumigatus Af293 : Afu2g05550, A. oryzae RIB40 : AO090001000666, Neosartorya fischeri NRRL 181 : NFIA_082270 and Aspergillus clavatus NRRL 1 : ACLA_089150	#N/A	#N/A	#N/A
An09g04100.Aspni5_128642	523	#N/A	#N/A	1	0.298782	0.010712	0.044815	0.018629	0.027582	0.013372	0.010988	0.139777	0.014517	0.031812	0.129972	0.017348	0.013556	0.087502	0.045299	0.095338	none	ORF|Uncharacterized	DNA-directed RNA polymerase	#N/A	#N/A	#N/A
An09g05280.Aspni5_188240	524	#N/A	#N/A	1	0.155444	0.024262	0.119876	0.022828	0.028918	0.020302	0.019333	0.131185	0.035722	0.040152	0.127953	0.047132	0.017144	0.065023	0.040645	0.104081	none	ORF|Uncharacterized	Has domain(s) with predicted arylformamidase activity and role in tryptophan catabolic process to kynurenine	#N/A	#N/A	#N/A
An08g08740.Aspni5_52604	525	#N/A	#N/A	1	0.342359	0.008647	0.037207	0.012515	0.017795	0.009504	0.008184	0.156569	0.012226	0.02641	0.179413	0.014049	0.009298	0.055177	0.028232	0.082415	none	ORF|Uncharacterized	Ortholog(s) have role in endonucleolytic cleavage in ITS1 to separate SSU-rRNA from 5.8S rRNA and LSU-rRNA from tricistronic rRNA transcript (SSU-rRNA, 5.8S rRNA, LSU-rRNA), rRNA export from nucleus	#N/A	#N/A	#N/A
An07g05840.Aspni5_39895	526	#N/A	#N/A	1	0.197738	0.016219	0.197309	0.023704	0.03004	0.020693	0.015563	0.086863	0.021347	0.039594	0.099892	0.05202	0.016628	0.067979	0.046116	0.068296	none	ORF|Uncharacterized	Ortholog(s) have cell cortex localization	#N/A	#N/A	#N/A
Aspni5_46852	527	#N/A	#N/A	1	0.239031	0.011574	0.189295	0.02138	0.031669	0.01628	0.012325	0.082232	0.014901	0.018905	0.055037	0.030806	0.013467	0.113025	0.057939	0.092132	#N/A	#N/A	#N/A	#N/A	#N/A	#N/A
An07g10130.Aspni5_39581	528	#N/A	#N/A	1	0.286107	0.006506	0.034029	0.010555	0.017191	0.007374	0.006594	0.143318	0.008986	0.010601	0.046251	0.010193	0.007123	0.101907	0.031116	0.272148	none	ORF|Uncharacterized	Has domain(s) with predicted ubiquitinyl hydrolase activity and role in ubiquitin-dependent protein catabolic process	#N/A	#N/A	#N/A
An09g06310.Aspni5_43122	529	#N/A	#N/A	1	0.443607	0.007688	0.04394	0.010414	0.014637	0.008182	0.007063	0.137419	0.010965	0.019308	0.12595	0.014096	0.007537	0.0473	0.023547	0.078345	none	ORF|Uncharacterized	Ortholog(s) have role in maturation of 5.8S rRNA from tricistronic rRNA transcript (SSU-rRNA, 5.8S rRNA, LSU-rRNA), maturation of LSU-rRNA from tricistronic rRNA transcript (SSU-rRNA, 5.8S rRNA, LSU-rRNA)	#N/A	#N/A	#N/A
An01g00070.Aspni5_46885	530	#N/A	#N/A	1	0.435665	0.004567	0.019119	0.006755	0.010409	0.004853	0.004394	0.226094	0.006527	0.010008	0.068765	0.006659	0.004861	0.04601	0.017525	0.127789	none	ORF|Uncharacterized	Ortholog(s) have tRNA (guanine-N2-)-methyltransferase activity, role in tRNA methylation and mitochondrion, nuclear inner membrane localization	#N/A	#N/A	#N/A
An16g03270.Aspni5_41131	531	#N/A	#N/A	1	0.220327	0.012922	0.09253	0.019347	0.029253	0.014529	0.012805	0.126656	0.017566	0.018418	0.064013	0.024099	0.012894	0.113344	0.049601	0.171695	none	ORF|Uncharacterized	Ortholog of Aspergillus acidus : Aspfo1_0060690	#N/A	#N/A	#N/A
An05g00770.Aspni5_202139	532	#N/A	#N/A	1	0.406309	0.007566	0.037096	0.010283	0.01448	0.007996	0.006957	0.151243	0.010839	0.02093	0.159694	0.012962	0.007564	0.045981	0.023046	0.077055	none	ORF|Uncharacterized	Putative ubiquitin-like protein; repressed by growth on starch and lactate	#N/A	#N/A	#N/A
An02g09260.Aspni5_55609	533	#N/A	#N/A	1	0.227807	0.007736	0.032801	0.016595	0.029746	0.010427	0.008717	0.117142	0.010195	0.014871	0.052198	0.011489	0.011057	0.226699	0.05905	0.16347	none	ORF|Uncharacterized	Protein similar to nucleolar protein NOP5	#N/A	#N/A	#N/A
An07g04870.Aspni5_143314	534	#N/A	#N/A	1	0.183044	0.018503	0.125021	0.026915	0.033123	0.02358	0.017697	0.092956	0.024377	0.065358	0.136659	0.050404	0.019907	0.067126	0.048495	0.066835	none	ORF|Uncharacterized	Has domain(s) with predicted ATP binding, protein kinase activity, protein serine/threonine kinase activity, transferase activity, transferring phosphorus-containing groups activity and role in protein phosphorylation	#N/A	#N/A	#N/A
An08g00870.Aspni5_38620	535	#N/A	#N/A	1	0.267401	0.012365	0.060076	0.017518	0.023483	0.01404	0.01159	0.126004	0.017193	0.043547	0.198965	0.023297	0.013108	0.060464	0.035968	0.074983	none	ORF|Uncharacterized	Ortholog(s) have nucleus localization	#N/A	#N/A	#N/A
An02g09380	536	#N/A	#N/A	1	0.317676	0.009568	0.038754	0.015278	0.022379	0.011162	0.00947	0.156405	0.013253	0.028616	0.148867	0.015005	0.011267	0.071981	0.036161	0.094156	none	ORF|Uncharacterized	Protein of unknown function	#N/A	#N/A	#N/A
An13g00030.Aspni5_213643	215	HTS(16)_all_genes_cluster 1;membership threshold >0.5;peak of expression for FPKM>10 at 24h; 114 genes	#N/A	1	0.641656	0.004198	0.022656	0.007302	0.011375	0.005173	0.004293	0.087174	0.005738	0.009751	0.048332	0.007181	0.005051	0.052378	0.020455	0.067287	none	ORF|Uncharacterized	Has domain(s) with predicted nucleic acid binding activity	#N/A	#N/A	#N/A
An01g04210	538	#N/A	#N/A	1	0.434217	0.006238	0.02745	0.010886	0.017334	0.007513	0.006419	0.148331	0.008564	0.014444	0.071953	0.009575	0.007655	0.081944	0.030696	0.116782	none	ORF|Uncharacterized	Has domain(s) with predicted secondary active sulfate transmembrane transporter activity, sulfate transmembrane transporter activity and role in sulfate transport, transmembrane transport	#N/A	#N/A	#N/A
An15g03460.Aspni5_40564	539	#N/A	#N/A	1	0.281261	0.012319	0.078152	0.025515	0.036947	0.018601	0.013459	0.096661	0.015848	0.034996	0.094695	0.026367	0.017415	0.105407	0.06407	0.078285	none	ORF|Uncharacterized	Ortholog of Aspergillus acidus : Aspfo1_0061297	#N/A	#N/A	#N/A
An12g03930.Aspni5_211639	540	#N/A	#N/A	1	0.345427	0.005398	0.020868	0.008334	0.013106	0.005847	0.005304	0.245885	0.007655	0.011859	0.074277	0.007551	0.006008	0.060281	0.022186	0.160013	none	ORF|Uncharacterized	Ortholog(s) have RNA cap binding activity, role in mRNA splicing, via spliceosome and commitment complex, cytosol, nuclear cap binding complex, spindle localization	#N/A	#N/A	#N/A
An04g01480.Aspni5_44252	541	#N/A	#N/A	1	0.402985	0.007966	0.084947	0.017409	0.02744	0.012279	0.008878	0.073626	0.010209	0.016278	0.050346	0.018779	0.010919	0.126335	0.055999	0.075604	none	ORF|Uncharacterized	Ortholog(s) have protein tyrosine phosphatase activity	#N/A	#N/A	#N/A
An16g06990.Aspni5_214598	542	#N/A	SignalP (Braaksma et al 2010)	1	0.456983	0.008083	0.077089	0.013046	0.019175	0.009956	0.00805	0.096538	0.010941	0.015773	0.063062	0.017734	0.008748	0.073483	0.033763	0.087578	pgaA	ORF|Verified	Polygalacturonase	GH28	#N/A	#N/A
An09g05410.Aspni5_143341	543	#N/A	#N/A	1	0.466624	0.007131	0.042594	0.014156	0.02227	0.009839	0.007666	0.094643	0.009433	0.017093	0.064629	0.01326	0.009537	0.097959	0.04171	0.081455	none	ORF|Uncharacterized	Ortholog of A. nidulans FGSC A4 : AN8193, Aspergillus wentii : Aspwe1_0043013, Aspergillus sydowii : Aspsy1_0211762 and Aspergillus terreus NIH2624 : ATET_08095	#N/A	#N/A	#N/A
An12g04790.Aspni5_42387	544	#N/A	#N/A	1	0.399618	0.008059	0.038933	0.011692	0.016577	0.008959	0.007622	0.140938	0.011358	0.023596	0.154294	0.013887	0.008576	0.052375	0.026626	0.07689	none	ORF|Uncharacterized	Ortholog of A. fumigatus Af293 : Afu2g09140, Aspergillus clavatus NRRL 1 : ACLA_080950, Aspergillus niger ATCC 1015 : 42387-mRNA and Aspergillus tubingensis : Asptu1_0047655	#N/A	#N/A	#N/A
An02g07050.Aspni5_37068	545	#N/A	#N/A	1	0.266618	0.007032	0.024999	0.011635	0.018807	0.007906	0.007144	0.224597	0.009818	0.015383	0.080031	0.009456	0.008387	0.088893	0.032036	0.187257	none	ORF|Uncharacterized	Ortholog of A. nidulans FGSC A4 : AN4868, A. fumigatus Af293 : Afu3g11310, Aspergillus wentii : Aspwe1_0037013, Aspergillus sydowii : Aspsy1_0029674 and Aspergillus glaucus : Aspgl1_0045568	#N/A	#N/A	#N/A
An06g00610.Aspni5_52521	546	#N/A	#N/A	1	0.179986	0.020078	0.12384	0.021771	0.028772	0.018563	0.01714	0.134138	0.028763	0.031643	0.107642	0.040192	0.015752	0.072729	0.042413	0.116579	none	ORF|Uncharacterized	Has domain(s) with predicted ATP binding, protein kinase activity, transferase activity, transferring phosphorus-containing groups activity and role in protein phosphorylation	#N/A	#N/A	#N/A
An03g04890.Aspni5_191577	547	#N/A	#N/A	1	0.235222	0.011425	0.098271	0.019672	0.030879	0.0143	0.011955	0.106755	0.015115	0.016621	0.054498	0.022867	0.01263	0.13991	0.056297	0.153582	none	ORF|Uncharacterized	Has domain(s) with predicted magnesium ion binding, terpene synthase activity	#N/A	#N/A	#N/A
An13g02500	548	#N/A	#N/A	1	0.234952	0.015871	0.12023	0.019145	0.024982	0.016386	0.013967	0.122809	0.022372	0.035384	0.134224	0.036807	0.013889	0.063357	0.037808	0.087817	none	ORF|Uncharacterized	Protein of unknown function	#N/A	#N/A	#N/A
An02g04090	549	#N/A	#N/A	1	0.186437	0.01329	0.067406	0.035422	0.05643	0.022982	0.016023	0.086493	0.016468	0.032945	0.072225	0.025378	0.023201	0.158134	0.104275	0.082891	none	ORF|Uncharacterized	Ortholog of Aspergillus tubingensis : Asptu1_0187705, Aspergillus brasiliensis : Aspbr1_0117689, Aspergillus kawachii : Aspka1_0172505 and Aspergillus acidus : Aspfo1_0201702	#N/A	#N/A	#N/A
An01g13460.Aspni5_171648	550	#N/A	#N/A	1	0.299309	0.007601	0.028419	0.010464	0.015102	0.007847	0.007061	0.210493	0.010979	0.021965	0.196837	0.011103	0.007875	0.049056	0.023714	0.092174	none	ORF|Uncharacterized	Ortholog(s) have cytosol, nucleus localization	#N/A	#N/A	#N/A
An17g02370.Aspni5_54952	551	#N/A	#N/A	1	0.323675	0.007877	0.076957	0.018986	0.03194	0.012708	0.00912	0.071019	0.009972	0.014938	0.044018	0.017637	0.011532	0.194496	0.071779	0.083345	furA	ORF|Uncharacterized	UPRTase, uracil phosphoribosyltransferase	#N/A	#N/A	#N/A
An04g00040.Aspni5_190484	574	HTS(16)_all_genes_cluster 1;membership threshold >0.5;peak of expression for FPKM>10 at 24h; 114 genes	#N/A	1	0.531638	0.005462	0.042451	0.011202	0.018369	0.007692	0.005964	0.071751	0.007166	0.010745	0.039145	0.010842	0.007187	0.112576	0.037481	0.080328	none	ORF|Uncharacterized	Malonyl transferase	#N/A	#N/A	#N/A
An02g13980.Aspni5_174884	553	#N/A	SignalP (Braaksma et al 2010)	1	0.31939	0.011238	0.067814	0.01441	0.019416	0.011798	0.010081	0.135075	0.016012	0.030116	0.166455	0.022411	0.010561	0.054347	0.03014	0.080737	none	ORF|Uncharacterized	Ortholog(s) have oxidoreductase activity and role in steroid metabolic process	#N/A	#N/A	#N/A
An11g00120.Aspni5_139986	554	#N/A	#N/A	1	0.398091	0.008334	0.063183	0.018257	0.02879	0.012659	0.00928	0.083278	0.010747	0.019184	0.060619	0.017616	0.011822	0.123362	0.056755	0.078023	none	ORF|Uncharacterized	Has domain(s) with predicted substrate-specific transmembrane transporter activity, transmembrane transporter activity, role in transmembrane transport and integral component of membrane, membrane localization	#N/A	PF00083_Sugar_tr_Family	#N/A
An04g09870.Aspni5_51512	555	#N/A	SignalP (Braaksma et al 2010)	1	0.268845	0.013682	0.149325	0.019528	0.026052	0.016304	0.012953	0.102319	0.018519	0.0301	0.100739	0.036237	0.013591	0.070054	0.041539	0.080214	none	ORF|Uncharacterized	Has domain(s) with predicted electron carrier activity, heme binding, iron ion binding, monooxygenase activity, oxidoreductase activity, acting on paired donors, with incorporation or reduction of molecular oxygen activity	#N/A	#N/A	#N/A
An12g05710.Aspni5_211527	556	#N/A	SignalP (Braaksma et al 2010)	1	0.347724	0.005578	0.023915	0.007236	0.01068	0.005445	0.005068	0.280295	0.008195	0.011795	0.093786	0.00825	0.00528	0.040741	0.017227	0.128785	none	ORF|Uncharacterized	Has domain(s) with predicted role in transmembrane transport and integral component of membrane localization	#N/A	#N/A	#N/A
An01g00810.Aspni5_36489	557	#N/A	#N/A	1	0.307121	0.01151	0.068053	0.014343	0.019296	0.011788	0.010202	0.140879	0.016521	0.029907	0.169844	0.022605	0.010541	0.053914	0.029781	0.083694	none	ORF|Uncharacterized	Ortholog of Aspergillus tubingensis : Asptu1_0925173, Aspergillus brasiliensis : Aspbr1_0193964, Aspergillus kawachii : Aspka1_0182236 and Aspergillus acidus : Aspfo1_0202635	#N/A	#N/A	#N/A
An15g06790.Aspni5_123074	311	HTS(16)_all_genes_cluster 1;membership threshold >0.5;peak of expression for FPKM>10 at 24h; 114 genes	#N/A	1	0.514694	0.00526	0.025732	0.0095	0.015325	0.006525	0.005482	0.11671	0.007162	0.011607	0.054592	0.008457	0.006543	0.080493	0.028112	0.103805	none	ORF|Uncharacterized	Ortholog(s) have cytosol localization	#N/A	#N/A	#N/A
An16g04410.Aspni5_210529	559	#N/A	SignalP (Braaksma et al 2010)	1	0.196251	0.013959	0.089237	0.03609	0.053532	0.02498	0.016584	0.081555	0.017192	0.036475	0.075333	0.03142	0.023462	0.133053	0.096354	0.074525	none	ORF|Uncharacterized	Ortholog of A. nidulans FGSC A4 : AN4941, A. fumigatus Af293 : Afu3g10470, A. oryzae RIB40 : AO090003000593, Aspergillus wentii : Aspwe1_0169039 and Aspergillus sydowii : Aspsy1_0788739	#N/A	#N/A	#N/A
An04g08730.Aspni5_214786	560	#N/A	SignalP (Braaksma et al 2010)	1	0.211181	0.015081	0.208488	0.022139	0.028781	0.018966	0.014516	0.088307	0.019947	0.032553	0.090033	0.046651	0.015268	0.070352	0.045242	0.072494	none	ORF|Uncharacterized	Ortholog(s) have endoplasmic reticulum, extracellular region localization	GH125	#N/A	#N/A
An07g01430.Aspni5_48541	561	#N/A	#N/A	1	0.22708	0.014356	0.07098	0.015372	0.020463	0.012872	0.011942	0.170732	0.021422	0.031255	0.177314	0.025348	0.011497	0.055018	0.030433	0.103915	none	ORF|Uncharacterized	Has domain(s) with predicted aminopeptidase activity, dipeptidyl-peptidase activity, hydrolase activity and role in metabolic process, proteolysis	#N/A	#N/A	#N/A
An14g02240.Aspni5_211011	562	#N/A	#N/A	1	0.220307	0.014245	0.211482	0.021282	0.028473	0.017812	0.013856	0.089927	0.018863	0.027276	0.079739	0.041776	0.014411	0.07557	0.045892	0.079091	none	ORF|Uncharacterized	Ortholog of A. nidulans FGSC A4 : AN2476, A. fumigatus Af293 : Afu4g03130, A. oryzae RIB40 : AO090102000251, Aspergillus wentii : Aspwe1_0116252 and Aspergillus sydowii : Aspsy1_0158425	#N/A	#N/A	#N/A
An02g04980.Aspni5_46984	563	#N/A	#N/A	1	0.374672	0.010387	0.079222	0.018255	0.025695	0.01404	0.01062	0.096901	0.013772	0.028694	0.099	0.02352	0.012621	0.076994	0.043599	0.072008	none	ORF|Uncharacterized	Ortholog(s) have ATP-dependent DNA helicase activity, ATP-dependent DNA/RNA helicase activity, ATP-dependent RNA helicase activity and role in maturation of LSU-rRNA from tricistronic rRNA transcript (SSU-rRNA, 5.8S rRNA, LSU-rRNA)	#N/A	#N/A	#N/A
An01g07580.Aspni5_171146	564	#N/A	#N/A	1	0.238469	0.013321	0.053077	0.023946	0.034565	0.017309	0.013891	0.128196	0.017759	0.043046	0.136597	0.02192	0.017641	0.093961	0.054935	0.091366	none	ORF|Uncharacterized	Ortholog(s) have tRNA (guanine-N7-)-methyltransferase activity, role in tRNA methylation and nucleolus, tRNA methyltransferase complex localization	#N/A	#N/A	#N/A
An11g02360.Aspni5_47866	565	#N/A	#N/A	1	0.285939	0.006333	0.038901	0.014233	0.025533	0.009114	0.007215	0.082167	0.008221	0.011292	0.038144	0.011136	0.008953	0.272162	0.056491	0.124166	none	ORF|Uncharacterized	Ortholog(s) have chaperonin-containing T-complex localization	#N/A	#N/A	#N/A
An01g10220	566	#N/A	#N/A	1	0.356771	0.005183	0.024515	0.008967	0.014942	0.006087	0.005362	0.143901	0.007128	0.009437	0.043631	0.007832	0.0061	0.099736	0.027701	0.232706	none	ORF|Uncharacterized	Protein of unknown function	#N/A	#N/A	#N/A
An01g10650.Aspni5_205639	567	#N/A	#N/A	1	0.415451	0.005934	0.024445	0.008612	0.012802	0.006331	0.00564	0.200105	0.008485	0.015244	0.117977	0.008903	0.006318	0.047617	0.020914	0.09522	none	ORF|Uncharacterized	Dihydroorotase	#N/A	#N/A	#N/A
Aspni5_38025	568	#N/A	#N/A	1	0.306283	0.005641	0.020672	0.007949	0.011989	0.00577	0.005317	0.30066	0.008169	0.013611	0.111771	0.007787	0.005883	0.046369	0.019394	0.122737	#N/A	#N/A	#N/A	#N/A	#N/A	#N/A
An16g02560.Aspni5_183780	569	#N/A	#N/A	1	0.341341	0.004751	0.02029	0.006789	0.010524	0.004893	0.004525	0.255849	0.006834	0.009211	0.058346	0.006851	0.004844	0.048747	0.01772	0.198488	none	ORF|Uncharacterized	Ortholog of A. niger CBS 513.88 : An16g06750, A. oryzae RIB40 : AO090120000239, Aspergillus wentii : Aspwe1_0027728 and Aspergillus versicolor : Aspve1_0055646, Aspve1_0145949	#N/A	#N/A	#N/A
An08g00260	570	#N/A	#N/A	1	0.669471	0.004127	0.027771	0.007692	0.012059	0.005445	0.00433	0.06464	0.005528	0.009147	0.038557	0.00785	0.005151	0.058281	0.022691	0.05726	none	ORF|Uncharacterized	Protein of unknown function	#N/A	#N/A	#N/A
An07g03270.Aspni5_40057	571	#N/A	#N/A	1	0.544609	0.004801	0.03114	0.008712	0.014227	0.006047	0.005032	0.088483	0.006478	0.008825	0.037179	0.008519	0.005748	0.090112	0.027415	0.112672	none	ORF|Uncharacterized	Ortholog of A. nidulans FGSC A4 : AN1305, A. niger CBS 513.88 : An11g07290, A. oryzae RIB40 : AO090005000196, Aspergillus wentii : Aspwe1_0033496 and Aspergillus niger ATCC 1015 : 178166-mRNA, 40057-mRNA	#N/A	#N/A	#N/A
An12g08690.Aspni5_186787	572	#N/A	#N/A	1	0.167896	0.012682	0.119743	0.038748	0.059633	0.026132	0.015889	0.064807	0.015184	0.027852	0.054943	0.03406	0.022897	0.151781	0.122111	0.065643	none	ORF|Uncharacterized	Ortholog(s) have cytosol, nucleus, plasma membrane localization	#N/A	#N/A	#N/A
An01g06230.Aspni5_55391	573	#N/A	#N/A	1	0.272958	0.006951	0.024191	0.010822	0.016958	0.007537	0.006869	0.254744	0.009837	0.016254	0.097987	0.009316	0.007937	0.071111	0.028039	0.158489	none	ORF|Uncharacterized	Ortholog(s) have role in spore germination and cytosol, eukaryotic 43S preinitiation complex, eukaryotic translation initiation factor 3 complex, eIF3e, eukaryotic translation initiation factor 3 complex, eIF3m localization	#N/A	#N/A	#N/A
An16g04580.Aspni5_210514	858	HTS(16)_all_genes_cluster 1;membership threshold >0.5;peak of expression for FPKM>10 at 24h; 114 genes	#N/A	1	0.597864	0.004864	0.025189	0.008034	0.01219	0.00581	0.004866	0.103075	0.006714	0.012036	0.065417	0.008266	0.00566	0.049823	0.02116	0.069032	none	ORF|Uncharacterized	Has domain(s) with predicted translation initiation factor activity and eukaryotic translation initiation factor 3 complex localization	#N/A	#N/A	#N/A
An17g01470.Aspni5_45166	575	#N/A	#N/A	1	0.212358	0.015215	0.067644	0.029585	0.041417	0.021736	0.016368	0.107815	0.019706	0.05082	0.121453	0.028171	0.021481	0.098709	0.065346	0.082175	none	ORF|Uncharacterized	Ortholog(s) have nucleolus localization	#N/A	#N/A	#N/A
An15g04440.Aspni5_40623	576	#N/A	#N/A	1	0.355396	0.010423	0.104786	0.015928	0.022896	0.012452	0.010188	0.108223	0.014155	0.019409	0.073878	0.023589	0.010745	0.079759	0.039065	0.099106	none	ORF|Uncharacterized	Has domain(s) with predicted NAD binding, oxidoreductase activity, acting on the CH-OH group of donors, NAD or NADP as acceptor activity and role in oxidation-reduction process	#N/A	#N/A	#N/A
An07g03110.Aspni5_209775	577	#N/A	#N/A	1	0.259986	0.014249	0.139868	0.019121	0.025628	0.01597	0.013175	0.112218	0.019587	0.028951	0.102833	0.03522	0.013397	0.07018	0.040421	0.089195	none	ORF|Uncharacterized	Ortholog of Aspergillus tubingensis : Asptu1_0175123, Aspergillus brasiliensis : Aspbr1_0175487, Aspergillus kawachii : Aspka1_0176380 and Aspergillus acidus : Aspfo1_0124972	#N/A	#N/A	#N/A
An16g01800.Aspni5_53682	578	#N/A	#N/A	1	0.47232	0.006088	0.047891	0.013039	0.021642	0.008847	0.006755	0.07411	0.007923	0.011958	0.041468	0.012221	0.008277	0.137657	0.045293	0.084511	none	ORF|Uncharacterized	Has domain(s) with predicted nucleic acid binding, nucleotide binding activity	#N/A	#N/A	#N/A
An01g09110.Aspni5_172165	113	HTS(16)_all_genes_cluster 1;membership threshold >0.5;peak of expression for FPKM>10 at 24h; 114 genes	SignalP (Braaksma et al 2010)	1	0.658601	0.004195	0.023692	0.007175	0.010984	0.005162	0.004254	0.081266	0.005738	0.01002	0.050161	0.007408	0.004977	0.0472	0.019523	0.059646	none	ORF|Uncharacterized	Ortholog(s) have N-acetylglucosaminyldiphosphodolichol N-acetylglucosaminyltransferase activity and role in dolichol-linked oligosaccharide biosynthetic process	#N/A	#N/A	#N/A
An02g13350.Aspni5_37524	580	#N/A	#N/A	1	0.472287	0.006057	0.037379	0.012637	0.021018	0.008481	0.006657	0.086344	0.007969	0.012711	0.047126	0.01101	0.008265	0.128026	0.042318	0.091717	none	ORF|Uncharacterized	Ortholog(s) have nitrate reductase (NADPH) activity and role in molybdopterin cofactor biosynthetic process	#N/A	#N/A	#N/A
An12g10150.Aspni5_194896	581	#N/A	#N/A	1	0.29087	0.012222	0.067382	0.017696	0.023748	0.014235	0.011552	0.120043	0.016862	0.040559	0.173757	0.024579	0.013042	0.062167	0.036896	0.074389	none	ORF|Uncharacterized	Has domain(s) with predicted oxidoreductase activity and role in oxidation-reduction process	#N/A	#N/A	#N/A
An01g00910.Aspni5_172886	582	#N/A	#N/A	1	0.253444	0.008568	0.100005	0.020496	0.03475	0.013805	0.009973	0.069503	0.010779	0.014353	0.040897	0.019958	0.012161	0.221	0.079038	0.091269	none	ORF|Uncharacterized	Has domain(s) with predicted catalytic activity and role in nucleoside metabolic process	#N/A	#N/A	#N/A
An05g02510.Aspni5_43964	583	#N/A	#N/A	1	0.485608	0.004455	0.019693	0.007084	0.011201	0.00498	0.004423	0.171439	0.006257	0.009419	0.05499	0.006653	0.005	0.055699	0.019545	0.133553	none	ORF|Uncharacterized	Has domain(s) with predicted substrate-specific transmembrane transporter activity, transmembrane transporter activity, transporter activity, role in transmembrane transport and integral component of membrane, membrane localization	#N/A	PF00083_Sugar_tr_Family	#N/A
An01g11360.Aspni5_205594	584	#N/A	#N/A	1	0.116348	0.021977	0.049101	0.044973	0.064505	0.029861	0.025385	0.105006	0.027775	0.063455	0.101713	0.026629	0.036729	0.109693	0.084449	0.092401	none	ORF|Uncharacterized	Has domain(s) with predicted aminopeptidase activity, metalloexopeptidase activity and role in cellular process, proteolysis	#N/A	#N/A	#N/A
An08g08980.Aspni5_55720	497	HTS(16)_all_genes_cluster 1;membership threshold >0.5;peak of expression for FPKM>10 at 24h; 114 genes	SignalP (Braaksma et al 2010)	1	0.505126	0.006234	0.03592	0.012176	0.01941	0.008404	0.006669	0.093732	0.008299	0.01444	0.057749	0.011195	0.008212	0.0931	0.036572	0.082762	none	ORF|Uncharacterized	Ortholog(s) have role in cellular response to drug	#N/A	#N/A	#N/A
An14g05450.Aspni5_41885	586	#N/A	#N/A	1	0.349877	0.004615	0.018714	0.006429	0.009792	0.004681	0.004334	0.29822	0.006693	0.009781	0.072709	0.006572	0.004664	0.041529	0.016162	0.145228	none	ORF|Uncharacterized	Has domain(s) with predicted transferase activity, transferring phosphorus-containing groups activity and role in lipopolysaccharide core region biosynthetic process	#N/A	#N/A	#N/A
An04g10150	587	#N/A	#N/A	1	0.252944	0.009929	0.170957	0.022415	0.034897	0.016138	0.011297	0.069458	0.012455	0.017505	0.047506	0.027256	0.013496	0.143281	0.071819	0.078646	none	ORF|Uncharacterized	Ortholog of A. nidulans FGSC A4 : AN11765, A. fumigatus Af293 : Afu3g07625, A. niger CBS 513.88 : An12g02680, An02g12900 and A. oryzae RIB40 : AO090020000130, AO090023000386	#N/A	#N/A	#N/A
An11g03610.Aspni5_38963	588	#N/A	#N/A	1	0.325975	0.00475	0.019769	0.006611	0.010141	0.004803	0.004469	0.288192	0.006882	0.009418	0.06392	0.006784	0.004756	0.044728	0.016849	0.181953	none	ORF|Uncharacterized	Has domain(s) with predicted catalytic activity and role in nucleoside metabolic process	#N/A	#N/A	#N/A
An08g01310.Aspni5_47702	589	#N/A	#N/A	1	0.349427	0.010128	0.059353	0.013212	0.018017	0.010678	0.00915	0.137398	0.014444	0.027055	0.161293	0.019578	0.009663	0.052388	0.028238	0.079979	none	ORF|Uncharacterized	Ortholog(s) have endoplasmic reticulum localization	#N/A	#N/A	#N/A
An09g01610.Aspni5_43467	590	#N/A	#N/A	1	0.313492	0.004759	0.01993	0.006772	0.010515	0.004874	0.004529	0.26876	0.006856	0.00915	0.057858	0.006781	0.004839	0.048813	0.017663	0.214409	none	ORF|Uncharacterized	Protein of unknown function	#N/A	#N/A	#N/A
An16g02230.Aspni5_41282	591	#N/A	#N/A	1	0.331348	0.010512	0.072583	0.014189	0.020412	0.011093	0.009769	0.147168	0.014832	0.018922	0.086373	0.019924	0.009896	0.071539	0.033464	0.127977	none	ORF|Uncharacterized	Ortholog of A. oryzae RIB40 : AO090001000149, Aspergillus wentii : Aspwe1_0044664, Aspwe1_0101861, Aspergillus versicolor : Aspve1_0045324, Aspve1_0134959 and Aspergillus niger ATCC 1015 : 41282-mRNA	#N/A	#N/A	#N/A
An08g01110.Aspni5_38600	592	#N/A	#N/A	1	0.114065	0.022443	0.071295	0.053671	0.067788	0.039354	0.027056	0.078497	0.026841	0.075958	0.088345	0.039929	0.041293	0.095827	0.089761	0.067876	none	ORF|Uncharacterized	Ortholog(s) have mRNA binding, small GTPase regulator activity	#N/A	#N/A	#N/A
An12g05070.Aspni5_202003	593	#N/A	SignalP (Braaksma et al 2010)	1	0.242403	0.013161	0.194781	0.022945	0.030657	0.018851	0.013514	0.080922	0.016979	0.030807	0.081108	0.041092	0.01536	0.078747	0.050919	0.067754	none	ORF|Uncharacterized	Has domain(s) with predicted carbon-carbon lyase activity, catalytic activity and role in cellular aromatic compound metabolic process	#N/A	#N/A	#N/A
An18g04310.Aspni5_212055	594	#N/A	#N/A	1	0.440064	0.007064	0.032258	0.011846	0.017994	0.008472	0.007123	0.139031	0.009726	0.018496	0.096434	0.01142	0.008465	0.069415	0.030698	0.091494	none	ORF|Uncharacterized	Ortholog(s) have structural constituent of ribosome activity and cytosolic small ribosomal subunit, nucleus localization	#N/A	#N/A	#N/A
An15g01720.Aspni5_40438	595	#N/A	#N/A	1	0.354732	0.010091	0.062529	0.012844	0.017829	0.010309	0.009058	0.151322	0.014494	0.022214	0.125151	0.019114	0.009257	0.055666	0.028261	0.097129	none	ORF|Uncharacterized	Ortholog of A. nidulans FGSC A4 : AN2183, A. fumigatus Af293 : Afu6g03800, A. oryzae RIB40 : AO090701000169, Aspergillus wentii : Aspwe1_0035996 and Aspergillus sydowii : Aspsy1_0084971	#N/A	#N/A	#N/A
An04g03280	596	#N/A	#N/A	1	0.382092	0.008509	0.108941	0.017341	0.0267	0.012609	0.009276	0.076213	0.01097	0.0163	0.051222	0.021037	0.010908	0.115478	0.052585	0.079819	none	ORF|Uncharacterized	Protein of unknown function	#N/A	#N/A	#N/A
An16g04320.Aspni5_41045	597	#N/A	#N/A	1	0.495571	0.004667	0.024157	0.008326	0.013757	0.005681	0.004863	0.114309	0.006368	0.008955	0.041048	0.007463	0.005625	0.0891	0.025927	0.144183	none	ORF|Uncharacterized	Ortholog(s) have cytosol, nucleus localization	#N/A	#N/A	#N/A
An02g12260.Aspni5_37444	537	HTS(16)_all_genes_cluster 1;membership threshold >0.5;peak of expression for FPKM>10 at 24h; 114 genes	#N/A	1	0.588634	0.005593	0.03829	0.008353	0.012177	0.006378	0.005369	0.09766	0.007796	0.012335	0.064952	0.010761	0.005826	0.0456	0.020689	0.069588	none	ORF|Uncharacterized	Ortholog(s) have gamma-glutamylcyclotransferase activity, role in glutathione catabolic process and cytosol, nucleus localization	#N/A	#N/A	#N/A
An15g00230.Aspni5_48585	599	#N/A	#N/A	1	0.360709	0.00986	0.050291	0.017132	0.02493	0.012611	0.010062	0.120284	0.013299	0.029038	0.118163	0.017897	0.012231	0.07925	0.041695	0.082545	none	ORF|Uncharacterized	Ortholog(s) have tRNA dimethylallyltransferase activity, role in tRNA modification and cytosol, mitochondrion, nucleolus localization	#N/A	#N/A	#N/A
An02g00600.Aspni5_36632	600	#N/A	#N/A	1	0.291607	0.007401	0.065368	0.018087	0.031518	0.011823	0.008636	0.069833	0.009377	0.013431	0.04006	0.015657	0.010923	0.24337	0.073444	0.089465	none	ORF|Uncharacterized	Protein of unknown function	#N/A	#N/A	#N/A
An11g11160.Aspni5_48197	4	HTS(16)_all_genes_cluster 1;membership threshold >0.5;peak of expression for FPKM>10 at 24h; 114 genes	#N/A	1	0.523255	0.005138	0.034332	0.009233	0.015005	0.006445	0.005368	0.091555	0.006935	0.009299	0.038841	0.00922	0.006083	0.092736	0.028789	0.117768	none	ORF|Uncharacterized	Ortholog(s) have cystathionine gamma-synthase activity	#N/A	#N/A	#N/A
An01g12530.Aspni5_172390	602	#N/A	#N/A	1	0.116983	0.0242	0.073597	0.043098	0.051211	0.035373	0.026036	0.083466	0.03	0.114667	0.113902	0.044017	0.035048	0.076644	0.066468	0.065289	sodB	ORF|Uncharacterized	Manganese superoxide dismutase	#N/A	#N/A	#N/A
An01g02950.Aspni5_170369	603	#N/A	#N/A	1	0.320636	0.009708	0.060998	0.013408	0.019829	0.010223	0.009145	0.157128	0.013698	0.016516	0.075621	0.017173	0.009293	0.076557	0.033022	0.157046	none	ORF|Uncharacterized	Has domain(s) with predicted catalytic activity and role in nucleoside metabolic process	#N/A	#N/A	#N/A
An17g01430.Aspni5_51046	906	HTS(16)_all_genes_cluster 1;membership threshold >0.5;peak of expression for FPKM>10 at 24h; 114 genes	#N/A	1	0.621642	0.00458	0.035282	0.008868	0.014191	0.006217	0.004888	0.065062	0.006073	0.00925	0.035971	0.009069	0.005784	0.077928	0.027843	0.067355	none	ORF|Uncharacterized	Ortholog(s) have role in ascospore formation, meiotic nuclear division and cytosol, nucleus localization	#N/A	#N/A	#N/A
An08g01970.Aspni5_38529	605	#N/A	#N/A	1	0.497396	0.005842	0.027003	0.009747	0.015013	0.006925	0.005883	0.135092	0.008075	0.014421	0.078383	0.009328	0.006918	0.063016	0.025974	0.090983	none	ORF|Uncharacterized	Protein of unknown function	#N/A	#N/A	#N/A
An18g01910.Aspni5_134478	606	#N/A	#N/A	1	0.305689	0.012608	0.096337	0.016817	0.022486	0.013936	0.011534	0.119588	0.017581	0.031359	0.133436	0.028547	0.012078	0.061525	0.03524	0.08124	none	ORF|Uncharacterized	Has domain(s) with predicted catalytic activity and role in nucleoside metabolic process	#N/A	#N/A	#N/A
An16g05120.Aspni5_184284	607	#N/A	#N/A	1	0.34258	0.008578	0.109386	0.018508	0.02939	0.013123	0.009572	0.074529	0.010961	0.015653	0.047455	0.020909	0.011401	0.142696	0.060657	0.084601	none	ORF|Uncharacterized	Ortholog of A. nidulans FGSC A4 : AN6012, A. fumigatus Af293 : Afu2g09940, A. oryzae RIB40 : AO090011000973, Aspergillus wentii : Aspwe1_0054408 and Aspergillus sydowii : Aspsy1_0089386	#N/A	#N/A	#N/A
An08g06300	608	#N/A	#N/A	1	0.503941	0.004996	0.026649	0.009457	0.015747	0.006381	0.005315	0.10203	0.006731	0.009996	0.042951	0.008229	0.006335	0.10302	0.030391	0.117831	none	ORF|Uncharacterized	Protein of unknown function	#N/A	#N/A	#N/A
An07g03650	609	#N/A	#N/A	1	0.171217	0.016774	0.129343	0.03808	0.049637	0.029894	0.019131	0.076705	0.02052	0.049307	0.08464	0.047411	0.025661	0.097025	0.079334	0.065323	none	ORF|Uncharacterized	Protein of unknown function	#N/A	#N/A	#N/A
An08g08830	610	#N/A	#N/A	1	0.166404	0.022223	0.108187	0.021153	0.026941	0.018664	0.017689	0.13929	0.033047	0.040431	0.144268	0.042208	0.015959	0.06224	0.03818	0.103116	none	ORF|Uncharacterized	Protein of unknown function	#N/A	#N/A	#N/A
An08g00600.Aspni5_208472	757	HTS(16)_all_genes_cluster 1;membership threshold >0.5;peak of expression for FPKM>10 at 24h; 114 genes	SignalP (Braaksma et al 2010)	1	0.681776	0.00356	0.02353	0.006252	0.009943	0.004425	0.003669	0.068259	0.004834	0.006957	0.031143	0.00645	0.004178	0.054717	0.018665	0.07164	none	ORF|Uncharacterized	Ortholog(s) have glutathione-disulfide reductase activity, protein homodimerization activity and role in cellular response to oxidative stress	#N/A	#N/A	#N/A
An02g03350.Aspni5_55540	612	#N/A	#N/A	1	0.244779	0.010493	0.052566	0.025183	0.042117	0.016231	0.012177	0.098289	0.013399	0.024313	0.068701	0.018444	0.016597	0.176666	0.082215	0.09783	none	ORF|Uncharacterized	Ortholog(s) have role in endonucleolytic cleavage in ITS1 to separate SSU-rRNA from 5.8S rRNA and LSU-rRNA from tricistronic rRNA transcript (SSU-rRNA, 5.8S rRNA, LSU-rRNA), regulation of mitotic cell cycle	#N/A	#N/A	#N/A
An08g00280.Aspni5_175816	585	HTS(16)_all_genes_cluster 1;membership threshold >0.5;peak of expression for FPKM>10 at 24h; 114 genes	#N/A	1	0.532754	0.004862	0.029546	0.008138	0.012996	0.005763	0.004939	0.105703	0.006674	0.008886	0.040838	0.008334	0.005477	0.073024	0.023936	0.128127	none	ORF|Uncharacterized	Ortholog(s) have cytoplasm localization	#N/A	#N/A	#N/A
An11g01980.Aspni5_38832	614	#N/A	#N/A	1	0.410495	0.007485	0.043498	0.010227	0.015047	0.007796	0.00697	0.163684	0.010686	0.014254	0.078258	0.012881	0.007202	0.058075	0.024966	0.128475	none	ORF|Uncharacterized	Ortholog(s) have catalytic activity and role in steroid metabolic process	#N/A	#N/A	#N/A
An08g09560.Aspni5_37970	615	#N/A	#N/A	1	0.384494	0.006584	0.041253	0.014573	0.025056	0.009544	0.007411	0.085649	0.008569	0.013104	0.045274	0.011986	0.009333	0.182112	0.053049	0.102009	none	ORF|Uncharacterized	Ortholog(s) have extracellular region localization	#N/A	#N/A	PF00172_Zn_clus_Domain
An12g06860.Aspni5_184090	616	#N/A	SignalP (Braaksma et al 2010)	1	0.197974	0.01728	0.132334	0.026736	0.033476	0.023002	0.01693	0.091575	0.022589	0.056858	0.125267	0.048354	0.019358	0.07059	0.050316	0.06736	none	ORF|Uncharacterized	Ortholog of Aspergillus brasiliensis : Aspbr1_0188628, Aspergillus kawachii : Aspka1_0183368, Aspergillus acidus : Aspfo1_0201029, Aspfo1_0706977 and Aspergillus niger ATCC 1015 : 184090-mRNA, 206358-mRNA	#N/A	#N/A	#N/A
An01g07110	617	#N/A	#N/A	1	0.294668	0.006407	0.042131	0.014584	0.026046	0.009378	0.007324	0.078703	0.008284	0.011428	0.037913	0.011653	0.0091	0.268762	0.058336	0.115282	none	ORF|Uncharacterized	Protein of unknown function	#N/A	#N/A	#N/A
An04g03020	618	#N/A	#N/A	1	0.240084	0.015243	0.111657	0.021901	0.028189	0.018524	0.014408	0.103521	0.020572	0.047596	0.143378	0.038121	0.01592	0.066205	0.043062	0.071619	none	ORF|Uncharacterized	Protein of unknown function	#N/A	#N/A	#N/A
An04g02260.Aspni5_138257	619	#N/A	#N/A	1	0.452061	0.006365	0.027952	0.010323	0.015739	0.007383	0.006338	0.153121	0.008855	0.01619	0.093318	0.00994	0.007413	0.062717	0.026707	0.095578	none	ORF|Uncharacterized	Ortholog(s) have cytosol localization	#N/A	#N/A	#N/A
An04g02700.Aspni5_190816	620	#N/A	#N/A	1	0.440324	0.006484	0.048133	0.011671	0.018856	0.008218	0.006794	0.097669	0.008698	0.011211	0.043987	0.012152	0.007605	0.11172	0.036223	0.130256	none	ORF|Uncharacterized	Has domain(s) with predicted catalytic activity	GH36	#N/A	#N/A
An14g03500.Aspni5_184680	621	#N/A	#N/A	1	0.255424	0.014345	0.094467	0.017759	0.023168	0.015055	0.012699	0.12431	0.020278	0.038602	0.165376	0.031631	0.013071	0.058631	0.035079	0.080107	tktC	ORF|Uncharacterized	Dihydroxyacetone synthase	#N/A	#N/A	#N/A
An01g05090.Aspni5_36133	622	#N/A	#N/A	1	0.32912	0.006184	0.023805	0.010167	0.016324	0.006983	0.006246	0.212028	0.00864	0.013512	0.07364	0.008665	0.007265	0.079374	0.028172	0.169875	none	ORF|Uncharacterized	Ortholog(s) have GTPase activator activity and role in cellular response to drug, hyphal growth, mitotic spindle assembly checkpoint, negative regulation of septation initiation signaling	#N/A	#N/A	#N/A
An01g10280	623	#N/A	#N/A	1	0.489376	0.005729	0.03391	0.011666	0.019399	0.007839	0.006245	0.088855	0.007583	0.011963	0.046141	0.010146	0.007685	0.119992	0.038601	0.09487	none	ORF|Uncharacterized	Has domain(s) with predicted sequence-specific DNA binding RNA polymerase II transcription factor activity, zinc ion binding activity, role in regulation of transcription, DNA-templated and nucleus localization	#N/A	#N/A	#N/A
An14g03850.Aspni5_185000	624	#N/A	SignalP (Braaksma et al 2010)	1	0.227087	0.015557	0.15357	0.022725	0.029133	0.019491	0.014855	0.094788	0.020717	0.04178	0.115602	0.04465	0.016128	0.068237	0.044971	0.070708	none	ORF|Uncharacterized	Ortholog(s) have oxidoreductase activity and role in steroid metabolic process	#N/A	#N/A	#N/A
An01g10290	625	#N/A	#N/A	1	0.353871	0.008324	0.034897	0.01248	0.018079	0.009294	0.008008	0.162215	0.011712	0.024563	0.158553	0.013173	0.009225	0.058866	0.029059	0.087679	none	ORF|Uncharacterized	Has domain(s) with predicted oxidoreductase activity and role in oxidation-reduction process	#N/A	#N/A	#N/A
An09g02130	626	#N/A	#N/A	1	0.104249	0.024761	0.088901	0.054168	0.061293	0.045432	0.029093	0.069446	0.029034	0.093732	0.085651	0.055864	0.042154	0.079337	0.078187	0.058698	none	ORF|Uncharacterized	Protein of unknown function	#N/A	#N/A	#N/A
An02g13100.Aspni5_37500	627	#N/A	#N/A	1	0.214137	0.009724	0.080044	0.019473	0.03288	0.013311	0.010792	0.090451	0.012587	0.014068	0.04383	0.018963	0.012043	0.209646	0.06637	0.15168	none	ORF|Uncharacterized	Has domain(s) with predicted DNA binding, zinc ion binding activity, role in transcription, DNA-templated and nucleus localization	#N/A	#N/A	#N/A
An12g07620.Aspni5_42172	628	#N/A	#N/A	1	0.426867	0.007716	0.043279	0.010126	0.014317	0.007948	0.007007	0.154513	0.011112	0.017857	0.118661	0.01373	0.00732	0.047585	0.022991	0.088973	none	ORF|Uncharacterized	Ortholog of A. nidulans FGSC A4 : AN7607, A. fumigatus Af293 : Afu2g15480, A. niger CBS 513.88 : An15g05550 and A. oryzae RIB40 : AO090012000281, AO090020000707	#N/A	#N/A	#N/A
An08g09430.Aspni5_176395	629	#N/A	SignalP (Braaksma et al 2010)	1	0.27349	0.009482	0.094991	0.018662	0.03034	0.013134	0.010363	0.089528	0.012306	0.014785	0.04716	0.020202	0.011616	0.167435	0.060481	0.126025	none	ORF|Uncharacterized	Has domain(s) with predicted catalytic activity and role in nucleoside metabolic process	#N/A	#N/A	#N/A
An02g08660.Aspni5_197593	116	HTS(16)_all_genes_cluster 1;membership threshold >0.5;peak of expression for FPKM>10 at 24h; 114 genes	#N/A	1	0.542298	0.004033	0.019739	0.006471	0.010287	0.004561	0.004022	0.136102	0.005636	0.007987	0.043337	0.006274	0.004492	0.054647	0.018304	0.131811	ugmA	ORF|Verified	UDP-galactopyranose mutase, involved in cell wall biosynthesis; induced by growth on starch and lactate	#N/A	#N/A	#N/A
An11g08520.Aspni5_39330	631	#N/A	#N/A	1	0.343008	0.004825	0.021529	0.007596	0.012248	0.005299	0.004801	0.185782	0.006782	0.008919	0.04709	0.007065	0.00529	0.068324	0.021606	0.249837	none	ORF|Uncharacterized	Ortholog of A. fumigatus Af293 : Afu6g12090, A. oryzae RIB40 : AO090005000381, Neosartorya fischeri NRRL 181 : NFIA_058050 and Aspergillus niger ATCC 1015 : 39330-mRNA	#N/A	#N/A	#N/A
An08g02470.Aspni5_198789	632	#N/A	#N/A	1	0.339071	0.007989	0.033445	0.01108	0.015741	0.008454	0.007424	0.171153	0.011443	0.023771	0.19282	0.012638	0.008271	0.049434	0.024818	0.082448	none	ORF|Uncharacterized	Ortholog(s) have role in maturation of LSU-rRNA from tricistronic rRNA transcript (SSU-rRNA, 5.8S rRNA, LSU-rRNA) and cytosol, nucleolus, preribosome, large subunit precursor localization	#N/A	#N/A	#N/A
An03g02940.Aspni5_194209	633	#N/A	#N/A	1	0.281759	0.008715	0.093138	0.018684	0.031032	0.012875	0.009789	0.079473	0.011169	0.014139	0.043517	0.019215	0.011404	0.190616	0.065673	0.108801	none	ORF|Uncharacterized	Ortholog(s) have cytosol, nucleus localization	#N/A	#N/A	PF00172_Zn_clus_Domain
An01g12420.Aspni5_196044	634	#N/A	#N/A	1	0.471601	0.006685	0.032442	0.010077	0.014649	0.007554	0.006431	0.13579	0.009384	0.018351	0.117698	0.011284	0.007306	0.050606	0.024104	0.076037	none	ORF|Uncharacterized	Ortholog(s) have structural constituent of ribosome activity, role in cellular response to drug, cytoplasmic translation and cell surface, cytosolic large ribosomal subunit, extracellular region localization	#N/A	#N/A	#N/A
An11g02510.Aspni5_132260	635	#N/A	SignalP (Braaksma et al 2010)	1	0.204122	0.017655	0.146637	0.021084	0.027694	0.018059	0.015625	0.11883	0.024665	0.032025	0.107109	0.041665	0.015039	0.070332	0.041855	0.097605	none	ORF|Uncharacterized	Has domain(s) with predicted electron carrier activity, heme binding, iron ion binding, oxidoreductase activity, acting on paired donors, with incorporation or reduction of molecular oxygen activity and role in oxidation-reduction process	#N/A	#N/A	#N/A
An11g10150.Aspni5_48145	636	#N/A	#N/A	1	0.328753	0.007976	0.034257	0.015468	0.025528	0.010284	0.008581	0.138772	0.010705	0.018015	0.072741	0.012205	0.010702	0.128406	0.046742	0.130866	none	ORF|Uncharacterized	Phosphoribosyl amino imidazolesuccinocarbozamide synthetase	#N/A	#N/A	#N/A
Aspni5_214667	637	#N/A	#N/A	1	0.310431	0.006592	0.02886	0.0083	0.012172	0.006307	0.005922	0.274289	0.009724	0.013163	0.096227	0.00982	0.006045	0.04539	0.019486	0.147271	#N/A	#N/A	#N/A	#N/A	#N/A	#N/A
An11g05420.Aspni5_39106	638	#N/A	#N/A	1	0.242122	0.011012	0.060575	0.014774	0.022066	0.011174	0.010332	0.168631	0.015615	0.016982	0.073156	0.018069	0.010265	0.08518	0.036185	0.20386	none	ORF|Uncharacterized	Ortholog of A. oryzae RIB40 : AO090012000390, AO090009000464, Aspergillus brasiliensis : Aspbr1_0130524, Aspergillus flavus NRRL 3357 : AFL2T_03297 and Neosartorya fischeri NRRL 181 : NFIA_006040	#N/A	#N/A	#N/A
An11g01070.Aspni5_38774	639	#N/A	#N/A	1	0.250067	0.007456	0.026057	0.009775	0.014007	0.007382	0.006786	0.235854	0.010921	0.021671	0.234728	0.010459	0.007445	0.044304	0.021621	0.091468	none	ORF|Uncharacterized	Guanine aminohydrolase	#N/A	#N/A	#N/A
An16g06480.Aspni5_40910	640	#N/A	#N/A	1	0.368295	0.006282	0.02757	0.007985	0.011503	0.006129	0.005635	0.23667	0.009246	0.014624	0.131324	0.009646	0.005883	0.040109	0.018277	0.100822	none	ORF|Uncharacterized	Ortholog of A. nidulans FGSC A4 : AN0524, Aspergillus brasiliensis : Aspbr1_0048090, Aspergillus flavus NRRL 3357 : AFL2T_09053 and Aspergillus versicolor : Aspve1_0042193	#N/A	#N/A	#N/A
An01g05610.Aspni5_172112	641	#N/A	#N/A	1	0.262375	0.01093	0.100433	0.02739	0.042406	0.018993	0.012772	0.076409	0.013618	0.024985	0.062031	0.026695	0.01706	0.144498	0.085351	0.074053	none	ORF|Uncharacterized	Ortholog(s) have RNA polymerase I CORE element sequence-specific DNA binding transcription factor activity, role in transcription from RNA polymerase I promoter and cytosol, nucleus localization	#N/A	#N/A	#N/A
An15g04150.Aspni5_210220	917	HTS(16)_all_genes_cluster 1;membership threshold >0.5;peak of expression for FPKM>10 at 24h; 114 genes	#N/A	1	0.60852	0.005023	0.037526	0.00817	0.012427	0.006033	0.005016	0.084406	0.006878	0.009845	0.044759	0.009709	0.005516	0.055742	0.022297	0.078133	none	ORF|Uncharacterized	Has domain(s) with predicted oxidoreductase activity and role in metabolic process	#N/A	#N/A	#N/A
An16g08170.Aspni5_129315	643	#N/A	#N/A	1	0.515492	0.00646	0.034412	0.01026	0.015022	0.007642	0.006347	0.114035	0.00894	0.017376	0.095838	0.011463	0.007322	0.053271	0.025267	0.070853	none	ORF|Uncharacterized	Has domain(s) with predicted role in transmembrane transport and integral component of membrane localization	#N/A	#N/A	#N/A
An16g04590	644	#N/A	#N/A	1	0.493463	0.005916	0.028092	0.008595	0.012522	0.006459	0.005607	0.145841	0.008399	0.015594	0.112621	0.009726	0.006249	0.044349	0.020522	0.076044	none	ORF|Uncharacterized	Protein of unknown function	#N/A	#N/A	#N/A
An08g01040.Aspni5_55885	645	#N/A	#N/A	1	0.206379	0.011911	0.140017	0.032146	0.048525	0.02264	0.014302	0.067852	0.014516	0.026085	0.057089	0.033521	0.019362	0.140286	0.097983	0.067384	none	ORF|Uncharacterized	Ortholog(s) have poly(A) binding activity, role in negative regulation of G2/M transition of mitotic cell cycle, nuclear-transcribed mRNA poly(A) tail shortening and cytoplasm, nuclear chromatin, polysome localization	#N/A	#N/A	#N/A
An03g04770	646	#N/A	#N/A	1	0.281885	0.013249	0.132917	0.018356	0.024993	0.015099	0.012417	0.112068	0.018161	0.026408	0.096176	0.032156	0.012743	0.072019	0.040135	0.091216	none	ORF|Uncharacterized	Ortholog of A. nidulans FGSC A4 : AN7686, A. fumigatus Af293 : Afu2g01670, A. oryzae RIB40 : AO090701000780, Aspergillus wentii : Aspwe1_0028985 and Aspergillus sydowii : Aspsy1_0152669	#N/A	#N/A	#N/A
An03g04820.Aspni5_191643	647	#N/A	#N/A	1	0.443154	0.005445	0.022674	0.008122	0.012276	0.005891	0.005241	0.196441	0.007747	0.013352	0.095552	0.008127	0.005905	0.048814	0.020384	0.100875	none	ORF|Uncharacterized	Ortholog of A. fumigatus Af293 : Afu2g01620, A. oryzae RIB40 : AO090701000786, Neosartorya fischeri NRRL 181 : NFIA_033930 and Aspergillus wentii : Aspwe1_0041654	#N/A	#N/A	#N/A
An03g06530.Aspni5_191570	648	#N/A	#N/A	1	0.3433	0.009497	0.075171	0.014748	0.022293	0.011045	0.009407	0.122537	0.012979	0.015841	0.062825	0.018537	0.009868	0.093872	0.039071	0.139009	none	ORF|Uncharacterized	Has domain(s) with predicted role in transmembrane transport and integral component of membrane localization	#N/A	#N/A	#N/A
An02g14350.Aspni5_141681	649	#N/A	SignalP (Braaksma et al 2010)	1	0.209853	0.014748	0.054303	0.026007	0.036799	0.018985	0.015315	0.126628	0.019637	0.050855	0.145798	0.023692	0.019534	0.091576	0.056584	0.089687	none	ORF|Uncharacterized	Ortholog(s) have fungal-type vacuole membrane localization	#N/A	#N/A	#N/A
An15g02520.Aspni5_182627	650	#N/A	SignalP (Braaksma et al 2010)	1	0.747711	0.002987	0.017467	0.004761	0.007188	0.003496	0.002945	0.066507	0.004145	0.006821	0.037789	0.005288	0.003319	0.030394	0.012549	0.046633	none	ORF|Uncharacterized	Protein of unknown function	#N/A	#N/A	#N/A
An02g01600.Aspni5_46903	651	#N/A	#N/A	1	0.179205	0.016973	0.062573	0.032772	0.045474	0.02386	0.018359	0.109375	0.021931	0.059478	0.125663	0.028616	0.024549	0.098799	0.068486	0.083884	none	ORF|Uncharacterized	Ortholog(s) have role in endonucleolytic cleavage in 5'-ETS of tricistronic rRNA transcript (SSU-rRNA, 5.8S rRNA and LSU-rRNA), more	#N/A	#N/A	#N/A
An11g01970.Aspni5_208631	652	#N/A	#N/A	1	0.252929	0.013349	0.167594	0.02352	0.031387	0.019216	0.013737	0.08384	0.017239	0.033569	0.087975	0.039992	0.01589	0.07966	0.051918	0.068184	none	ORF|Uncharacterized	Putative pyroglutamyl peptidase	#N/A	#N/A	#N/A
An01g06332	653	#N/A	#N/A	1	0.249091	0.011428	0.187326	0.020949	0.030869	0.016016	0.012111	0.082603	0.014747	0.019094	0.056186	0.030575	0.013256	0.109159	0.056254	0.090335	none	ORF|Uncharacterized	Protein of unknown function	#N/A	#N/A	#N/A
An18g06780.Aspni5_43055	654	#N/A	#N/A	1	0.341432	0.006677	0.027117	0.008777	0.012573	0.006697	0.006068	0.214943	0.00975	0.018041	0.182633	0.010095	0.006555	0.041612	0.019806	0.087224	none	ORF|Uncharacterized	Ortholog of A. nidulans FGSC A4 : AN5792, A. oryzae RIB40 : AO090003000006, Aspergillus wentii : Aspwe1_0170285, Aspergillus versicolor : Aspve1_0132738 and Aspergillus niger ATCC 1015 : 43055-mRNA	#N/A	#N/A	#N/A
An04g07300	655	#N/A	#N/A	1	0.23217	0.010081	0.062591	0.016135	0.025676	0.011568	0.010249	0.129495	0.013711	0.014695	0.054324	0.017215	0.010682	0.126729	0.045616	0.219063	none	ORF|Uncharacterized	Protein of unknown function	#N/A	#N/A	#N/A
An07g04930.Aspni5_128077	656	#N/A	SignalP (Braaksma et al 2010)	1	0.766185	0.00273	0.016541	0.00436	0.006626	0.003194	0.002697	0.061132	0.003785	0.005946	0.031948	0.00486	0.003017	0.0292	0.011673	0.046106	none	ORF|Uncharacterized	Has domain(s) with predicted hydrolase activity, hydrolyzing O-glycosyl compounds activity and role in carbohydrate metabolic process	GH43	#N/A	#N/A
An09g05030	657	#N/A	#N/A	1	0.23531	0.011515	0.090428	0.018991	0.029621	0.013878	0.011848	0.114615	0.015393	0.016697	0.056661	0.022139	0.012355	0.131472	0.052909	0.166169	none	ORF|Uncharacterized	Protein of unknown function	#N/A	#N/A	#N/A
An01g10550.Aspni5_35715	658	#N/A	#N/A	1	0.213549	0.010729	0.064922	0.029186	0.04941	0.018553	0.012963	0.080454	0.013351	0.023804	0.058858	0.02124	0.018276	0.196697	0.104101	0.083904	none	ORF|Uncharacterized	Has domain(s) with predicted DNA binding, transposase activity and role in DNA integration, transposition, DNA-mediated	#N/A	#N/A	#N/A
An11g06980.Aspni5_208930	659	#N/A	#N/A	1	0.294219	0.007595	0.067187	0.016608	0.028495	0.011132	0.008583	0.078613	0.009776	0.012544	0.040052	0.015488	0.010181	0.222631	0.062219	0.114675	none	ORF|Uncharacterized	Has domain(s) with predicted NAD+ binding activity	#N/A	#N/A	#N/A
An15g01050	660	#N/A	#N/A	1	0.307423	0.005801	0.027247	0.010869	0.018719	0.007169	0.006202	0.129138	0.007848	0.010474	0.043702	0.00878	0.007281	0.147669	0.03611	0.225569	none	ORF|Uncharacterized	Protein of unknown function	#N/A	#N/A	#N/A
Aspni5_126938	661	#N/A	#N/A	1	0.289409	0.007272	0.033631	0.009491	0.014196	0.007117	0.006674	0.236133	0.010586	0.013015	0.076441	0.010951	0.006783	0.056919	0.023151	0.198231	#N/A	#N/A	#N/A	#N/A	#N/A	#N/A
An15g06370.Aspni5_40771	18	HTS(16)_all_genes_cluster 1;membership threshold >0.5;peak of expression for FPKM>10 at 24h; 114 genes	#N/A	1	0.529835	0.004648	0.021585	0.007847	0.012504	0.005462	0.00472	0.134253	0.006432	0.010138	0.053829	0.007202	0.005482	0.063491	0.022306	0.110266	none	ORF|Uncharacterized	Ortholog(s) have chaperonin-containing T-complex, nucleus localization	#N/A	#N/A	#N/A
An16g09000	663	#N/A	#N/A	1	0.60411	0.004502	0.026466	0.006699	0.010101	0.004973	0.004334	0.11213	0.006336	0.009096	0.050784	0.007778	0.004668	0.043448	0.017385	0.087191	none	ORF|Uncharacterized	Ortholog of Aspergillus brasiliensis : Aspbr1_0126151	#N/A	#N/A	#N/A
An04g04240.Aspni5_190334	664	#N/A	#N/A	1	0.35006	0.009517	0.134154	0.01907	0.028258	0.014271	0.01029	0.076752	0.012233	0.019435	0.058342	0.025333	0.012128	0.102721	0.053467	0.07397	none	ORF|Uncharacterized	Has domain(s) with predicted transmembrane transporter activity, role in transmembrane transport and integral component of membrane localization	#N/A	PF00083_Sugar_tr_Family	#N/A
An03g06100	665	#N/A	#N/A	1	0.230171	0.009924	0.060162	0.015829	0.025235	0.011328	0.010076	0.131107	0.013521	0.014472	0.053959	0.01674	0.0105	0.125676	0.04478	0.22652	none	ORF|Uncharacterized	Protein of unknown function	#N/A	#N/A	#N/A
An07g10390.Aspni5_199703	666	#N/A	#N/A	1	0.349123	0.010632	0.122962	0.019308	0.027156	0.015055	0.011037	0.085325	0.013876	0.02522	0.078139	0.028121	0.01286	0.08284	0.04744	0.070905	#N/A	#N/A	#N/A	#N/A	#N/A	#N/A
An01g08410.Aspni5_51860	48	HTS(16)_all_genes_cluster 1;membership threshold >0.5;peak of expression for FPKM>10 at 24h; 114 genes	#N/A	1	0.696951	0.003404	0.018748	0.005139	0.007701	0.003807	0.003285	0.089411	0.004789	0.007662	0.046895	0.005816	0.003624	0.031743	0.013169	0.057855	none	ORF|Uncharacterized	Ortholog(s) have methylthioribulose 1-phosphate dehydratase activity, role in L-methionine biosynthetic process from methylthioadenosine and cytoplasm localization	#N/A	#N/A	#N/A
An16g08810.Aspni5_128406	668	#N/A	#N/A	1	0.277562	0.00759	0.031072	0.014876	0.02548	0.009661	0.008244	0.143536	0.010193	0.015553	0.061795	0.011072	0.010201	0.156141	0.047661	0.169363	none	ORF|Uncharacterized	Ortholog of A. nidulans FGSC A4 : AN1439, Aspergillus wentii : Aspwe1_0117655, Aspergillus versicolor : Aspve1_0068476, Aspergillus clavatus NRRL 1 : ACLA_057630 and Aspergillus sydowii : Aspsy1_0041958	#N/A	#N/A	#N/A
An01g09510.Aspni5_171254	669	#N/A	SignalP (Braaksma et al 2010)	1	0.134459	0.02088	0.059049	0.04098	0.055019	0.029583	0.023202	0.100862	0.026451	0.076228	0.116552	0.031149	0.032471	0.096668	0.075441	0.081005	none	ORF|Uncharacterized	Ortholog of A. nidulans FGSC A4 : AN5663, A. fumigatus Af293 : Afu4g13710, A. oryzae RIB40 : AO090010000145, AO090009000200, Aspergillus wentii : Aspwe1_0106727 and Aspergillus sydowii : Aspsy1_0057029	#N/A	#N/A	#N/A
An12g00480.Aspni5_54451	670	#N/A	#N/A	1	0.324304	0.011386	0.136236	0.019637	0.027107	0.015644	0.011596	0.087924	0.014941	0.026952	0.083596	0.030904	0.013213	0.078703	0.046151	0.071708	none	ORF|Uncharacterized	UDP-N-acetylglucosamine pyrophosphorylase	#N/A	#N/A	#N/A
An07g10330	671	#N/A	#N/A	1	0.282065	0.011168	0.065126	0.014224	0.020484	0.011109	0.010153	0.172742	0.016032	0.01917	0.091234	0.019384	0.010054	0.071057	0.032891	0.153107	none	ORF|Uncharacterized	Protein of unknown function	#N/A	#N/A	#N/A
An16g02100.Aspni5_210716	126	HTS(16)_all_genes_cluster 1;membership threshold >0.5;peak of expression for FPKM>10 at 24h; 114 genes	#N/A	1	0.744517	0.002806	0.017152	0.00481	0.007587	0.003417	0.00286	0.060737	0.003839	0.005728	0.027526	0.004935	0.003261	0.039696	0.013972	0.057159	none	ORF|Uncharacterized	Ortholog(s) have cytoplasm localization	GH5	#N/A	#N/A
An02g00250.Aspni5_36609	673	#N/A	#N/A	1	0.350642	0.009773	0.054699	0.012685	0.017347	0.010212	0.008808	0.141585	0.013993	0.026421	0.168446	0.018389	0.009312	0.0508	0.027151	0.079737	none	ORF|Uncharacterized	Has domain(s) with predicted catalytic activity, deoxyribose-phosphate aldolase activity, lyase activity, role in deoxyribonucleotide catabolic process and cytoplasm localization	#N/A	#N/A	#N/A
An08g10510.Aspni5_55704	674	#N/A	#N/A	1	0.361855	0.007674	0.078024	0.017606	0.029085	0.012003	0.008732	0.072258	0.009785	0.014522	0.044421	0.017305	0.010808	0.169052	0.063238	0.083631	tpsA	ORF|Uncharacterized	Alpha,alpha-trehalose phosphate synthase (UDP-forming); transcription is constitutive and is enhanced on carbon-derepressing carbon sources; appears not to be involved in glucose sensing; highly expressed in dormant conidia	#N/A	#N/A	#N/A
An16g05640.Aspni5_210419	408	HTS(16)_all_genes_cluster 1;membership threshold >0.5;peak of expression for FPKM>10 at 24h; 114 genes	#N/A	1	0.525407	0.005424	0.039787	0.01119	0.018484	0.007625	0.005936	0.073561	0.007122	0.01075	0.03944	0.010508	0.007199	0.11698	0.037815	0.082774	none	ORF|Uncharacterized	Ortholog of A. nidulans FGSC A4 : AN6050, A. fumigatus Af293 : Afu2g09630, A. niger CBS 513.88 : An11g07160, A. oryzae RIB40 : AO090011000692 and Aspergillus wentii : Aspwe1_0119323	#N/A	#N/A	#N/A
An08g05840	676	#N/A	#N/A	1	0.341786	0.008569	0.057315	0.019905	0.032741	0.013273	0.009769	0.086168	0.010985	0.019077	0.058404	0.016979	0.012773	0.158617	0.067098	0.086541	none	ORF|Uncharacterized	Protein of unknown function	#N/A	#N/A	#N/A
An09g01870.Aspni5_132962	677	#N/A	#N/A	1	0.399694	0.005684	0.024272	0.007534	0.010965	0.005701	0.005191	0.227571	0.008297	0.013845	0.126553	0.008625	0.005551	0.039203	0.017581	0.093734	none	ORF|Uncharacterized	Ortholog(s) have role in hyphal growth, positive regulation of secondary metabolite biosynthetic process, secondary metabolite biosynthetic process, sporocarp development involved in sexual reproduction	#N/A	#N/A	PF00172_Zn_clus_Domain
An02g08920.Aspni5_197622	325	HTS(16)_all_genes_cluster 1;membership threshold >0.5;peak of expression for FPKM>10 at 24h; 114 genes	#N/A	1	0.617409	0.004857	0.02888	0.008779	0.013584	0.006245	0.005034	0.081251	0.006558	0.011509	0.051658	0.00884	0.006006	0.060073	0.024729	0.064587	none	ORF|Uncharacterized	Ortholog(s) have role in cellular response to drug and chaperonin-containing T-complex, nucleus localization	#N/A	#N/A	#N/A
An13g01040.Aspni5_50851	889	HTS(16)_all_genes_cluster 1;membership threshold >0.5;peak of expression for FPKM>10 at 24h; 114 genes	#N/A	1	0.661566	0.004359	0.02645	0.007449	0.011273	0.005419	0.004414	0.07609	0.005943	0.010515	0.051036	0.008032	0.00515	0.046465	0.019998	0.055841	none	ORF|Uncharacterized	Putative Rab geranylgeranyltransferase; induced by caspofungin	#N/A	#N/A	#N/A
An01g03230.Aspni5_36257	680	#N/A	#N/A	1	0.154282	0.019924	0.075748	0.035214	0.044654	0.027982	0.0209	0.096262	0.025504	0.085138	0.132253	0.037988	0.027136	0.081896	0.063218	0.071903	none	ORF|Uncharacterized	Ortholog of A. nidulans FGSC A4 : AN0461, A. fumigatus Af293 : Afu1g04370, A. oryzae RIB40 : AO090003000912, Aspergillus wentii : Aspwe1_0025386 and Aspergillus sydowii : Aspsy1_0055307	#N/A	#N/A	#N/A
An06g02500.Aspni5_47208	681	#N/A	#N/A	1	0.330929	0.005679	0.029366	0.010067	0.016933	0.00682	0.005945	0.126776	0.007737	0.009757	0.041627	0.008911	0.006721	0.122319	0.032136	0.238278	none	ORF|Uncharacterized	Has domain(s) with predicted carbohydrate binding, carbon-oxygen lyase activity and role in amino sugar catabolic process, carbohydrate metabolic process	#N/A	#N/A	#N/A
An03g03380.Aspni5_44374	682	#N/A	#N/A	1	0.257416	0.013663	0.169758	0.020536	0.027313	0.017153	0.013224	0.094143	0.018212	0.030472	0.093714	0.03873	0.014136	0.072006	0.043932	0.075592	none	ORF|Uncharacterized	Protein of unknown function	#N/A	#N/A	#N/A
An08g06350.Aspni5_55763	271	HTS(16)_all_genes_cluster 1;membership threshold >0.5;peak of expression for FPKM>10 at 24h; 114 genes	#N/A	1	0.595143	0.004257	0.026327	0.0073	0.011692	0.005148	0.004359	0.090226	0.005817	0.007988	0.036455	0.007396	0.004898	0.06681	0.021776	0.104407	none	ORF|Uncharacterized	Mannose-6-phosphate isomerase	#N/A	#N/A	#N/A
An01g14330.Aspni5_170561	684	#N/A	#N/A	1	0.372666	0.006322	0.03151	0.012728	0.021804	0.008351	0.006902	0.112887	0.008424	0.012593	0.049568	0.010142	0.008473	0.155154	0.043059	0.139419	none	ORF|Uncharacterized	Ortholog(s) have cytosol, nuclear membrane localization	#N/A	#N/A	#N/A
An12g09160	685	#N/A	#N/A	1	0.322628	0.004601	0.018151	0.006419	0.009805	0.004656	0.004326	0.319784	0.006678	0.009778	0.073057	0.006453	0.004668	0.0417	0.016153	0.151143	none	ORF|Uncharacterized	Protein of unknown function	#N/A	#N/A	#N/A
An13g03820	686	#N/A	#N/A	1	0.424105	0.008524	0.091901	0.01453	0.021571	0.010993	0.008689	0.091229	0.011374	0.016167	0.059431	0.019553	0.009565	0.084926	0.038922	0.08852	none	ORF|Uncharacterized	Has domain(s) with predicted sequence-specific DNA binding RNA polymerase II transcription factor activity, zinc ion binding activity, role in regulation of transcription, DNA-templated and nucleus localization	#N/A	#N/A	PF00172_Zn_clus_Domain
An04g03820.Aspni5_50455	687	#N/A	#N/A	1	0.177033	0.014851	0.151146	0.024858	0.037305	0.018805	0.015555	0.095788	0.019288	0.019807	0.05643	0.033036	0.015857	0.128274	0.06429	0.127675	none	ORF|Uncharacterized	Ortholog of A. nidulans FGSC A4 : AN1669, A. fumigatus Af293 : Afu4g08910, A. oryzae RIB40 : AO090023000638, Aspergillus wentii : Aspwe1_0047629 and Aspergillus sydowii : Aspsy1_0283122	#N/A	#N/A	#N/A
An04g08440.Aspni5_214803	688	#N/A	SignalP (Braaksma et al 2010)	1	0.237539	0.01496	0.090152	0.017512	0.02273	0.014951	0.012921	0.13095	0.021462	0.039632	0.179478	0.031579	0.013027	0.056755	0.033934	0.082419	none	ORF|Uncharacterized	Has domain(s) with predicted electron carrier activity, heme binding, iron ion binding, oxidoreductase activity, acting on paired donors, with incorporation or reduction of molecular oxygen activity and role in oxidation-reduction process	#N/A	#N/A	#N/A
Aspni5_36517	689	#N/A	#N/A	1	0.421218	0.007279	0.065326	0.016207	0.026313	0.011131	0.00817	0.07402	0.009356	0.014881	0.04748	0.015879	0.010189	0.139093	0.055019	0.078439	#N/A	#N/A	#N/A	#N/A	#N/A	#N/A
An01g11720.Aspni5_171394	690	#N/A	SignalP (Braaksma et al 2010)	1	0.428659	0.006749	0.05738	0.014953	0.024778	0.010143	0.007576	0.073773	0.008707	0.01328	0.043631	0.014134	0.009383	0.150908	0.05268	0.083265	none	ORF|Uncharacterized	Ortholog(s) have role in wybutosine biosynthetic process and endoplasmic reticulum localization	#N/A	#N/A	#N/A
An07g07690.Aspni5_199976	691	#N/A	#N/A	1	0.166559	0.013116	0.08343	0.039604	0.063062	0.025566	0.016425	0.072309	0.015855	0.03046	0.060736	0.028982	0.024424	0.162827	0.124279	0.072365	none	ORF|Uncharacterized	Ortholog(s) have cytosol, nucleus localization	#N/A	#N/A	#N/A
An11g04050.Aspni5_39009	692	#N/A	#N/A	1	0.242384	0.010877	0.111008	0.028492	0.044594	0.019604	0.012911	0.071863	0.013435	0.023752	0.057107	0.027673	0.017345	0.153858	0.092877	0.07222	none	ORF|Uncharacterized	Has domain(s) with predicted DNA binding, sequence-specific DNA binding RNA polymerase II transcription factor activity, zinc ion binding activity and role in regulation of transcription, DNA-templated, transcription, DNA-templated	#N/A	#N/A	PF00172_Zn_clus_Domain
An16g09010.Aspni5_214460	693	#N/A	SignalP (Braaksma et al 2010)	1	0.348495	0.010875	0.092878	0.015298	0.02158	0.012164	0.010249	0.122499	0.015076	0.021058	0.088299	0.023375	0.010587	0.070805	0.035552	0.101209	protH	ORF|Uncharacterized	Putative protease	#N/A	#N/A	#N/A
An11g03460.Aspni5_118837	694	#N/A	#N/A	1	0.395376	0.005051	0.023806	0.007392	0.011495	0.005335	0.004861	0.198137	0.007195	0.009466	0.054524	0.00764	0.005198	0.055048	0.019684	0.189793	none	ORF|Uncharacterized	Ortholog of A. nidulans FGSC A4 : AN8468, AN2021, A. fumigatus Af293 : Afu7g00550 and A. niger CBS 513.88 : An15g05630, An11g07530, An04g03850, An09g00640	#N/A	#N/A	#N/A
An19g00050.Aspni5_195254	695	#N/A	#N/A	1	0.385849	0.00965	0.116555	0.016428	0.023554	0.012765	0.009801	0.088674	0.012793	0.019975	0.069155	0.024236	0.010901	0.080098	0.041432	0.078133	none	ORF|Uncharacterized	Protein of unknown function	#N/A	#N/A	#N/A
An02g06750.Aspni5_37042	696	#N/A	#N/A	1	0.431592	0.008944	0.06319	0.015567	0.022317	0.011791	0.009106	0.097193	0.011963	0.024239	0.093191	0.019016	0.010788	0.071952	0.038267	0.070885	none	ORF|Uncharacterized	Ortholog(s) have nucleolus localization	#N/A	#N/A	#N/A
An07g06000.Aspni5_56196	697	#N/A	#N/A	1	0.256064	0.009249	0.064915	0.024182	0.041283	0.015574	0.011001	0.077465	0.011602	0.019524	0.052746	0.01897	0.014942	0.207287	0.091211	0.083984	none	ORF|Uncharacterized	Ortholog(s) have RNA binding, aspartate-tRNA ligase activity, role in aspartyl-tRNA aminoacylation and cytosol, nucleus localization	#N/A	#N/A	#N/A
An15g01600.Aspni5_40429	698	#N/A	SignalP (Braaksma et al 2010)	1	0.496048	0.006719	0.03475	0.011199	0.016681	0.008179	0.006739	0.11567	0.009218	0.017911	0.091076	0.01172	0.007944	0.061502	0.028497	0.076147	none	ORF|Uncharacterized	Has domain(s) with predicted integral component of membrane localization	#N/A	#N/A	#N/A
An05g02280.Aspni5_135939	699	#N/A	SignalP (Braaksma et al 2010)	1	0.212411	0.013329	0.161469	0.030889	0.042927	0.023545	0.015204	0.072864	0.016454	0.032559	0.069866	0.040336	0.01966	0.106117	0.076656	0.065714	none	ORF|Uncharacterized	Ortholog(s) have extracellular region localization	#N/A	#N/A	#N/A
An18g00700.Aspni5_187934	700	#N/A	#N/A	1	0.298709	0.010382	0.131681	0.023458	0.035054	0.017117	0.011702	0.074287	0.013074	0.022708	0.060331	0.028042	0.014683	0.119387	0.06832	0.071064	none	ORF|Uncharacterized	Has domain(s) with predicted transporter activity, role in transmembrane transport and integral component of membrane localization	#N/A	#N/A	#N/A
An06g00580	701	#N/A	#N/A	1	0.162382	0.015809	0.048167	0.033288	0.051653	0.021826	0.017876	0.120815	0.020447	0.042877	0.10218	0.021984	0.024725	0.130279	0.079945	0.105747	none	ORF|Uncharacterized	Ortholog of Aspergillus tubingensis : Asptu1_0140562 and Aspergillus brasiliensis : Aspbr1_0121302	#N/A	#N/A	#N/A
An08g10210.Aspni5_37921	702	#N/A	#N/A	1	0.403823	0.00747	0.06773	0.014102	0.022629	0.009994	0.007967	0.089338	0.00986	0.012854	0.045991	0.015362	0.009008	0.126414	0.044383	0.113076	none	ORF|Uncharacterized	Ortholog(s) have role in asexual sporulation resulting in formation of a cellular spore and diterpenoid biosynthetic process, more	#N/A	#N/A	PF00172_Zn_clus_Domain
An12g10320.Aspni5_195095	703	#N/A	#N/A	1	0.693229	0.00338	0.02162	0.005858	0.0093	0.004151	0.003466	0.068612	0.004607	0.006643	0.030542	0.006031	0.003935	0.050652	0.017323	0.070652	zrtA	ORF|Uncharacterized	Putative high-affinity zinc transport protein; expression repressed by tunicamycin and DTT	#N/A	#N/A	#N/A
An02g08670.Aspni5_55598	704	#N/A	#N/A	1	0.476989	0.004666	0.023774	0.007303	0.011559	0.005193	0.004615	0.147414	0.006537	0.008727	0.045862	0.007339	0.005046	0.06092	0.020474	0.163581	none	ORF|Uncharacterized	Ortholog(s) have carbohydrate binding activity	#N/A	#N/A	#N/A
An03g00490.Aspni5_194405	705	#N/A	#N/A	1	0.309557	0.011954	0.080879	0.015013	0.020635	0.012212	0.0107	0.145448	0.017075	0.024705	0.11996	0.023795	0.010758	0.062075	0.032481	0.102754	none	ORF|Uncharacterized	Has domain(s) with predicted acetolactate decarboxylase activity and role in acetoin biosynthetic process, polyol metabolic process	#N/A	#N/A	#N/A
An15g07310.Aspni5_121899	706	#N/A	#N/A	1	0.229008	0.013797	0.181583	0.025612	0.033972	0.020921	0.014508	0.079339	0.017569	0.034895	0.083431	0.043387	0.017136	0.082561	0.05632	0.06596	none	ORF|Uncharacterized	Has domain(s) with predicted transferase activity, transferring phosphorus-containing groups activity	#N/A	#N/A	#N/A
An11g11200	707	#N/A	#N/A	1	0.295378	0.010516	0.042397	0.018049	0.026854	0.012907	0.010739	0.146876	0.014319	0.030904	0.132054	0.016557	0.01319	0.0866	0.043968	0.098692	none	ORF|Uncharacterized	Protein of unknown function	#N/A	#N/A	#N/A
An02g13810.Aspni5_174230	708	#N/A	#N/A	1	0.323327	0.007119	0.030726	0.008704	0.012358	0.006776	0.006273	0.239613	0.010563	0.016829	0.159578	0.010938	0.006463	0.040895	0.019333	0.100505	none	ORF|Uncharacterized	Ortholog of A. nidulans FGSC A4 : AN4806, A. fumigatus Af293 : Afu3g07000, Aspergillus wentii : Aspwe1_0042056, Aspergillus sydowii : Aspsy1_0043180 and Aspergillus terreus NIH2624 : ATET_08722	#N/A	#N/A	#N/A
An14g00320.Aspni5_184665	709	#N/A	#N/A	1	0.300238	0.006126	0.032272	0.010496	0.017454	0.007199	0.006341	0.131284	0.008379	0.010137	0.043	0.009648	0.007015	0.11717	0.03256	0.260681	none	ORF|Uncharacterized	Ortholog of A. nidulans FGSC A4 : AN6999, A. fumigatus Af293 : Afu4g04510, Aspergillus wentii : Aspwe1_0174570, Aspergillus sydowii : Aspsy1_0158040 and Aspergillus terreus NIH2624 : ATET_02743	#N/A	#N/A	#N/A
An04g03460.Aspni5_57027	710	#N/A	SignalP (Braaksma et al 2010)	1	0.365118	0.007578	0.056476	0.017704	0.02972	0.011751	0.008663	0.078677	0.009709	0.015661	0.048976	0.015359	0.011135	0.173816	0.063793	0.085865	phyA	ORF|Verified	Phytase (myo-inositol-hexakisphosphate phosphohydrolase), extracellular enzyme that hydrolyzes myo-inositol hexakisphosphate (phytate) to myo-inositol and inorganic phosphate; inhibited by vanadate anions; pH optima at 2.5 and 5.5	#N/A	#N/A	#N/A
An03g04910.Aspni5_128173	711	#N/A	#N/A	1	0.20091	0.011946	0.037866	0.022384	0.035988	0.014782	0.012834	0.159733	0.01607	0.029493	0.103296	0.015918	0.016425	0.12641	0.058884	0.137061	none	ORF|Uncharacterized	Ortholog(s) have clathrin binding activity, role in Golgi to vacuole transport, endosomal transport and AP-1 adaptor complex, cytosol, endosome, nucleus localization	#N/A	#N/A	#N/A
An18g04650.Aspni5_56808	712	#N/A	#N/A	1	0.270727	0.008134	0.033203	0.016306	0.027893	0.010552	0.008906	0.138866	0.010863	0.017079	0.065202	0.011965	0.011182	0.161421	0.052144	0.155556	none	ORF|Uncharacterized	Ortholog(s) have enzyme regulator activity, guanyl-nucleotide exchange factor activity, translation initiation factor activity and role in regulation of translational initiation	#N/A	#N/A	#N/A
An15g06320.Aspni5_53512	713	#N/A	#N/A	1	0.25432	0.013129	0.070271	0.027054	0.039243	0.019494	0.01436	0.102829	0.016929	0.038935	0.102797	0.025945	0.01884	0.107484	0.066312	0.082059	none	ORF|Uncharacterized	Ortholog(s) have role in pre-miRNA processing	#N/A	#N/A	#N/A
An11g09180.Aspni5_39372	714	#N/A	#N/A	1	0.328272	0.007734	0.056082	0.01863	0.03185	0.012178	0.008947	0.078154	0.009865	0.015706	0.047886	0.015479	0.011625	0.19923	0.070057	0.088306	none	ORF|Uncharacterized	Ortholog of A. niger CBS 513.88 : An03g03310, A. oryzae RIB40 : AO090138000135, AO090011000558, Aspergillus wentii : Aspwe1_0172166 and Aspergillus niger ATCC 1015 : 39372-mRNA, 55218-mRNA-54678-mRNA	#N/A	#N/A	#N/A
An12g10750.Aspni5_195034	715	#N/A	#N/A	1	0.491522	0.004953	0.024648	0.00697	0.010491	0.005171	0.004663	0.177128	0.007104	0.010037	0.064406	0.007849	0.004953	0.044143	0.017596	0.118366	none	ORF|Uncharacterized	Has domain(s) with predicted DNA binding, sequence-specific DNA binding RNA polymerase II transcription factor activity, zinc ion binding activity and role in regulation of transcription, DNA-templated, transcription, DNA-templated	#N/A	#N/A	PF00172_Zn_clus_Domain
An02g08430.Aspni5_52335	716	#N/A	#N/A	1	0.347681	0.009175	0.042552	0.013343	0.018742	0.010261	0.008691	0.142307	0.012892	0.028507	0.175569	0.015755	0.009866	0.056294	0.02973	0.078634	none	ORF|Uncharacterized	Ortholog(s) have histone-arginine N-methyltransferase activity, ribosome binding activity and role in peptidyl-arginine methylation, to asymmetrical-dimethyl arginine, ribosome biogenesis	#N/A	#N/A	#N/A
An01g02560	717	#N/A	#N/A	1	0.397415	0.005853	0.026733	0.007636	0.01118	0.005793	0.005322	0.232337	0.008559	0.012622	0.098012	0.00902	0.005553	0.041715	0.018069	0.114181	none	ORF|Uncharacterized	Protein of unknown function	#N/A	#N/A	#N/A
An05g00580	718	#N/A	#N/A	1	0.317332	0.010907	0.062081	0.013888	0.018741	0.011333	0.009749	0.138948	0.015612	0.029978	0.178514	0.02109	0.010234	0.052567	0.029005	0.080021	none	ORF|Uncharacterized	Protein of unknown function	#N/A	#N/A	#N/A
An18g05080.Aspni5_42932	719	#N/A	#N/A	1	0.30347	0.011636	0.106803	0.02393	0.03414	0.017995	0.012655	0.085578	0.014883	0.030208	0.081544	0.029308	0.015846	0.099406	0.060705	0.071895	none	ORF|Uncharacterized	Ortholog(s) have role in maturation of SSU-rRNA from tricistronic rRNA transcript (SSU-rRNA, 5.8S rRNA, LSU-rRNA) and 90S preribosome, nucleolus, small-subunit processome, spindle localization	#N/A	#N/A	#N/A
An02g13930.Aspni5_175257	720	#N/A	#N/A	1	0.2522	0.009589	0.036873	0.019174	0.031975	0.012504	0.010489	0.142758	0.01278	0.021824	0.079692	0.013982	0.013406	0.147292	0.057315	0.138146	none	ORF|Uncharacterized	Protein of unknown function	#N/A	#N/A	#N/A
An01g14390.Aspni5_119074	721	#N/A	#N/A	1	0.270182	0.012003	0.11717	0.018771	0.027737	0.01438	0.011983	0.111605	0.016131	0.019032	0.065686	0.026016	0.012402	0.102698	0.047923	0.126282	none	ORF|Uncharacterized	Ortholog of A. nidulans FGSC A4 : AN10921, A. fumigatus Af293 : Afu3g07460, Neosartorya fischeri NRRL 181 : NFIA_069710 and Aspergillus niger ATCC 1015 : 119074-mRNA	#N/A	#N/A	#N/A
An18g01920	722	#N/A	#N/A	1	0.403881	0.009566	0.066236	0.013956	0.019271	0.011104	0.009064	0.113424	0.013243	0.025539	0.121784	0.020125	0.009957	0.057833	0.031243	0.073775	none	ORF|Uncharacterized	Protein of unknown function	#N/A	#N/A	#N/A
An07g02020.Aspni5_48523	723	#N/A	#N/A	1	0.235409	0.015084	0.099338	0.026399	0.034865	0.021156	0.015478	0.097273	0.019638	0.050071	0.122876	0.036004	0.018843	0.080896	0.054856	0.071814	none	ORF|Uncharacterized	Has domain(s) with predicted zinc ion binding activity	#N/A	#N/A	#N/A
An02g03190.Aspni5_206626	724	#N/A	#N/A	1	0.318395	0.005336	0.021529	0.006875	0.01012	0.005166	0.004829	0.316694	0.007873	0.011838	0.105644	0.007686	0.005065	0.037758	0.016186	0.119005	none	ORF|Uncharacterized	Has domain(s) with predicted role in transmembrane transport and integral component of membrane localization	#N/A	#N/A	#N/A
An09g01820.Aspni5_188806	725	#N/A	#N/A	1	0.32996	0.009738	0.129531	0.021011	0.031481	0.01543	0.010802	0.074639	0.012372	0.020593	0.058213	0.025982	0.013209	0.113768	0.061164	0.072106	none	ORF|Uncharacterized	Ferulate:CoA ligase (AMP-forming)	#N/A	#N/A	#N/A
An03g02000.Aspni5_130957	726	#N/A	#N/A	1	0.34473	0.005802	0.02472	0.010274	0.017129	0.006894	0.006048	0.1622	0.007965	0.011528	0.054128	0.008462	0.007103	0.105127	0.031322	0.196568	none	ORF|Uncharacterized	Has domain(s) with predicted DNA binding, sequence-specific DNA binding RNA polymerase II transcription factor activity, zinc ion binding activity and role in regulation of transcription, DNA-templated, transcription, DNA-templated	#N/A	#N/A	PF00172_Zn_clus_Domain
An11g04470.Aspni5_55983	727	#N/A	#N/A	1	0.230955	0.014515	0.106878	0.02972	0.040509	0.022848	0.015824	0.088601	0.018395	0.043216	0.096962	0.036098	0.020327	0.096442	0.067096	0.071613	none	ORF|Uncharacterized	Ortholog(s) have cytosol, nucleus localization	#N/A	#N/A	#N/A
Aspni5_37302	728	#N/A	#N/A	1	0.324045	0.007195	0.034402	0.009382	0.013918	0.007084	0.006584	0.227412	0.010471	0.013356	0.081362	0.011104	0.006715	0.054517	0.022681	0.169773	#N/A	#N/A	#N/A	#N/A	#N/A	#N/A
An02g14090	729	#N/A	#N/A	1	0.13757	0.02135	0.086395	0.041454	0.050929	0.033455	0.023385	0.084533	0.026439	0.086386	0.109799	0.045279	0.031541	0.083755	0.070816	0.066915	none	ORF|Uncharacterized	Protein of unknown function	#N/A	#N/A	#N/A
An02g01590.Aspni5_173652	730	#N/A	#N/A	1	0.289861	0.008232	0.030784	0.011433	0.016399	0.008598	0.007675	0.194934	0.011834	0.024734	0.207405	0.012164	0.008626	0.051617	0.025636	0.090067	none	ORF|Uncharacterized	Ortholog(s) have nucleus localization	#N/A	#N/A	#N/A
An08g00900.Aspni5_128550	731	#N/A	#N/A	1	0.411794	0.00586	0.025023	0.010093	0.016286	0.006917	0.006014	0.163538	0.008087	0.012842	0.065317	0.008718	0.007088	0.083267	0.028954	0.140204	none	ORF|Uncharacterized	Ortholog of S. cerevisiae : KSH1	#N/A	#N/A	#N/A
An12g07900.Aspni5_127827	732	#N/A	#N/A	1	0.265859	0.014016	0.105484	0.022277	0.029366	0.018248	0.013801	0.100401	0.018632	0.043348	0.128046	0.034578	0.015898	0.072158	0.046304	0.071585	none	ORF|Uncharacterized	Ortholog(s) have RNA strand annealing activity, role in cellular response to drug and cytosol, nucleus localization	#N/A	#N/A	#N/A
An09g05490.Aspni5_54330	733	#N/A	SignalP (Braaksma et al 2010)	1	0.112174	0.022939	0.094046	0.05336	0.062407	0.043416	0.027268	0.070464	0.026995	0.080551	0.084136	0.054128	0.039844	0.085008	0.083077	0.060187	none	ORF|Uncharacterized	p24 family protein; expression enhanced by maltose	#N/A	#N/A	#N/A
Aspni5_192726	734	#N/A	#N/A	1	0.28728	0.004852	0.019878	0.007677	0.012471	0.005299	0.004843	0.209118	0.00683	0.009143	0.048938	0.006813	0.005394	0.069606	0.021836	0.280022	#N/A	#N/A	#N/A	#N/A	#N/A	#N/A
An12g04830.Aspni5_42383	735	#N/A	SignalP (Braaksma et al 2010)	1	0.167132	0.014334	0.047525	0.032601	0.053101	0.020709	0.016622	0.114477	0.018377	0.035478	0.087358	0.020609	0.02331	0.152546	0.087482	0.108337	none	ORF|Uncharacterized	Ortholog(s) have role in retrograde vesicle-mediated transport, Golgi to ER and COPI vesicle coat, cytosol, nucleus localization	#N/A	#N/A	#N/A
An15g04700.Aspni5_40648	736	#N/A	#N/A	1	0.278369	0.011219	0.167427	0.023253	0.033157	0.017807	0.012274	0.075133	0.014209	0.024891	0.065539	0.032876	0.014842	0.099649	0.060686	0.068668	none	ORF|Uncharacterized	Ortholog of Aspergillus tubingensis : Asptu1_0033890, Aspergillus brasiliensis : Aspbr1_0077189, Aspergillus kawachii : Aspka1_0180620 and Aspergillus acidus : Aspfo1_0136044	#N/A	#N/A	#N/A
An01g00260.Aspni5_130183	737	#N/A	#N/A	1	0.536169	0.005395	0.029126	0.007475	0.010917	0.005688	0.005023	0.142846	0.007725	0.011978	0.080059	0.009162	0.005345	0.040912	0.018038	0.084143	none	ORF|Uncharacterized	Has domain(s) with predicted DNA binding, sequence-specific DNA binding RNA polymerase II transcription factor activity, zinc ion binding activity and role in regulation of transcription, DNA-templated, transcription, DNA-templated	#N/A	#N/A	PF00172_Zn_clus_Domain
An14g03540.Aspni5_41754	738	#N/A	#N/A	1	0.346261	0.009999	0.056908	0.01289	0.017596	0.01041	0.008987	0.141748	0.014324	0.026611	0.166143	0.018972	0.009454	0.051354	0.027511	0.080832	none	ORF|Uncharacterized	Ortholog of A. oryzae RIB40 : AO090103000158, Aspergillus niger ATCC 1015 : 41754-mRNA, Aspergillus carbonarius ITEM 5010 : Acar5010_209639 and Aspergillus tubingensis : Asptu1_0060285	#N/A	#N/A	#N/A
An12g00100.Aspni5_56966	739	#N/A	SignalP (Braaksma et al 2010)	1	0.462163	0.005905	0.034952	0.009052	0.014021	0.006593	0.005791	0.135311	0.008242	0.01066	0.052207	0.010007	0.006199	0.067523	0.024665	0.146712	none	ORF|Uncharacterized	Ortholog of A. nidulans FGSC A4 : AN9069, A. fumigatus Af293 : Afu7g02500, A. oryzae RIB40 : AO090038000626, Aspergillus wentii : Aspwe1_0136265 and Aspergillus sydowii : Aspsy1_0061378	#N/A	#N/A	#N/A
An02g12750.Aspni5_52441	740	#N/A	#N/A	1	0.312963	0.00665	0.039055	0.015026	0.026637	0.009632	0.007569	0.086872	0.008636	0.012622	0.0428	0.011629	0.009562	0.236474	0.057792	0.116083	none	ORF|Uncharacterized	Ortholog(s) have unfolded protein binding activity, role in protein folding and chaperonin-containing T-complex, nucleus localization	#N/A	#N/A	#N/A
An15g03450	741	#N/A	#N/A	1	0.297201	0.01067	0.055069	0.013138	0.017721	0.010716	0.009395	0.14914	0.015463	0.029862	0.205111	0.019543	0.009786	0.049515	0.027153	0.080516	none	ORF|Uncharacterized	Protein of unknown function	#N/A	#N/A	#N/A
An08g01480.Aspni5_38566	742	#N/A	#N/A	1	0.327792	0.006321	0.040736	0.013005	0.022647	0.008587	0.006989	0.090617	0.008317	0.010768	0.038704	0.011143	0.008268	0.209549	0.047603	0.148953	none	ORF|Uncharacterized	Putative tRNA ligase; expression decreased by growth on maltose	#N/A	#N/A	#N/A
Aspni5_197971	743	#N/A	#N/A	1	0.254937	0.008916	0.030177	0.014701	0.023056	0.010116	0.009033	0.208261	0.012409	0.022106	0.111576	0.01202	0.01082	0.089574	0.037917	0.14438	#N/A	#N/A	#N/A	#N/A	#N/A	#N/A
An08g10480.Aspni5_207730	744	#N/A	#N/A	1	0.418858	0.008065	0.039242	0.013048	0.019076	0.009648	0.007993	0.13019	0.011112	0.022975	0.11927	0.013881	0.009404	0.064482	0.031703	0.081053	none	ORF|Uncharacterized	Has domain(s) with predicted role in ribosome biogenesis and ribonucleoprotein complex localization	#N/A	#N/A	#N/A
An02g00580.Aspni5_133787	745	#N/A	SignalP (Braaksma et al 2010)	1	0.316278	0.005621	0.023886	0.009862	0.016532	0.006609	0.005849	0.163746	0.007732	0.010754	0.050232	0.008121	0.006799	0.10623	0.030281	0.231468	none	ORF|Uncharacterized	Has domain(s) with predicted catalytic activity	#N/A	#N/A	#N/A
An12g00850.Aspni5_130463	746	#N/A	#N/A	1	0.487438	0.005534	0.038996	0.0105	0.017335	0.007234	0.005905	0.08702	0.00738	0.009935	0.038862	0.010195	0.00681	0.116402	0.034386	0.116068	none	ORF|Uncharacterized	Ortholog of Aspergillus tubingensis : Asptu1_0061269, Aspergillus kawachii : Aspka1_0181383 and Aspergillus acidus : Aspfo1_0064915	#N/A	#N/A	#N/A
An01g05040.Aspni5_172313	747	#N/A	#N/A	1	0.463357	0.007697	0.071076	0.015508	0.023552	0.011235	0.008304	0.077425	0.010019	0.017451	0.058274	0.017565	0.010104	0.093876	0.044825	0.069731	none	ORF|Uncharacterized	dUTP pyrophosphatase	#N/A	#N/A	#N/A
An16g03290.Aspni5_183511	748	#N/A	#N/A	1	0.31591	0.005998	0.030137	0.009316	0.014909	0.006592	0.005953	0.161455	0.008387	0.01018	0.048532	0.009247	0.006386	0.081388	0.02638	0.259229	none	ORF|Uncharacterized	Has domain(s) with predicted sequence-specific DNA binding RNA polymerase II transcription factor activity, zinc ion binding activity, role in regulation of transcription, DNA-templated and nucleus localization	#N/A	#N/A	PF00172_Zn_clus_Domain
Aspni5_46889	749	#N/A	#N/A	1	0.216792	0.01641	0.144545	0.022621	0.028685	0.019644	0.015292	0.098543	0.022092	0.045448	0.127485	0.045681	0.016315	0.065558	0.043416	0.071473	#N/A	#N/A	#N/A	#N/A	#N/A	#N/A
An16g02180.Aspni5_49098	750	#N/A	#N/A	1	0.209316	0.00893	0.034099	0.018957	0.033563	0.011891	0.010048	0.128774	0.011788	0.017929	0.061518	0.012701	0.012916	0.202824	0.063431	0.161315	none	ORF|Uncharacterized	Ortholog(s) have role in secondary metabolite biosynthetic process	#N/A	#N/A	#N/A
An17g01360.Aspni5_204461	751	#N/A	#N/A	1	0.240677	0.012513	0.051377	0.017943	0.024309	0.014082	0.011821	0.134385	0.017439	0.046594	0.216775	0.021327	0.01364	0.062169	0.036837	0.078112	none	ORF|Uncharacterized	Ortholog(s) have structural constituent of ribosome activity, role in cytoplasmic translation and cytosolic large ribosomal subunit, nucleus localization	#N/A	#N/A	#N/A
Aspni5_45037	752	#N/A	#N/A	1	0.177202	0.015814	0.095055	0.039288	0.054947	0.028324	0.018607	0.081522	0.019391	0.04507	0.08278	0.036608	0.026318	0.11604	0.091493	0.071542	#N/A	#N/A	#N/A	#N/A	#N/A	#N/A
An15g03780.Aspni5_200680	753	#N/A	#N/A	1	0.313001	0.007784	0.031531	0.010341	0.014606	0.007953	0.0071	0.184884	0.011285	0.022985	0.218397	0.012046	0.007773	0.045363	0.022781	0.08217	none	ORF|Uncharacterized	Ortholog(s) have role in ascospore formation, cellular response to caffeine, eukaryotic translation initiation factor 3 complex assembly, gamma-tubulin complex localization	#N/A	#N/A	#N/A
An04g02120.Aspni5_203622	754	#N/A	#N/A	1	0.302851	0.011546	0.056984	0.018331	0.025447	0.014096	0.011359	0.123874	0.015742	0.038205	0.157035	0.021417	0.013439	0.070382	0.040425	0.078867	none	ORF|Uncharacterized	Ortholog(s) have role in ribosomal large subunit assembly and cytosol localization	#N/A	#N/A	#N/A
An04g08390.Aspni5_136287	755	#N/A	#N/A	1	0.397941	0.006946	0.028762	0.011359	0.017468	0.00804	0.006954	0.169866	0.00966	0.017574	0.098851	0.010494	0.00819	0.070161	0.029553	0.108182	none	ORF|Uncharacterized	Has domain(s) with predicted oxidoreductase activity and role in metabolic process	#N/A	#N/A	#N/A
An04g01930.Aspni5_50549	756	#N/A	#N/A	1	0.326115	0.010893	0.092151	0.022771	0.033239	0.016757	0.011913	0.086721	0.01397	0.027947	0.078846	0.025909	0.015048	0.103854	0.0603	0.073568	none	ORF|Uncharacterized	Ortholog(s) have protein kinase inhibitor activity	#N/A	#N/A	#N/A
An08g01620	391	HTS(16)_all_genes_cluster 1;membership threshold >0.5;peak of expression for FPKM>10 at 24h; 114 genes	#N/A	1	0.590226	0.005479	0.04221	0.010545	0.01632	0.007538	0.005813	0.07032	0.007252	0.012292	0.047094	0.011259	0.006979	0.073149	0.030933	0.062591	none	ORF|Uncharacterized	Ortholog(s) have role in ribosome biogenesis and cytosol, ribosome localization	#N/A	#N/A	#N/A
An08g01010	758	#N/A	#N/A	1	0.405534	0.005013	0.023002	0.007036	0.01073	0.005157	0.004728	0.223144	0.007218	0.009838	0.063205	0.007547	0.005014	0.047091	0.017983	0.157761	none	ORF|Uncharacterized	Ortholog of Aspergillus acidus : Aspfo1_0079546	#N/A	#N/A	#N/A
An08g01960.Aspni5_208343	759	#N/A	#N/A	1	0.291142	0.005797	0.023077	0.009917	0.016479	0.006669	0.005974	0.18751	0.008029	0.011377	0.055425	0.008119	0.006934	0.097397	0.029476	0.236678	none	ORF|Uncharacterized	Adenosylhomocysteinase	#N/A	#N/A	#N/A
An18g04840.Aspni5_212096	760	#N/A	#N/A	1	0.315945	0.009996	0.051385	0.012459	0.016948	0.010078	0.008849	0.152322	0.014485	0.027519	0.196915	0.018047	0.009252	0.04867	0.026155	0.080975	none	ORF|Uncharacterized	Protein similar to elongation factor 1 alpha	#N/A	#N/A	#N/A
An11g09730.Aspni5_39432	761	#N/A	SignalP (Braaksma et al 2010)	1	0.395734	0.008166	0.043333	0.010644	0.014853	0.008415	0.007378	0.153386	0.011774	0.020922	0.151083	0.014489	0.007792	0.046672	0.023526	0.081833	none	ORF|Uncharacterized	Has domain(s) with predicted catalytic activity, deoxyribose-phosphate aldolase activity, lyase activity, role in deoxyribonucleotide catabolic process and cytoplasm localization	#N/A	#N/A	#N/A
Aspni5_54270	912	HTS(16)_all_genes_cluster 1;membership threshold >0.5;peak of expression for FPKM>10 at 24h; 114 genes	#N/A	1	0.526476	0.006498	0.038209	0.011634	0.017579	0.0084	0.006702	0.095848	0.00876	0.016552	0.07226	0.012073	0.008047	0.068448	0.031184	0.071331	#N/A	#N/A	#N/A	#N/A	#N/A	#N/A
An08g00460	763	#N/A	#N/A	1	0.4867	0.007101	0.047126	0.014015	0.021677	0.009907	0.007605	0.087434	0.009368	0.017139	0.063417	0.013988	0.009394	0.09044	0.040481	0.074207	none	ORF|Uncharacterized	Protein of unknown function	#N/A	#N/A	#N/A
Aspni5_43069	764	#N/A	#N/A	1	0.424094	0.007961	0.06004	0.012186	0.018299	0.009153	0.007797	0.120223	0.010975	0.014282	0.062169	0.015323	0.008254	0.07668	0.031922	0.120641	#N/A	#N/A	#N/A	#N/A	#N/A	#N/A
An09g06800.Aspni5_130008	765	#N/A	#N/A	1	0.418858	0.005467	0.026184	0.010105	0.016935	0.006774	0.00578	0.127647	0.007421	0.010796	0.047879	0.008487	0.006851	0.111817	0.032068	0.156929	protE	ORF|Uncharacterized	Putative leucyl aminopeptidase	#N/A	#N/A	#N/A
An08g10220	766	#N/A	#N/A	1	0.254896	0.014075	0.123116	0.018779	0.026057	0.015241	0.013076	0.124587	0.019485	0.024293	0.089443	0.030919	0.013	0.078763	0.041715	0.112554	none	ORF|Uncharacterized	Has domain(s) with predicted nucleic acid binding, zinc ion binding activity and role in DNA integration	#N/A	#N/A	#N/A
An18g03900.Aspni5_49866	178	HTS(16)_all_genes_cluster 1;membership threshold >0.5;peak of expression for FPKM>10 at 24h; 114 genes	#N/A	1	0.508193	0.004303	0.021264	0.007091	0.011423	0.004947	0.004343	0.134255	0.005976	0.008316	0.042657	0.006701	0.004883	0.064858	0.020642	0.150149	none	ORF|Uncharacterized	Putative prefoldin subunit 2; induced by caspofungin	#N/A	#N/A	#N/A
Aspni5_43065	768	#N/A	#N/A	1	0.353211	0.006835	0.040987	0.015319	0.026577	0.009943	0.007735	0.08814	0.008883	0.013601	0.046395	0.012213	0.009818	0.19758	0.056469	0.106295	#N/A	#N/A	#N/A	#N/A	#N/A	#N/A
An01g10450.Aspni5_35722	769	#N/A	#N/A	1	0.210274	0.012893	0.062407	0.015515	0.022464	0.012061	0.011538	0.187709	0.018742	0.019704	0.087869	0.020163	0.011064	0.076146	0.035171	0.196278	none	ORF|Uncharacterized	Ortholog of Aspergillus tubingensis : Asptu1_0923546, Aspergillus brasiliensis : Aspbr1_0193230, Aspergillus kawachii : Aspka1_0172312 and Aspergillus acidus : Aspfo1_0213802	#N/A	#N/A	#N/A
An16g02610.Aspni5_41180	770	#N/A	#N/A	1	0.153221	0.018558	0.056982	0.036623	0.051293	0.025897	0.020474	0.109454	0.023828	0.06321	0.119699	0.027942	0.028187	0.103288	0.074142	0.087203	none	ORF|Uncharacterized	Has domain(s) with predicted role in transmembrane transport and integral component of membrane localization	#N/A	#N/A	#N/A
An08g10050.Aspni5_207758	47	HTS(16)_all_genes_cluster 1;membership threshold >0.5;peak of expression for FPKM>10 at 24h; 114 genes	#N/A	1	0.659174	0.004321	0.031048	0.008141	0.012746	0.005778	0.004552	0.063439	0.005764	0.009452	0.038536	0.008467	0.005412	0.061503	0.024172	0.057493	none	ORF|Uncharacterized	Ortholog(s) have role in proteasome regulatory particle assembly and cytosol, nucleus localization	#N/A	#N/A	#N/A
An11g03430.Aspni5_47913	772	#N/A	SignalP (Braaksma et al 2010)	1	0.190189	0.019117	0.106264	0.019695	0.025283	0.017192	0.015704	0.138073	0.028029	0.039392	0.153814	0.038643	0.014728	0.060618	0.036641	0.096618	none	ORF|Uncharacterized	Has domain(s) with predicted electron carrier activity, heme binding, iron ion binding, oxidoreductase activity, acting on paired donors, with incorporation or reduction of molecular oxygen activity and role in oxidation-reduction process	#N/A	#N/A	#N/A
An04g02000.Aspni5_44202	773	#N/A	#N/A	1	0.222773	0.01575	0.096487	0.026781	0.034967	0.021663	0.015996	0.098686	0.020573	0.054983	0.130966	0.036851	0.019381	0.078524	0.053987	0.071631	none	ORF|Uncharacterized	Ortholog(s) have role in cellular response to biotic stimulus, cellular response to starvation and chromosome organization, more	#N/A	#N/A	#N/A
An18g03310.Aspni5_202416	774	#N/A	#N/A	1	0.392766	0.007557	0.032045	0.012146	0.018241	0.008757	0.007496	0.159591	0.01051	0.020446	0.116446	0.011782	0.008818	0.066787	0.030358	0.096254	none	ORF|Uncharacterized	Ortholog(s) have DNA-(apurinic or apyrimidinic site) lyase activity, structural constituent of ribosome activity and role in rRNA export from nucleus, ribosomal small subunit export from nucleus	#N/A	#N/A	#N/A
An17g00390.Aspni5_213950	775	#N/A	#N/A	1	0.315613	0.010327	0.152653	0.018753	0.027526	0.01433	0.010824	0.084275	0.013452	0.018944	0.059467	0.026995	0.012042	0.099366	0.050214	0.08522	none	ORF|Uncharacterized	Putative aminopeptidase	#N/A	#N/A	#N/A
An02g11480.Aspni5_55626	776	#N/A	#N/A	1	0.323753	0.004592	0.018219	0.006664	0.010368	0.004757	0.004399	0.290952	0.006604	0.009452	0.063475	0.006421	0.004802	0.047481	0.017376	0.180685	none	ORF|Uncharacterized	Ortholog(s) have RNA polymerase II transcription coactivator activity involved in preinitiation complex assembly, RNA polymerase II transcription factor recruiting transcription factor activity	#N/A	#N/A	#N/A
An08g05240.Aspni5_38288	777	#N/A	#N/A	1	0.455858	0.008556	0.069619	0.012904	0.01818	0.01015	0.008236	0.103194	0.011754	0.020061	0.089667	0.018637	0.008985	0.0593	0.030382	0.074518	none	ORF|Uncharacterized	Protein of unknown function	#N/A	#N/A	#N/A
An07g10210.Aspni5_180387	778	#N/A	#N/A	1	0.181157	0.018056	0.092234	0.031948	0.040767	0.025869	0.018764	0.094478	0.023174	0.069392	0.127819	0.040571	0.023608	0.081222	0.060529	0.070412	none	ORF|Uncharacterized	Ortholog(s) have alpha-tubulin binding activity, role in establishment or maintenance of cell polarity and cytosol, nucleus localization	#N/A	#N/A	#N/A
An18g04230.Aspni5_139419	779	#N/A	#N/A	1	0.292508	0.010793	0.104171	0.025154	0.037932	0.01796	0.012287	0.078737	0.013583	0.025332	0.065941	0.026857	0.015953	0.126055	0.073499	0.073239	none	ORF|Uncharacterized	Ortholog(s) have mitotic spindle pole body, nucleus localization	#N/A	#N/A	#N/A
An08g00170	509	HTS(16)_all_genes_cluster 1;membership threshold >0.5;peak of expression for FPKM>10 at 24h; 114 genes	#N/A	1	0.50291	0.007289	0.072353	0.012463	0.018396	0.009426	0.007407	0.083678	0.00976	0.015069	0.058236	0.016489	0.008296	0.071073	0.033047	0.074109	none	ORF|Uncharacterized	Protein of unknown function	#N/A	#N/A	#N/A
An10g00520.Aspni5_195474	781	#N/A	#N/A	1	0.300744	0.007452	0.044362	0.012432	0.020195	0.00873	0.007641	0.129059	0.010169	0.011878	0.048203	0.012445	0.008255	0.118337	0.037143	0.222956	none	ORF|Uncharacterized	Protein of unknown function	#N/A	#N/A	#N/A
An01g07400.Aspni5_128934	782	#N/A	#N/A	1	0.371112	0.009158	0.124834	0.017676	0.026327	0.013237	0.009776	0.078949	0.011869	0.018059	0.056999	0.023558	0.011297	0.100106	0.049552	0.077491	none	ORF|Uncharacterized	Ortholog(s) have tRNA (guanine-N2-)-methyltransferase activity, role in tRNA methylation and cytosol, nucleus, tRNA (m2G10) methyltransferase complex localization	#N/A	#N/A	#N/A
An05g00590	783	#N/A	#N/A	1	0.192486	0.019047	0.129095	0.020925	0.026629	0.018429	0.016132	0.121586	0.027148	0.040604	0.138779	0.04404	0.015446	0.062411	0.038913	0.088331	none	ORF|Uncharacterized	Protein of unknown function	#N/A	#N/A	#N/A
An07g05790.Aspni5_181574	784	#N/A	#N/A	1	0.344137	0.006979	0.026733	0.010195	0.015138	0.007455	0.00666	0.213653	0.009965	0.018728	0.141498	0.010157	0.007555	0.054128	0.024434	0.102585	none	ORF|Uncharacterized	Ortholog(s) have nucleolus localization	#N/A	#N/A	#N/A
An08g05440.Aspni5_38272	785	#N/A	#N/A	1	0.374167	0.008047	0.091314	0.016626	0.026583	0.011764	0.008849	0.077966	0.010394	0.014387	0.046303	0.018477	0.01036	0.138988	0.054201	0.091574	none	ORF|Uncharacterized	Ortholog(s) have Rho GTPase activator activity	#N/A	#N/A	#N/A
An09g03050.Aspni5_54380	678	HTS(16)_all_genes_cluster 1;membership threshold >0.5;peak of expression for FPKM>10 at 24h; 114 genes	#N/A	1	0.722696	0.0036	0.025777	0.006053	0.009147	0.004457	0.003627	0.059854	0.004906	0.007913	0.036933	0.007019	0.004119	0.039149	0.01642	0.04833	none	ORF|Uncharacterized	Has domain(s) with predicted DNA binding, zinc ion binding activity, role in transcription, DNA-templated and nucleus localization	#N/A	#N/A	#N/A
An08g00960.Aspni5_177198	787	#N/A	#N/A	1	0.278502	0.009128	0.041132	0.019726	0.0333	0.012782	0.010228	0.116911	0.011959	0.020458	0.069127	0.0146	0.013327	0.166833	0.063477	0.118511	none	ORF|Uncharacterized	Protein of unknown function	#N/A	#N/A	#N/A
An02g06950.Aspni5_37060	788	#N/A	#N/A	1	0.235507	0.00867	0.02928	0.015078	0.024595	0.010071	0.009012	0.199153	0.011947	0.019453	0.088117	0.01149	0.010909	0.109739	0.041653	0.175325	none	ORF|Uncharacterized	Glucoamylase (exo-1,4-glucosidase/amyloglucosidase)	#N/A	#N/A	#N/A
An08g00330.Aspni5_138144	789	#N/A	#N/A	1	0.238116	0.011205	0.050022	0.02548	0.04177	0.016592	0.012789	0.109235	0.014445	0.027204	0.07869	0.018623	0.017308	0.158549	0.076954	0.103019	none	ORF|Uncharacterized	Ortholog(s) have mitochondrion localization	#N/A	#N/A	#N/A
An07g06500.Aspni5_39847	790	#N/A	#N/A	1	0.351142	0.006956	0.037213	0.015012	0.02589	0.009755	0.007775	0.099948	0.009126	0.014157	0.050677	0.011755	0.009824	0.180445	0.052897	0.117429	none	ORF|Uncharacterized	Has domain(s) with predicted ATP binding, protein kinase activity, transferase activity, transferring phosphorus-containing groups activity and role in protein phosphorylation	#N/A	#N/A	#N/A
An01g12410.Aspni5_171440	791	#N/A	#N/A	1	0.281376	0.008672	0.073878	0.022293	0.037732	0.014625	0.010246	0.072564	0.01088	0.017532	0.048377	0.019044	0.013556	0.203195	0.085329	0.080702	none	ORF|Uncharacterized	Has domain(s) with predicted DNA binding, sequence-specific DNA binding RNA polymerase II transcription factor activity, zinc ion binding activity and role in regulation of transcription, DNA-templated, transcription, DNA-templated	#N/A	#N/A	PF00172_Zn_clus_Domain
An09g03750.Aspni5_43312	792	#N/A	#N/A	1	0.220951	0.016011	0.121091	0.019847	0.02721	0.016314	0.014464	0.132392	0.022456	0.026187	0.094982	0.033379	0.013939	0.078029	0.042299	0.120449	none	ORF|Uncharacterized	Ortholog of A. oryzae RIB40 : AO090010000188, Aspergillus tubingensis : Asptu1_0160123, Aspergillus glaucus : Aspgl1_0086382 and Aspergillus flavus NRRL 3357 : AFL2T_11941	#N/A	#N/A	#N/A
An02g13660	793	#N/A	#N/A	1	0.31581	0.004944	0.020755	0.006796	0.01039	0.00496	0.004629	0.287534	0.007177	0.009649	0.064881	0.007083	0.004888	0.045301	0.017207	0.187997	none	ORF|Uncharacterized	Ortholog of Aspergillus tubingensis : Asptu1_0189837, Aspergillus brasiliensis : Aspbr1_0037807, Aspergillus kawachii : Aspka1_0174499 and Aspergillus acidus : Aspfo1_0042095	#N/A	#N/A	#N/A
An08g04700.Aspni5_119977	794	#N/A	#N/A	1	0.460525	0.008118	0.086721	0.014623	0.021403	0.011075	0.008404	0.081363	0.010722	0.017746	0.062854	0.019475	0.00967	0.077899	0.038716	0.070686	none	ORF|Uncharacterized	Has domain(s) with predicted DNA binding, sequence-specific DNA binding RNA polymerase II transcription factor activity, zinc ion binding activity and role in regulation of transcription, DNA-templated, transcription, DNA-templated	#N/A	#N/A	PF00172_Zn_clus_Domain
An07g06670	795	#N/A	#N/A	1	0.276081	0.007023	0.041655	0.012956	0.022008	0.008764	0.007501	0.111069	0.00941	0.011137	0.042049	0.011713	0.008412	0.166924	0.042985	0.220315	none	ORF|Uncharacterized	Protein of unknown function	#N/A	#N/A	#N/A
Aspni5_49473	796	#N/A	#N/A	1	0.421721	0.005043	0.020699	0.007785	0.012134	0.005513	0.004943	0.211515	0.007139	0.011288	0.072068	0.007317	0.00559	0.054895	0.02063	0.131721	#N/A	#N/A	#N/A	#N/A	#N/A	#N/A
An01g14080.Aspni5_46272	797	#N/A	#N/A	1	0.248221	0.011596	0.044341	0.017014	0.023656	0.012987	0.011078	0.147859	0.016211	0.040885	0.21033	0.018423	0.012926	0.064188	0.036239	0.084046	none	ORF|Uncharacterized	Ortholog(s) have structural constituent of ribosome activity and cytosolic small ribosomal subunit, nucleus localization	#N/A	#N/A	#N/A
An05g00070.Aspni5_202191	69	HTS(16)_all_genes_cluster 1;membership threshold >0.5;peak of expression for FPKM>10 at 24h; 114 genes	#N/A	1	0.513644	0.006164	0.033238	0.008699	0.012468	0.006684	0.005764	0.129972	0.008758	0.015645	0.106684	0.010846	0.00628	0.042806	0.020375	0.071974	none	ORF|Uncharacterized	Ortholog(s) have aminopeptidase activity, epoxide hydrolase activity, role in cellular lipid metabolic process, protein catabolic process and cytosol, extracellular region, nucleus localization	#N/A	#N/A	#N/A
An16g04630.Aspni5_210508	799	#N/A	#N/A	1	0.412603	0.005871	0.037233	0.012358	0.02127	0.008161	0.006505	0.085908	0.007713	0.011009	0.040196	0.010493	0.007927	0.173551	0.04463	0.114573	none	ORF|Uncharacterized	Putative kynureninase	#N/A	#N/A	#N/A
An02g13990	800	#N/A	#N/A	1	0.192176	0.017609	0.095774	0.023317	0.029073	0.020196	0.016116	0.105089	0.024023	0.067443	0.177641	0.040483	0.017679	0.061725	0.042223	0.069432	none	ORF|Uncharacterized	Protein of unknown function	#N/A	#N/A	#N/A
An11g05630	801	#N/A	#N/A	1	0.235719	0.01048	0.069233	0.016916	0.026785	0.012188	0.010689	0.125344	0.014187	0.015256	0.055147	0.018472	0.011143	0.128911	0.047707	0.201826	none	ORF|Uncharacterized	Ortholog of Aspergillus tubingensis : Asptu1_0191716, Aspergillus glaucus : Aspgl1_0068701, Aspergillus wentii : Aspwe1_0037455 and Aspergillus clavatus NRRL 1 : ACLA_044140	#N/A	#N/A	#N/A
An18g02550.Aspni5_42733	802	#N/A	#N/A	1	0.482746	0.004934	0.024046	0.006896	0.010364	0.005119	0.004631	0.185983	0.007094	0.010099	0.0667	0.007747	0.004917	0.043207	0.017314	0.118201	none	ORF|Uncharacterized	Dihydroxy acid dehydratase	#N/A	#N/A	#N/A
An05g00050.Aspni5_211731	762	HTS(16)_all_genes_cluster 1;membership threshold >0.5;peak of expression for FPKM>10 at 24h; 114 genes	#N/A	1	0.617596	0.004912	0.041365	0.009286	0.014524	0.006644	0.00519	0.065307	0.006519	0.010052	0.038888	0.01018	0.006074	0.071483	0.027923	0.064057	none	ORF|Uncharacterized	Ortholog(s) have dipeptidase activity and cytoplasm localization	#N/A	#N/A	#N/A
An04g05800.Aspni5_45374	804	#N/A	#N/A	1	0.289729	0.00984	0.12142	0.023699	0.036882	0.016706	0.011353	0.071502	0.012312	0.020401	0.053951	0.025691	0.01449	0.142554	0.07647	0.073	none	ORF|Uncharacterized	Ortholog(s) have cytosol, nucleus localization	#N/A	#N/A	#N/A
An17g00380.Aspni5_122919	805	#N/A	#N/A	1	0.246127	0.00779	0.032817	0.016307	0.028777	0.010354	0.008686	0.124502	0.010317	0.015361	0.05567	0.011551	0.010961	0.201391	0.056065	0.163325	none	ORF|Uncharacterized	Protein of unknown function	#N/A	#N/A	#N/A
An01g01020.Aspni5_36472	806	#N/A	#N/A	1	0.774118	0.002532	0.014873	0.004098	0.0063	0.002971	0.002517	0.060004	0.003506	0.005434	0.028988	0.004415	0.00283	0.029134	0.011194	0.047086	none	ORF|Uncharacterized	Has domain(s) with predicted NAD+ ADP-ribosyltransferase activity, acid-amino acid ligase activity	#N/A	#N/A	#N/A
An15g05780.Aspni5_48809	807	#N/A	#N/A	1	0.265994	0.010553	0.044634	0.014255	0.019452	0.011245	0.009691	0.144984	0.01502	0.036218	0.240289	0.017721	0.010795	0.053019	0.029716	0.076414	none	ORF|Uncharacterized	DNA-directed RNA polymerase	#N/A	#N/A	#N/A
An01g12470.Aspni5_46347	808	#N/A	#N/A	1	0.266767	0.009304	0.074682	0.024266	0.040678	0.015904	0.011041	0.074661	0.011638	0.019536	0.05215	0.020328	0.014854	0.194082	0.090027	0.080085	none	ORF|Uncharacterized	Ortholog of A. nidulans FGSC A4 : AN0781, A. fumigatus Af293 : Afu1g14500, A. oryzae RIB40 : AO090011000360, Aspergillus wentii : Aspwe1_0112044 and Aspergillus sydowii : Aspsy1_0145580	#N/A	#N/A	#N/A
Aspni5_214976	809	#N/A	#N/A	1	0.338428	0.008313	0.066	0.019936	0.033018	0.013314	0.009579	0.077713	0.010567	0.01753	0.051874	0.017643	0.012457	0.170716	0.070726	0.082186	#N/A	#N/A	#N/A	#N/A	#N/A	#N/A
An02g12050.Aspni5_128194	810	#N/A	SignalP (Braaksma et al 2010)	1	0.269435	0.009814	0.062474	0.024499	0.040725	0.016008	0.01149	0.085216	0.012406	0.022034	0.060642	0.019464	0.015574	0.179249	0.084339	0.086629	none	ORF|Uncharacterized	Ortholog(s) have role in vacuolar proton-transporting V-type ATPase complex assembly and endoplasmic reticulum membrane localization	#N/A	#N/A	#N/A
An03g05340.Aspni5_44521	811	#N/A	#N/A	1	0.496692	0.005744	0.029173	0.007789	0.011273	0.005959	0.005292	0.159199	0.008277	0.013427	0.09944	0.009561	0.005635	0.040489	0.018362	0.083688	none	ORF|Uncharacterized	Has domain(s) with predicted DNA binding, sequence-specific DNA binding RNA polymerase II transcription factor activity, zinc ion binding activity and role in regulation of transcription, DNA-templated, transcription, DNA-templated	#N/A	#N/A	PF00172_Zn_clus_Domain
An09g05500	812	#N/A	#N/A	1	0.177004	0.012813	0.067202	0.036147	0.059256	0.022924	0.015741	0.081337	0.01576	0.030207	0.06543	0.024761	0.023119	0.172701	0.114393	0.081206	none	ORF|Uncharacterized	Protein of unknown function	#N/A	#N/A	#N/A
An02g11650	813	#N/A	#N/A	1	0.338863	0.00625	0.027061	0.011559	0.019486	0.007669	0.006625	0.148512	0.008497	0.012517	0.055151	0.009252	0.007928	0.123886	0.036284	0.18046	none	ORF|Uncharacterized	Protein of unknown function	#N/A	#N/A	#N/A
An12g00050.Aspni5_54436	814	#N/A	#N/A	1	0.378064	0.006121	0.040035	0.012128	0.020711	0.008134	0.006664	0.093363	0.008109	0.010571	0.039502	0.010849	0.007784	0.169457	0.042404	0.146105	none	ORF|Uncharacterized	Ortholog of A. nidulans FGSC A4 : AN9071, A. fumigatus Af293 : Afu7g02520, Neosartorya fischeri NRRL 181 : NFIA_115250 and Aspergillus versicolor : Aspve1_0047888	#N/A	#N/A	#N/A
An04g08900.Aspni5_194767	815	#N/A	#N/A	1	0.289783	0.012084	0.069119	0.015915	0.021172	0.013081	0.010961	0.127036	0.017042	0.036931	0.186593	0.024402	0.011776	0.055915	0.032519	0.07567	none	ORF|Uncharacterized	Ortholog(s) have extracellular region localization	#N/A	#N/A	#N/A
An02g08780.Aspni5_138026	816	#N/A	#N/A	1	0.344371	0.008298	0.079098	0.019755	0.032294	0.013424	0.009537	0.073523	0.010517	0.016899	0.049389	0.018879	0.012185	0.16334	0.06959	0.078902	none	ORF|Uncharacterized	Ortholog of A. niger CBS 513.88 : An14g01170, A. oryzae RIB40 : AO090102000412, Aspergillus wentii : Aspwe1_0310357, Aspergillus versicolor : Aspve1_0036830 and Aspergillus niger ATCC 1015 : 41555-mRNA	#N/A	#N/A	#N/A
An13g00690.Aspni5_192363	817	#N/A	#N/A	1	0.479876	0.005409	0.029182	0.010561	0.017674	0.007079	0.005819	0.100414	0.00724	0.010975	0.04524	0.009025	0.007039	0.116019	0.034537	0.11391	none	ORF|Uncharacterized	Has domain(s) with predicted sequence-specific DNA binding RNA polymerase II transcription factor activity, zinc ion binding activity, role in regulation of transcription, DNA-templated and nucleus localization	#N/A	#N/A	PF00172_Zn_clus_Domain
An16g09290.Aspni5_193822	818	#N/A	#N/A	1	0.285627	0.009103	0.061875	0.022694	0.038153	0.014812	0.010648	0.081887	0.01152	0.01971	0.055758	0.018323	0.014267	0.188096	0.081423	0.086104	none	ORF|Uncharacterized	Ortholog of A. nidulans FGSC A4 : AN9423, A. fumigatus Af293 : Afu8g03910, Neosartorya fischeri NRRL 181 : NFIA_096620, Aspergillus wentii : Aspwe1_0053600 and Aspergillus versicolor : Aspve1_0422328	#N/A	#N/A	#N/A
An01g09920.Aspni5_35758	819	#N/A	#N/A	1	0.346837	0.0103	0.053878	0.016083	0.022482	0.01238	0.010049	0.123311	0.014135	0.032307	0.148581	0.019308	0.011703	0.065477	0.036163	0.077004	none	ORF|Uncharacterized	Ortholog(s) have cytosol, nucleus localization	#N/A	#N/A	#N/A
An11g05400.Aspni5_52981	820	#N/A	#N/A	1	0.254947	0.01404	0.151946	0.019519	0.026543	0.016114	0.013227	0.108537	0.019118	0.026372	0.089991	0.035077	0.01345	0.075438	0.042561	0.093119	none	ORF|Uncharacterized	Has domain(s) with predicted cysteine-type endopeptidase activity and role in proteolysis	#N/A	#N/A	#N/A
An11g09480.Aspni5_137851	821	#N/A	SignalP (Braaksma et al 2010)	1	0.340481	0.00667	0.045153	0.015339	0.026842	0.009952	0.00762	0.079265	0.008607	0.012672	0.041714	0.012514	0.009619	0.222777	0.05935	0.101424	none	ORF|Uncharacterized	Protein of unknown function	#N/A	#N/A	#N/A
An07g06380.Aspni5_39856	822	#N/A	#N/A	1	0.288895	0.010728	0.058046	0.013128	0.018668	0.01035	0.009543	0.188642	0.015627	0.019685	0.105871	0.018163	0.009431	0.062354	0.02952	0.141349	none	ORF|Uncharacterized	Ortholog of A. nidulans FGSC A4 : AN9197, A. fumigatus Af293 : Afu1g16030, Afu5g06880, Afu5g14930, A. niger CBS 513.88 : An12g03140 and Aspergillus wentii : Aspwe1_0043988	#N/A	#N/A	#N/A
An15g03990.Aspni5_182143	823	#N/A	SignalP (Braaksma et al 2010)	1	0.372861	0.010615	0.084584	0.015867	0.021726	0.012747	0.01017	0.107007	0.01451	0.027669	0.113966	0.024179	0.011197	0.063265	0.035348	0.074288	none	ORF|Uncharacterized	Has domain(s) with predicted electron carrier activity, heme binding, iron ion binding, oxidoreductase activity, acting on paired donors, with incorporation or reduction of molecular oxygen activity and role in oxidation-reduction process	#N/A	#N/A	#N/A
An18g00460.Aspni5_42599	824	#N/A	SignalP (Braaksma et al 2010)	1	0.282942	0.010964	0.09232	0.026078	0.039811	0.018298	0.012576	0.081147	0.013791	0.026249	0.067733	0.02585	0.016624	0.132926	0.077278	0.075415	none	ORF|Uncharacterized	Ortholog of A. nidulans FGSC A4 : AN2818, A. niger CBS 513.88 : An12g03370, An07g00580, A. oryzae RIB40 : AO090103000478 and Aspergillus wentii : Aspwe1_0058229, Aspwe1_0111514	#N/A	#N/A	#N/A
An13g01200.Aspni5_44749	825	#N/A	#N/A	1	0.24122	0.008465	0.028247	0.011664	0.0169	0.008649	0.007894	0.226177	0.012241	0.025106	0.213316	0.011618	0.008902	0.053292	0.026119	0.10019	none	ORF|Uncharacterized	Ortholog of A. oryzae RIB40 : AO090005000154, Aspergillus wentii : Aspwe1_0170400, Aspergillus versicolor : Aspve1_0042006 and Aspergillus niger ATCC 1015 : 44749-mRNA	#N/A	#N/A	#N/A
An17g00130.Aspni5_192784	826	#N/A	SignalP (Braaksma et al 2010)	1	0.30002	0.006061	0.032074	0.010786	0.018205	0.007303	0.006367	0.123657	0.00823	0.010081	0.041555	0.009584	0.007155	0.133821	0.0347	0.250401	none	ORF|Uncharacterized	Ortholog of A. niger CBS 513.88 : An01g14400, Aspergillus versicolor : Aspve1_0023830, Aspergillus niger ATCC 1015 : 35418-mRNA and Aspergillus sydowii : Aspsy1_0143561	#N/A	#N/A	#N/A
An08g10660	827	#N/A	#N/A	1	0.30125	0.012358	0.138971	0.01827	0.025035	0.014892	0.011883	0.102825	0.016707	0.025468	0.08927	0.031418	0.012523	0.073455	0.041051	0.084623	none	ORF|Uncharacterized	Protein of unknown function	#N/A	#N/A	#N/A
An07g10000	950	HTS(16)_all_genes_cluster 1;membership threshold >0.5;peak of expression for FPKM>10 at 24h; 114 genes	#N/A	1	0.54477	0.004293	0.021769	0.007491	0.01221	0.005157	0.004427	0.113167	0.005889	0.008551	0.041285	0.006835	0.005112	0.072737	0.022605	0.123704	none	ORF|Uncharacterized	Has domain(s) with predicted role in protein secretion	#N/A	#N/A	#N/A
An01g10110.Aspni5_35738	829	#N/A	#N/A	1	0.259644	0.00679	0.024371	0.008714	0.012495	0.00661	0.006118	0.257452	0.010014	0.018809	0.221545	0.009573	0.006608	0.04046	0.019357	0.091442	none	ORF|Uncharacterized	Protein of unknown function	#N/A	#N/A	#N/A
An14g01180.Aspni5_41556	830	#N/A	#N/A	1	0.41157	0.007583	0.063029	0.013209	0.020772	0.009536	0.007846	0.100886	0.010174	0.012996	0.049826	0.014998	0.008622	0.106003	0.0389	0.12405	none	ORF|Uncharacterized	Ortholog of Aspergillus tubingensis : Asptu1_0049511, Aspergillus brasiliensis : Aspbr1_0070444, Aspergillus wentii : Aspwe1_0310386 and Aspergillus niger ATCC 1015 : 41556-mRNA	#N/A	#N/A	#N/A
An15g02280.Aspni5_56312	831	#N/A	#N/A	1	0.249426	0.014162	0.084863	0.017773	0.023093	0.015023	0.012596	0.12284	0.019986	0.042684	0.185823	0.030361	0.013217	0.057193	0.034755	0.076206	none	ORF|Uncharacterized	Has domain(s) with predicted oxidoreductase activity and role in metabolic process	#N/A	#N/A	#N/A
An17g02250.Aspni5_51095	832	#N/A	#N/A	1	0.493347	0.007549	0.068536	0.01204	0.01755	0.009233	0.007464	0.093844	0.010262	0.015562	0.064967	0.016448	0.008153	0.06528	0.0306	0.079163	none	ORF|Uncharacterized	Ortholog(s) have role in cellular bud site selection, mRNA splicing, via spliceosome and U2 snRNP, U2-type spliceosomal complex localization	#N/A	#N/A	#N/A
An09g06560.Aspni5_43098	833	#N/A	#N/A	1	0.383355	0.009963	0.063602	0.017245	0.024522	0.013076	0.010127	0.104732	0.013335	0.028683	0.108104	0.020564	0.012109	0.075049	0.041266	0.074267	none	ORF|Uncharacterized	Protein of unknown function	#N/A	#N/A	#N/A
An02g14900.Aspni5_207539	834	#N/A	#N/A	1	0.254565	0.010367	0.168909	0.024498	0.037144	0.017764	0.011915	0.068188	0.012904	0.020572	0.052433	0.02983	0.014855	0.130649	0.075221	0.070187	atg7	ORF|Uncharacterized	Ubiquitine activating enzyme; predicted role in autophagy	#N/A	#N/A	#N/A
An08g08690.Aspni5_141445	835	#N/A	#N/A	1	0.305873	0.011723	0.070143	0.02286	0.033021	0.016788	0.012514	0.102705	0.015299	0.03409	0.102434	0.02403	0.015854	0.096842	0.056447	0.079378	none	ORF|Uncharacterized	Ortholog(s) have Hsp70 protein binding, Hsp90 protein binding activity, role in cellular response to drug, protein folding and cytosol, nucleus localization	#N/A	#N/A	#N/A
An15g00790.Aspni5_183143	836	#N/A	#N/A	1	0.256193	0.006272	0.025841	0.011619	0.020039	0.007599	0.006691	0.150211	0.008528	0.011668	0.049429	0.008927	0.007936	0.143787	0.037502	0.247758	none	ORF|Uncharacterized	Ortholog of A. nidulans FGSC A4 : AN6565, A. fumigatus Af293 : Afu6g04550, Aspergillus wentii : Aspwe1_0036103, Aspergillus sydowii : Aspsy1_0164397 and Aspergillus carbonarius ITEM 5010 : Acar5010_057730	#N/A	#N/A	#N/A
An11g09920.Aspni5_138229	837	#N/A	#N/A	1	0.199937	0.016021	0.065941	0.029574	0.040602	0.022084	0.016928	0.110423	0.020893	0.057362	0.133655	0.028777	0.021954	0.092221	0.062122	0.081506	none	ORF|Uncharacterized	Has domain(s) with predicted DNA binding activity	#N/A	#N/A	#N/A
An14g00030.Aspni5_41454	838	#N/A	#N/A	1	0.254031	0.008832	0.091007	0.023376	0.039594	0.015412	0.010551	0.067208	0.010978	0.016912	0.044835	0.020852	0.013851	0.212412	0.092672	0.077477	none	ORF|Uncharacterized	Has domain(s) with predicted nucleic acid binding, nucleotide binding activity	#N/A	#N/A	#N/A
An02g10800.Aspni5_143657	839	#N/A	#N/A	1	0.349292	0.00837	0.047151	0.011266	0.016638	0.008574	0.007771	0.17705	0.011976	0.015064	0.078938	0.014074	0.007926	0.064491	0.02747	0.153949	none	ORF|Uncharacterized	Has domain(s) with predicted zinc ion binding activity	#N/A	#N/A	#N/A
An02g05420.Aspni5_36954	364	HTS(16)_all_genes_cluster 1;membership threshold >0.5;peak of expression for FPKM>10 at 24h; 114 genes	#N/A	1	0.567143	0.004466	0.027083	0.008425	0.013929	0.005754	0.004742	0.083899	0.005999	0.008621	0.036212	0.007766	0.005569	0.092205	0.027221	0.100968	flbC	ORF|Uncharacterized	Putative C2H2 transcription factor; predicted role in conidiation; expressed in germinating conidia	#N/A	#N/A	#N/A
An11g00420.Aspni5_55918	841	#N/A	#N/A	1	0.272591	0.011168	0.107294	0.026752	0.040354	0.019014	0.012842	0.077778	0.013975	0.026225	0.065677	0.028054	0.016874	0.130028	0.078467	0.072907	none	ORF|Uncharacterized	Ortholog(s) have phosphoprotein phosphatase activity, role in hyphal growth, negative regulation of G2/M transition of mitotic cell cycle, protein dephosphorylation and cytosol, nucleus localization	#N/A	#N/A	#N/A
An09g00700.Aspni5_43537	842	#N/A	#N/A	1	0.152241	0.014063	0.131141	0.043078	0.062591	0.030045	0.017688	0.063795	0.016675	0.032226	0.057735	0.040164	0.025775	0.132016	0.118136	0.062629	none	ORF|Uncharacterized	Has domain(s) with predicted role in cellular process	#N/A	#N/A	#N/A
An15g01400	843	#N/A	#N/A	1	0.281354	0.0087	0.055128	0.021565	0.037	0.013888	0.010174	0.08347	0.011054	0.018433	0.053696	0.016719	0.013599	0.204527	0.079761	0.090933	none	ORF|Uncharacterized	Ortholog of A. nidulans FGSC A4 : AN10835, A. fumigatus Af293 : Afu6g04180, Neosartorya fischeri NRRL 181 : NFIA_050700, Aspergillus wentii : Aspwe1_0036032 and Aspergillus versicolor : Aspve1_0086107	#N/A	#N/A	#N/A
An08g08440.Aspni5_176277	844	#N/A	#N/A	1	0.228428	0.016222	0.11843	0.01911	0.025303	0.016191	0.014189	0.131359	0.023045	0.031648	0.121921	0.035446	0.013779	0.066658	0.038397	0.099875	none	ORF|Uncharacterized	Has domain(s) with predicted RNA-directed RNA polymerase activity	#N/A	#N/A	#N/A
An16g07800.Aspni5_193748	845	#N/A	#N/A	1	0.278302	0.010195	0.11031	0.025242	0.039401	0.017592	0.011865	0.073026	0.01272	0.021973	0.056555	0.025854	0.015497	0.146691	0.081542	0.073235	none	ORF|Uncharacterized	Ortholog(s) have bis(5'-nucleosyl)-tetraphosphatase activity, sulfate adenylyltransferase (ADP) activity, role in nucleoside catabolic process, nucleotide biosynthetic process and cytoplasm, nucleus localization	#N/A	#N/A	#N/A
Aspni5_41497	846	#N/A	#N/A	1	0.433386	0.007735	0.083482	0.014482	0.022388	0.010562	0.008186	0.08281	0.010174	0.014232	0.04981	0.01746	0.009293	0.103558	0.042888	0.089554	#N/A	#N/A	#N/A	#N/A	#N/A	#N/A
An08g07610.Aspni5_38116	847	#N/A	#N/A	1	0.257178	0.010927	0.121673	0.027243	0.04162	0.019231	0.01275	0.072752	0.013564	0.024139	0.059166	0.028795	0.016759	0.138849	0.08401	0.071343	none	ORF|Uncharacterized	Ortholog(s) have nucleolus localization	#N/A	#N/A	#N/A
Aspni5_176222	848	#N/A	#N/A	1	0.278821	0.010371	0.053216	0.012657	0.018139	0.009903	0.009226	0.201209	0.015164	0.018659	0.102184	0.01694	0.009104	0.062013	0.028703	0.15369	#N/A	#N/A	#N/A	#N/A	#N/A	#N/A
An05g01040	849	#N/A	#N/A	1	0.268673	0.00998	0.074505	0.01672	0.026455	0.012055	0.010286	0.116951	0.013408	0.015095	0.054229	0.018641	0.010907	0.130276	0.048195	0.173624	none	ORF|Uncharacterized	Has domain(s) with predicted 4 iron, 4 sulfur cluster binding, endonuclease activity, sequence-specific DNA binding RNA polymerase II transcription factor activity, zinc ion binding activity	#N/A	#N/A	PF00172_Zn_clus_Domain
An16g01500.Aspni5_210766	850	#N/A	#N/A	1	0.278572	0.012294	0.075362	0.025696	0.037476	0.018578	0.013483	0.09762	0.015812	0.034804	0.094284	0.025771	0.017546	0.108039	0.065178	0.079484	none	ORF|Uncharacterized	Ortholog(s) have RNA methyltransferase activity, role in maturation of LSU-rRNA from tricistronic rRNA transcript (SSU-rRNA, 5.8S rRNA, LSU-rRNA) and nucleolus, preribosome, large subunit precursor localization	#N/A	#N/A	#N/A
Aspni5_37205	851	#N/A	#N/A	1	0.502489	0.00617	0.035507	0.008513	0.012406	0.006514	0.005741	0.143503	0.00881	0.013079	0.080146	0.010769	0.006047	0.046353	0.020534	0.09342	#N/A	#N/A	#N/A	#N/A	#N/A	#N/A
An08g11800.Aspni5_53658	852	#N/A	#N/A	1	0.345285	0.010412	0.119172	0.020419	0.029283	0.015544	0.011127	0.081758	0.013426	0.024598	0.072382	0.02739	0.013376	0.09248	0.052832	0.070516	none	ORF|Uncharacterized	Protein of unknown function	#N/A	#N/A	#N/A
An14g05260.Aspni5_211236	853	#N/A	#N/A	1	0.338855	0.00789	0.083337	0.017227	0.028502	0.011847	0.008867	0.075955	0.010121	0.013759	0.043163	0.017546	0.010571	0.175283	0.060982	0.096092	none	ORF|Uncharacterized	Ortholog(s) have role in spore germination and cytosol localization	#N/A	#N/A	#N/A
An08g10190.Aspni5_37923	854	#N/A	#N/A	1	0.415946	0.006363	0.048011	0.012511	0.020876	0.008561	0.006894	0.087654	0.008403	0.011054	0.040569	0.01206	0.007986	0.147564	0.042435	0.123111	none	ORF|Uncharacterized	Ortholog of A. nidulans FGSC A4 : AN5490, A. oryzae RIB40 : AO090003000446, Aspergillus versicolor : Aspve1_0053274, Aspergillus niger ATCC 1015 : 37923-mRNA and Aspergillus sydowii : Aspsy1_0150005	#N/A	#N/A	#N/A
An16g01640.Aspni5_183287	855	#N/A	#N/A	1	0.312571	0.008847	0.055947	0.021004	0.035018	0.013812	0.010176	0.087608	0.011311	0.01958	0.058706	0.017101	0.013463	0.172859	0.072332	0.089666	galX	ORF|Verified	Putative zinc-binding transcription factor, involved in regulation of galactose catabolism via the oxidoreductive pathway	#N/A	#N/A	PF00172_Zn_clus_Domain
An12g09020.Aspni5_134540	856	#N/A	#N/A	1	0.439577	0.00599	0.041118	0.011112	0.018343	0.007673	0.006351	0.09617	0.008019	0.010422	0.040993	0.010831	0.007225	0.122912	0.035973	0.137291	none	ORF|Uncharacterized	Has domain(s) with predicted sequence-specific DNA binding RNA polymerase II transcription factor activity, zinc ion binding activity, role in regulation of transcription, DNA-templated and nucleus localization	#N/A	#N/A	PF00172_Zn_clus_Domain
An07g08080	857	#N/A	#N/A	1	0.301403	0.006211	0.027828	0.011889	0.020543	0.007775	0.006689	0.133636	0.008377	0.011678	0.048152	0.009273	0.008011	0.15525	0.039516	0.203769	none	ORF|Uncharacterized	Protein of unknown function	#N/A	#N/A	#N/A
An08g00080.Aspni5_38674	864	HTS(16)_all_genes_cluster 1;membership threshold >0.5;peak of expression for FPKM>10 at 24h; 114 genes	#N/A	1	0.605168	0.004889	0.026054	0.008009	0.012052	0.005838	0.004871	0.099143	0.00675	0.012229	0.066574	0.008468	0.005645	0.047922	0.020832	0.065555	none	ORF|Uncharacterized	Ortholog(s) have protein phosphatase type 1 activator activity, protein serine/threonine phosphatase inhibitor activity	#N/A	#N/A	#N/A
An02g11280.Aspni5_52402	859	#N/A	#N/A	1	0.211053	0.010677	0.159097	0.02324	0.037197	0.016518	0.012135	0.073814	0.013431	0.016393	0.045062	0.026962	0.013908	0.168383	0.076122	0.09601	none	ORF|Uncharacterized	Ortholog of A. nidulans FGSC A4 : AN5259, A. fumigatus Af293 : Afu4g14660, Afu5g01100, A. niger CBS 513.88 : An16g07020 and Aspergillus wentii : Aspwe1_0055325, Aspwe1_0172784	#N/A	#N/A	#N/A
An03g03590.Aspni5_191724	860	#N/A	#N/A	1	0.455166	0.00463	0.022874	0.007428	0.011912	0.005216	0.00463	0.148901	0.006462	0.00866	0.044605	0.007165	0.005121	0.066435	0.021318	0.179477	none	ORF|Uncharacterized	Ortholog(s) have sequence-specific DNA binding activity	#N/A	#N/A	#N/A
An04g05855	861	#N/A	#N/A	1	0.260232	0.012305	0.05025	0.020054	0.02834	0.014968	0.012292	0.135508	0.016762	0.041585	0.163074	0.020428	0.014936	0.077795	0.044479	0.08699	none	ORF|Uncharacterized	Protein of unknown function	#N/A	#N/A	#N/A
An15g06420.Aspni5_182312	862	#N/A	#N/A	1	0.267483	0.008279	0.030386	0.01112	0.015785	0.008451	0.007605	0.196065	0.011992	0.025408	0.237642	0.012158	0.008448	0.048246	0.024393	0.08654	none	ORF|Uncharacterized	Ortholog(s) have cytosol, nucleus localization	#N/A	#N/A	#N/A
An01g13400.Aspni5_51724	863	#N/A	#N/A	1	0.375386	0.006596	0.025958	0.010276	0.015718	0.007323	0.006478	0.20101	0.009294	0.01652	0.104976	0.009615	0.007485	0.062517	0.026163	0.114684	none	ORF|Uncharacterized	Ortholog(s) have tubulin binding activity, role in tubulin complex assembly and prefoldin complex localization	#N/A	#N/A	#N/A
An04g00410.Aspni5_203804	414	HTS(16)_all_genes_cluster 1;membership threshold >0.5;peak of expression for FPKM>10 at 24h; 114 genes	#N/A	1	0.594519	0.004659	0.025573	0.008588	0.013738	0.00595	0.004881	0.089362	0.006296	0.010359	0.046605	0.007983	0.005844	0.070824	0.025579	0.079239	none	ORF|Uncharacterized	Putative dipeptidyl peptidase III	#N/A	#N/A	#N/A
An03g05120.Aspni5_131942	865	#N/A	#N/A	1	0.250387	0.01354	0.18382	0.020993	0.027961	0.017497	0.013282	0.089884	0.017896	0.029868	0.0882	0.039724	0.014324	0.073531	0.045331	0.07376	none	ORF|Uncharacterized	Has domain(s) with predicted role in transmembrane transport and integral component of membrane localization	#N/A	#N/A	#N/A
An02g12690.Aspni5_37474	866	#N/A	#N/A	1	0.12848	0.019613	0.052743	0.044014	0.064635	0.02894	0.023072	0.101225	0.024576	0.055997	0.096131	0.026854	0.033957	0.119047	0.09063	0.090085	none	ORF|Uncharacterized	Has domain(s) with predicted catalytic activity and role in metabolic process	#N/A	#N/A	#N/A
An01g06500.Aspni5_46606	867	#N/A	SignalP (Braaksma et al 2010)	1	0.300767	0.011833	0.070965	0.014366	0.019447	0.011799	0.010392	0.150149	0.017101	0.027632	0.153571	0.022869	0.010505	0.055674	0.030044	0.092886	dfgD	ORF|Uncharacterized	Predicted mannan endo-1,6-alpha-mannosidase; predicted role in carbohydrate catabolism	GH76	#N/A	#N/A
An18g04270.Aspni5_187222	868	#N/A	#N/A	1	0.285737	0.007933	0.033665	0.009334	0.013125	0.007345	0.006873	0.245601	0.011873	0.018405	0.173831	0.012119	0.006965	0.042	0.020282	0.104911	none	ORF|Uncharacterized	Ortholog of A. nidulans FGSC A4 : AN4069/par1, A. fumigatus Af293 : Afu1g05450/par1, Aspergillus wentii : Aspwe1_0049448 and Aspergillus sydowii : Aspsy1_0149329	#N/A	#N/A	#N/A
An06g01690.Aspni5_37857	869	#N/A	#N/A	1	0.407033	0.007126	0.036185	0.009165	0.013128	0.007112	0.006426	0.187203	0.010376	0.015732	0.113754	0.011816	0.006653	0.045565	0.021055	0.10167	none	ORF|Uncharacterized	Ortholog(s) have RNA polymerase II core promoter proximal region sequence-specific DNA binding transcription factor activity involved in positive regulation of transcription, more	#N/A	#N/A	#N/A
An01g07370.Aspni5_35956	870	#N/A	#N/A	1	0.338253	0.006775	0.05455	0.01529	0.026485	0.010099	0.007704	0.075404	0.008724	0.012048	0.039168	0.013487	0.009439	0.221114	0.058957	0.102503	none	ORF|Uncharacterized	Ortholog(s) have role in cellular response to biotic stimulus, cellular response to starvation and cytoplasmic translation, more	#N/A	#N/A	#N/A
An04g06570.Aspni5_214261	430	HTS(16)_all_genes_cluster 1;membership threshold >0.5;peak of expression for FPKM>10 at 24h; 114 genes	#N/A	1	0.659306	0.003863	0.022937	0.007144	0.01146	0.004964	0.004053	0.072508	0.00521	0.008266	0.036574	0.006814	0.004808	0.062103	0.02166	0.06833	none	ORF|Uncharacterized	Ortholog(s) have histidine phosphotransfer kinase activity and role in osmosensory signaling via phosphorelay pathway	#N/A	#N/A	#N/A
An04g06930.Aspni5_45304	872	#N/A	SignalP (Braaksma et al 2010)	1	0.257356	0.012745	0.059574	0.025246	0.037159	0.017959	0.013759	0.113584	0.016655	0.038036	0.110533	0.022909	0.017908	0.106381	0.062066	0.088129	amyC	ORF|Uncharacterized	Alpha-amylase	GH13	#N/A	#N/A
An12g09510.Aspni5_42043	873	#N/A	#N/A	1	0.692518	0.003345	0.020606	0.006025	0.009683	0.004208	0.00348	0.066718	0.004532	0.006755	0.030384	0.005904	0.004038	0.055122	0.018318	0.068364	merA	ORF|Uncharacterized	Mercury(II) reductase	#N/A	#N/A	#N/A
An14g03620.Aspni5_41761	874	#N/A	#N/A	1	0.252997	0.012942	0.056373	0.020098	0.027515	0.015531	0.012651	0.12748	0.017682	0.046625	0.178762	0.022904	0.015046	0.070883	0.042444	0.080067	none	ORF|Uncharacterized	Ortholog(s) have RNA binding activity	#N/A	#N/A	#N/A
An09g04090.Aspni5_136718	875	#N/A	#N/A	1	0.263056	0.006751	0.038343	0.012685	0.021835	0.008481	0.007265	0.109382	0.009032	0.01076	0.040489	0.011039	0.008232	0.18004	0.043105	0.229504	none	ORF|Uncharacterized	Ortholog(s) have protein serine/threonine kinase activity	#N/A	#N/A	#N/A
An14g03000.Aspni5_211065	876	#N/A	#N/A	1	0.305917	0.009596	0.135211	0.019318	0.02992	0.01408	0.010485	0.079463	0.012328	0.016598	0.050442	0.023974	0.012005	0.130719	0.058827	0.091117	none	ORF|Uncharacterized	Ortholog(s) have role in production of siRNA involved in RNA interference	#N/A	#N/A	#N/A
An01g01000.Aspni5_52069	877	#N/A	#N/A	1	0.234854	0.015489	0.1468	0.020939	0.027052	0.017981	0.014317	0.103062	0.021065	0.038078	0.120044	0.041781	0.014945	0.065947	0.041563	0.076082	none	ORF|Uncharacterized	Ortholog of A. nidulans FGSC A4 : AN2923, AN10601, A. fumigatus Af293 : Afu2g17770, Afu8g00650, A. niger CBS 513.88 : An11g02090 and A. oryzae RIB40 : AO090020000174, AO090103000301	#N/A	#N/A	#N/A
An02g12120.Aspni5_143801	878	#N/A	#N/A	1	0.173705	0.016137	0.051088	0.031549	0.046543	0.021695	0.017648	0.123199	0.021074	0.049648	0.119814	0.02346	0.023784	0.111661	0.07073	0.098266	none	ORF|Uncharacterized	Ortholog(s) have structural constituent of ribosome activity, role in cytoplasmic translation and cytosolic large ribosomal subunit, nucleolus localization	#N/A	#N/A	#N/A
An10g00900.Aspni5_45025	879	#N/A	SignalP (Braaksma et al 2010)	1	0.362037	0.006279	0.042436	0.012774	0.021961	0.008521	0.006903	0.089504	0.008269	0.010808	0.039177	0.011322	0.008129	0.187042	0.045793	0.139046	none	ORF|Uncharacterized	Ortholog(s) have extracellular region localization	#N/A	#N/A	#N/A
An15g05030.Aspni5_53484	880	#N/A	#N/A	1	0.20755	0.013932	0.089201	0.034384	0.050413	0.024171	0.016277	0.08436	0.017284	0.037415	0.079616	0.031307	0.022634	0.126787	0.089437	0.075231	none	ORF|Uncharacterized	Ortholog of A. nidulans FGSC A4 : AN8528, AN12291, A. fumigatus Af293 : Afu5g09790, A. oryzae RIB40 : AO090010000330 and Aspergillus wentii : Aspwe1_0054537, Aspwe1_0170434	#N/A	#N/A	#N/A
An08g01210.Aspni5_55880	881	#N/A	#N/A	1	0.205825	0.013837	0.052442	0.028978	0.044401	0.019579	0.015398	0.118621	0.017961	0.03891	0.10372	0.02187	0.020811	0.125494	0.07307	0.099085	none	ORF|Uncharacterized	Ortholog(s) have Golgi apparatus localization	#N/A	#N/A	#N/A
An07g00370.Aspni5_40259	882	#N/A	SignalP (Braaksma et al 2010)	1	0.431614	0.008451	0.047467	0.013875	0.019977	0.010434	0.008412	0.113577	0.01153	0.024112	0.111884	0.01591	0.009882	0.064985	0.033392	0.074498	none	ORF|Uncharacterized	Has domain(s) with predicted nucleobase transmembrane transporter activity, role in nucleobase transport and membrane localization	#N/A	#N/A	#N/A
An04g07190.Aspni5_57320	883	#N/A	#N/A	1	0.266816	0.007669	0.056602	0.019569	0.034644	0.012483	0.009069	0.072085	0.009687	0.014754	0.042871	0.015387	0.011925	0.257229	0.081125	0.088086	none	ORF|Uncharacterized	Has domain(s) with predicted DNA binding, sequence-specific DNA binding RNA polymerase II transcription factor activity, zinc ion binding activity and role in regulation of transcription, DNA-templated, transcription, DNA-templated	#N/A	#N/A	PF00172_Zn_clus_Domain
An18g04900	884	#N/A	#N/A	1	0.37186	0.004539	0.018973	0.006519	0.010065	0.004699	0.004324	0.263275	0.006532	0.009285	0.062671	0.006526	0.004681	0.045455	0.016887	0.163708	none	ORF|Uncharacterized	Protein of unknown function	#N/A	#N/A	#N/A
An08g00450.Aspni5_208484	885	#N/A	#N/A	1	0.359714	0.00673	0.030293	0.008441	0.012109	0.006519	0.006003	0.231865	0.009918	0.015271	0.130497	0.010465	0.006208	0.041803	0.019196	0.104969	none	ORF|Uncharacterized	Ortholog of A. nidulans FGSC A4 : AN1383, A. fumigatus Af293 : Afu1g08960, A. oryzae RIB40 : AO090005001630, Aspergillus wentii : Aspwe1_0048794 and Aspergillus sydowii : Aspsy1_0025360	#N/A	#N/A	#N/A
An11g11180.Aspni5_209195	886	#N/A	#N/A	1	0.341386	0.00732	0.032133	0.0092	0.012953	0.007183	0.006514	0.199806	0.010756	0.019112	0.187285	0.0116	0.006853	0.041356	0.020248	0.086298	none	ORF|Uncharacterized	Putative glutamate carboxypeptidase-like protein; repressed by growth on starch and lactate	#N/A	#N/A	#N/A
An02g00110.Aspni5_196932	887	#N/A	#N/A	1	0.321799	0.010843	0.139609	0.01794	0.025831	0.01399	0.010958	0.094116	0.014384	0.01999	0.06716	0.027162	0.011816	0.088678	0.045165	0.09056	none	ORF|Uncharacterized	Ortholog of A. oryzae RIB40 : AO090023000457, AO090012000701, Aspergillus niger ATCC 1015 : 196932-mRNA, Aspergillus zonatus : Aspzo1_0076410 and Aspergillus carbonarius ITEM 5010 : Acar5010_515013	#N/A	#N/A	#N/A
Aspni5_185699	888	#N/A	#N/A	1	0.159601	0.013926	0.03839	0.026942	0.044073	0.017284	0.015338	0.149614	0.01854	0.032621	0.097259	0.017159	0.020113	0.138718	0.06917	0.141249	#N/A	#N/A	#N/A	#N/A	#N/A	#N/A
An11g11320.Aspni5_178675	371	HTS(16)_all_genes_cluster 1;membership threshold >0.5;peak of expression for FPKM>10 at 24h; 114 genes	#N/A	1	0.668938	0.003717	0.025045	0.006671	0.010671	0.004697	0.003864	0.067867	0.005024	0.00725	0.03153	0.0068	0.004433	0.060353	0.020273	0.072869	atg4	ORF|Uncharacterized	Cysteine protease; predicted role in autophagic vacuole assembly	#N/A	#N/A	#N/A
An16g09160	683	HTS(16)_all_genes_cluster 1;membership threshold >0.5;peak of expression for FPKM>10 at 24h; 114 genes	#N/A	1	0.535306	0.006612	0.047453	0.00976	0.014096	0.007527	0.006318	0.105131	0.009209	0.014475	0.073541	0.013074	0.006805	0.05097	0.023787	0.075937	none	ORF|Uncharacterized	Ortholog of A. nidulans FGSC A4 : AN1411, Neosartorya fischeri NRRL 181 : NFIA_096730, Aspergillus wentii : Aspwe1_0043798 and Aspergillus versicolor : Aspve1_0079425	#N/A	#N/A	#N/A
An11g06190	891	#N/A	#N/A	1	0.295036	0.012771	0.087893	0.021694	0.029473	0.017118	0.012904	0.102069	0.016913	0.039452	0.121939	0.029187	0.015361	0.07719	0.047736	0.073263	none	ORF|Uncharacterized	Ortholog(s) have nucleolus localization	#N/A	#N/A	#N/A
An15g05920.Aspni5_48817	786	HTS(16)_all_genes_cluster 1;membership threshold >0.5;peak of expression for FPKM>10 at 24h; 114 genes	#N/A	1	0.712471	0.002953	0.016353	0.004774	0.007455	0.00342	0.002942	0.079881	0.004102	0.006063	0.032394	0.004938	0.003294	0.037029	0.013315	0.068616	none	ORF|Uncharacterized	Ortholog(s) have TBP-class protein binding, TBP-class protein binding RNA polymerase II transcription factor activity involved in preinitiation complex assembly activity	#N/A	#N/A	#N/A
An18g06810	893	#N/A	#N/A	1	0.261671	0.012738	0.15941	0.024324	0.033145	0.019347	0.01351	0.0811	0.016276	0.031749	0.081271	0.037531	0.016139	0.087169	0.056616	0.068003	none	ORF|Uncharacterized	Ortholog(s) have 6,7-dimethyl-8-ribityllumazine synthase activity, role in riboflavin biosynthetic process and mitochondrial intermembrane space, nucleus localization	#N/A	#N/A	#N/A
An15g03150.Aspni5_210182	894	#N/A	#N/A	1	0.424085	0.004853	0.023973	0.007723	0.01238	0.005431	0.004842	0.154557	0.00678	0.008915	0.045522	0.007488	0.005322	0.068919	0.022099	0.197112	none	ORF|Uncharacterized	Ortholog(s) have stretch-activated, cation-selective, calcium channel activity, role in calcium ion transmembrane transport, cell volume homeostasis, cellular calcium ion homeostasis and perinuclear endoplasmic reticulum localization	#N/A	#N/A	#N/A
An18g02050.Aspni5_187240	895	#N/A	#N/A	1	0.270309	0.0118	0.061213	0.014148	0.01884	0.0117	0.010271	0.145751	0.017134	0.033308	0.21308	0.022058	0.010586	0.050608	0.028529	0.080664	none	ORF|Uncharacterized	Ortholog(s) have cytosol, nucleus localization	#N/A	#N/A	#N/A
Aspni5_38988	896	#N/A	#N/A	1	0.259175	0.008204	0.078593	0.018275	0.03135	0.012269	0.009355	0.076622	0.010482	0.013152	0.040232	0.017293	0.011066	0.232652	0.069003	0.112274	#N/A	#N/A	#N/A	#N/A	#N/A	#N/A
An14g02940.Aspni5_53801	897	#N/A	#N/A	1	0.350283	0.01016	0.056126	0.014628	0.020084	0.011574	0.00957	0.125457	0.014163	0.031085	0.16269	0.019563	0.010701	0.05745	0.031813	0.074654	none	ORF|Uncharacterized	Ortholog(s) have role in conidiophore development, oxidation-reduction process and intracellular localization	AA3	#N/A	#N/A
An04g01900.Aspni5_190177	898	#N/A	#N/A	1	0.407835	0.007327	0.032098	0.011111	0.016274	0.008227	0.007079	0.157178	0.010301	0.020536	0.133611	0.011714	0.008131	0.056088	0.026584	0.085903	none	ORF|Uncharacterized	Ortholog(s) have role in establishment or maintenance of cell polarity	#N/A	#N/A	#N/A
An04g01980.Aspni5_54605	899	#N/A	#N/A	1	0.352588	0.00646	0.042829	0.014541	0.025417	0.00946	0.007329	0.080917	0.008372	0.012169	0.041091	0.011928	0.009166	0.21628	0.055599	0.105853	none	ORF|Uncharacterized	Ortholog(s) have cytosol, nucleus localization	#N/A	#N/A	#N/A
An08g03110	900	#N/A	#N/A	1	0.162318	0.019494	0.113212	0.034141	0.041881	0.028936	0.020251	0.085532	0.024637	0.073729	0.116239	0.051009	0.025113	0.077136	0.060922	0.065452	none	ORF|Uncharacterized	Protein of unknown function	#N/A	#N/A	#N/A
An07g05380.Aspni5_200112	901	#N/A	#N/A	1	0.200478	0.016311	0.079918	0.031444	0.042358	0.023968	0.017488	0.099489	0.020925	0.056962	0.120081	0.033423	0.022792	0.092747	0.065631	0.075985	none	ORF|Uncharacterized	Ortholog(s) have cytosol, nucleolus, spindle localization	#N/A	#N/A	#N/A
An11g04840.Aspni5_179532	902	#N/A	#N/A	1	0.453165	0.007996	0.0503	0.011141	0.01563	0.008775	0.007436	0.124236	0.011281	0.019911	0.114824	0.015457	0.007987	0.050259	0.025364	0.076238	none	ORF|Uncharacterized	Ortholog(s) have cytosol, nucleus localization	#N/A	#N/A	#N/A
An16g04040.Aspni5_133565	903	#N/A	SignalP (Braaksma et al 2010)	1	0.286169	0.006201	0.031891	0.010249	0.016848	0.007099	0.006331	0.140393	0.008544	0.010191	0.044383	0.009637	0.006906	0.10511	0.030788	0.27926	none	ORF|Uncharacterized	Has domain(s) with predicted antiporter activity, drug transmembrane transporter activity, role in drug transmembrane transport and membrane localization	#N/A	#N/A	#N/A
An15g01460.Aspni5_40419	904	#N/A	#N/A	1	0.16423	0.017739	0.062599	0.036471	0.05097	0.026001	0.019746	0.104222	0.022598	0.05973	0.114196	0.02938	0.027282	0.105133	0.076052	0.083651	none	ORF|Uncharacterized	Ortholog(s) have dolichyldiphosphatase activity, role in lipid biosynthetic process, protein N-linked glycosylation and integral component of endoplasmic reticulum membrane localization	#N/A	#N/A	#N/A
An14g05120.Aspni5_184754	905	#N/A	#N/A	1	0.22135	0.009322	0.098486	0.026071	0.044284	0.017038	0.011342	0.06455	0.011464	0.017857	0.044576	0.022684	0.015208	0.215947	0.105853	0.073968	none	ORF|Uncharacterized	Ortholog of Aspergillus wentii : Aspwe1_0170896, Aspergillus versicolor : Aspve1_0120891, Aspergillus zonatus : Aspzo1_0055748 and Aspergillus sydowii : Aspsy1_0143794	#N/A	#N/A	#N/A
An02g07610.Aspni5_174330	780	HTS(16)_all_genes_cluster 1;membership threshold >0.5;peak of expression for FPKM>10 at 24h; 114 genes	#N/A	1	0.517491	0.007087	0.048256	0.010791	0.015371	0.008345	0.006837	0.101447	0.009795	0.017879	0.090266	0.014243	0.007604	0.051571	0.025707	0.067311	none	ORF|Uncharacterized	Has domain(s) with predicted substrate-specific transmembrane transporter activity, transmembrane transporter activity, role in transmembrane transport and integral component of membrane, membrane localization	#N/A	PF00083_Sugar_tr_Family	#N/A
An04g07410.Aspni5_128357	907	#N/A	#N/A	1	0.280905	0.013475	0.132012	0.019072	0.025357	0.015919	0.01268	0.105178	0.018334	0.031811	0.110864	0.03461	0.013412	0.067602	0.040198	0.078571	none	ORF|Uncharacterized	Has domain(s) with predicted ATP binding, protein kinase activity, protein tyrosine kinase activity, transferase activity, transferring phosphorus-containing groups activity and role in protein phosphorylation	#N/A	#N/A	#N/A
An18g05950	908	#N/A	#N/A	1	0.354638	0.009692	0.056176	0.012174	0.016917	0.009747	0.008643	0.159845	0.014016	0.021773	0.133251	0.017744	0.008831	0.052945	0.026699	0.096906	none	ORF|Uncharacterized	Ortholog of Aspergillus tubingensis : Asptu1_0112877	#N/A	#N/A	#N/A
An02g12940.Aspni5_52445	909	#N/A	#N/A	1	0.307491	0.011033	0.061963	0.013256	0.018193	0.010755	0.009655	0.16646	0.016088	0.024456	0.147003	0.020092	0.009691	0.054462	0.028229	0.101172	none	ORF|Uncharacterized	Ortholog of A. oryzae RIB40 : AO090011000065, Aspergillus clavatus NRRL 1 : ACLA_006700, Aspergillus niger ATCC 1015 : 52445-mRNA and Aspergillus carbonarius ITEM 5010 : Acar5010_516919	#N/A	#N/A	#N/A
An07g02050.Aspni5_209864	910	#N/A	#N/A	1	0.332447	0.011703	0.093316	0.01579	0.021512	0.012902	0.010776	0.121931	0.016335	0.026506	0.115982	0.025925	0.011204	0.062829	0.0343	0.086541	none	ORF|Uncharacterized	2,3-Dihydroxybenzoate carboxylyase	#N/A	#N/A	#N/A
An08g03430.Aspni5_52748	911	#N/A	#N/A	1	0.329258	0.010094	0.048284	0.019293	0.029358	0.01355	0.010727	0.121076	0.013417	0.027662	0.1004	0.017454	0.013558	0.102014	0.05088	0.092973	none	ORF|Uncharacterized	Ortholog(s) have RNA binding, structural constituent of ribosome activity	#N/A	#N/A	#N/A
An17g02340.Aspni5_57312	301	HTS(16)_all_genes_cluster 1;membership threshold >0.5;peak of expression for FPKM>10 at 24h; 114 genes	#N/A	1	0.753963	0.002936	0.017656	0.004667	0.007041	0.003435	0.002892	0.064065	0.004073	0.006599	0.036061	0.005253	0.003244	0.029875	0.012312	0.04593	none	ORF|Uncharacterized	Ortholog(s) have cytosol localization	#N/A	#N/A	#N/A
An05g00970.Aspni5_54038	913	#N/A	#N/A	1	0.278573	0.008615	0.038953	0.010332	0.014852	0.008024	0.00758	0.247421	0.012784	0.0166	0.111605	0.01317	0.007545	0.05138	0.023355	0.149209	none	ORF|Uncharacterized	Ortholog of A. nidulans FGSC A4 : AN6172, A. fumigatus Af293 : Afu2g08340, A. oryzae RIB40 : AO090011000871, Aspergillus wentii : Aspwe1_0176098 and Aspergillus sydowii : Aspsy1_0151670	#N/A	#N/A	#N/A
An05g00480.Aspni5_49747	974	HTS(16)_all_genes_cluster 1;membership threshold >0.5;peak of expression for FPKM>10 at 24h; 114 genes	#N/A	1	0.523253	0.004888	0.026998	0.007379	0.011379	0.005377	0.004752	0.136087	0.006875	0.009284	0.04987	0.008058	0.005114	0.053728	0.019819	0.127139	stuA	ORF|Uncharacterized	Putative transcription factor similar to A. nidulans stuA; predicted role in conidiophore development; expressed in germinating conidia	#N/A	#N/A	#N/A
An08g02790.Aspni5_137276	915	#N/A	#N/A	1	0.468263	0.006566	0.032273	0.009373	0.013456	0.007145	0.00617	0.142301	0.009327	0.017741	0.127355	0.011123	0.006831	0.045427	0.021848	0.074801	none	ORF|Uncharacterized	Ortholog(s) have role in proteasome regulatory particle assembly, proteolysis and cytosol, nucleus, proteasome regulatory particle localization	#N/A	#N/A	#N/A
An04g01850.Aspni5_50555	916	#N/A	#N/A	1	0.363762	0.006948	0.059518	0.015846	0.027003	0.010561	0.007906	0.073741	0.008918	0.012837	0.041057	0.014385	0.00978	0.195711	0.059747	0.092278	none	ORF|Uncharacterized	Has domain(s) with predicted zinc ion binding activity	#N/A	#N/A	#N/A
An03g06660.Aspni5_204047	803	HTS(16)_all_genes_cluster 1;membership threshold >0.5;peak of expression for FPKM>10 at 24h; 114 genes	#N/A	1	0.715993	0.003422	0.019743	0.00572	0.008729	0.004142	0.003439	0.07021	0.004704	0.008001	0.041527	0.006063	0.003969	0.03775	0.015463	0.051125	none	ORF|Uncharacterized	Putative peptide transporter	#N/A	#N/A	#N/A
An18g05970	148	HTS(16)_all_genes_cluster 1;membership threshold >0.5;peak of expression for FPKM>10 at 24h; 114 genes	#N/A	1	0.562128	0.005141	0.025327	0.008593	0.013191	0.006141	0.005175	0.114945	0.007093	0.012569	0.067755	0.008476	0.006058	0.055804	0.022993	0.078611	none	ORF|Uncharacterized	Protein of unknown function	#N/A	#N/A	#N/A
An02g09170.Aspni5_37240	919	#N/A	#N/A	1	0.201021	0.011952	0.199199	0.029615	0.042723	0.02204	0.013973	0.064993	0.014616	0.025474	0.056179	0.038188	0.017985	0.116511	0.082034	0.063497	none	ORF|Uncharacterized	Ortholog(s) have role in maturation of LSU-rRNA, ribosomal large subunit assembly and 90S preribosome, nucleolus, nucleoplasm localization	#N/A	#N/A	#N/A
An11g10760.Aspni5_39511	920	#N/A	#N/A	1	0.179973	0.012003	0.151205	0.034726	0.052847	0.024149	0.014769	0.063006	0.014443	0.025218	0.052414	0.035154	0.020354	0.145564	0.109719	0.064454	none	ORF|Uncharacterized	Ortholog(s) have nucleolus localization	#N/A	#N/A	#N/A
An06g01590.Aspni5_37850	921	#N/A	#N/A	1	0.326659	0.006273	0.023474	0.009856	0.015456	0.00689	0.006208	0.235126	0.008854	0.014471	0.087984	0.008726	0.007149	0.067624	0.02598	0.149268	none	ORF|Uncharacterized	Ortholog of A. nidulans FGSC A4 : AN11730, A. fumigatus Af293 : Afu6g12430, A. oryzae RIB40 : AO090009000169, Aspergillus wentii : Aspwe1_0166417 and Aspergillus carbonarius ITEM 5010 : Acar5010_502743	#N/A	#N/A	#N/A
An02g04580.Aspni5_52211	922	#N/A	#N/A	1	0.206036	0.015836	0.074237	0.030599	0.041887	0.022961	0.016992	0.103071	0.020408	0.054482	0.121414	0.031002	0.022209	0.095005	0.065382	0.078477	none	ORF|Verified	Ortholog(s) have cytoplasm localization	#N/A	#N/A	#N/A
An02g13450.Aspni5_37533	923	#N/A	#N/A	1	0.176411	0.017579	0.142096	0.023935	0.03383	0.019147	0.01687	0.113612	0.023731	0.023685	0.071531	0.036848	0.016167	0.098989	0.053463	0.132106	none	ORF|Uncharacterized	Protein of unknown function	#N/A	#N/A	#N/A
An02g12220.Aspni5_173510	924	#N/A	#N/A	1	0.341756	0.006536	0.028154	0.008158	0.011703	0.006288	0.005816	0.248525	0.009664	0.01519	0.140571	0.009947	0.006033	0.040155	0.018473	0.103032	none	ORF|Uncharacterized	Ortholog(s) have endoplasmic reticulum localization	#N/A	#N/A	#N/A
An02g06390.Aspni5_206881	286	HTS(16)_all_genes_cluster 1;membership threshold >0.5;peak of expression for FPKM>10 at 24h; 114 genes	#N/A	1	0.61245	0.004449	0.024141	0.008041	0.012772	0.005606	0.004624	0.088992	0.006037	0.009992	0.046486	0.007584	0.005502	0.063921	0.023516	0.075887	none	ORF|Uncharacterized	Ortholog(s) have role in ribosome biogenesis and 90S preribosome, cell surface, cytosol, nucleolus, small-subunit processome localization	#N/A	#N/A	#N/A
An15g00800.Aspni5_40363	926	#N/A	#N/A	1	0.298074	0.011943	0.125009	0.017882	0.025502	0.014121	0.011625	0.110313	0.01618	0.021009	0.075325	0.027545	0.012041	0.08503	0.042921	0.105481	none	ORF|Uncharacterized	Ortholog of A. nidulans FGSC A4 : AN2806, A. niger CBS 513.88 : An16g04370, An14g05270, An11g10010, An14g07230, A. oryzae RIB40 : AO090103000150, AO090113000067 and Aspergillus wentii : Aspwe1_0117492	#N/A	#N/A	#N/A
An02g08180.Aspni5_175394	927	#N/A	#N/A	1	0.393974	0.009974	0.089015	0.014654	0.020482	0.011678	0.009524	0.108881	0.013701	0.021825	0.091544	0.022529	0.01016	0.06517	0.033945	0.082945	none	ORF|Uncharacterized	Has domain(s) with predicted transmembrane transporter activity, transporter activity, role in transmembrane transport and integral component of membrane localization	#N/A	PF00083_Sugar_tr_Family	#N/A
An17g02287.Aspni5_143320	928	#N/A	#N/A	1	0.330688	0.010856	0.065453	0.013972	0.018917	0.01139	0.009754	0.136471	0.015481	0.028656	0.162059	0.021449	0.01022	0.053857	0.029487	0.081291	none	ORF|Uncharacterized	Has domain(s) with predicted hydrolase activity	#N/A	#N/A	#N/A
An15g06580.Aspni5_53518	929	#N/A	#N/A	1	0.290354	0.012214	0.159212	0.020457	0.027828	0.016588	0.012319	0.087707	0.016025	0.028213	0.084628	0.034682	0.013797	0.077365	0.046597	0.072012	none	ORF|Uncharacterized	Uracil phosphoribosyltransferase	#N/A	#N/A	#N/A
An08g04770.Aspni5_124398	930	#N/A	#N/A	1	0.271745	0.013662	0.143417	0.01914	0.025626	0.01595	0.012839	0.105865	0.018599	0.029353	0.101517	0.035167	0.013347	0.069886	0.040802	0.083083	none	ORF|Uncharacterized	Has domain(s) with predicted catalytic activity and role in nucleoside metabolic process	#N/A	#N/A	#N/A
An01g01770	931	#N/A	#N/A	1	0.12265	0.023924	0.096145	0.038396	0.044132	0.034215	0.02443	0.079482	0.029864	0.114764	0.116666	0.056998	0.030289	0.068708	0.058645	0.060691	none	ORF|Uncharacterized	Protein of unknown function	#N/A	#N/A	#N/A
An08g00120	932	#N/A	#N/A	1	0.308777	0.007473	0.030152	0.009691	0.013677	0.00748	0.006744	0.195773	0.010912	0.021467	0.222446	0.011461	0.00729	0.042766	0.02128	0.082611	none	ORF|Uncharacterized	Protein of unknown function	#N/A	#N/A	#N/A
An13g00660.Aspni5_213698	933	#N/A	#N/A	1	0.150184	0.02055	0.079868	0.034107	0.042214	0.028043	0.021017	0.094187	0.026432	0.094007	0.137957	0.041003	0.026512	0.075877	0.058985	0.069057	none	ORF|Uncharacterized	Ortholog(s) have D-arabinose 1-dehydrogenase [NAD(P)+] activity and role in dehydro-D-arabinono-1,4-lactone biosynthetic process	#N/A	#N/A	#N/A
An01g10210	934	#N/A	#N/A	1	0.327072	0.005218	0.020624	0.008305	0.013356	0.005741	0.005206	0.226752	0.007348	0.010686	0.060467	0.007297	0.005904	0.068782	0.023122	0.204119	none	ORF|Uncharacterized	Protein of unknown function	#N/A	#N/A	#N/A
An07g09080	935	#N/A	#N/A	1	0.265352	0.009113	0.031387	0.01485	0.022933	0.010343	0.009169	0.201362	0.012694	0.023662	0.122463	0.012529	0.010972	0.084683	0.037426	0.131062	none	ORF|Uncharacterized	Protein of unknown function	#N/A	#N/A	#N/A
An07g05100.Aspni5_39941	936	#N/A	#N/A	1	0.458949	0.006568	0.050897	0.011575	0.018407	0.008262	0.006817	0.09685	0.008832	0.011503	0.04559	0.012593	0.007575	0.100512	0.03483	0.12024	none	ORF|Uncharacterized	Ortholog of Aspergillus tubingensis : Asptu1_0151353, Aspergillus flavus NRRL 3357 : AFL2T_12157, Aspergillus kawachii : Aspka1_0175431 and Aspergillus acidus : Aspfo1_0040960	#N/A	#N/A	#N/A
An02g01050.Aspni5_36659	937	#N/A	#N/A	1	0.175817	0.020345	0.154997	0.022615	0.02841	0.020232	0.017405	0.109972	0.028489	0.041394	0.122548	0.051848	0.016579	0.063823	0.041242	0.084283	none	ORF|Uncharacterized	Salicylate hydroxylase with a predicted role in salicylic acid degradation	#N/A	#N/A	#N/A
An14g05250.Aspni5_41870	938	#N/A	#N/A	1	0.328442	0.011598	0.118738	0.016964	0.023555	0.013667	0.0111	0.108317	0.01581	0.023443	0.088197	0.027714	0.011648	0.072704	0.038869	0.089233	none	ORF|Uncharacterized	Has domain(s) with predicted oxidoreductase activity and role in metabolic process	#N/A	#N/A	#N/A
An07g08140.Aspni5_56159	939	#N/A	#N/A	1	0.246072	0.007454	0.025224	0.012057	0.019288	0.008235	0.007509	0.240155	0.01046	0.016771	0.089742	0.009799	0.008798	0.084913	0.032191	0.181332	none	ORF|Uncharacterized	Has domain(s) with predicted ATP binding, aminoacyl-tRNA ligase activity, tRNA binding activity, role in tRNA aminoacylation and cytoplasm localization	#N/A	#N/A	#N/A
An17g00780.Aspni5_133806	940	#N/A	#N/A	1	0.222749	0.009244	0.034983	0.019182	0.033254	0.012186	0.010295	0.135969	0.012251	0.019372	0.06793	0.013172	0.013215	0.179797	0.061439	0.154963	none	ORF|Uncharacterized	Has domain(s) with predicted role in GPI anchor biosynthetic process and endoplasmic reticulum membrane localization	#N/A	#N/A	#N/A
An18g01980.Aspni5_49811	941	#N/A	#N/A	1	0.322346	0.010849	0.100008	0.022983	0.033575	0.016941	0.011925	0.083877	0.013861	0.027075	0.075074	0.026705	0.015035	0.105564	0.061572	0.072611	none	ORF|Uncharacterized	Ortholog(s) have nucleolus localization	#N/A	#N/A	#N/A
An03g02920.Aspni5_194208	942	#N/A	#N/A	1	0.489234	0.005865	0.047889	0.012026	0.019836	0.008255	0.006418	0.074749	0.007683	0.011012	0.039422	0.011758	0.007649	0.127789	0.040868	0.089549	none	ORF|Uncharacterized	Has domain(s) with predicted 4 iron, 4 sulfur cluster binding, catalytic activity, iron-sulfur cluster binding, metal ion binding activity and role in Mo-molybdopterin cofactor biosynthetic process	#N/A	#N/A	#N/A
An01g04810	943	#N/A	#N/A	1	0.286911	0.011022	0.055892	0.013995	0.018775	0.011405	0.009834	0.139508	0.015812	0.033724	0.21628	0.020448	0.010464	0.05092	0.028695	0.076314	none	ORF|Uncharacterized	Protein of unknown function	#N/A	#N/A	#N/A
Aspni5_127766	944	#N/A	#N/A	1	0.267486	0.01178	0.057055	0.015631	0.020873	0.012677	0.010722	0.131756	0.01667	0.039981	0.221254	0.02188	0.01175	0.054455	0.031756	0.074273	#N/A	#N/A	#N/A	#N/A	#N/A	#N/A
An05g02060.Aspni5_43930	945	#N/A	#N/A	1	0.226105	0.014788	0.079055	0.016626	0.021564	0.014189	0.01253	0.138454	0.021544	0.040191	0.204963	0.029218	0.012518	0.053663	0.03187	0.082723	none	ORF|Uncharacterized	Has domain(s) with predicted oxidoreductase activity and role in metabolic process	#N/A	#N/A	#N/A
An01g04110	946	#N/A	SignalP (Braaksma et al 2010)	1	0.491319	0.006182	0.02905	0.010211	0.015511	0.007333	0.006193	0.132191	0.008546	0.015823	0.086593	0.010063	0.007276	0.061454	0.026565	0.08569	none	ORF|Uncharacterized	Protein of unknown function	#N/A	#N/A	#N/A
An02g01610.Aspni5_173627	947	#N/A	#N/A	1	0.286422	0.010533	0.047996	0.014309	0.019492	0.011348	0.009687	0.140183	0.014941	0.035099	0.221487	0.018441	0.010747	0.05353	0.02999	0.075796	none	ORF|Uncharacterized	Ortholog(s) have urease activity, role in urea catabolic process and cytosol, nucleus localization	#N/A	#N/A	#N/A
An15g00290.Aspni5_181881	948	#N/A	#N/A	1	0.364846	0.008932	0.118255	0.017444	0.026603	0.012847	0.009606	0.079799	0.011575	0.016537	0.052713	0.022129	0.011033	0.111846	0.051251	0.084582	none	ORF|Uncharacterized	Putative amidase/acetamidase	#N/A	#N/A	#N/A
An18g06820	949	#N/A	#N/A	1	0.261741	0.010354	0.045272	0.013231	0.017879	0.010619	0.009269	0.146187	0.014925	0.034277	0.258415	0.017673	0.010029	0.048484	0.027135	0.07451	gfaA	ORF|Uncharacterized	Putative glutamine:fructose-6-phosphate amidotransferase; responsible for the first and a rate-limiting step in chitin synthesis; induced by caspofungin	#N/A	#N/A	#N/A
Aspni5_204582	250	HTS(16)_all_genes_cluster 1;membership threshold >0.5;peak of expression for FPKM>10 at 24h; 114 genes	#N/A	1	0.655426	0.003596	0.019211	0.006283	0.010048	0.004382	0.003696	0.08607	0.004923	0.007609	0.037311	0.005963	0.0043	0.054048	0.018474	0.07866	#N/A	#N/A	#N/A	#N/A	#N/A	#N/A
An15g04480.Aspni5_53473	257	HTS(16)_all_genes_cluster 1;membership threshold >0.5;peak of expression for FPKM>10 at 24h; 114 genes	#N/A	1	0.558877	0.006269	0.042076	0.00956	0.013741	0.007341	0.006054	0.097098	0.008683	0.015412	0.080133	0.012352	0.006721	0.047871	0.023139	0.064673	none	ORF|Uncharacterized	Ortholog(s) have intracellular localization	#N/A	#N/A	#N/A
An01g10000.Aspni5_118832	952	#N/A	#N/A	1	0.614987	0.005236	0.033357	0.008861	0.013185	0.006541	0.005277	0.082031	0.007128	0.012997	0.061518	0.010016	0.006139	0.05069	0.023119	0.058917	none	ORF|Uncharacterized	Ortholog(s) have glutathione S-conjugate-transporting ATPase activity, role in cellular response to cadmium ion, glutathione transmembrane import into vacuole and fungal-type vacuole membrane localization	#N/A	#N/A	#N/A
An06g02090	953	#N/A	#N/A	1	0.181517	0.010452	0.032657	0.020041	0.034169	0.012787	0.011398	0.163185	0.014071	0.021958	0.078672	0.013331	0.01439	0.153158	0.05816	0.180053	none	ORF|Uncharacterized	Has domain(s) with predicted role in isoprenoid biosynthetic process	#N/A	#N/A	#N/A
An15g03340.Aspni5_40555	954	#N/A	#N/A	1	0.301768	0.007089	0.025679	0.010069	0.014898	0.007379	0.006692	0.240585	0.010205	0.019115	0.156648	0.009984	0.00753	0.052192	0.023734	0.106433	none	ORF|Uncharacterized	Ortholog(s) have role in mitochondrial respiratory chain complex I assembly	#N/A	#N/A	#N/A
An12g01670.Aspni5_140446	955	#N/A	#N/A	1	0.265737	0.011788	0.059287	0.01344	0.018108	0.011066	0.010055	0.170039	0.017426	0.028442	0.191237	0.020849	0.010021	0.050805	0.027425	0.094274	none	ORF|Uncharacterized	Has domain(s) with predicted oxidoreductase activity and role in metabolic process	#N/A	#N/A	#N/A
An01g08870.Aspni5_205755	956	#N/A	SignalP (Braaksma et al 2010)	1	0.273059	0.011601	0.068332	0.026153	0.040029	0.018082	0.013094	0.09578	0.014815	0.030381	0.082198	0.023212	0.017489	0.128867	0.073179	0.083729	none	ORF|Uncharacterized	Ortholog(s) have role in ER to Golgi vesicle-mediated transport and ER to Golgi transport vesicle, endoplasmic reticulum, plasma membrane localization	#N/A	#N/A	#N/A
An18g05810.Aspni5_212184	957	#N/A	#N/A	1	0.390559	0.006611	0.026746	0.009849	0.014676	0.007193	0.006356	0.193002	0.009388	0.017476	0.125262	0.009901	0.007233	0.05384	0.02399	0.097918	none	ORF|Uncharacterized	Protein with similarity to cytoplasmic ribosomal protein of the small subunit S26	#N/A	#N/A	#N/A
An12g07690.Aspni5_211476	958	#N/A	#N/A	1	0.375135	0.007451	0.038325	0.009654	0.01405	0.007413	0.006771	0.198922	0.010824	0.014761	0.093444	0.012155	0.006929	0.051694	0.02277	0.129703	none	ORF|Uncharacterized	Ortholog(s) have role in cellular response to drug	#N/A	#N/A	PF00172_Zn_clus_Domain
An03g01860.Aspni5_45717	959	#N/A	#N/A	1	0.367523	0.0083	0.056505	0.018823	0.030665	0.012676	0.009376	0.086041	0.010682	0.018613	0.05852	0.016542	0.012136	0.14663	0.062114	0.084852	none	ORF|Uncharacterized	Has domain(s) with predicted catalytic activity and role in metabolic process	#N/A	#N/A	#N/A
An01g13260	960	#N/A	#N/A	1	0.276811	0.011474	0.046657	0.019881	0.029158	0.014334	0.011763	0.139033	0.015525	0.03523	0.137231	0.018505	0.014573	0.088001	0.047217	0.094606	none	ORF|Uncharacterized	Has domain(s) with predicted cholestenol delta-isomerase activity, role in sterol metabolic process and endoplasmic reticulum, integral component of membrane localization	#N/A	#N/A	#N/A
An05g02480.Aspni5_189339	961	#N/A	SignalP (Braaksma et al 2010)	1	0.208937	0.015105	0.173727	0.027513	0.035621	0.02288	0.01579	0.080326	0.019189	0.041117	0.090692	0.047889	0.018738	0.080123	0.057188	0.065165	none	ORF|Uncharacterized	Ortholog of A. nidulans FGSC A4 : AN2186, AN10116, A. fumigatus Af293 : Afu1g13980, A. niger CBS 513.88 : An08g07120, An12g09760, An12g10180 and A. oryzae RIB40 : AO090010000355, AO090010000554	#N/A	#N/A	#N/A
Aspni5_36391	962	#N/A	#N/A	1	0.23531	0.011515	0.090428	0.018991	0.029621	0.013878	0.011848	0.114615	0.015393	0.016697	0.056661	0.022139	0.012355	0.131472	0.052909	0.166169	#N/A	#N/A	#N/A	#N/A	#N/A	#N/A
An05g01340.Aspni5_190098	963	#N/A	#N/A	1	0.379679	0.010278	0.107397	0.016448	0.022941	0.013065	0.010156	0.095388	0.013792	0.023481	0.08547	0.025409	0.011219	0.071113	0.038761	0.075401	none	ORF|Uncharacterized	Has domain(s) with predicted sequence-specific DNA binding RNA polymerase II transcription factor activity, zinc ion binding activity, role in regulation of transcription, DNA-templated and nucleus localization	#N/A	#N/A	PF00172_Zn_clus_Domain
An08g00680.Aspni5_175695	964	#N/A	#N/A	1	0.480802	0.00495	0.028181	0.008792	0.014497	0.006047	0.005156	0.107703	0.006733	0.009002	0.039536	0.008216	0.005867	0.095773	0.027569	0.151176	none	ORF|Uncharacterized	Protein of unknown function	#N/A	#N/A	#N/A
An04g05690.Aspni5_45383	965	#N/A	#N/A	1	0.283517	0.006691	0.046568	0.014415	0.025428	0.00944	0.007533	0.0828	0.008702	0.011111	0.037499	0.012238	0.008989	0.253481	0.055391	0.136197	none	ORF|Uncharacterized	Protein of unknown function	#N/A	#N/A	#N/A
An01g03460.Aspni5_196714	828	HTS(16)_all_genes_cluster 1;membership threshold >0.5;peak of expression for FPKM>10 at 24h; 114 genes	#N/A	1	0.572545	0.004791	0.023145	0.007282	0.010863	0.005362	0.004633	0.127911	0.006748	0.011932	0.078708	0.007818	0.005225	0.042176	0.018262	0.072598	none	ORF|Uncharacterized	Ortholog(s) have RNA binding, structural constituent of ribosome activity, role in cytoplasmic translation and cytosolic large ribosomal subunit, nucleolus localization	#N/A	#N/A	#N/A
An04g07010.Aspni5_214216	967	#N/A	#N/A	1	0.210567	0.015925	0.145472	0.027543	0.035293	0.023052	0.016305	0.086363	0.020452	0.047839	0.105609	0.046691	0.019276	0.077501	0.055202	0.066912	caM	ORF|Verified	Calmodulin	#N/A	#N/A	#N/A
An01g00880.Aspni5_36484	968	#N/A	#N/A	1	0.322622	0.006534	0.033937	0.009869	0.015554	0.007084	0.006408	0.16514	0.009171	0.011036	0.052894	0.010261	0.006783	0.078944	0.027159	0.236604	none	ORF|Uncharacterized	Has domain(s) with predicted O-methyltransferase activity, methyltransferase activity	#N/A	#N/A	#N/A
An13g02730	969	#N/A	#N/A	1	0.441518	0.008538	0.062495	0.012031	0.017021	0.009476	0.008005	0.12074	0.011957	0.018679	0.093062	0.017296	0.008456	0.056969	0.028051	0.085705	none	ORF|Uncharacterized	Ortholog of A. nidulans FGSC A4 : AN8483, Neosartorya fischeri NRRL 181 : NFIA_001870, Aspergillus wentii : Aspwe1_0175506 and Aspergillus versicolor : Aspve1_0088786	#N/A	#N/A	#N/A
An06g00700.Aspni5_37775	970	#N/A	#N/A	1	0.342601	0.006521	0.048682	0.014448	0.025149	0.009509	0.007373	0.078016	0.008442	0.011561	0.03867	0.012502	0.008993	0.22237	0.055403	0.109761	none	ORF|Uncharacterized	Ortholog of Aspergillus brasiliensis : Aspbr1_0053345	#N/A	#N/A	#N/A
An11g03780.Aspni5_38976	971	#N/A	#N/A	1	0.293632	0.012772	0.087029	0.01619	0.021589	0.013463	0.011425	0.129416	0.018084	0.031881	0.149361	0.027314	0.011774	0.058726	0.03338	0.083962	none	ORF|Uncharacterized	Has domain(s) with predicted DNA binding, sequence-specific DNA binding RNA polymerase II transcription factor activity, zinc ion binding activity and role in regulation of transcription, DNA-templated, transcription, DNA-templated	#N/A	#N/A	PF00172_Zn_clus_Domain
An14g04220	972	#N/A	#N/A	1	0.42635	0.006027	0.034803	0.009394	0.01474	0.006769	0.005964	0.138999	0.008388	0.010621	0.05061	0.010036	0.006406	0.074992	0.026172	0.169729	none	ORF|Uncharacterized	Protein of unknown function	#N/A	#N/A	#N/A
An18g00050.Aspni5_186986	973	#N/A	#N/A	1	0.272794	0.010641	0.194457	0.021289	0.030908	0.016278	0.011544	0.07371	0.013545	0.020692	0.057467	0.031138	0.013408	0.102023	0.057462	0.072644	none	ORF|Uncharacterized	Ortholog of A. nidulans FGSC A4 : AN5387, A. fumigatus Af293 : Afu6g00360, A. niger CBS 513.88 : An13g01480, An02g11060 and A. oryzae RIB40 : AO090023000455, AO090003001393, AO090001000640	#N/A	#N/A	#N/A
An13g01070.Aspni5_191806	604	HTS(16)_all_genes_cluster 1;membership threshold >0.5;peak of expression for FPKM>10 at 24h; 114 genes	#N/A	1	0.517717	0.004951	0.02243	0.007203	0.010708	0.005326	0.004705	0.162959	0.007063	0.012181	0.090476	0.00776	0.00522	0.041117	0.017728	0.082455	none	ORF|Uncharacterized	40S ribosomal protein S28.e	#N/A	#N/A	#N/A
Aspni5_41272	975	#N/A	#N/A	1	0.391212	0.005845	0.035626	0.011188	0.018988	0.007534	0.006282	0.100464	0.007811	0.010174	0.039858	0.010003	0.007276	0.149324	0.037954	0.160461	#N/A	#N/A	#N/A	#N/A	#N/A	#N/A
An15g04740.Aspni5_40650	976	#N/A	#N/A	1	0.356736	0.005942	0.035132	0.011921	0.020655	0.007877	0.006502	0.097068	0.007882	0.010441	0.039451	0.010081	0.007699	0.183276	0.042436	0.156902	none	ORF|Uncharacterized	Has domain(s) with predicted DNA binding, sequence-specific DNA binding RNA polymerase II transcription factor activity, zinc ion binding activity and role in regulation of transcription, DNA-templated, transcription, DNA-templated	#N/A	#N/A	PF00172_Zn_clus_Domain
An01g14700	977	#N/A	#N/A	1	0.264069	0.012362	0.065524	0.015093	0.019952	0.01254	0.010846	0.137154	0.017791	0.036668	0.212594	0.02385	0.011299	0.052172	0.030142	0.077945	none	ORF|Uncharacterized	Protein of unknown function	#N/A	#N/A	#N/A
An03g05250.Aspni5_191441	978	#N/A	#N/A	1	0.276225	0.012254	0.174129	0.019536	0.027107	0.015752	0.012197	0.091929	0.016225	0.023608	0.074729	0.033389	0.01303	0.081359	0.04568	0.082851	none	ORF|Uncharacterized	Has domain(s) with predicted role in transmembrane transport and integral component of membrane localization	#N/A	#N/A	#N/A
An12g10730.Aspni5_195023	979	#N/A	#N/A	1	0.438819	0.006385	0.032357	0.008409	0.012195	0.006451	0.005823	0.184903	0.009262	0.013822	0.09794	0.010471	0.006071	0.04433	0.019786	0.102977	none	ORF|Uncharacterized	Ortholog of A. oryzae RIB40 : AO090010000552, AO090020000166, Aspergillus wentii : Aspwe1_0041490, Aspwe1_0144002, Aspergillus versicolor : Aspve1_0054286 and Aspergillus niger ATCC 1015 : 195023-mRNA	#N/A	#N/A	#N/A
An17g01570	980	#N/A	#N/A	1	0.235232	0.011907	0.235058	0.021512	0.029811	0.017247	0.012458	0.075482	0.015282	0.023392	0.063815	0.037135	0.013916	0.085566	0.051749	0.070439	none	ORF|Uncharacterized	Protein of unknown function	#N/A	#N/A	#N/A
An16g02900.Aspni5_41161	981	#N/A	#N/A	1	0.403639	0.00574	0.034226	0.010539	0.017644	0.00718	0.006073	0.107167	0.007736	0.009971	0.040686	0.009692	0.006925	0.127563	0.034362	0.170855	none	ORF|Uncharacterized	Ortholog of Neosartorya fischeri NRRL 181 : NFIA_067870, Aspergillus wentii : Aspwe1_0029065, Aspergillus clavatus NRRL 1 : ACLA_037190 and Aspergillus niger ATCC 1015 : 41161-mRNA	#N/A	#N/A	#N/A
An01g05110	982	#N/A	#N/A	1	0.257045	0.012084	0.047153	0.019641	0.028018	0.014521	0.012071	0.141933	0.01652	0.04015	0.164056	0.019343	0.014676	0.078503	0.04397	0.090316	none	ORF|Uncharacterized	Protein of unknown function	#N/A	#N/A	#N/A
An01g05500.Aspni5_36104	983	#N/A	#N/A	1	0.327465	0.009829	0.084225	0.022652	0.035063	0.015855	0.011143	0.081003	0.012476	0.022854	0.063977	0.022636	0.014448	0.131117	0.069152	0.076103	none	ORF|Uncharacterized	Ortholog(s) have snoRNA binding activity	#N/A	#N/A	#N/A
An12g02580	984	#N/A	#N/A	1	0.373834	0.006061	0.026529	0.007761	0.011233	0.005931	0.005457	0.241454	0.008912	0.013941	0.123186	0.009255	0.005707	0.039853	0.017915	0.102971	none	ORF|Uncharacterized	Protein of unknown function	#N/A	#N/A	#N/A
An16g01330.Aspni5_184237	985	#N/A	#N/A	1	0.40258	0.005532	0.026314	0.007617	0.011495	0.005645	0.005172	0.214797	0.00798	0.010758	0.06833	0.008502	0.005427	0.048552	0.019139	0.152161	none	ORF|Uncharacterized	Has domain(s) with predicted role in transmembrane transport and integral component of membrane localization	#N/A	#N/A	#N/A
An08g09230.Aspni5_176596	986	#N/A	SignalP (Braaksma et al 2010)	1	0.246892	0.015065	0.119801	0.020098	0.025987	0.017152	0.013803	0.108899	0.020694	0.040901	0.139665	0.037686	0.014558	0.063488	0.039698	0.075613	none	ORF|Uncharacterized	Ortholog(s) have catalytic activity and role in sterigmatocystin biosynthetic process	#N/A	#N/A	#N/A
An01g07190.Aspni5_205884	987	#N/A	SignalP (Braaksma et al 2010)	2	0.022307	0.360275	0.020692	0.026867	0.025456	0.02773	0.091601	0.027519	0.199549	0.039238	0.027962	0.021403	0.036924	0.023229	0.022283	0.026965	none	ORF|Uncharacterized	Ortholog(s) have protein channel activity, role in protein import into mitochondrial inner membrane and mitochondrial inner membrane protein insertion complex localization	#N/A	#N/A	#N/A
An15g04040	988	#N/A	#N/A	2	0.011561	0.643652	0.012607	0.015157	0.013788	0.017291	0.067866	0.013458	0.102961	0.016515	0.01323	0.014569	0.019432	0.012233	0.012045	0.013635	none	ORF|Uncharacterized	Has domain(s) with predicted role in self proteolysis	#N/A	#N/A	#N/A
An01g10170.Aspni5_35734	989	#N/A	#N/A	2	0.03419	0.170446	0.030377	0.047832	0.048409	0.042362	0.149959	0.042756	0.137172	0.039124	0.037797	0.027527	0.064324	0.04126	0.040099	0.046365	none	ORF|Uncharacterized	Ortholog(s) have protein serine/threonine kinase activity	#N/A	#N/A	#N/A
An02g06190	1280	HTS(16)_all_genes_cluster 2;membership threshold >0.5;peak of expression for FPKM>10 at 9h; 149 genes	#N/A	2	0.011491	0.652641	0.013457	0.0153	0.013386	0.019038	0.066865	0.012873	0.090322	0.018132	0.013162	0.017426	0.019583	0.011774	0.011795	0.012755	none	ORF|Uncharacterized	Protein of unknown function	#N/A	#N/A	#N/A
An02g14000	1353	HTS(16)_all_genes_cluster 2;membership threshold >0.5;peak of expression for FPKM>10 at 9h; 149 genes	#N/A	2	0.01168	0.648644	0.013397	0.013037	0.011951	0.01558	0.043788	0.013403	0.128705	0.0182	0.013853	0.016793	0.015475	0.011432	0.010975	0.013086	none	ORF|Uncharacterized	Ortholog of Aspergillus tubingensis : Asptu1_0055440, Aspergillus brasiliensis : Aspbr1_0051229 and Aspergillus acidus : Aspfo1_0057718	#N/A	#N/A	#N/A
An04g01450.Aspni5_54624	1142	HTS(16)_all_genes_cluster 2;membership threshold >0.5;peak of expression for FPKM>10 at 9h; 149 genes	#N/A	2	0.005359	0.831164	0.005912	0.006432	0.005783	0.007695	0.024269	0.006173	0.059324	0.009398	0.006471	0.007328	0.008198	0.005318	0.005191	0.005986	none	ORF|Uncharacterized	Has domain(s) with predicted FMN binding, catalytic activity, oxidoreductase activity and role in oxidation-reduction process	#N/A	#N/A	#N/A
An08g04870.Aspni5_52699	1319	HTS(16)_all_genes_cluster 2;membership threshold >0.5;peak of expression for FPKM>10 at 9h; 149 genes	#N/A	2	0.010404	0.572809	0.010493	0.010231	0.009923	0.011121	0.030635	0.012818	0.246939	0.01623	0.013115	0.011439	0.012076	0.01008	0.00925	0.012437	none	ORF|Uncharacterized	Ortholog of A. niger CBS 513.88 : An11g10280, A. oryzae RIB40 : AO090103000142, Aspergillus wentii : Aspwe1_0041573 and Aspergillus versicolor : Aspve1_0086390	#N/A	#N/A	#N/A
An02g11610	994	#N/A	#N/A	2	0.020386	0.395671	0.020163	0.021634	0.019897	0.024696	0.061784	0.024161	0.221181	0.051659	0.027356	0.02355	0.028292	0.019131	0.018243	0.022196	none	ORF|Uncharacterized	Protein of unknown function	#N/A	#N/A	#N/A
Aspni5_37071	1259	HTS(16)_all_genes_cluster 2;membership threshold >0.5;peak of expression for FPKM>10 at 9h; 149 genes	#N/A	2	0.009327	0.586235	0.009373	0.009036	0.008729	0.009899	0.026538	0.011477	0.252729	0.015553	0.011977	0.01034	0.010722	0.008904	0.008167	0.010993	#N/A	#N/A	#N/A	#N/A	#N/A	#N/A
An18g05790.Aspni5_212182	996	#N/A	#N/A	2	0.027797	0.266297	0.035246	0.039192	0.035298	0.046679	0.153197	0.030482	0.125852	0.030237	0.028402	0.04297	0.044416	0.03066	0.030958	0.032318	none	ORF|Uncharacterized	Has domain(s) with predicted nucleic acid binding, zinc ion binding activity	#N/A	#N/A	#N/A
An03g05470.Aspni5_44530	997	#N/A	#N/A	2	0.038337	0.15449	0.047143	0.038431	0.033507	0.051238	0.074661	0.039491	0.13006	0.123399	0.049083	0.075299	0.044958	0.032772	0.032304	0.034825	none	ORF|Uncharacterized	Ortholog of Aspergillus tubingensis : Asptu1_0182911, Aspergillus brasiliensis : Aspbr1_0185837, Aspergillus kawachii : Aspka1_0181166 and Aspergillus niger ATCC 1015 : 44530-mRNA	#N/A	#N/A	#N/A
An01g03720	998	#N/A	#N/A	2	0.014954	0.389924	0.0149	0.013759	0.013651	0.014645	0.03794	0.018714	0.364238	0.021504	0.018847	0.015707	0.01567	0.014372	0.012926	0.01825	none	ORF|Uncharacterized	Ortholog(s) have protein phosphatase type 1 activator activity, role in positive regulation of mitotic sister chromatid separation, regulation of mitotic metaphase/anaphase transition and cytosol, nucleus localization	#N/A	#N/A	#N/A
An12g06760	1299	HTS(16)_all_genes_cluster 2;membership threshold >0.5;peak of expression for FPKM>10 at 9h; 149 genes	#N/A	2	0.008544	0.721165	0.008902	0.009706	0.008853	0.011269	0.033157	0.010049	0.111493	0.017008	0.010806	0.010613	0.012563	0.008314	0.008006	0.009553	none	ORF|Uncharacterized	Protein of unknown function	#N/A	#N/A	#N/A
An02g03620.Aspni5_36832	1000	#N/A	#N/A	2	0.017428	0.433897	0.020332	0.027326	0.022698	0.035348	0.152307	0.019124	0.099772	0.029588	0.019674	0.026741	0.039158	0.018417	0.019216	0.018973	none	ORF|Uncharacterized	Has domain(s) with predicted role in transmembrane transport and integral component of membrane localization	#N/A	#N/A	#N/A
An08g10890	1001	#N/A	#N/A	2	0.008908	0.665409	0.009428	0.008883	0.008419	0.010096	0.026675	0.010657	0.177286	0.014997	0.011223	0.010994	0.010495	0.008464	0.007871	0.010195	none	ORF|Uncharacterized	Protein of unknown function	#N/A	#N/A	#N/A
Aspni5_209696	1032	HTS(16)_all_genes_cluster 2;membership threshold >0.5;peak of expression for FPKM>10 at 9h; 149 genes	#N/A	2	0.009762	0.679315	0.009954	0.011264	0.010646	0.012268	0.041406	0.011813	0.130797	0.014678	0.011756	0.010893	0.014126	0.010023	0.009529	0.011769	#N/A	#N/A	#N/A	#N/A	#N/A	#N/A
An08g08600.Aspni5_198312	1003	#N/A	#N/A	2	0.031631	0.222776	0.027286	0.036788	0.037469	0.03399	0.107471	0.04095	0.19873	0.041853	0.038028	0.025141	0.047773	0.035097	0.032688	0.042329	none	ORF|Uncharacterized	Protein of unknown function; expression repressed by tunicamycin and DTT	#N/A	#N/A	#N/A
An06g02520.Aspni5_37667	1004	#N/A	#N/A	2	0.008908	0.665409	0.009428	0.008883	0.008419	0.010096	0.026675	0.010657	0.177286	0.014997	0.011223	0.010994	0.010495	0.008464	0.007871	0.010195	none	ORF|Uncharacterized	Protein of unknown function	#N/A	#N/A	#N/A
Aspni5_203823	1005	#N/A	#N/A	2	0.008908	0.665409	0.009428	0.008883	0.008419	0.010096	0.026675	0.010657	0.177286	0.014997	0.011223	0.010994	0.010495	0.008464	0.007871	0.010195	#N/A	#N/A	#N/A	#N/A	#N/A	#N/A
An11g09350.Aspni5_208985	1006	#N/A	#N/A	2	0.026987	0.239344	0.025596	0.040424	0.037696	0.039939	0.170655	0.032464	0.137229	0.038038	0.030785	0.025686	0.059522	0.030945	0.031049	0.033642	none	ORF|Uncharacterized	NADH-ubiquinone oxidoreductase; respiratory-chain NADH dehydrogenase	#N/A	#N/A	#N/A
An09g05800.Aspni5_43163	1007	#N/A	#N/A	2	0.02853	0.271096	0.026973	0.032801	0.033251	0.031627	0.104078	0.03603	0.206385	0.032402	0.032458	0.025596	0.039291	0.031717	0.029456	0.038309	#N/A	#N/A	#N/A	#N/A	#N/A	#N/A
An16g08480.Aspni5_45506	1008	#N/A	#N/A	2	0.026998	0.258379	0.037935	0.039813	0.032607	0.058255	0.145509	0.027774	0.109073	0.040071	0.028738	0.062935	0.048011	0.027501	0.028864	0.027536	none	ORF|Uncharacterized	Ortholog of A. nidulans FGSC A4 : AN1460, A. fumigatus Af293 : Afu8g04510, A. oryzae RIB40 : AO090023000335, Aspergillus wentii : Aspwe1_0043882 and Aspergillus sydowii : Aspsy1_0145844	#N/A	#N/A	#N/A
An02g01830.Aspni5_197015	1009	#N/A	#N/A	2	0.014208	0.437888	0.013924	0.013423	0.012767	0.014983	0.036396	0.017331	0.314563	0.03189	0.019431	0.015816	0.016452	0.01302	0.012008	0.015901	none	ORF|Uncharacterized	Ortholog(s) have electron transporter, transferring electrons from CoQH2-cytochrome c reductase complex and cytochrome c oxidase complex activity	#N/A	#N/A	#N/A
An09g02530.Aspni5_134470	1010	#N/A	#N/A	2	0.019342	0.311696	0.024026	0.033492	0.027418	0.044258	0.237961	0.020825	0.090097	0.026776	0.020456	0.031976	0.04612	0.021384	0.022775	0.021397	none	ORF|Uncharacterized	Has domain(s) with predicted alcohol O-acetyltransferase activity and role in alcohol metabolic process	#N/A	#N/A	#N/A
An12g01400.Aspni5_43695	1011	#N/A	#N/A	2	0.007	0.781403	0.007773	0.009055	0.008059	0.010818	0.038977	0.008027	0.065685	0.011456	0.008219	0.009536	0.011806	0.007168	0.007098	0.007921	none	ORF|Uncharacterized	Ortholog of Aspergillus acidus : Aspfo1_0702657, Aspergillus niger ATCC 1015 : 43695-mRNA, Aspergillus zonatus : Aspzo1_0146276 and Aspergillus terreus NIH2624 : ATET_03014	#N/A	#N/A	#N/A
An08g06370.Aspni5_47468	1012	#N/A	#N/A	2	0.016983	0.421735	0.019111	0.027211	0.023281	0.032566	0.177321	0.019087	0.099781	0.024843	0.018753	0.022989	0.038722	0.018715	0.019398	0.019503	none	ORF|Uncharacterized	Ortholog(s) have cyclohydrolase activity, role in riboflavin biosynthetic process and cytosol, nucleus localization	#N/A	#N/A	#N/A
An16g00990.Aspni5_183186	1013	#N/A	#N/A	2	0.02782	0.28577	0.038497	0.036341	0.031179	0.049674	0.118426	0.02918	0.12779	0.038741	0.029901	0.060057	0.041469	0.02786	0.02831	0.028985	none	ORF|Uncharacterized	Ortholog of A. nidulans FGSC A4 : AN8354, AN9181, AN8970, A. fumigatus Af293 : Afu1g12440, Afu1g12460, Afu6g00230 and A. niger CBS 513.88 : An12g03270, An10g01010, An01g11070, An11g04060	#N/A	#N/A	#N/A
An12g07580.Aspni5_211485	1014	#N/A	#N/A	2	0.024494	0.338363	0.028233	0.031186	0.026496	0.040883	0.09943	0.026668	0.142391	0.058356	0.030016	0.039536	0.041795	0.023486	0.023753	0.024915	none	ORF|Uncharacterized	N-Acetyl-gammaglutamyl-phosphate reductase/acetylglutamate kinase	#N/A	#N/A	#N/A
An01g03870.Aspni5_46716	1015	#N/A	SignalP (Braaksma et al 2010)	2	0.042873	0.128556	0.047639	0.054313	0.057202	0.050557	0.125552	0.049535	0.112403	0.03224	0.040018	0.042584	0.053749	0.053352	0.050936	0.058489	none	ORF|Uncharacterized	Ortholog(s) have Golgi apparatus localization	#N/A	#N/A	#N/A
An17g01495	1463	HTS(16)_all_genes_cluster 2;membership threshold >0.5;peak of expression for FPKM>10 at 9h; 149 genes	#N/A	2	0.013111	0.59626	0.013667	0.016281	0.015222	0.017792	0.066358	0.015654	0.133164	0.018439	0.015253	0.015011	0.020642	0.013863	0.013397	0.015885	none	ORF|Uncharacterized	Protein of unknown function	#N/A	#N/A	#N/A
An04g00280	1017	#N/A	#N/A	2	0.015415	0.544577	0.017262	0.016932	0.015937	0.019335	0.056151	0.018045	0.169394	0.021087	0.017934	0.020177	0.019637	0.01545	0.01464	0.018027	none	ORF|Uncharacterized	Ortholog of Aspergillus brasiliensis : Aspbr1_0056067	#N/A	#N/A	#N/A
An01g13710.Aspni5_51714	1018	#N/A	#N/A	2	0.030454	0.272048	0.033483	0.030013	0.030011	0.031858	0.080023	0.036486	0.225029	0.032549	0.03391	0.034944	0.031874	0.031084	0.028341	0.037893	none	ORF|Uncharacterized	Has domain(s) with predicted ATP binding, DNA binding, helicase activity, nucleic acid binding activity	#N/A	#N/A	#N/A
An04g04110.Aspni5_190230	1019	#N/A	#N/A	2	0.036468	0.201438	0.038196	0.040218	0.041478	0.039388	0.10813	0.04424	0.172418	0.033325	0.03807	0.036075	0.042695	0.041065	0.037854	0.048942	none	ORF|Uncharacterized	Ortholog(s) have dolichyl-phosphate-mannose-glycolipid alpha-mannosyltransferase activity, glutathione binding activity, role in GPI anchor biosynthetic process and endoplasmic reticulum localization	#N/A	#N/A	#N/A
An12g09560.Aspni5_42038	1020	#N/A	SignalP (Braaksma et al 2010)	2	0.020671	0.347761	0.022573	0.018053	0.017139	0.021131	0.044187	0.0242	0.310641	0.040883	0.027345	0.028083	0.020387	0.018177	0.016638	0.022131	none	ORF|Uncharacterized	Ortholog(s) have catalytic activity and role in sterigmatocystin biosynthetic process	#N/A	#N/A	#N/A
An13g03000.Aspni5_44878	1021	#N/A	SignalP (Braaksma et al 2010)	2	0.032042	0.211735	0.028809	0.033057	0.031036	0.0354	0.077953	0.038657	0.199468	0.098145	0.044931	0.030973	0.044536	0.030002	0.028455	0.034801	none	ORF|Uncharacterized	Has domain(s) with predicted electron carrier activity, heme binding, iron ion binding, monooxygenase activity, oxidoreductase activity and acting on paired donors, more	#N/A	#N/A	#N/A
An02g07920.Aspni5_52321	1022	#N/A	#N/A	2	0.04404	0.135388	0.065222	0.037637	0.034413	0.049468	0.066229	0.044116	0.128677	0.07435	0.051271	0.119738	0.037743	0.036715	0.034895	0.040098	none	ORF|Uncharacterized	Ortholog of Aspergillus tubingensis : Asptu1_0028992, Aspergillus brasiliensis : Aspbr1_0038395, Neosartorya fischeri NRRL 181 : NFIA_047710 and Aspergillus acidus : Aspfo1_0030390, Aspfo1_0030393	#N/A	#N/A	#N/A
An17g01965.Aspni5_134837	1023	#N/A	#N/A	2	0.017763	0.386274	0.019861	0.029187	0.024599	0.035391	0.193068	0.019859	0.099218	0.027633	0.019785	0.024141	0.04324	0.019494	0.020373	0.020112	none	ORF|Uncharacterized	Ortholog of A. nidulans FGSC A4 : AN8833/llmI, Aspergillus wentii : Aspwe1_0261285, Aspergillus versicolor : Aspve1_0046299 and Aspergillus clavatus NRRL 1 : ACLA_009200	#N/A	#N/A	#N/A
An11g08530.Aspni5_178984	1024	#N/A	#N/A	2	0.028044	0.267662	0.031501	0.035827	0.030344	0.046504	0.104831	0.030444	0.140758	0.074778	0.034868	0.043231	0.049142	0.02675	0.027165	0.02815	none	ORF|Uncharacterized	Has domain(s) with predicted catalytic activity, coenzyme binding activity and role in cellular metabolic process	#N/A	#N/A	#N/A
An02g02940.Aspni5_55534	1025	#N/A	#N/A	2	0.025543	0.277238	0.02509	0.036737	0.034867	0.036579	0.16138	0.030804	0.145495	0.031806	0.028372	0.025166	0.049699	0.029458	0.029144	0.032621	none	ORF|Uncharacterized	Has domain(s) with predicted ubiquitin-protein transferase activity, role in protein ubiquitination and ubiquitin ligase complex localization	#N/A	#N/A	#N/A
An12g09820.Aspni5_51495	1026	#N/A	#N/A	2	0.039526	0.12635	0.057298	0.044427	0.037179	0.065422	0.082089	0.038289	0.099436	0.091792	0.04556	0.117679	0.049728	0.034806	0.03565	0.03477	none	ORF|Uncharacterized	Protein of unknown function	#N/A	#N/A	#N/A
An13g02740	1506	HTS(16)_all_genes_cluster 2;membership threshold >0.5;peak of expression for FPKM>10 at 9h; 149 genes	#N/A	2	0.004824	0.843639	0.005275	0.005519	0.005072	0.006437	0.019819	0.005636	0.062107	0.007831	0.005813	0.006337	0.006804	0.004786	0.004598	0.005505	none	ORF|Uncharacterized	Protein of unknown function	#N/A	#N/A	#N/A
An02g13490.Aspni5_37539	1028	#N/A	#N/A	2	0.014569	0.547948	0.015208	0.020045	0.017785	0.022998	0.091455	0.01693	0.117222	0.025331	0.017318	0.017643	0.02827	0.015278	0.015287	0.016713	none	ORF|Uncharacterized	Ortholog of Aspergillus tubingensis : Asptu1_0145813, Aspergillus brasiliensis : Aspbr1_0116369, Aspergillus kawachii : Aspka1_0174514 and Aspergillus acidus : Aspfo1_0068417	#N/A	#N/A	#N/A
An04g08540	1029	#N/A	#N/A	2	0.008908	0.665409	0.009428	0.008883	0.008419	0.010096	0.026675	0.010657	0.177286	0.014997	0.011223	0.010994	0.010495	0.008464	0.007871	0.010195	none	ORF|Uncharacterized	Protein of unknown function	#N/A	#N/A	#N/A
An02g07450	1030	#N/A	#N/A	2	0.018779	0.400778	0.020067	0.028494	0.025471	0.031582	0.161727	0.021745	0.118321	0.025609	0.02082	0.022355	0.039411	0.021004	0.021306	0.022531	none	ORF|Uncharacterized	Protein of unknown function	#N/A	#N/A	#N/A
An12g06230	1031	#N/A	#N/A	2	0.025974	0.240475	0.026499	0.041166	0.034962	0.04727	0.17101	0.029341	0.118791	0.051295	0.030634	0.030538	0.066497	0.027837	0.029021	0.028691	none	ORF|Uncharacterized	Protein of unknown function	#N/A	#N/A	#N/A
An18g06070	1079	HTS(16)_all_genes_cluster 2;membership threshold >0.5;peak of expression for FPKM>10 at 9h; 149 genes	#N/A	2	0.008856	0.604646	0.008893	0.008599	0.00828	0.009459	0.025273	0.010876	0.241784	0.015227	0.011436	0.009871	0.010263	0.008424	0.007742	0.010371	none	ORF|Uncharacterized	Protein of unknown function	#N/A	#N/A	#N/A
An11g03670	1033	#N/A	#N/A	2	0.012689	0.599058	0.013724	0.017805	0.015852	0.020515	0.089465	0.014664	0.100359	0.019226	0.01455	0.015987	0.024148	0.013567	0.013595	0.014797	none	ORF|Uncharacterized	Protein of unknown function	#N/A	#N/A	#N/A
An08g07630.Aspni5_47411	1034	#N/A	#N/A	2	0.028178	0.263369	0.025444	0.034675	0.0344	0.03312	0.115318	0.035623	0.191019	0.03762	0.033301	0.024308	0.045709	0.03133	0.029712	0.036876	none	ORF|Uncharacterized	Has domain(s) with predicted oxidoreductase activity and role in metabolic process	#N/A	#N/A	#N/A
An15g02190.Aspni5_210119	1035	#N/A	#N/A	2	0.031943	0.239206	0.045608	0.038494	0.033782	0.051649	0.106902	0.03329	0.133915	0.041763	0.034011	0.071966	0.041601	0.031406	0.031414	0.03305	none	ORF|Uncharacterized	Has domain(s) with predicted role in transmembrane transport and integral component of membrane localization	#N/A	#N/A	#N/A
An16g00210.Aspni5_41431	1036	#N/A	#N/A	2	0.03028	0.225728	0.044303	0.041909	0.035189	0.059882	0.131601	0.030958	0.113236	0.040466	0.031555	0.074347	0.047138	0.030675	0.031784	0.03095	none	ORF|Uncharacterized	Has domain(s) with predicted catalytic activity, pyridoxal phosphate binding activity	#N/A	#N/A	#N/A
An08g00920.Aspni5_137661	1037	#N/A	#N/A	2	0.040676	0.142202	0.038311	0.050576	0.054753	0.043858	0.126555	0.050674	0.131309	0.034188	0.041015	0.032711	0.055596	0.050924	0.04752	0.059131	none	ORF|Uncharacterized	Ortholog(s) have U2-type spliceosomal complex, cytosol localization	#N/A	#N/A	#N/A
An08g09050	1038	#N/A	#N/A	2	0.019139	0.348525	0.020981	0.031689	0.026624	0.038095	0.199465	0.021437	0.102967	0.031282	0.021552	0.02524	0.048502	0.020965	0.021964	0.021569	none	ORF|Uncharacterized	Protein of unknown function	#N/A	#N/A	#N/A
An04g04350	1039	#N/A	#N/A	2	0.008908	0.665409	0.009428	0.008883	0.008419	0.010096	0.026675	0.010657	0.177286	0.014997	0.011223	0.010994	0.010495	0.008464	0.007871	0.010195	none	ORF|Uncharacterized	Protein of unknown function	#N/A	#N/A	#N/A
An18g05460	1040	#N/A	#N/A	2	0.043325	0.161254	0.059495	0.042022	0.04114	0.048027	0.08792	0.046801	0.143322	0.040086	0.043721	0.070482	0.040162	0.043177	0.040281	0.048782	none	ORF|Uncharacterized	Protein of unknown function	#N/A	#N/A	#N/A
An08g09710.Aspni5_37960	1041	#N/A	#N/A	2	0.033403	0.226189	0.043354	0.034512	0.030267	0.046434	0.079456	0.035007	0.155787	0.073704	0.040745	0.07126	0.039391	0.029553	0.028957	0.03198	none	ORF|Uncharacterized	Has domain(s) with predicted catalytic activity and role in metabolic process	#N/A	#N/A	#N/A
An02g02380.Aspni5_173666	1042	#N/A	#N/A	2	0.017025	0.492944	0.017485	0.020714	0.019721	0.022044	0.080224	0.020558	0.166083	0.022516	0.019654	0.018597	0.025748	0.018183	0.017407	0.021097	none	ORF|Uncharacterized	Ortholog(s) have nucleotidase activity and role in pyrimidine nucleobase metabolic process	#N/A	#N/A	#N/A
An02g10530	1444	HTS(16)_all_genes_cluster 2;membership threshold >0.5;peak of expression for FPKM>10 at 9h; 149 genes	#N/A	2	0.011004	0.550365	0.011183	0.010559	0.010005	0.011949	0.02975	0.013286	0.257419	0.022236	0.014609	0.012973	0.012735	0.010169	0.009408	0.012352	none	ORF|Uncharacterized	Protein of unknown function	#N/A	#N/A	#N/A
An18g01490.Aspni5_187061	1044	#N/A	#N/A	2	0.024135	0.325623	0.022583	0.026795	0.024938	0.029064	0.07761	0.029207	0.216007	0.057579	0.03219	0.024668	0.036495	0.023469	0.022439	0.027199	none	ORF|Uncharacterized	Has domain(s) with predicted metal ion transmembrane transporter activity, role in metal ion transport, transmembrane transport and membrane localization	#N/A	#N/A	#N/A
An02g04610	1045	#N/A	#N/A	2	0.01616	0.505071	0.015875	0.020206	0.018911	0.021504	0.079746	0.019599	0.160772	0.0255	0.01948	0.016955	0.027111	0.017046	0.016489	0.019574	none	ORF|Uncharacterized	Protein of unknown function	#N/A	#N/A	#N/A
An07g07240.Aspni5_209521	1046	#N/A	#N/A	2	0.02444	0.252317	0.033388	0.040434	0.03308	0.056623	0.200584	0.025517	0.097112	0.031379	0.025067	0.049079	0.04995	0.026532	0.028251	0.026247	none	ORF|Uncharacterized	Ortholog of A. nidulans FGSC A4 : AN4535, A. fumigatus Af293 : Afu2g02860, A. oryzae RIB40 : AO090026000635, Aspergillus wentii : Aspwe1_0024863 and Aspergillus sydowii : Aspsy1_0091094	#N/A	#N/A	#N/A
An11g10850	1400	HTS(16)_all_genes_cluster 2;membership threshold >0.5;peak of expression for FPKM>10 at 9h; 149 genes	#N/A	2	0.014644	0.574544	0.016863	0.017267	0.015223	0.021734	0.0584	0.0164	0.130284	0.028852	0.017858	0.022687	0.021773	0.014069	0.013837	0.015565	none	ORF|Uncharacterized	Protein of unknown function	#N/A	#N/A	#N/A
Aspni5_41449	1168	HTS(16)_all_genes_cluster 2;membership threshold >0.5;peak of expression for FPKM>10 at 9h; 149 genes	#N/A	2	0.00757	0.763376	0.008238	0.009596	0.008532	0.011456	0.039058	0.00871	0.074291	0.013589	0.009108	0.010107	0.012721	0.007635	0.007541	0.008471	#N/A	#N/A	#N/A	#N/A	#N/A	#N/A
An11g08010.Aspni5_126104	1049	#N/A	#N/A	2	0.017908	0.36386	0.021082	0.030305	0.02499	0.038812	0.212866	0.019603	0.092502	0.027218	0.019565	0.027086	0.043994	0.019603	0.020723	0.019883	none	ORF|Uncharacterized	Ortholog(s) have nucleus localization	#N/A	#N/A	#N/A
An03g06770.Aspni5_44628	1050	#N/A	#N/A	2	0.023817	0.309697	0.024437	0.034824	0.030011	0.040474	0.140947	0.027134	0.132798	0.048747	0.028683	0.028628	0.053196	0.024871	0.025456	0.026279	none	ORF|Uncharacterized	Ortholog of Aspergillus wentii : Aspwe1_0296908, Aspergillus versicolor : Aspve1_0203928, Aspergillus niger ATCC 1015 : 44628-mRNA and Aspergillus sydowii : Aspsy1_0061979	#N/A	#N/A	#N/A
An18g00660.Aspni5_211766	1051	#N/A	#N/A	2	0.020355	0.388346	0.020388	0.02893	0.025889	0.031755	0.129531	0.023919	0.139372	0.034892	0.024165	0.022543	0.042385	0.021831	0.02192	0.023779	none	ORF|Uncharacterized	Has domain(s) with predicted O-methyltransferase activity	#N/A	#N/A	#N/A
An18g06770.Aspni5_187600	1052	#N/A	SignalP (Braaksma et al 2010)	2	0.014716	0.488543	0.014088	0.015331	0.014505	0.016721	0.046162	0.018057	0.242019	0.030733	0.019538	0.015475	0.019732	0.014155	0.013266	0.016959	none	ORF|Uncharacterized	Ortholog of A. nidulans FGSC A4 : AN5791/ppgA, A. fumigatus Af293 : Afu6g06360/ppgA, Aspergillus wentii : Aspwe1_0026227, Aspergillus sydowii : Aspsy1_0850417 and Aspergillus terreus NIH2624 : ATET_07407	#N/A	#N/A	#N/A
An16g01690.Aspni5_183237	1053	#N/A	#N/A	2	0.03618	0.149338	0.04844	0.045568	0.037245	0.067271	0.097363	0.035941	0.104405	0.092439	0.042323	0.087145	0.05588	0.033107	0.034469	0.032886	none	ORF|Uncharacterized	Ortholog(s) have role in cellular response to drug, secondary metabolite biosynthetic process	#N/A	#N/A	#N/A
An15g05790.Aspni5_48810	1113	HTS(16)_all_genes_cluster 2;membership threshold >0.5;peak of expression for FPKM>10 at 9h; 149 genes	#N/A	2	0.011967	0.627563	0.012649	0.014026	0.013217	0.015465	0.052483	0.014292	0.137764	0.016695	0.014009	0.014046	0.017173	0.012397	0.011838	0.014417	none	ORF|Uncharacterized	DNA-directed RNA polymerase	#N/A	#N/A	#N/A
An17g01170.Aspni5_128861	1541	HTS(16)_all_genes_cluster 2;membership threshold >0.5;peak of expression for FPKM>10 at 9h; 149 genes	SignalP (Braaksma et al 2010)	2	0.015393	0.519011	0.018395	0.022622	0.019342	0.028687	0.117412	0.017006	0.098138	0.023056	0.017092	0.024024	0.029792	0.016262	0.016663	0.017106	none	ORF|Uncharacterized	Ortholog(s) have role in protein folding in endoplasmic reticulum and integral component of endoplasmic reticulum membrane localization	#N/A	#N/A	#N/A
An18g05940.Aspni5_187227	1056	#N/A	SignalP (Braaksma et al 2010)	2	0.02745	0.318767	0.034987	0.029093	0.025862	0.038021	0.077063	0.029588	0.172208	0.050433	0.032802	0.053133	0.033227	0.02515	0.024457	0.027762	galA	ORF|Uncharacterized	Endogalactanase	GH53	#N/A	#N/A
An01g08570.Aspni5_205782	1057	#N/A	#N/A	2	0.024024	0.258419	0.024324	0.038439	0.035071	0.039447	0.20695	0.028234	0.120974	0.030888	0.026275	0.02524	0.055246	0.028041	0.028598	0.029831	trxB	ORF|Verified	Thioredoxin reductase; induced by growth on starch and lactate	#N/A	#N/A	#N/A
An02g01110.Aspni5_174100	1058	#N/A	#N/A	2	0.008908	0.665409	0.009428	0.008883	0.008419	0.010096	0.026675	0.010657	0.177286	0.014997	0.011223	0.010994	0.010495	0.008464	0.007871	0.010195	none	ORF|Uncharacterized	Has domain(s) with predicted hydrolase activity	#N/A	#N/A	#N/A
An07g00320.Aspni5_181346	1059	#N/A	SignalP (Braaksma et al 2010)	2	0.032903	0.168339	0.030756	0.048343	0.042774	0.050843	0.137866	0.037918	0.120943	0.07128	0.040212	0.032719	0.077741	0.034989	0.035901	0.036473	none	ORF|Uncharacterized	Ortholog(s) have endopeptidase activity, role in proteolysis, zymogen activation and extracellular region localization	#N/A	#N/A	#N/A
Aspni5_46151	1060	#N/A	#N/A	2	0.01	0.696373	0.011206	0.011961	0.010621	0.014691	0.043015	0.011363	0.099566	0.01905	0.012193	0.014444	0.015311	0.009758	0.009576	0.010872	#N/A	#N/A	#N/A	#N/A	#N/A	#N/A
An11g04000.Aspni5_38999	1061	#N/A	#N/A	2	0.032391	0.200647	0.043774	0.04174	0.034296	0.061445	0.107082	0.032844	0.117067	0.070102	0.03733	0.077693	0.051154	0.030355	0.031421	0.030661	none	ORF|Uncharacterized	Has domain(s) with predicted four-way junction helicase activity, nucleoside-triphosphatase activity, nucleotide binding activity and role in DNA recombination, DNA repair	#N/A	#N/A	#N/A
An07g04690	1062	#N/A	#N/A	2	0.027936	0.218541	0.040199	0.043616	0.034769	0.067133	0.156948	0.028238	0.099437	0.042594	0.029442	0.07062	0.053525	0.02856	0.030521	0.02792	none	ORF|Uncharacterized	Protein of unknown function	#N/A	#N/A	#N/A
An12g04980	1063	#N/A	#N/A	2	0.03108	0.231857	0.032823	0.032209	0.028751	0.039356	0.075696	0.034678	0.177016	0.105288	0.042002	0.04268	0.041089	0.02773	0.0269	0.030846	none	ORF|Uncharacterized	Protein of unknown function	#N/A	#N/A	#N/A
An09g01770	1064	#N/A	#N/A	2	0.044959	0.159717	0.059728	0.039011	0.038906	0.04387	0.077201	0.049416	0.159464	0.042501	0.04694	0.068792	0.037087	0.042936	0.038952	0.05052	none	ORF|Uncharacterized	Protein of unknown function	#N/A	#N/A	#N/A
An14g01210.Aspni5_185199	1065	#N/A	#N/A	2	0.019407	0.430918	0.019332	0.024844	0.022344	0.027928	0.092044	0.022844	0.158451	0.039303	0.024186	0.021975	0.035204	0.019752	0.019494	0.021973	none	ORF|Uncharacterized	Has domain(s) with predicted oxidoreductase activity and role in oxidation-reduction process	#N/A	#N/A	#N/A
An01g07650.Aspni5_170858	1066	#N/A	#N/A	2	0.02013	0.370978	0.020625	0.030431	0.026908	0.033653	0.156768	0.02341	0.125489	0.032154	0.023233	0.022954	0.045121	0.022069	0.022454	0.023621	none	ORF|Uncharacterized	Ortholog(s) have role in cellular response to cadmium ion, detoxification of cadmium ion and mitochondrion localization	#N/A	#N/A	#N/A
An07g07020.Aspni5_209541	1067	#N/A	SignalP (Braaksma et al 2010)	2	0.022528	0.368796	0.027488	0.030831	0.025708	0.042075	0.112814	0.024157	0.124462	0.045427	0.026346	0.040405	0.04095	0.022172	0.022771	0.02307	none	ORF|Uncharacterized	Ortholog(s) have mitochondrion localization	#N/A	#N/A	#N/A
An08g08880	1068	#N/A	#N/A	2	0.006877	0.787005	0.007706	0.008237	0.007374	0.009983	0.030617	0.007864	0.07274	0.012114	0.00828	0.009743	0.010423	0.006789	0.006638	0.00761	none	ORF|Uncharacterized	Protein of unknown function	#N/A	#N/A	#N/A
An15g02770.Aspni5_181941	1069	#N/A	#N/A	2	0.030465	0.262403	0.032937	0.035721	0.035355	0.036811	0.112614	0.036307	0.176273	0.031011	0.032464	0.033367	0.039629	0.03369	0.031802	0.039152	none	ORF|Uncharacterized	Ortholog of A. nidulans FGSC A4 : AN7761, A. fumigatus Af293 : Afu5g07660, Aspergillus wentii : Aspwe1_0035084, Aspergillus sydowii : Aspsy1_0090460 and Aspergillus carbonarius ITEM 5010 : Acar5010_509116	#N/A	#N/A	#N/A
An18g04170.Aspni5_212036	1070	#N/A	#N/A	2	0.018495	0.44509	0.019015	0.019644	0.01791	0.023048	0.056967	0.021601	0.206127	0.045636	0.024489	0.023127	0.025256	0.017236	0.016492	0.019868	none	ORF|Uncharacterized	Has domain(s) with predicted phosphatase activity, protein tyrosine phosphatase activity, protein tyrosine/serine/threonine phosphatase activity and role in dephosphorylation, protein dephosphorylation	#N/A	#N/A	#N/A
An04g03940.Aspni5_54532	1071	#N/A	#N/A	2	0.034498	0.164119	0.030645	0.049044	0.049671	0.043138	0.152813	0.043035	0.132501	0.039032	0.037891	0.027671	0.066198	0.041962	0.040936	0.046847	none	ORF|Uncharacterized	Ortholog(s) have L-methionine secondary active transmembrane transporter activity and role in cysteine transport, methionine import	#N/A	#N/A	#N/A
Aspni5_41245	1072	#N/A	#N/A	2	0.022746	0.356567	0.021799	0.025927	0.025682	0.025963	0.087229	0.028514	0.219845	0.028859	0.026695	0.021579	0.031787	0.024476	0.022847	0.029487	#N/A	#N/A	#N/A	#N/A	#N/A	#N/A
An12g03850.Aspni5_211648	1073	HTS(16)_all_genes_cluster 2;membership threshold >0.5;peak of expression for FPKM>10 at 9h; 149 genes	SignalP (Braaksma et al 2010)	2	0.008991	0.715234	0.009398	0.011492	0.01041	0.013079	0.048435	0.010569	0.091473	0.015085	0.010777	0.010841	0.01539	0.009286	0.009115	0.010425	none	ORF|Uncharacterized	Ortholog(s) have role in RNA metabolic process, response to cold and mitochondrion localization	#N/A	#N/A	#N/A
An02g09230.Aspni5_127901	1074	#N/A	#N/A	2	0.011644	0.46277	0.011459	0.010971	0.010774	0.011748	0.031262	0.014563	0.341173	0.018291	0.014946	0.012216	0.012844	0.011167	0.010123	0.014049	none	ORF|Uncharacterized	Has domain(s) with predicted phosphatidylinositol N-acetylglucosaminyltransferase activity	#N/A	#N/A	#N/A
An04g09570.Aspni5_55198	1075	HTS(16)_all_genes_cluster 2;membership threshold >0.5;peak of expression for FPKM>10 at 9h; 149 genes	SignalP (Braaksma et al 2010)	2	0.012975	0.578333	0.014405	0.013011	0.012116	0.01537	0.038014	0.015101	0.19055	0.0229	0.016247	0.017927	0.015242	0.012122	0.011386	0.014303	none	ORF|Uncharacterized	Has domain(s) with predicted role in transmembrane transport and integral component of membrane localization	#N/A	#N/A	#N/A
An04g03650	1076	#N/A	#N/A	2	0.042128	0.154218	0.062476	0.044697	0.042218	0.054011	0.095143	0.043872	0.124927	0.040201	0.041621	0.082997	0.042811	0.04233	0.040816	0.045534	none	ORF|Uncharacterized	Ortholog of A. nidulans FGSC A4 : AN11887, A. fumigatus Af293 : Afu4g08780, A. oryzae RIB40 : AO090023000677, Neosartorya fischeri NRRL 181 : NFIA_107380 and Aspergillus wentii : Aspwe1_0078968	#N/A	#N/A	#N/A
An09g02990	1077	#N/A	#N/A	2	0.037402	0.178674	0.044613	0.033162	0.030029	0.042215	0.065378	0.039881	0.166775	0.11218	0.049786	0.066978	0.037414	0.031092	0.029547	0.034874	none	ORF|Uncharacterized	Has domain(s) with predicted double-stranded RNA binding activity	#N/A	#N/A	#N/A
An17g00310.Aspni5_213941	1078	#N/A	#N/A	2	0.034646	0.189572	0.031369	0.043228	0.044901	0.038868	0.128747	0.043984	0.161456	0.036193	0.038023	0.028142	0.052843	0.041066	0.038593	0.048367	none	ORF|Uncharacterized	Ortholog of A. nidulans FGSC A4 : AN2216, A. fumigatus Af293 : Afu5g07090, A. oryzae RIB40 : AO090701000273, Aspergillus wentii : Aspwe1_0035021 and Aspergillus sydowii : Aspsy1_0142341	#N/A	#N/A	#N/A
An09g00170.Aspni5_203189	1407	HTS(16)_all_genes_cluster 2;membership threshold >0.5;peak of expression for FPKM>10 at 9h; 149 genes	#N/A	2	0.015437	0.54775	0.017241	0.017587	0.0165	0.019996	0.061417	0.01806	0.158011	0.020699	0.017762	0.01998	0.020623	0.015731	0.015007	0.018197	none	ORF|Uncharacterized	Alpha-isopropylmalate synthase	#N/A	#N/A	#N/A
An13g03160.Aspni5_191772	1085	HTS(16)_all_genes_cluster 2;membership threshold >0.5;peak of expression for FPKM>10 at 9h; 149 genes	#N/A	2	0.01286	0.547373	0.01344	0.012681	0.011822	0.014734	0.035996	0.015215	0.222901	0.027366	0.01695	0.016241	0.015412	0.011839	0.011086	0.014085	none	ORF|Uncharacterized	Ortholog of A. nidulans FGSC A4 : AN8558, A. fumigatus Af293 : Afu3g01480, A. niger CBS 513.88 : An08g01070 and A. oryzae RIB40 : AO090023000356, AO090012000921	#N/A	#N/A	#N/A
An08g07460.Aspni5_176875	1081	#N/A	#N/A	2	0.013893	0.439607	0.013387	0.013509	0.013367	0.014129	0.039664	0.017558	0.32355	0.020624	0.017566	0.013833	0.015983	0.013687	0.012424	0.017219	trp2	ORF|Uncharacterized	Ca2+-permeable channel	#N/A	#N/A	#N/A
An09g00500.Aspni5_43556	1082	#N/A	#N/A	2	0.015004	0.429075	0.014347	0.01453	0.013857	0.01594	0.040246	0.018477	0.30662	0.033423	0.020502	0.015886	0.01816	0.013972	0.012915	0.017047	none	ORF|Uncharacterized	Has domain(s) with predicted sequence-specific DNA binding RNA polymerase II transcription factor activity, zinc ion binding activity, role in regulation of transcription, DNA-templated and nucleus localization	#N/A	#N/A	PF00172_Zn_clus_Domain
An03g03090	1083	#N/A	#N/A	2	0.035411	0.127238	0.053674	0.050238	0.0395	0.082078	0.106852	0.033868	0.085827	0.06933	0.038238	0.11686	0.0593	0.033582	0.036127	0.031878	none	ORF|Uncharacterized	Protein of unknown function	#N/A	#N/A	#N/A
An04g01160.Aspni5_57101	1084	#N/A	#N/A	2	0.018247	0.33073	0.021511	0.031523	0.026223	0.039417	0.241768	0.020044	0.090919	0.025523	0.019556	0.026895	0.045007	0.020397	0.021584	0.020657	none	ORF|Uncharacterized	Ortholog(s) have mitochondrion localization	#N/A	#N/A	#N/A
An07g03890	1563	HTS(16)_all_genes_cluster 2;membership threshold >0.5;peak of expression for FPKM>10 at 9h; 149 genes	#N/A	2	0.007504	0.737358	0.007808	0.007995	0.007399	0.009222	0.025449	0.008896	0.122348	0.01476	0.009614	0.009269	0.010007	0.007167	0.006797	0.008406	none	ORF|Uncharacterized	Ortholog(s) have protein homodimerization activity, ubiquitin-protein transferase activity	#N/A	#N/A	#N/A
An14g05170.Aspni5_211232	1557	HTS(16)_all_genes_cluster 2;membership threshold >0.5;peak of expression for FPKM>10 at 9h; 149 genes	#N/A	2	0.005273	0.814069	0.005394	0.005854	0.005492	0.006518	0.020359	0.006353	0.085482	0.008835	0.006541	0.006078	0.007349	0.005247	0.004973	0.006185	none	ORF|Uncharacterized	Has domain(s) with predicted role in cell redox homeostasis	#N/A	#N/A	#N/A
An07g06090	1087	#N/A	#N/A	2	0.030114	0.226165	0.044001	0.041657	0.03466	0.060652	0.129137	0.030661	0.112659	0.042775	0.031766	0.076387	0.047544	0.030155	0.031331	0.030337	none	ORF|Uncharacterized	Ortholog of Aspergillus tubingensis : Asptu1_0077300	#N/A	#N/A	#N/A
An07g05030.Aspni5_180928	1088	#N/A	SignalP (Braaksma et al 2010)	2	0.018286	0.454124	0.017859	0.021988	0.020158	0.024292	0.076101	0.021873	0.177515	0.037255	0.023238	0.019924	0.030285	0.018362	0.01782	0.020921	none	ORF|Uncharacterized	Ortholog of A. nidulans FGSC A4 : AN5465, A. fumigatus Af293 : Afu5g02460, A. niger CBS 513.88 : An02g10330, A. oryzae RIB40 : AO090102000359 and Aspergillus wentii : Aspwe1_0114453	#N/A	#N/A	#N/A
An11g10490.Aspni5_53084	1089	#N/A	#N/A	2	0.016185	0.466342	0.015384	0.017587	0.017159	0.018162	0.057834	0.020313	0.23661	0.024311	0.020052	0.015772	0.022009	0.016619	0.015458	0.020202	none	ORF|Uncharacterized	Ortholog(s) have ubiquitin binding, ubiquitin-protein transferase activity	#N/A	#N/A	#N/A
An11g05980	1090	#N/A	#N/A	2	0.023484	0.36241	0.026062	0.024202	0.021749	0.029963	0.064417	0.02642	0.200814	0.059457	0.030675	0.03494	0.02976	0.021211	0.020394	0.024044	none	ORF|Uncharacterized	Ortholog of A. fumigatus Af293 : Afu6g09800, Neosartorya fischeri NRRL 181 : NFIA_069810, NFIA_079610, Aspergillus wentii : Aspwe1_0039571 and Aspergillus versicolor : Aspve1_0656122	#N/A	#N/A	#N/A
An01g05840.Aspni5_36079	1091	#N/A	#N/A	2	0.017591	0.380656	0.020025	0.029203	0.024646	0.035513	0.204752	0.019604	0.096384	0.025773	0.019277	0.024409	0.042244	0.019483	0.02039	0.020049	none	ORF|Uncharacterized	Protein of unknown function	#N/A	#N/A	#N/A
An07g02240.Aspni5_56247	1092	#N/A	#N/A	2	0.032305	0.183688	0.035284	0.044465	0.036964	0.057108	0.116905	0.034571	0.118197	0.093402	0.039825	0.046727	0.064774	0.031345	0.032537	0.031902	none	ORF|Uncharacterized	Ortholog(s) have phospholipase D activity and role in phospholipid metabolic process	#N/A	#N/A	#N/A
An01g11280	1093	#N/A	#N/A	2	0.01851	0.306783	0.022158	0.032637	0.026905	0.041487	0.259647	0.020184	0.088045	0.025628	0.019677	0.028116	0.046553	0.020747	0.022087	0.020834	none	ORF|Uncharacterized	Protein of unknown function	#N/A	#N/A	#N/A
An02g05190.Aspni5_206769	1094	#N/A	#N/A	2	0.02024	0.296251	0.021643	0.034495	0.029429	0.0394	0.231543	0.022938	0.102811	0.030472	0.022455	0.02475	0.053336	0.022825	0.023925	0.023487	none	ORF|Uncharacterized	Has domain(s) with predicted nucleic acid binding, zinc ion binding activity	#N/A	#N/A	#N/A
An11g08000	1095	#N/A	#N/A	2	0.012387	0.628201	0.014129	0.016001	0.014434	0.018884	0.068389	0.014174	0.104906	0.017497	0.014034	0.017087	0.019896	0.012923	0.012748	0.014309	none	ORF|Uncharacterized	Protein of unknown function	#N/A	#N/A	#N/A
An05g01550	1096	#N/A	#N/A	2	0.037634	0.208538	0.043863	0.036416	0.036704	0.03877	0.087128	0.043896	0.188462	0.036035	0.03996	0.045694	0.036754	0.038616	0.035178	0.046352	none	ORF|Uncharacterized	Protein of unknown function	#N/A	#N/A	#N/A
An11g06300.Aspni5_178901	1097	#N/A	#N/A	2	0.03828	0.164794	0.059612	0.041644	0.03669	0.057406	0.089545	0.038333	0.120262	0.051428	0.040647	0.110665	0.042566	0.035625	0.035399	0.037103	none	ORF|Uncharacterized	Has domain(s) with predicted catalytic activity	#N/A	#N/A	#N/A
An06g00840.Aspni5_52529	1649	HTS(16)_all_genes_cluster 2;membership threshold >0.5;peak of expression for FPKM>10 at 9h; 149 genes	#N/A	2	0.008686	0.697904	0.009402	0.008908	0.008327	0.01034	0.027354	0.010237	0.145239	0.015027	0.010864	0.011322	0.010606	0.008253	0.007755	0.009775	none	ORF|Uncharacterized	Has domain(s) with predicted NAD binding, oxidoreductase activity, acting on the aldehyde or oxo group of donors, NAD or NADP as acceptor activity and role in cellular amino acid metabolic process, oxidation-reduction process	#N/A	#N/A	#N/A
An16g03240	1099	#N/A	#N/A	2	0.05409	0.092584	0.084976	0.050737	0.052024	0.054906	0.077872	0.05473	0.091997	0.037124	0.047499	0.08852	0.042834	0.056768	0.05293	0.060407	none	ORF|Uncharacterized	Protein of unknown function	#N/A	#N/A	#N/A
An01g08420.Aspni5_205810	1100	#N/A	SignalP (Braaksma et al 2010)	2	0.031621	0.226316	0.035897	0.035618	0.030795	0.04614	0.086735	0.034073	0.150982	0.096708	0.040637	0.050897	0.045675	0.028666	0.028516	0.030724	clxA	ORF|Uncharacterized	Putative calnexin, integral membrane ER chaperone; expression enhanced by maltose; expression induced by tunicamycin and DTT	#N/A	#N/A	#N/A
An16g00080	1101	#N/A	#N/A	2	0.006024	0.781576	0.006351	0.006291	0.005872	0.007232	0.019862	0.007156	0.107902	0.010919	0.007623	0.007516	0.007676	0.005759	0.005426	0.006816	none	ORF|Uncharacterized	Protein of unknown function	#N/A	#N/A	#N/A
Aspni5_36768	1102	#N/A	#N/A	2	0.03815	0.193249	0.050505	0.033039	0.030493	0.042028	0.0669	0.04043	0.176159	0.069072	0.046622	0.079096	0.034664	0.032388	0.030387	0.036819	#N/A	#N/A	#N/A	#N/A	#N/A	#N/A
An15g02120.Aspni5_183029	1103	#N/A	#N/A	2	0.031541	0.23569	0.029734	0.036366	0.03738	0.034377	0.110358	0.039894	0.1937	0.033519	0.035136	0.027589	0.04274	0.035732	0.033085	0.04316	none	ORF|Uncharacterized	Ortholog(s) have protein histidine kinase activity	#N/A	#N/A	#N/A
An01g00200.Aspni5_172302	1104	#N/A	#N/A	2	0.025907	0.304327	0.027859	0.024532	0.022475	0.029652	0.05943	0.029521	0.232469	0.072299	0.035204	0.036258	0.029546	0.022714	0.021438	0.026369	none	ORF|Uncharacterized	3-oxoadipate CoA transferase	#N/A	#N/A	#N/A
An14g05320.Aspni5_201714	1105	#N/A	#N/A	2	0.032758	0.230689	0.033593	0.038104	0.038688	0.037422	0.114761	0.039959	0.17691	0.032146	0.034898	0.032198	0.04243	0.037065	0.034618	0.043759	wos2	ORF|Verified	Putative cell cycle regulator p21 protein	#N/A	#N/A	#N/A
An01g11070.Aspni5_35675	1106	#N/A	#N/A	2	0.018103	0.375327	0.020795	0.030073	0.02487	0.038087	0.195281	0.019937	0.096599	0.029349	0.02016	0.026424	0.044679	0.019626	0.020668	0.020022	none	ORF|Uncharacterized	Ortholog of A. nidulans FGSC A4 : AN8354, AN9181, AN8970, A. fumigatus Af293 : Afu1g12440, Afu1g12460, Afu6g00230 and A. niger CBS 513.88 : An12g03270, An10g01010, An11g04060, An16g00990	#N/A	#N/A	#N/A
An02g14260	1107	#N/A	#N/A	2	0.02278	0.266466	0.029667	0.038937	0.030626	0.057434	0.201769	0.023717	0.093522	0.037472	0.024596	0.045217	0.054356	0.024012	0.025893	0.023537	none	ORF|Uncharacterized	Protein of unknown function	#N/A	#N/A	#N/A
An11g05130.Aspni5_208837	1589	HTS(16)_all_genes_cluster 2;membership threshold >0.5;peak of expression for FPKM>10 at 9h; 149 genes	#N/A	2	0.006379	0.799616	0.00699	0.007674	0.006877	0.009199	0.028727	0.007345	0.069631	0.011663	0.007766	0.008682	0.009889	0.006308	0.006167	0.007085	none	ORF|Uncharacterized	Salicylate hydroxylase with a predicted role in salicylic acid degradation	#N/A	#N/A	#N/A
An16g05680	1109	#N/A	#N/A	2	0.015386	0.555953	0.018602	0.019723	0.017119	0.025429	0.075881	0.016956	0.113669	0.025952	0.017805	0.025652	0.024726	0.015306	0.015322	0.016519	none	ORF|Uncharacterized	Protein of unknown function	#N/A	#N/A	#N/A
An08g01000.Aspni5_52817	1110	#N/A	#N/A	2	0.016712	0.477556	0.018408	0.016306	0.015084	0.019507	0.044701	0.01932	0.226326	0.034356	0.02162	0.023485	0.019277	0.015192	0.014276	0.017874	none	ORF|Uncharacterized	Ortholog(s) have alanine-glyoxylate transaminase activity, role in glycine biosynthetic process, by transamination of glyoxylate and mitochondrion localization	#N/A	#N/A	#N/A
Aspni5_42250	1111	#N/A	#N/A	2	0.031264	0.184101	0.034052	0.046027	0.037815	0.058979	0.13116	0.033499	0.112595	0.083289	0.037825	0.04438	0.069901	0.031119	0.032685	0.031307	#N/A	#N/A	#N/A	#N/A	#N/A	#N/A
Aspni5_42818	1112	#N/A	#N/A	2	0.026504	0.21084	0.025807	0.043434	0.039813	0.042969	0.209448	0.031335	0.117509	0.035172	0.029236	0.026052	0.065562	0.031268	0.032053	0.033	#N/A	#N/A	#N/A	#N/A	#N/A	#N/A
An01g08280.Aspni5_51865	1217	HTS(16)_all_genes_cluster 2;membership threshold >0.5;peak of expression for FPKM>10 at 9h; 149 genes	#N/A	2	0.015174	0.531203	0.015914	0.020743	0.018931	0.022886	0.098424	0.017863	0.123475	0.021735	0.017386	0.017671	0.027707	0.016419	0.016253	0.018217	none	ORF|Uncharacterized	Has domain(s) with predicted methyltransferase activity and role in metabolic process	#N/A	#N/A	#N/A
An02g09660	1114	#N/A	#N/A	2	0.034513	0.226926	0.048557	0.036664	0.033234	0.047304	0.089839	0.036379	0.151649	0.044905	0.037574	0.073919	0.03835	0.032734	0.031784	0.035668	none	ORF|Uncharacterized	Protein of unknown function	#N/A	#N/A	#N/A
Aspni5_143436	1115	#N/A	#N/A	2	0.0271	0.327895	0.035485	0.03002	0.026838	0.038815	0.085058	0.029244	0.162724	0.040862	0.03083	0.052325	0.033535	0.025785	0.025164	0.028321	#N/A	#N/A	#N/A	#N/A	#N/A	#N/A
An15g00600.Aspni5_182157	1116	#N/A	#N/A	2	0.028015	0.192449	0.03938	0.046578	0.035941	0.074829	0.166316	0.028068	0.091807	0.04841	0.029947	0.069876	0.061308	0.028582	0.031103	0.02739	none	ORF|Uncharacterized	Protein of unknown function	#N/A	#N/A	#N/A
An01g13720.Aspni5_171043	1117	#N/A	#N/A	2	0.018363	0.481005	0.021532	0.019297	0.017475	0.023963	0.056192	0.020639	0.179809	0.034322	0.022616	0.029174	0.022749	0.017064	0.016366	0.019433	none	ORF|Uncharacterized	Protein of unknown function	#N/A	#N/A	#N/A
An04g04520	1118	#N/A	#N/A	2	0.008908	0.665409	0.009428	0.008883	0.008419	0.010096	0.026675	0.010657	0.177286	0.014997	0.011223	0.010994	0.010495	0.008464	0.007871	0.010195	none	ORF|Uncharacterized	Protein of unknown function	#N/A	#N/A	#N/A
An01g13070.Aspni5_205468	1119	#N/A	#N/A	2	0.020363	0.405841	0.020819	0.027073	0.025519	0.028417	0.117077	0.024414	0.154583	0.026228	0.022984	0.021874	0.03492	0.022504	0.021961	0.025421	none	ORF|Uncharacterized	Putative SEC63 complex subunit; expression enhanced by maltose; expression induced by tunicamycin and DTT	#N/A	#N/A	#N/A
An09g05570	1120	#N/A	#N/A	2	0.01914	0.315388	0.023377	0.032999	0.02734	0.042326	0.240526	0.020791	0.091148	0.025788	0.020213	0.030113	0.04535	0.021354	0.022646	0.021501	none	ORF|Uncharacterized	Protein of unknown function	#N/A	#N/A	#N/A
An09g03010.Aspni5_136869	1121	#N/A	SignalP (Braaksma et al 2010)	2	0.024926	0.315481	0.023594	0.026963	0.027218	0.026593	0.083608	0.031656	0.241469	0.030177	0.029271	0.022826	0.032076	0.026707	0.024529	0.032906	none	ORF|Uncharacterized	Has domain(s) with predicted role in cell wall macromolecule catabolic process	CBM50	#N/A	#N/A
An04g09980.Aspni5_135343	1122	#N/A	#N/A	2	0.018108	0.495191	0.021608	0.020225	0.018017	0.025621	0.062723	0.020124	0.15597	0.033433	0.021882	0.029955	0.024268	0.017116	0.016665	0.019094	none	ORF|Uncharacterized	Protein of unknown function	#N/A	#N/A	#N/A
An15g03410.Aspni5_126951	1502	HTS(16)_all_genes_cluster 2;membership threshold >0.5;peak of expression for FPKM>10 at 9h; 149 genes	#N/A	2	0.008331	0.689182	0.008232	0.008888	0.008435	0.009713	0.029016	0.010196	0.156762	0.01469	0.010615	0.009057	0.011183	0.008194	0.007684	0.009821	none	ORF|Uncharacterized	Ortholog of A. fumigatus Af293 : Afu2g14820, A. oryzae RIB40 : AO090026000793, Aspergillus wentii : Aspwe1_0693332 and Aspergillus sydowii : Aspsy1_0045989	#N/A	#N/A	#N/A
An16g04180.Aspni5_210556	1124	#N/A	#N/A	2	0.019221	0.349414	0.023745	0.031845	0.026483	0.041389	0.205919	0.020834	0.09549	0.026411	0.020448	0.031306	0.04279	0.021095	0.022221	0.021391	none	ORF|Uncharacterized	Has domain(s) with predicted zinc ion binding activity	#N/A	#N/A	#N/A
An02g09580	1125	#N/A	#N/A	2	0.015122	0.514552	0.016309	0.022286	0.01959	0.02575	0.120988	0.017378	0.106756	0.023238	0.017245	0.019002	0.031289	0.016351	0.016582	0.017562	none	ORF|Uncharacterized	Protein of unknown function	#N/A	#N/A	#N/A
An11g06600.Aspni5_39196	1126	#N/A	#N/A	2	0.021758	0.357683	0.024389	0.019489	0.018348	0.02315	0.048323	0.02514	0.27807	0.042094	0.02827	0.031186	0.021985	0.019246	0.017759	0.023108	none	ORF|Uncharacterized	Has domain(s) with predicted carbohydrate binding activity and role in carbohydrate metabolic process	#N/A	#N/A	#N/A
An18g02070	1127	#N/A	#N/A	2	0.020678	0.39305	0.019565	0.024377	0.023698	0.024684	0.086123	0.025804	0.207512	0.029402	0.024858	0.019724	0.03141	0.02207	0.02086	0.026185	none	ORF|Uncharacterized	Protein of unknown function	#N/A	#N/A	#N/A
An07g07560.Aspni5_181105	1128	#N/A	#N/A	2	0.021231	0.40523	0.025391	0.028068	0.023705	0.037469	0.100682	0.023014	0.129145	0.043637	0.025187	0.036402	0.037078	0.020755	0.021108	0.021897	none	ORF|Uncharacterized	Ortholog(s) have peptide-methionine (S)-S-oxide reductase activity, role in cellular response to hydrogen peroxide and cytosol, nucleus localization	#N/A	#N/A	#N/A
An01g09480.Aspni5_51820	1129	#N/A	#N/A	2	0.018312	0.367689	0.020355	0.030322	0.025466	0.036762	0.198879	0.020461	0.100064	0.029096	0.020469	0.024709	0.045624	0.020087	0.021041	0.020665	none	ORF|Uncharacterized	Ortholog(s) have CDP-diacylglycerol-serine O-phosphatidyltransferase activity	#N/A	#N/A	#N/A
An01g07240.Aspni5_170479	1279	HTS(16)_all_genes_cluster 2;membership threshold >0.5;peak of expression for FPKM>10 at 9h; 149 genes	#N/A	2	0.010253	0.635036	0.010434	0.010828	0.010412	0.011755	0.035388	0.012533	0.178995	0.01527	0.01256	0.011358	0.013026	0.010242	0.009537	0.012373	none	ORF|Uncharacterized	Ortholog(s) have iron-sulfur cluster binding activity, role in iron-sulfur cluster assembly and cytosol, membrane, nucleus localization	#N/A	#N/A	#N/A
An03g05000.Aspni5_133888	1346	HTS(16)_all_genes_cluster 2;membership threshold >0.5;peak of expression for FPKM>10 at 9h; 149 genes	SignalP (Braaksma et al 2010)	2	0.014746	0.527697	0.016191	0.01464	0.013537	0.017455	0.041389	0.017097	0.208695	0.029519	0.018949	0.020477	0.01741	0.01354	0.012748	0.015912	none	ORF|Uncharacterized	Ortholog(s) have zinc ion transmembrane transporter activity, role in zinc ion transport and endoplasmic reticulum localization	#N/A	#N/A	#N/A
An11g02550.Aspni5_208685	1132	#N/A	#N/A	2	0.019945	0.392625	0.022235	0.018282	0.017154	0.021716	0.046755	0.02309	0.268891	0.038694	0.025839	0.028312	0.020852	0.017809	0.0165	0.021302	none	ORF|Uncharacterized	Putative phosphoenolpyruvate carboxykinase	#N/A	#N/A	#N/A
An02g04410.Aspni5_175057	1133	#N/A	#N/A	2	0.019005	0.335586	0.020746	0.031768	0.027262	0.036636	0.220265	0.021517	0.102118	0.027303	0.020887	0.023962	0.047037	0.021412	0.022328	0.022169	none	ORF|Uncharacterized	Has domain(s) with predicted role in transmembrane transport and integral component of membrane localization	#N/A	#N/A	#N/A
An08g03380.Aspni5_176705	993	HTS(16)_all_genes_cluster 2;membership threshold >0.5;peak of expression for FPKM>10 at 9h; 149 genes	#N/A	2	0.008425	0.705326	0.008385	0.009381	0.008856	0.010243	0.032465	0.010261	0.134292	0.014261	0.010532	0.009215	0.011941	0.00844	0.007983	0.009995	none	ORF|Uncharacterized	Ortholog(s) have histone methyltransferase activity (H3-K9 specific) activity	#N/A	#N/A	#N/A
An07g04140.Aspni5_40002	1135	#N/A	#N/A	2	0.029286	0.282898	0.035384	0.028212	0.025493	0.035906	0.067286	0.032	0.19786	0.065056	0.037195	0.051824	0.032257	0.025709	0.02453	0.029101	none	ORF|Uncharacterized	Protein of unknown function	#N/A	#N/A	#N/A
An07g02100	1169	HTS(16)_all_genes_cluster 2;membership threshold >0.5;peak of expression for FPKM>10 at 9h; 149 genes	#N/A	2	0.012203	0.505834	0.012296	0.011605	0.011001	0.013113	0.032127	0.014757	0.281517	0.025681	0.016378	0.014234	0.014042	0.011211	0.01036	0.013639	none	ORF|Uncharacterized	6-phosphofructo-2-kinase; D-Fructose-2,6-bisphosphate 2-phosphohydrolase	#N/A	#N/A	#N/A
An12g05440.Aspni5_49633	1137	#N/A	SignalP (Braaksma et al 2010)	2	0.02173	0.412347	0.025759	0.024955	0.021813	0.032338	0.075362	0.023848	0.158248	0.046502	0.026685	0.036745	0.030954	0.020354	0.02007	0.022289	none	ORF|Uncharacterized	Has domain(s) with predicted transporter activity, role in transmembrane transport, transport and membrane localization	#N/A	#N/A	#N/A
An02g06660.Aspni5_52274	1138	#N/A	SignalP (Braaksma et al 2010)	2	0.020205	0.428941	0.025036	0.027111	0.022896	0.036601	0.102582	0.02178	0.121884	0.036801	0.023313	0.036641	0.034809	0.019997	0.020376	0.021026	none	ORF|Uncharacterized	Ortholog(s) have role in asexual sporulation resulting in formation of a cellular spore, cellular response to heat and cell septum, cell surface localization	#N/A	#N/A	#N/A
An12g01920.Aspni5_203350	1221	HTS(16)_all_genes_cluster 2;membership threshold >0.5;peak of expression for FPKM>10 at 9h; 149 genes	#N/A	2	0.004213	0.860993	0.004504	0.004831	0.004411	0.005643	0.017185	0.004934	0.056049	0.007609	0.005203	0.005416	0.006129	0.00414	0.003989	0.004751	none	ORF|Uncharacterized	Ortholog of A. nidulans FGSC A4 : AN3374, A. fumigatus Af293 : Afu7g01260, A. oryzae RIB40 : AO090010000200, Aspergillus sydowii : Aspsy1_0146393 and Aspergillus terreus NIH2624 : ATET_08690	#N/A	#N/A	#N/A
An02g02100	1140	#N/A	#N/A	2	0.02388	0.355154	0.025803	0.024325	0.023911	0.026197	0.071074	0.028732	0.234839	0.028285	0.027378	0.02763	0.026909	0.024221	0.022304	0.029357	none	ORF|Uncharacterized	Protein of unknown function	#N/A	#N/A	#N/A
An08g02880	1141	#N/A	#N/A	2	0.036158	0.179065	0.050738	0.039779	0.034008	0.056486	0.086638	0.036462	0.12604	0.074719	0.042118	0.09473	0.044719	0.032322	0.032434	0.033585	none	ORF|Uncharacterized	Protein of unknown function	#N/A	#N/A	#N/A
An14g02450.Aspni5_125829	1631	HTS(16)_all_genes_cluster 2;membership threshold >0.5;peak of expression for FPKM>10 at 9h; 149 genes	#N/A	2	0.004454	0.852599	0.004692	0.005174	0.004732	0.005976	0.018807	0.005245	0.058886	0.00801	0.005501	0.005547	0.006643	0.004413	0.004256	0.005066	none	ORF|Uncharacterized	Ortholog(s) have water channel activity and role in ascospore formation, cellular response to freezing, cellular response to osmotic stress, single-species biofilm formation on inanimate substrate, water transport	#N/A	#N/A	#N/A
An04g05840.Aspni5_51185	1424	HTS(16)_all_genes_cluster 2;membership threshold >0.5;peak of expression for FPKM>10 at 9h; 149 genes	SignalP (Braaksma et al 2010)	2	0.014225	0.556871	0.015756	0.02025	0.017418	0.024831	0.096493	0.01604	0.102329	0.025474	0.016663	0.019707	0.028463	0.014747	0.014993	0.015741	none	ORF|Uncharacterized	Has domain(s) with predicted hydrolase activity, hydrolase activity, acting on ester bonds activity and role in lipid metabolic process	#N/A	#N/A	#N/A
Aspni5_54374	1144	#N/A	#N/A	2	0.041743	0.135344	0.066817	0.040992	0.036547	0.056196	0.07628	0.041019	0.113266	0.059506	0.045126	0.134416	0.040823	0.036967	0.036246	0.038712	#N/A	#N/A	#N/A	#N/A	#N/A	#N/A
An12g04280.Aspni5_126926	1145	#N/A	SignalP (Braaksma et al 2010)	2	0.008908	0.665409	0.009428	0.008883	0.008419	0.010096	0.026675	0.010657	0.177286	0.014997	0.011223	0.010994	0.010495	0.008464	0.007871	0.010195	none	ORF|Uncharacterized	Has domain(s) with predicted hydrolase activity and role in metabolic process	#N/A	#N/A	#N/A
An15g02670.Aspni5_53446	1590	HTS(16)_all_genes_cluster 2;membership threshold >0.5;peak of expression for FPKM>10 at 9h; 149 genes	#N/A	2	0.009165	0.715852	0.010067	0.01194	0.010519	0.014409	0.050314	0.010472	0.082609	0.016473	0.010947	0.012487	0.016004	0.009292	0.009246	0.010202	none	ORF|Uncharacterized	Protein of unknown function	#N/A	#N/A	#N/A
An11g06080.Aspni5_208871	1147	#N/A	SignalP (Braaksma et al 2010)	2	0.036703	0.192579	0.046294	0.033777	0.030353	0.043977	0.069287	0.038692	0.16452	0.090606	0.046751	0.0736	0.037558	0.031071	0.029751	0.034482	none	ORF|Uncharacterized	Putative beta-glucosidase	GH3	#N/A	#N/A
Aspni5_54440	1338	HTS(16)_all_genes_cluster 2;membership threshold >0.5;peak of expression for FPKM>10 at 9h; 149 genes	#N/A	2	0.014802	0.521134	0.017096	0.02238	0.019034	0.027973	0.124949	0.016474	0.09495	0.02339	0.01665	0.021754	0.030969	0.015737	0.016202	0.016507	#N/A	#N/A	#N/A	#N/A	#N/A	#N/A
An11g07990	1149	#N/A	#N/A	2	0.01729	0.486239	0.018099	0.022689	0.019944	0.026814	0.088313	0.01988	0.136258	0.035513	0.021247	0.021798	0.031965	0.017451	0.017423	0.019078	none	ORF|Uncharacterized	Protein of unknown function	#N/A	#N/A	#N/A
An04g02430.Aspni5_44167	1150	#N/A	#N/A	2	0.02095	0.419231	0.02496	0.026591	0.022697	0.035149	0.090885	0.022811	0.13563	0.043571	0.025109	0.035684	0.034488	0.020243	0.020399	0.0216	none	ORF|Uncharacterized	Protein of unknown function	#N/A	#N/A	#N/A
An18g00530.Aspni5_139484	1151	#N/A	#N/A	2	0.025025	0.243687	0.031026	0.041476	0.032614	0.060098	0.176916	0.026145	0.099873	0.049165	0.02808	0.046165	0.060918	0.02577	0.027704	0.025339	none	ORF|Uncharacterized	Has domain(s) with predicted choline dehydrogenase activity, flavin adenine dinucleotide binding, oxidoreductase activity, acting on CH-OH group of donors activity and role in alcohol metabolic process, oxidation-reduction process	AA3	#N/A	#N/A
An05g02460.Aspni5_143030	1152	#N/A	#N/A	2	0.0112	0.462612	0.011331	0.010227	0.009899	0.011331	0.027856	0.013738	0.349905	0.019854	0.014735	0.012725	0.011913	0.010351	0.009411	0.012911	none	ORF|Uncharacterized	Ortholog of Aspergillus tubingensis : Asptu1_0134944, Aspergillus brasiliensis : Aspbr1_0189058, Aspergillus kawachii : Aspka1_0179250 and Aspergillus acidus : Aspfo1_0704860	#N/A	#N/A	#N/A
Aspni5_45472	1284	HTS(16)_all_genes_cluster 2;membership threshold >0.5;peak of expression for FPKM>10 at 9h; 149 genes	#N/A	2	0.016851	0.513413	0.020755	0.02243	0.019342	0.029163	0.091107	0.018445	0.113428	0.026757	0.019081	0.028799	0.028042	0.01703	0.017185	0.018172	#N/A	#N/A	#N/A	#N/A	#N/A	#N/A
Aspni5_45371	1154	#N/A	#N/A	2	0.032361	0.215271	0.028071	0.038104	0.039046	0.034897	0.111748	0.04185	0.191152	0.040487	0.038193	0.025645	0.048924	0.036441	0.033953	0.043858	#N/A	#N/A	#N/A	#N/A	#N/A	#N/A
An09g00580.Aspni5_188323	1322	HTS(16)_all_genes_cluster 2;membership threshold >0.5;peak of expression for FPKM>10 at 9h; 149 genes	#N/A	2	0.017213	0.506495	0.019477	0.019483	0.017275	0.02436	0.060976	0.019343	0.156006	0.037082	0.021519	0.02609	0.024522	0.016221	0.015841	0.018096	none	ORF|Uncharacterized	Has domain(s) with predicted DNA binding, sequence-specific DNA binding RNA polymerase II transcription factor activity, zinc ion binding activity and role in regulation of transcription, DNA-templated, transcription, DNA-templated	#N/A	#N/A	PF00172_Zn_clus_Domain
An14g00470	1156	#N/A	#N/A	2	0.011554	0.654631	0.013498	0.014892	0.013218	0.018223	0.062121	0.013031	0.095878	0.017452	0.013205	0.017178	0.018594	0.011825	0.011732	0.012968	none	ORF|Uncharacterized	Ortholog of Aspergillus tubingensis : Asptu1_0060542 and Aspergillus acidus : Aspfo1_0208724	#N/A	#N/A	#N/A
An14g01420.Aspni5_53758	1157	#N/A	#N/A	2	0.018103	0.370658	0.02039	0.030117	0.025147	0.037081	0.200389	0.020119	0.097941	0.028752	0.020166	0.025138	0.045083	0.01981	0.020802	0.020306	none	ORF|Uncharacterized	Has domain(s) with predicted role in transmembrane transport and integral component of membrane localization	#N/A	#N/A	#N/A
An14g02200.Aspni5_143749	1158	#N/A	#N/A	2	0.021783	0.368146	0.022162	0.030037	0.026342	0.03456	0.11808	0.025132	0.143184	0.044559	0.026617	0.025773	0.04427	0.022462	0.022636	0.024257	none	ORF|Uncharacterized	Ortholog of A. nidulans FGSC A4 : AN7183, A. fumigatus Af293 : Afu4g03170, A. oryzae RIB40 : AO090011000108, Aspergillus wentii : Aspwe1_0097292 and Aspergillus sydowii : Aspsy1_0157838	#N/A	#N/A	#N/A
An17g00290.Aspni5_119891	1323	HTS(16)_all_genes_cluster 2;membership threshold >0.5;peak of expression for FPKM>10 at 9h; 149 genes	SignalP (Braaksma et al 2010)	2	0.010172	0.677136	0.010451	0.012681	0.011712	0.014022	0.051909	0.012132	0.110409	0.015967	0.012145	0.011653	0.016642	0.010595	0.010287	0.012087	none	ORF|Uncharacterized	Has domain(s) with predicted magnesium ion transmembrane transporter activity, role in magnesium ion transport and integral component of membrane localization	#N/A	#N/A	#N/A
An08g02610	1160	#N/A	#N/A	2	0.035862	0.16296	0.032691	0.043501	0.03949	0.04649	0.100156	0.041638	0.138464	0.104252	0.047335	0.03518	0.063574	0.035263	0.034937	0.038207	none	ORF|Uncharacterized	Protein of unknown function	#N/A	#N/A	#N/A
An12g03230.Aspni5_43841	1161	#N/A	#N/A	2	0.009085	0.724083	0.010399	0.011438	0.010237	0.013794	0.046632	0.010348	0.083529	0.014002	0.010521	0.012991	0.014319	0.009251	0.009114	0.010259	none	ORF|Uncharacterized	Tryptophan synthetase	#N/A	#N/A	#N/A
An08g07000.Aspni5_207914	1296	HTS(16)_all_genes_cluster 2;membership threshold >0.5;peak of expression for FPKM>10 at 9h; 149 genes	#N/A	2	0.007686	0.715945	0.008135	0.007826	0.007394	0.008896	0.02416	0.009186	0.146433	0.012854	0.009627	0.009477	0.009319	0.007364	0.006876	0.008823	none	ORF|Uncharacterized	Protein of unknown function	#N/A	#N/A	#N/A
An06g00680	1163	#N/A	#N/A	2	0.034924	0.141698	0.033948	0.051757	0.044228	0.057906	0.126478	0.038639	0.106225	0.09011	0.042802	0.038221	0.083211	0.035968	0.037568	0.036316	none	ORF|Uncharacterized	Ortholog of A. oryzae RIB40 : AO090005000519, Aspergillus wentii : Aspwe1_0035244, Aspergillus terreus NIH2624 : ATET_01963 and Aspergillus carbonarius ITEM 5010 : Acar5010_009356, Acar5010_402113	#N/A	#N/A	#N/A
An02g07480.Aspni5_207002	1516	HTS(16)_all_genes_cluster 2;membership threshold >0.5;peak of expression for FPKM>10 at 9h; 149 genes	#N/A	2	0.014139	0.545287	0.015633	0.020799	0.018212	0.024478	0.114198	0.016124	0.099718	0.021203	0.015971	0.018598	0.028586	0.015247	0.015479	0.01633	none	ORF|Uncharacterized	Ortholog of Aspergillus tubingensis : Asptu1_0119896 and Aspergillus kawachii : Aspka1_0179109	#N/A	#N/A	#N/A
Aspni5_43825	1165	#N/A	#N/A	2	0.028188	0.288201	0.032789	0.025832	0.023719	0.032004	0.060485	0.031405	0.225031	0.064665	0.036811	0.045672	0.029439	0.024447	0.022981	0.028331	#N/A	#N/A	#N/A	#N/A	#N/A	#N/A
An04g03780.Aspni5_190335	1166	#N/A	#N/A	2	0.016074	0.432344	0.014871	0.016631	0.016146	0.017338	0.050367	0.020274	0.279396	0.028876	0.021024	0.015423	0.021167	0.015892	0.014706	0.019469	none	ORF|Uncharacterized	Has domain(s) with predicted ATP binding, protein kinase activity, protein serine/threonine kinase activity, transferase activity, transferring phosphorus-containing groups activity and role in protein phosphorylation	#N/A	#N/A	#N/A
An16g08940.Aspni5_214467	1584	HTS(16)_all_genes_cluster 2;membership threshold >0.5;peak of expression for FPKM>10 at 9h; 149 genes	#N/A	2	0.015559	0.547296	0.017457	0.01833	0.01709	0.020902	0.067069	0.018126	0.147959	0.02068	0.017735	0.020278	0.021705	0.016038	0.015417	0.018358	none	ORF|Uncharacterized	Has domain(s) with predicted transporter activity, role in transmembrane transport and integral component of membrane, plasma membrane localization	#N/A	#N/A	#N/A
An11g04820.Aspni5_39069	1341	HTS(16)_all_genes_cluster 2;membership threshold >0.5;peak of expression for FPKM>10 at 9h; 149 genes	#N/A	2	0.0117	0.639107	0.01254	0.015354	0.013541	0.018263	0.064221	0.013449	0.102761	0.021846	0.014116	0.015241	0.021059	0.011894	0.011845	0.01306	none	ORF|Uncharacterized	Ortholog of A. nidulans FGSC A4 : AN2100, A. fumigatus Af293 : Afu2g05070, Aspergillus wentii : Aspwe1_0120231, Aspergillus sydowii : Aspsy1_0054017 and Aspergillus terreus NIH2624 : ATET_05993	#N/A	#N/A	#N/A
An09g05600.Aspni5_43179	1136	HTS(16)_all_genes_cluster 2;membership threshold >0.5;peak of expression for FPKM>10 at 9h; 149 genes	#N/A	2	0.014644	0.534108	0.016614	0.021478	0.018812	0.025568	0.117117	0.016586	0.100362	0.020928	0.0163	0.020049	0.02866	0.015816	0.016057	0.016902	none	ORF|Uncharacterized	Ortholog of A. nidulans FGSC A4 : AN10386, AN5039, A. niger CBS 513.88 : An13g01270 and A. oryzae RIB40 : AO090026000484, AO090005000917, AO090103000243, AO090005001067	#N/A	#N/A	#N/A
An16g04850	1170	#N/A	#N/A	2	0.046509	0.127232	0.059441	0.050645	0.052105	0.051816	0.102135	0.051238	0.116004	0.034757	0.043139	0.057747	0.046869	0.052704	0.049488	0.058171	none	ORF|Uncharacterized	Protein of unknown function	#N/A	#N/A	#N/A
An05g00910	1171	#N/A	#N/A	2	0.008098	0.693356	0.008532	0.008117	0.007655	0.009271	0.024433	0.009671	0.162518	0.014332	0.0103	0.010023	0.009695	0.007662	0.007145	0.009193	none	ORF|Uncharacterized	Protein of unknown function	#N/A	#N/A	#N/A
An11g06930.Aspni5_179747	1239	HTS(16)_all_genes_cluster 2;membership threshold >0.5;peak of expression for FPKM>10 at 9h; 149 genes	#N/A	2	0.015365	0.511607	0.018123	0.022927	0.019674	0.028589	0.125363	0.01707	0.097679	0.022503	0.016995	0.023098	0.03047	0.016421	0.016838	0.017279	none	ORF|Uncharacterized	Ortholog(s) have 3-methyl-2-oxobutanoate hydroxymethyltransferase activity, role in pantothenate biosynthetic process, respiratory chain complex IV assembly and mitochondrion localization	#N/A	#N/A	#N/A
An08g00910.Aspni5_198936	1173	#N/A	#N/A	2	0.026722	0.296032	0.025653	0.031627	0.031601	0.030984	0.106482	0.033402	0.199753	0.031229	0.030395	0.024838	0.038468	0.029656	0.027823	0.035335	none	ORF|Uncharacterized	Ortholog of A. nidulans FGSC A4 : AN1351, A. fumigatus Af293 : Afu1g09370, Aspergillus wentii : Aspwe1_0048832, Aspergillus sydowii : Aspsy1_0053020 and Aspergillus terreus NIH2624 : ATET_08561	#N/A	#N/A	#N/A
[truncated: 14,258 more rows]
